# Supplementary material for: Transcriptome characterization of the South African abalone Haliotis midae using sequencing-by-synthesis
Source: BMC Res Notes. 2011 Mar 11;4:59. doi: 10.1186/1756-0500-4-59 (PMC3063225; doi:10.1186/1756-0500-4-59)
Supplement: Additional file 1 — Contigs file. Fasta file of the 22,271 sequences assembled de novo. [file 1756-0500-4-59-S1.FASTA]

>Contig_1_Coverage_57.28
CACGCGTCACCTGGCGGCCTAATTCTCTCGTGGAGCTGCAGAAGTTTGTGTCGTCCAAGG
TGATGGTGTACAGCTATGTGATGAACGAAGCCGCGAGCGAGGTGTCTCAGGCTATCGGAC
AGGAGGTGACGGCCAAATACAACAGAATCGCCAACGAAATCTTCAATGAAATGAAGCCAG
TCTTTACTCTCCTGGAGAAGGAAATGGCGAATGCCAAGGTTAATTTGGACATAGTCCGAC
GTGAAGTGCGCAGAGCATACAGACGGAACGACTTGTTTATCAAGGACATGGGCGATGCTG
TCAATGGCGCTTTCAACCAGATATTTGGCGGATTTGGCAACTTTATTGACGAATTTGAAA
GGTTCTATGTGACTACTGAAAGGACCTTAACACAACTGCTTCACACTCTTAAGAACTACC
CGATCACTCAGAAATATATGCAGTTTGTAGATCAGCTCATCAATGATATCAAGAAATTCC
GCCAGACGAGTACTGCCAAGTTCCAGAGGTGGACATACCAGATGGACCAGGCATCAAACG
AGCTGTACAGGTCCTACCTTACAAACACACGTTCTCTGCAAAGGAGGATAAAAGGTTTTG
TGGCCACCGTCATGGAGCATCCAAAGGTGAAAGACATCCGGGCAACCTACGCCAACCTGA
AGTCTCGCGTTGCTAGCCTACCGGAAGTGGACTACAAACAATATGGAGAAATCATAGATC
GAGCCATACAGAAGGCCCTGGATTCCCTTGAGCTGGGAGACAAGTACACGCTGATGAAGA
CAAAGGCGAAGGAAGCGTTTGAATCCCTTAACATCCACCAAGACCTGAAACGGGCATATG
GTATTGGAAACGAAATCCATCAACAGCTGGTGTGGACCTACAAATACTGGGACTTGGATT
CCAATCTCCGTCTCACCATGCTCAGGCTGTACGAGGCATCACGCGACATGATTTTCATGG
AACTGAACAAACTGAAGGACAGTCTGGTGGACCTTGACAAGTCCAAGGTTATTGTGTATG
ACCCGCTGAATGGAGAGCTGCAGGTGGAACTATATCTGCCGATTCCACTCAAGTCTCTGG
CAGAAGCACCGGACTTCAATATCCGCCGTTACGTCTACAAGATGAAGACCTTTGTCAACA
GATACATCCCTGGCCGCAACTACTCCGTGTGGGACACCTACTACAAGTTTGTGCCTTCGC
TGGACTCATCAAAGTGGATGCCACCGTATAAAGCCTATGCTGCGGTCGTGGGTAACCAAC
ACTTCGTTACATTTGACAAGAAGCACTTTGATTTTGCTGGACGCTGCAGCTACGTGCTGA
CCCGTGACATGGTCAACGACAACTTCACTGTAGTCCTCAACTACGACAACAACATGCGTG
CGCCAAAGAAGAAGTCACTGCTTGTCATGTTGAGCGGCATCAACATAGAGATCGCCACAG
ACTACAAGGTGTTGGTGAATGACCGGCCGGTGGAGTTGCCCTTCACACAGGGCAGGGTAG
AGGCCATCAGGGAGAACTATCACATCACCATCGACGATGGTACTGGTCTGACTGTGGAGG
TAGATCCAGTTAACGACATCTACACCATCGGACTGAGCGGCTGGTACCACGGTAGGGTGG
CCGGACTGCTGGGAACATTCGACAACGAGGGCAGTAATGACATGCTCGCCATCAATCGAC
AGAAACTGACTGATGTCACTGACTTCGCAAACTCTTGGGAGGTTGGTCGCCGATCATGCA
GAGCCTCCAACAAAGCCATCGACATCAGCATGGTCGACGTGGACTCCGTCTACCCTGAGT
GTGCTGCATACTTCAAGGCTCAGGCATCACCGTTTAGACCCTGTTTTTCTGTGGTACCTG
CTGAAGAGTTCCTCCATACTTGTGTAGGCTACGTCAAGACCGGAGCCACACCAACCAATG
CCAGCTGCAGGACAGCTGCACAGTATACTCATCTATGCAGAACCAACGGTGTCTACCTCA
GTGTACCCACGAACTGTGTAAGCTGTGCCCTGACCAGCGACCTGACCTCCATCACCAGCG
GTATGTCCGTGCAGCTGACCGCTGGAGACCAGGAGGCGCCACTGCCGTCGTCCGCAGACG
TGGTCTTGGTTCTTGAAGAGAAGAGTACGCAGAAGTTAACAGCAACAACACTTGGAGATC
TCGTTACTGAAGTGGACTCCGCACTCAGGACTGTTGGTATCAGCCAAAACAAATATGGCT
TGGTTGGTTACGGAGGTCCCGGTCGTCTAGTGACAGAGCATAGTCGAACATTTGACGGTC
AGCTCTTCAGCAAGCCCAAGGGATTCATAAAAGGCGTTGAAGGTATCGTGTACTCTGAGA
ACAAGGCTTCAGGGGACGGTCTGGCCGCCATTCGACTTGCCACCAACTACCCCTTCAGGA
CAGGAGTGGCCAAGGTCATCCTGTTTATCCCAGCCTCAGACTGTGAGGCCACTGAAGCCC
ATGTTGACATGGACGGAATACTGAAAGCTCATGGTTTCGTCATGCATGTACTCCGCAGCA
AGCCAGTGGACATCAGAGACAACAGGCCTGTCAGAAATGTTCAGATATATGGCATGGATC
AAGCACAGATTTTCACCATGAGGTCTCGCAGAACACGCAATGAAGATTTGTTCAAGAAGC
TGGTCCAGCCAGGGGACAGATGTTCTCAGCTTGCCCTGAATTCTAACGGTTCAGTCTTCG
ACTCCACCCACTTGCAAGGTGGCAGCTCCAAGAACAAGAGAGAGTTTGTCAAGAAGTTCG
CTTCCCGTGTCGCCAAGACCGCAGCACCGCCGATGTGTCAAACGTGCAAGTGTGAACAGG
ATGCTGAAGGGATGGGCAAAACCGTCTGTAAACCATGCGACCAGGCGTCTTTCTTGTGGA
AGTACATGCCCTACTGGTGGAGCAGCAACAGAACACCCGTGGTGAGAGATGTCTTAACAG
AACAACTGAAGGAATACCTTGGGTCTATCCGGCGCCAGGTGTCACTGGCGGCCTGATGTC
GTCGCGCGAGTTAGGGAAGGTCATCTCTTCTCGTGGTACACTACTTCAGATGTGTCACCT
GCATGTAGATTTCTAGATGTCACACCTGTTCCTATAGTTTCCTCTTTGTCTACATCAGTG
TGTCACCTGTGTGTGTGACGTGGTACACTACGACAGTCTAACTCTGCTCAGATCACCGTA
GATGCTGGCACCAGAAGGGACGTCGTCTTCAACGTTGTGTTCACTAGGATGTTTATATTC
GTTGTTTATCGTCATAATCTTTCACTCCTTCATCATGCCACAATCAAAACAATAATCAGA
CATAACTATAATCCATTACCTGTATTTATTAGACAGATTAAATATGTTCTGTAGTTTTTG
TTAGTTTTTAGCAAAACACCAATTTTGACCCAACAGTGGCTCAGTGTTCAGCGTATCACC
AGTGTTTGGGGCAATATTCGCATTTTTTTTATTTTTGCACGGTTTGAAAAAACAAGTTTT
GTTCAATGTTGTAACTTTGTACTTCTACATACCTGGATGAGTCACAGTGATCCGTCAAAG
TGCCAAAGTTGTAAATAAATCGTTTTCTATTGTACATAAGTCTTTTGTATTTATTTCTTC
C
>Contig_2_Coverage_116.90
GCTGTAGTGGTGATCCTCATTGTTACGCCTGCCAACGGTTCTTCTTCGACTTCATGGGCC
CTTGTCGTTACCTCGCCATCACCAACAACTGCCCCCACACCGGCCGACAGTACCCTTCGG
TGGAGGTGATCACCAAGCACAAACCATGCGGCAAACCGTCCAAGAAGGTCACTTGTACGG
AATCGTTGCAAGTACGCCTTTGTCAAACAAGAAGCAAACAAATTGCCGGAGACTGCGTAA
TCGCCGACATGAGCTCCAGACGTGGAAGATGTCAGTTGACCAAGCGAGCCTCGAACAACT
GGTTGAACAACAAAGTTTCTGTAAGAATGGCCGGCCGAAAGTGTGTTTTTAAGGGTTACG
GATTGAAACTGGACATTCAGGGAAGTAAATGGAACAGTGTCATTGATTCGAAATTCAAAG
GAAGGATGTGTGGTCTATGCGGTAAATGGTCGAACGGCGACGATTACATCATCAACCGTA
AAGGAGACCCATTCACATTCAAGCTGACGGAACGAGTGCGAAGGATCAACGGGAAGAAGA
GGCCTGTCAATGTTATCAGTAGGAAGGACTCTGCTACCTACGGAGATCAATGGCTGTACA
CAGACCCCGAATCAACTGATGAAAGGTGTAACAAACCCACAGAATTGGGCGATGAGTGCA
CTGACGACGAGTTCAAGCAAGGCTTGAAAGAATGCGAATACTTCAAAGTTGTTGCTGGTT
TGCTAAAGGACGACGACTATGAGGACTTTATGAATGGATGTGCTCAAGATAGCTGCAGTG
GGATTGAAAATGCCGTCTGCGAGGCTCTTAACAGCTACGTCGATAAGAAGGTGGCCGAAC
TTGGGTATACAGTGGTACCAGAATGGAAGAATAAGCCAGACTCTCCTTGTCCAATTAATT
GTACTAATGACAACGAGCGTCCATCGCTTGGTTTCCTGAAACAACCGTACTGCGACGGTA
CCGAGTACAGCGGCGTGATGGACTGCGTCTGCGAAATGGGATTCGTATTTGATCCATTGA
CAACTAAGTGTGTTACACAGGATGAGTGCTCGTGTACCACAGATTCTGGAAAACAATTGC
AGCCAAGACAAACGATCTATAACACCAAGGATTGTGGAGAAAAACAAAGATGCACGAACG
GTCGCATTGAGACTGAAGAATCCGGTGCCAGTCCTGAGGCTAACTGCACTGAAGATGAAT
TGACTGGGTGCAAGGATGGTTTTGATGGAGATGGCACAGTTTGCACTGCGAGTACGGACA
GCTGTATTGCCGGATGGACAAAGTCTAGTCAAGGCTGTGTGAAGGAATTTGATGACAAAC
TCATCTTCCCATTGGCTGCTCAGAGATGTAGAGAGGAAAGTGGAGAACTTGTCGCTGCAG
CAAATGACGCCGATTCAGCAACAATCCTTGACCTGATTAAGGACAACCCAGGAGAACAGT
TCTTCATCGCCGGTGTGTGTAAAGGCAGTTCTGTAGAGAGCGTCCAAGACGGTACAACAC
CTGGTGCTGCAAGTTACATTAGACCAAGCATCGGCGGCGTTCCTGCTTGTTCAGCAGATA
ATGACACTACCGAATGCTTCGTGGCAAGTTCTGCTGACGGATCTAGTTTACAGATAGAGA
AAATACAATGCTTTGAAACCAAGAAATTCATTTGTGTCAAGAAACCCGAGGAGGACTTCG
AGCAAACCAGTTGGTGTAACAGCGATACCCCAGTGGCCGGAGACCAGGAAGAAGAGAATC
CAACAAAAATGCGAGCGACAGGCTGCACAACTTGTGAAAACCCTCGCGGCATTGAATGCA
GGACAGTCGACACCAAGACGGACTCCAGTGAATTCAGCGAGACCAAATGTAATCTTGAAG
ACTTCTTCCTGGGTGAACAATGCACTGAAGATGAAGGATGTGACGACTTTGAAGTGCGCT
TGTCGTGCCCAAAGAGAATCAACGAATGTGAAAAAGGCATCCATCTCTGCAATAGTGACG
AAACTTGTGTAGATACGGAATTTGGTTATGAATGCACGTGCCCACCTTCCAAAACCGAAA
TTATCAAGGATGGAAGAACTACCTGCAAAGAAGTGAAAGCATGCTTCATGGCAGAGGATA
ATGTAGGGAATCTGTTGGGGGTTAGACCCTTTGACAGTCCAATTCCACTGTTCCTTGAAA
GAAACTGCGATGTGAATATCATATCAACTGTCGACTGTGATAATGACGAAGACAAAGAGG
GGAGAACCGATGTTAGGATCAGCGCGTCTAAACGTACACGGATATCGCTAAAAATAAAAG
TTGGAAGCAACACAATCAGAATCAGTGGTGCTGGTGTTGTGAGGCTTAATGGCGGTCTTA
TCCAAGATGGTTCGATCAGTGCAGACTCATACTCGCTGGAAGTAATTGGTCTTCTCACTT
ATAAGTTCCAAACCTCTGACAACAATATCCGATGCTTTATTGTATTCGAGTCTGGATTAA
AAGACATGCTGTGTTTTTCAACCGACTACTACAACCCATCGTGTGGTATTTGCACAGTCG
GTGGTAATGACGTCAGCACAGAGGCGAATGTCAAACAATTCTTCGAGAAAAACAGCCTTC
CCGGTTCCAGTTGCCTCCCTCCCCCGGGACAGGAAACAGAAACTACGATGGCAACATTTG
GAACACCAGTGGTCATAACTACACCCGGGACTGAGACTACAATGGCGGCTCCAAGTACAC
CTGTACCAACGACACCTGTACCTGGTGATTCGACAGCGTCTCCAACAGAGACTCCAGAGT
GTGCAAATCCGAATCCGAGATGTGATGACATCGGCGAAGCTCTCAAAAACTGTGAAGGAG
CACAGGCGGTTGTCGACCGTTGCGTCAGAGAAACATGCGGAGGTGGAGACGTCTGCAGCT
TCGTAACCGACACGATTAGGTCACTTCAAGTAGCCTACGATAGGAATGAAGAAAAATGTA
ATTCCATTTCCGCAGCAAAAAGAGCAGTTAGAAAGATGAGGAAGCTGACAGATTGTGACG
ACTCACCGGCGATACCAGCGTGTAAGTCTGCCAAATGGAGGCGCCGATACGCAGCCCCCC
CTCTGCCAAAGACGTGTGCATATCCCTTCCGCTCTGACGAAAGTGTCGGCGCAAATAATC
TTGACGTCATGTGTGTGTGCATTGCCGGATATGTACTTAAACCCAGCGCCGGTGCTAGCG
GTATGGACTGTGTTCCCCTCTATGAATGCGGATGCAAGTACAAGACACAATATCTGGAGA
TCGGAGAATACTACGAGGACAAGGACACATGCACTGGAACAAAGTTATGCTCAGCATTTA
ATACTATTGTACCTGCTAACAAATCGTGTGCTGAAAACGCCGAGTGCAAAGATGGCAAAT
GCGTTTGTGAAGACGGCTACATGGGCGATGGTGTTGAACTATGCGAAAAAGAGATCGACT
ATCCCGAGAAGAGATGCGTCGAGACCTATGACTCCGTCGCCGGCCTCAATAGGTTGACGT
GCGAGTGCAAGATGGGATACGCTTCAACTTGCGAGTCGTGTGTTGATATCGACGAATGTG
CCGGCAGCAATGAGTGCGGCGCAGGAACGAAATGCTATAATCTGCCTGGAAGCTATCAAT
GCGATTGCAAGCCAGGATTCACCAGAGATTCAAACACTACATGCAAAGATATCAAGGAAT
GCGAGGGCAACCCGTGTCCAGAAAACTCGATATGCTACGAAGGAGAGGGCTCTTACTACT
GCAAGTGCTGTGAGGGATTCCAGAAGAATGGCGATAAATGTGAAGCCATTGATACATCGA
ACCCCCCAGACAAATGCTGCACTTGCGTACTGGCACAATGCTCCGTTGCTCCCAACGGAA
ATGCGGATGCTGGATGCTATGTAGATAATGGTGAGGAGACGTCTTATGATAGTTTCCATA
CGGCGTTCATTTATCGATGCATCAAGAACCTGCCATTCAAGGTGGATGACTACAAATACA
GACCATGCACAACCCCAGTAGAGACAGTCACCACGACAACCCCTGGAGCTTTGCCAACTA
CAACACCTGCAGCCGATACGGCTACCCAACCACCAGATCCATGCCGGGACACCGTCGTGT
GTAATCTTTCTGATGAGAATGACAAAACAATTGCTCCCGTGTGCAGTGAAAACAACGTGA
AATTCCCGAACTTGTGTGCCTTCAAACAAGCAGAATGTCGAGGAAACAACAACAGTCCCC
CCACGGAGTTGCCAGCGTACACCCGCGGGGAATGTCCAACCACTACACCACCACCAACCT
CACCAGATCCAACCAGTCCATTTATATATGGCGAGTGGGGACCCTATGAACCATGCGATG
CAGTTGATTGCCAAACGCCCGGCAAACGGACCCGTGAACGAGAATATACTTTGCGCCCGG
GGGCACCAGATGTTGTACCACCCGAGAGTGAACGTGTTTCTTTCGTCAGCTGCAAAAAGT
CAGGCTGTACCAATCCAACAGAGGCACCAACTACTGTGGTTCCCGACCAATGTGAATTTC
TCCAATGCGGAAGCGAAAATAACCCAGTGTGCGGTGCTATAGCTAATGGTGGTCCTACTA
CATACGACTCGGAGTGCAGACTTAAGAAACGTGCATGCGACAGTACGCCAAGATCTATAT
ACAGGATCATATCAAGATCTAAATGCCCAGACACAGAAGGAGAACCCGAACCACCCAAGC
TCTGCAATGACGGACCTATCTTGAAGAAAGTGCAATACAATATCACACGTGGAGCCGTGA
CATGCTTCTACGAGGCGGAAATGAACGTTTGCTTGTCTCTGCAATGCGTCAGCCCAGCAG
GAAGTACAAGCTCCAGCATCTGCTGCGAAGGAGTTAGGTTTGCTGAAGAAAAGGTGTCTG
TCAACGCTCTGTGCACTGACAACTCCTATGAAATGATACGTTTGAGTAATCCAGTGGCTT
GCGCGTGCAAAGACGATGGGGGACCATAGCCTGTCCAGACTTCAAAACTGAAGTACACAA
TCATGATATATAAGATGTAACTACACATACTATAAGATGAAAATAAATACCCAG
>Contig_3_Coverage_28.33
AGGAAATCAAATACAACTTAACGCCTAACAGGCCACGCATCCACAGCCGCTCTGTGTCCC
AGTCATCAACAGATAGCTACAGCTCAGCATCCTACACAGGCAGCTCATCTGATGAGGAAG
ATATCAGTCCAAGGGAGAAACCTCAGAAAAATTCCAAAGGTTTTAGTGACTTCTGTGTGA
GAAATGTGGAACACAATGCATTTGGGAGGCGAGAGATTGAGATTGCGGAACAAGAAATGC
CAGGGCTTATGGCACTACGGAGAAGAGCTGAAGCAGATAAGCCTCTGGTGGGAGCGAAAA
TAATTGGGTGCACACATATCACAGCGCAAACTGCCGTGCTGATAGAGACATTGGCAGCTC
TCGGGGCCTCCGTCAGATGGGCAGCATGCAACATCTACTCAACACAGAATGAGGTAGCTG
CAGCACTGGCGGAGGCAGGATTCTCCATATTTGCCTGGAAAGGAGAGACTGAGGAAGACT
TCTGGTGGTCCATAGACAGATGTATCAATGCAGATGGGTGGCAGCCAAACATGATCCTGG
ATGATGGTGGTGATGCCACACACCTCATGCTGAAGAAGTATCCGGCCATGTTCAACATGA
TCAAGGGCATTGTGGAGGAGAGTGTGACTGGAGTGCACAGACTGTACCAGCTCTCTAAAT
CTGGCAAACTCACTGTGCCAGCTATGAATGTCAACGACTCTGTCACCAAGACCAAGTTTG
ATAATCTGTACAGCTGTAGAGAGTCCATCTTGGATGCGTTGAAGCGAACTACAGATGTCA
TGTTTGGAGGAAAGCAGGTTCTGGTCTGTGGCTATGGTGAGGTTGGCAAGGGGTGCACTG
CCGCACTGAAGGGTCTTGGCGCCACCGTCATGGTCACAGAAATAGACCCCATCTGTGCTC
TACAAGCCTGCATGGATGGGTTTCGTGTTGTGAAGCTGGATGAAGTTGTCCGACAGATAG
ACATCCTCATCACATGTACAGGTAACAAGAATGTTGTGAATCGCCAGCATTTGGACAGGC
TGAAGAATGGTTGTATCGTCTGTAATATGGGTCACTCCAACACAGAGATTGATGTGGCAA
GCTTACGAACCCCAGAGCTCACATGGGAGAAGGTGAGATCCCAGGTCGACCACATCATCT
GGCCTGATGGGAAGAGGATTATACTGCTAGCAGAGGGCCGTCTTGTCAACCTCAGCTGTT
CATCAGTACCATCATTCGTTGTGTCCATCACCGCCACAACTCAGGCCTTGGCTCTGATTG
AGCTGTTCAACGCCCCGGGAGGCAGATACAAGCAGGATGTCTACCTGTTGCCAAAGAAGA
TGGATGAGTATGTGGCAAGTCTACATCTACCAACATTTGACGCTCACCTGACTGAGTTGT
CGGACGAGCAGGCCAAATATCTGGGCCTAAACAAGGCTGGTCCTTTCAAGCCAAATTACT
ATAGATATTAATACAGTGCTCTCTTTATCAATAAGATGGCAATGCCAGTGATGTCATCAA
CCTCCGAGCATTCCATTTCAACACGGTGCAGTTGAACAGGAATATTGTACATCTACAAGG
AGATACTTATGCACCAGCCCTCAATGTGATGTCCAATTACATCAATTATTAGACTAGTTC
TCAGGTTTCCAAGACAAGTGTCGCAAACAGAATCAATGTGTTGCGATAAATCTCAGCATT
TTTGCCAGTCACTGATAATCTCATTGATGCCGAACCACCACCACATAAGCACCTTCCACA
GTCTCTCACAAATTAGGGCCATGTCGAAGCCAACTTGAGCAATACTCATTATAATAAATG
CAACACTTTGATGAGTGCTACTCAAGTCTTGCTTTCTCTGGTACCCTCATGTATAGTGTG
GAGATAATCTACCATTGCTTTCATGGGAATCATTCTTTTACTGATATCAAGTGTACATCA
TTTGGTTGTATAAATTCTTTTAAGTATCCTTCAGAATTTTGGATTTTAAGTCACTGACAT
ATAGTTTTCATACAATTGTTGTCCTTGAACTTCAAATTGACAAGACAGATGTACATTTGA
GATTTGACACACCTAAGCTTCATGTCTGTTGTTCTTTTATTCCAAGAATGGTTTTACGAA
AAAGGCTGGTCCTGAAATTTCATCTTTGAGTTGTAACGATAAAGAAATATCTGTACTATT
TATGCTTCTATTTTCTGCAGTAGGTTGAGGACAAGCTGAGCTGTAAGATTGACTGGAGTA
TATAACACATGTTATTTAAACCTATTACCCAGATGACCTGTATTAATTTGCTTGTATGAC
ACATGGCATGCTAAGAGTATTACATAATCTCTTTAGTTCAGTGTATGTGGTTACTTATAG
TTTGATTTCAAGCGTAATGAAATATGCTTTCCAAGGAGCTATAGGAATTATATGTTTGCA
GAGTCTTGTTGCTAAGAAATCAATGACCTGTTATATTTTGAAATCGGGATTTTACCTACA
GTGTGTTTCTCCGGGCTGTGATACAGATGGATGTTGTATATATTTCCTTGGTATCCTTAT
ACTGCACTGACATTGTTTCCTGAGCAACAGATTCTGCCATCGGTATCATGTCTGTGAATA
TATTCTTTGTTCAGCTGGGGTTGATTGCTTTTGCAGATTTCATGTCTAGCTCTGTTGATG
TTAACCATCACTAGGTATCAGACTGTTTCCTCCATTCCATTAATATGTATAGATCTGTTT
GTTTCTACCCTCACCCTGTCTCCAGTGTATAGGTAACAAAAGCTGTAAAAGCAATGCTAG
TCAAATTTTAGATCTAGCAGGTTGCCAGACAGGTTCACATTGTTGTACAAGAAGACGATA
GATTGTTGAGAAAATGAAAACAGTAGTTTGATCTGTAAGAAGGACAGGTTACACCGACTC
GCCTCCATGAGTGTAAGTAGCCTGTGTACATGACTTAGCCAAATATGGCAAACTGGTTGG
TCCCCATACTGTACACAGCATGGGATTCAGCACAGTATATCTCTTTATCTACCACATATC
CCAGACGACGTGACGTAGCCCAGATTCCAGATTGTGTTCCAAATGTTCCAATTCTATGCA
CTCGAGTCTCGCCCAGACTATCTGGAGAGTTGTAGATACTAAATGTTCAGATGTGTGGTG
ACCAGGGGACTAGCAAGATGCCTGTTCTCACCATCTTCCAACAATCCAACACATGCTTGG
AGCAGGGAGGAGGGTCTCTTCACCACAACATACACACTACATTCAGATGAGCAATTATCT
GTTGGCATTACATATATATATATATATATATATATGTAATGCCAACAGATAATTGCTCAT
CTGAATGTAGTGTGTATGTTGTGGTGAAGAGACCCTCCTCCCTGCTCCAAGCATGTGTTG
GATTGTTGGAAGATGGTGAGAACAGGCATCTTGCTAGTCCCCTGGTCACCACACATCTGA
ACATTTAGTATCTACAACTCTCCAGATAGTCTGGGCGAGACTCGAGTGCATAGAATTGGA
ACATTTGGAACACAATCTGGAATCTGGGCTACGTCACGTCGTCTGGGATATGTGGTAGAT
AAAGAGATATACTGTGCTGAATCCCATGCTGTGTACAGTATGGGGACCAACCAGTTTGCC
ATATTTGGCTAAGTCATGTACACAGGCTACTTACACTCATGGAGGCGAGTCGGTGTAACC
TGTCCTTCTTACAGATCAAACTACTGTTTTCATTTTCTCAACAATCTATCGTCTTCTTGT
ACAACAATGTGAACCTGTCTGGCAACCTGCTAGATCTAAAATTTGACTAGCATTGCTTTT
ACAGCTTTTGTTACCTATACACTGGAGACAGGGTGAGGGTAGAAACAAACAGATCTATAC
ATATTAATGGAATGGAGGAAACAGTCTGATACCTAGTGATGGTTAACATCAACAGAGCTA
GACATGAAATCTGCAAAAGCAATCAACCCCAGCTGAACAAAGAATATATTCACAGACATG
ATACCGATGGCAGAATCTGTTGCTCAGGAAACAATGTCAGTGCAGTATAAGGATACCAAG
GAAATATATACAACATCCATCTGTATCACAGCCCGGAGAAACACACTGTAGGTAAAATCC
CGATTTCAAAATATAACAGGTCATTGATTTCTTAGCAACAAGACTCTGCAAACATATAAT
TCCTATAGCTCCTTGGAAAGCATATTTCATTACGCTTGAAATCAAACTATAAGTAACCAC
ATACACTGAACTAAAGAGATTATGTAATACTCTTAGCATGCCATGTGTCATACAAGCAAA
TTAATACAGGTCATCTGGGTAATAGGTTTAAATAACATGTGTTATATACTCCAGTCAATC
TTACAGCTCAGCTTGTCCTCAACCTACTGCAGAAAATAGAAGCATAAATAGTACAGATAT
TTCTTTATCGTTACAACTCAAAGATGAAATTTCAGGACCAGCCTTTTTCGTAAAACCATT
CTTGGAATAAAAGAACAACAGACATGAAGCTTAGGTGTGTCAAATCTCAAATGTACATCT
GTCTTGTCAATTTGAAGTTCAAGGACAACAATTGTATGAAAACTATATGTCAGTGACTTA
AAATCCAAAATTCTGAAGGATACTTAAAAGAATTTATACAACCAAATGATGTACACTTGA
TATCAGTAAAAGAATGATTCCCATGAAAGCAATGGTAGATTATCTCCACACTATACATGA
GGGTACCAGAGAAAGCAAGACTTGAGTAGCACTCATCAAAGTGTTGCATTTATTATAATG
AGTATTGCTCAAGTTGGCTTCGACATGGCCCTAATTTGTGAGAGACTGTGGAAGGTGCTT
ATGTGGTGGTGGTTCGGCATCAATGAGATTATCAGTGACTGGCAAAAATGCTGAGATTTA
TCGCAACACATTGATTCTGTTTGCGACACTTGTCTTGGAAACCTGAGAACTAGTCTAATA
ATTGATGTAATTGGACATCACATTGAGGGCTGGTGCATAAGTATCTCCTTGTAGATGTAC
AATATTCCTGTTCAACTGCACCGTGTTGAAATGGAATGCTCGGAGGTTGATGACATCACT
GGCATTGCCATCTTATTGATAAAGAGAGCACTGTATTAATATCTATAGTAATTTGGCTTG
AAAGGACCAGCCTTGTTTAGGCCCAGATATTTGGCCTGCTCGTCCGACAACTCAGTCAGG
TGAGCGTCAAATGTTGGTAGATGTAGACTTGCCACATACTCATCCATCTTCTTTGGCAAC
AGGTAGACATCCTGCTTGTATCTGCCTCCCGGGGCGTTGAACAGCTCAATCAGAGCCAAG
GCCTGAGTTGTGGCGGTGATGGACACAACGAATGATGGTACTGATGAACAGCTGAGGTTG
ACAAGACGGCCCTCTGCTAGCAGTATAATCCTCTTCCCATCAGGCCAGATGATGTGGTCG
ACCTGGGATCTCACCTTCTCCCATGTGAGCTCTGGGGTTCGTAAGCTTGCCACATCAATC
TCTGTGTTGGAGTGACCCATATTACAGACGATACAACCATTCTTCAGCCTGTCCAAATGC
TGGCGATTCACAACATTCTTGTTACCTGTACATGTGATGAGGATGTCTATCTGTCGGACA
ACTTCATCCAGCTTCACAACACGAAACCCATCCATGCAGGCTTGTAGAGCACAGATGGGG
TCTATTTCTGTGACCATGACGGTGGCGCCAAGACCCTTCAGTGCGGCAGTGCACCCCTTG
CCAACCTCACCATAGCCACAGACCAGAACCTGCTTTCCTCCAAACATGACATCTGTAGTT
CGCTTCAACGCATCCAAGATGGACTCTCTACAGCTGTACAGATTATCAAACTTGGTCTTG
GTGACAGAGTCGTTGACATTCATAGCTGGCACAGTGAGTTTGCCAGATTTAGAGAGCTGG
TACAGTCTGTGCACTCCAGTCACACTCTCCTCCACAATGCCCTTGATCATGTTGAACATG
GCCGGATACTTCTTCAGCATGAGGTGTGTGGCATCACCACCATCATCCAGGATCATGTTT
GGCTGCCACCCATCTGCATTGATACATCTGTCTATGGACCACCAGAAGTCTTCCTCAGTC
TCTCCTTTCCAGGCAAATATGGAGAATCCTGCCTCCGCCAGTGCTGCAGCTACCTCATTC
TGTGTTGAGTAGATGTTGCATGCTGCCCATCTGACGGAGGCCCCGAGAGCTGCCAATGTC
TCTATCAGCACGGCAGTTTGCGCTGTGATATGTGTGCACCCAATTATTTTCGCTCCCACC
AGAGGCTTATCTGCTTCAGCTCTTCTCCGTAGTGCCATAAGCCCTGGCATTTCTTGTTCC
GCAATCTCAATCTCTCGCCTCCCAAATGCATTGTGTTCCACATTTCTCACACAGAAGTCA
CTAAAACCTTTGGAATTTTTCTGAGGTTTCTCCCTTGGACTGATATCTTCCTCATCAGAT
GAGCTGCCTGTGTAGGATGCTGAGCTGTAGCTATCTGTTGATGACTGGGACACAGAGCGG
CTGG
>Contig_4_Coverage_51.31
TAACTAACGGCGTTGTTCCTTTTTTCTCATCAAAGAACATTCCGATTTCCGGGAAGACAT
TTTGTTTGAAGAAGCCGCCTCACGTGTTGCTACACAAAGGCAACCCCCCAACAAAGGCAC
AGCTACGGATACCTTAGTGCAGATTCCAGGTTCCTACCATCAGTTGAGAATTGGTGCTCT
CAACAGATAACTTAATTTTATAGTTCATATGAGCTTTTCACGCCAAAGGCCCCGGCCCTT
AATTGTGAGTCATGGGCCACGTAAAAAGTTTAATAATTTTGAATCGCAACCAAACGTAGG
TAACCTCAGTCCAGATTTACAACCCAACACACCACCGGTCTTTCAGAAACCAAGTTCACA
GAATGTTTTTAAGATTGGAAAATATCTCTTGGTTGAACAAAGTGATGGGAACGAAATCTA
CAAGGCTGTTAACCTGACAACTGGAGACGAAAGTGTTTGCAAGGCCTTTCCAATAAGCAA
ATACCAGGATATTTTGTCAGCCTACTGGCAGGTCGACTGTCATGAACACGTCACAGAGGT
TGCAGAGATCATCCTTGGGGAATCCAAAGCATACATCTTCTTTGAGAAAAACTTTGGTGA
TCTACACTCCTACGTCAGATCTAAGAAGAGATTGAAGGAAGAAGAAGCTTGTCGACTGTT
TAAGCAAATAATTCAGGCTGTACAGCACTGTCATGAGAATGGAATTGTGCTTCGAGACCT
TAAGCTTCGGAAGTTTGTCTTCAAAGATGAAGCAAGAACTCAGTTACGTCTTGATGGGTT
GGAGGATGCTGTTGTTCTTGATGAGGAAAGCAATGATATGATGACAGATAAGCATGGTTG
TCCGGCGTACGTGTCTCCAGAGATCCTTAGTGCTGCTGGAAGTTATTCTGGAAAAGCTGC
AGACATATGGAGTTTAGGAGTAATGTTGTACACCATGTTGGTTGGACGTTATCCATTTCA
CGACTCAGTGCCTGTTGCACTGTTTGGCAAAATACGTAGAGGACAGTACACAATTCCTGA
TAGTGTGTCATCTAGGGCAAAATGTTTACTGAAAAGTCTCTTGAGGAAGGAGCCTAATGA
ACGACTTGCAGTGGAACATGTCTCACAACATCCATGGTTGAAACTGACATCCTTTTCCAG
CTATGCACGTTCAAATAGGCAAAGTCAGGATCAGACTGTTCCAGAAATGTCAGTCGTGGA
TAATACAGACTCGTTCTATGTGTGACACTGACGCTGTGATCTAGGTACTCAACAAGTGTT
TTTGGACATGCTTCTCAATAGTCATTTGCTGAAATGAACACAATCAAATGATGTGGAAAT
GACGTAGGTCGCTCAGGTCCTGATCTCAAACAGTATTTTCTGAATAACTGAAAGGTATGA
CCGACTTTGAAACAGATGTGATATTTACTGTGTACGCCAGTGCTGATTTCAGTCGTCCAT
CTTTAAATACTGAAGCAATTTCGGGTAATGGTTCATATGTAATGGTGCAATCTTATTGGC
TGATGAATGGGTCTAAGCATCCAAAGTGGACAGTTATTATTCAGATTACATCTAAATAGC
CAATCAGAATTCATCTCAGAGGCAGCGTTGCTATGGAGATATATTGATCAGCATCTCATT
TTCCAGCATACATTTAAGTGTACGGACGATGTGTGTACTTTGATTGCCTGTGGTTTGCCC
TCTCCTTCGTGCCAAATGTCCTCATGATCACACGTGTGACTGACTGTATGCTTGTGGTGT
GAAAGTGATGTCAATGAGATTAAGTTTACAGCGAGTGAAAGATTGCAATGCCCGTGTGCA
TGTATCATATTCTTCGTTCATGTACAATTAAAGCACGAACTCAGTGAGCCGGAATTTCAT
TTTCTAGGCACCTGTATATCTCCATAGCAACTTCGTGTAACATAGTGTCCATGTATCTAT
GCTTACAAGCAATCCTTGAAAAATGGCATCCATCTAATAACTGTATAGAGATGTTATTGT
ATAGAGATGTATATTAGATATAAAGGGCTGCTTTGTACATTTGCTTTGAAAGGTCAAGCT
TCAAGATTAACTCTTACCCACCAAAGACTATGGGAGCGGCAATGAGGTTGTGAAATACAT
CTAAGTTTGTGTCAATCTTTTTCCACATCTTTCACTAATCTGATACAACAGAACAACATT
GAAAGACTCACATTTTTCCAGAACCCAGGGATTTCACTTTTAACTAAACAGAGGACATGG
TCAAGGAAGAGTTACTTCCCTTGCATTGACTTGTCTGAATGTTTTGGGTGGGCCACTCAC
TGTCAGAGAATGGACAATGTATATCTAGTACTGGCTAGTGGGCAGTTTATAGGGTGTGAT
GTTGTCAATGTTTAGATGGAGGTCCCCATGGAAATGAATGTTTAGGTATGATAGGACCAA
CTCTTGTTGGGGAACATGTCCTCTTGTTTGTGGTGTCCTGTTTGTCAATTTGACTCAATA
TTAT
>Contig_5_Coverage_101.84
CTCGGACATACTGCAGTAGCCACAAGACTTACATCATTACTGGTGGCTTGGGAGGATTTG
GTCTGGAGCTTGCCCAGTGGCTAATTGAACGTGGAGCAAGGAAACTTCTCCTCACATCTC
GATCTGGTGTACGGACTGGCTACCAGTCCCGGCGGGTTAGGCTATGGAGAAAGGCTGGAG
TGAATGTATGTATCTCTTCAAGAGATATCAACACAAAAGCAGAGGCCACAAAGCTTGTGC
AGGAAGCGGAGAAAATGGGCCCTGTTGGAGGGGTGTTTAATCTAGCAATGGTGTTGAAAG
ACAGTTTGATGGAGAATCAGACAGTAGAGACCTTCAAGACAGTATGTCATCCAAAAGCAC
AGGGAACAATCTGCCTTGACCTTGCCAGTCGTAGCGCCACCTGTAGGCAAAGTCTGGACA
TGTTTGTTGTCTTTTCCTCTATCAGCTGTGGACGGGGTAATGCAGGGCAAGCTAACTATG
GCTTTGCTAACTCAGTGATGGAACGTGTTGTGGAACAGAGACGCCAGGAAGGATTGCCAG
GTGTCGCCATCCAATGGGGTGCTATTGGTGATGTTGGTGTGGTGCTGGAAACAATGGCTG
GGAATGATGCTGTCATTGGGGGCACCTTACCTCAGAGGATCCGCTCCTGCATGGTGGTCC
TGGACCGCTTCCTCAACCAGCCCCACCCAGTTGTGTCCAGTTTTGTCATGGCAGAGAAAC
ACACTGGTGCCAAGAAGGATGTTGGCAAACGGGACTTGGTGGCATCTGTAGCCCACATAT
TAGGGGTAAAGGATGTCTCCACTATTAACCCTGACATGAGCCTGGCTGATCTTGGTCTGG
ACTCTCTAATGGGGGTTGAGGTGAAGCAGACGTTGGAGCGGGAACATGACATATCCATGT
CGTTGCGGGAGATTCGGCAGCTGACGATGACAAGTCTGCAGGACATCGGTGGGGGAGGAG
GGGAGACAGCAGATACCAGCAGCAGCAGCAACAAGGATAATGGGTCCACACTTGATGACA
GTGGCCTGTCTGTTCGCTATGACATGTCTCAGATCATGCCCACCACCACAATTGTTGCCA
TTGGTGGAGTACACAATGACAAGACACCCCTGTTCATTGTGCACCCAATAGAAGGTGTGA
CCCTGTCTCTAGAGAGTGTAGCCAGCCACTTACAGCGCCCAGTCTATGGAATCCAGTGCA
CTGCTGATGCCCCGCTCACCTCAGTTGAGGCCCTTGCAAGATTCTACTTGAAAAATATAC
ACAATGTCCAACCTAATGGCCCCTACTGCCTGGCTGGCTACTCATTCGGTGCATGTATCG
CCTTGGAGATGGCGCTTCAGCTTCAGCAGTACAACACTGGCCGGCCAGATATCGTGAAGG
CCCTGGTGCTGTTGGATGGCTCCCACAAGTATGTTACTGCTCACTTAGCTTCCCACCGGG
CCAAGCTGACACCGGGCCATCAAGGGCAGGAGGAGACTGAGGCCATGTGCATCTTTGTTC
AGCAGTTCATGTCCATTGACTACCCCAGGCTGTCGGAGAAGTTGCTGTTGGCACCTGACC
TGGAGGGCCGTGTTGGTATTGCTGTAGATGAACTTATGTCAACACGACAGTTCCAGAACC
GCACAGACTTGGAGGTTGCAGCAAAATCCTTTTGGAATAAGTTGTTTATGATCATCGATT
ACAACCCAAGCACCTCATTCAAGGGAGACATACTGCTGGTGCGGGCTCAGCAATGTACAA
ATGAGGCATCCAAACTTGGGAAAGACTATGGCGTAGGACAGGTGTGTGCTGGCAAGTTGC
TGGTGAAAGAGGTTGCTGGGGATCATGAGACATTCATCCTTGGAGCAAGTGCTGGCAAAG
TTGCATCTCTCATATCTGATGTCCTCCCTTGAAGATGTTGCTGCACCTGTTAATGGCATT
GACCTGGCTATGTGCACAAGCTGTTGCCTGGTTCATCAGATCCCGTATCCCGTATTGTCT
CTCCCAGATTCACCTGGGATGTGTGTACAGTGATGTGATATTAAATACATCCTTATTTGC
CATTTAGATGTGAATCAGTAGCGACTCTGAGAAGGATAGATACTAAAGAAAACAATGTGT
GTACAGTCAAATAAGCTACCAGATGAGATGGTTGTCATGGTGGAGTAGGAAACATTTACT
GTCTATTCTTTCGTCTGGTGCAATATTTTTCACGGCACTATCTTTGTGCAGTAGTGTACA
GCATATAGTCAAAATAGTGTTACATTGAAGAGTGAAGATGGTGAGGTGAAGTAATCCTCC
CAACTACTGACTTGCAGCAAGCATGTTGGTTATCGGAATCATTGTTACTATTTTGTTATG
GTATTTGTTGTGGGGTATGTGCATTGTTTGAATAACAATAAAGTACTGTGACAA
>Contig_6_Coverage_98.81
AAAAAATACCAACCTAATGGAAAGAGTCATGCAATAATTTATTAAAATTGTTAAACCTCA
GTTTATGCAGCATGACCAACTCACAATCTAAATACAACCATGGTTGTAGCAATGATACAT
TGCGCTGTGCTAACCTCTTCCTCTCTAGCGCATTGTCGGTTAGTTTGTCTGTTTCCTTCG
AATCCATGTACGTCGCACACTTCCAGCAGAGGTGACTCTCTGTTTCTACCTAGTGATGTC
GCCATACGGTGACCACTGCAGTTTGACTCCCTGGACGACAGTGATATTCAGCGCCTTCAC
TCAGAACGCATGACATTCTCTCACCCAACATAGGTTGCATCTTCTCCTGGGTCCACTCAC
CGCTGAGACTTCCAACAACAGCAATACCGTTGGGTTTTGTGATTTCCCAAACACGCATCA
ACCATGCTTTAGGGTTCTGGACTCGGTCCAAATGGCTTACGAGGACCAGATCATGACTGT
CCACCTCATTTGATATCCATGTCAACTGTTTAAATGTGATCCTCTCAGGATTGGCATCGC
AATCATTTAAATTTATCGCAGTGGCAGAATTGCTTTGTGTGGTTGAAAATGTCAAAGTAC
GCTTTTCTTGCAATTTCAGAGACGCGTCGACAAATCTGCCCACAGGGTCCACTCCAAGTA
CTTGCAAAAACACCTTGCTAAGTTCAAAAGCCCCCCGTCCTGTTCCTGCCCCAAGATGCA
GCGCTGTGTTAGTTGGGATGCCCATGTCACGCGCGTAGTCCACACACATCGCGGCCAGGA
CGGCCACGCCCGAGTCTCGGAAGCCGAATTCCAATTCCAAGATTCCTACAAGTGAATCTT
CTCCTTCATAGCAATAGTTGAGGTTTGTGGTAGGGACACTCTCGACACGATACTTCCCAT
GTAGACTTCCGTTGTTGGCTGTGACGCCCTGCCCTAACACGAATACTGGTGTATTCACAA
CTCGGGCTGGTAATGACACTTTCCCTTCTTTCGGCTGGTCTATTGTCTGCACAAGTCGGA
ATCCAAGGTGTTGGAAGAAATGTCGTCTAAAGCCAAACCTGGCGAAACGAGATGCCTCAT
CTCCGGTCGATATCCAAGAACCGCCCAGCATCATGTTGTGATGACCATCGAAGCACGGCG
AGGAAAAGTCGTCATACAACCAGTGTGTGTCAAATCCGGAGAGTCCATTGAAGTGATCCT
CCACCCATGTCCATACATTCCCACATACGTCATGGAAACCCAACTCATTGCTTGTGAACA
GGTTAACAGGAGTTGAGGAGCCGTATTGAAGATTTAAGTTGGCTTCGATGTTGTCACTGT
ATATGATGTCACTCGCTGTACCATCGCTCACTGGTCGCTGTTTGCCTCTCATGACATTAT
GCTCCGCTTCGGTTGGTAAGCGGAAATCCTCTCCCTTCCAGGAACAAAATGCCTTTGCTT
CGTGGTAATTAACTTCAACTGGCCAGTCAATGGGAAGGTTTACCAGATCAAACATCAACC
TCAGCCTGTATTCCGTGTCGACGCTGGGACTGTCGTTTTCATCCTTTTCAAGTATCTTCT
CTGGTACACCTTTGATATGGCAGTGAGACCAGTCAGCGAGGTCCCCACCACAACCCCCTA
TGCATCCGTTATTGCAGACCCAGAACACCGGGTGATTTGCCTGTTTGAACACTCGCCACT
TCCATCCCTCATCTGACCAATACTTCTGGCACTTGTATCCACCAGCACGGACAAAACCCA
GAAACTCCCTGTTGGTCACCAGATATTTAGATGCTTTAAATGGCGGCACATGTATCTCAG
CTTGGCCATACTCGTTGTCCCACCCATAGGAAGGAAAGCTTTTAGGCTTGCCGATTGTGA
TGTCTTTTGCCTCCAAGGAGAGAAGTGTGTTCTCGGTCGCGCTGGAGCCACTTTTCACGG
GGCCATATATCCATCTTTCGGGCTTGAGGACCAAATGTATGGGCAATTGGCGTATGAGAA
CAGATGAAGTCTCCACGTGAATCCTTTCATGCTCCATTCCCATGATAAGGCCCCACCATG
AATGGTCCATTGTAACAGGCAGAGTGAGTGGGGTGTTATCTATCTGGTCAAGAATCAGAT
TTCTCACTTTTCGTCTGTACTCCACCACTTTGTCCAGGGCGGGCCATATAAAGTTTCCTC
CCATGCGGTAGTTCTCCGTGTCGTCCCATGACATTTCATCTACTCCAGTTTCAAACATTG
TTTCAAATTCAACATTCACTCTATCCTTGATAAAGCCGGCAAGAAGAAGTTTATTGACGT
AGACAGTGGCTGTATGGGCGAAGTAGAAGATGAGGGGGAGGCGGAGACGGTCGGGGCATT
TGTAAAATGCAGACTCATCTTTGAGTGCCGTGAAGAGGCTTTCGTTCAAGTCATAGCTGT
TTTCGAAGTAAAGCTTGATCTGTT
>Contig_7_Coverage_50.94
ACGCCACATGCAAAACCTCCACCACCCCCACCCCCAAGCAGTCAATTCCAGGCACACATG
GGGTCAAGACCACCCCCTCTTCCTCCACATATGTCTTCCCAGTTTCAGCCAGTGCCAAGT
ATGTCCCCCTCCTCGCAGCCTCAACCTCCAGGGCAGTTCATGTCCCAGGGTCATCACTTC
TCAGCAATATCGTCACAGACGACGCCAGTGGGCATCTCACGGTACCCTCCCCCAGCACCT
GCAACGCCCACATCAGACTGCTCAAGTTGTCACCATACATCAGAACAAAATGATGAAACA
GACACTGAAACCATTTCCTCAGATACCAGTACTAGTATATCACAGGAAAAACACAGATGC
ATGTCTCCTATTCCAGAGAGGCGACCAGATTATCGAGAACGTGACCGTTTAAGAAGTGAC
ACTAAAGTGCGGAATTATTCGCCTCAGGCATTTAAATTCTTCATGGAACAACATGTAGAG
AACGTACTGAAGTCATATCAGCAGCGTCTTCATCGACGGATGCAGCTTGAGAATGAGATG
ACCAAAGTCGGGTTGTCAGAGGAGGCCGCTCGGCAAATGAGGAGGATGCTCACCCAAAAG
GAATCCAACTACATTCGGTTAAAAAGAGCCAAGATGGACAAGTGCATGTTTGAAAAGATC
AAAACACTTGGTGTTGGGGCGTTTGGGGAGGTTGCGTTAGTGCGAAAGAAGGACGTAGCA
ACACTTTATGCAATGAAGACGTTACGAAAGAGTGATGTGTTAAAACGGAACCAGGTTGCT
CATGTGAAAGCTGAACGTGATATTTTAGCGGAGGCTGACAATGAATGGGTAGTGAAACTG
TATTACTCATTCCAAGATCGGGATCACCTGTACTTTGTGATGGATTATGTTCCAGGAGGA
GACTTAATGGGACTGCTCATTAAGTTTGAGATTTTAGACGAACCTCTGGCAAGGTTCTAT
ATTGCTGAGTTAGTTTTGGCAATAGAAAGTGTTCACAAAATGGGATTTATTCATAGAGAC
ATCAAACCAGACAACATCCTAATTGATAAAGAGGGGCATATCAAATTGACTGATTTTGGT
TTATGTACCGGATTTCGATGGACCCACAATTCCAAATACTATCAAAAAGATGGCACTCAC
GCACGCCAGGATTCAATGGAAGTGACGTGTAACCTAGACGAGCGGTGCAGGTGTGAAATA
CTCAAACCGTTAGAACGGCGTCGGCAACGTGAAAGGCAGCGTTGTCTCGCTCACTCACTG
GTCGGAACACCAAATTACATTGCGCCAGAGGTCTTGCTTCGACAAGGTTATACCTCATGC
TGTGATTGGTGGAGCGTTGGGGTGATCCTGTTCGAAATGCTTGTGGGTCATCCCCCTTTC
TACGCCGCCACGCCAGCAGAGACGCAGTATAAGGTGATAAACTGGGCTGAGACATTGAAG
ATTCCTCCGGAATCTAATTTGTCGAGCGCAGCCAGCAACCTTATTCTGCGTCTGTGCTGC
GGCCCTGAGGAGCGACTTGGACGGAACGGGGCTATGGAAGTCAAGAAACACCCTTTCTTC
TCTGATATCAACTATGATGGCCTCCGTCAGTCACCAGCACCGTTCGTTCCAACGATCAGA
TATGCAACAGACACTTCCAACTTCGATCCTGTTGATCCCGAGAAACTTCGGAATAGTGAC
TCCGAAGATGCAAAGAGAGTGGACTCAAAATATGAAAATGGAAAACATCCAGAACATGCG
TTCTTCGAGTTTACATTCAGACGTTTTTTTGATGATGGAGGACATCCGTGTCCTCTCATG
AATCCTGACGCTGAGTCCAACTCTCCTGTATATGTTTAGCATGAGCTAAACTTTCTCGTC
TTAACCTAATTGTGATAACTAACAAGACTGACCAAGTGCCTGACTGAGATTCAACATGGC
CACTCACAGCAGACGCAAGGAATACTGAAGAAAATGTGATATGAACATATGTCGCTAAAG
ACATAAGCCACTGAACAGGACTTAACTAACTACGACACAAACCCGACAAAGACTGTAACC
CGTATGATGACAAACGTCCAACTTTCGATGCTGCTGTCTGTGACGCAGCTCTGATGAAAG
TAACGCCCTACTTCGAATGCCATCTCCTGCAGAGTATAATAACCTCTCTGCTGTGGACTC
CTTGCAACGTCGAGCAACGACCAAGCAGAGAGGGAACTACCTTGGTGCAACTTCAAAGAA
GATATTCATTAAAAAAAATGAAAAAAAAGTTAAAGTCTGTTCAGTGTGTCGTCTTGCTGT
GAGTGGTACAGTGATATCTTTCCATAAAATGGAAATGTCCACCATTTGACAGGCTAGGGG
GCGTGGCTACCCTTGCCTGTCTGGTGAGTCTGCCTGTTGGGCAGGCAACTGTTAAGCTTC
TATTAGTGATATTTGTTATGCAGGTCTTGTTAGAGAGTGACTTGATGGACCTAATGTCTG
ACTGTACATAGCAGGGCTGAGTGGGGAGCAGTGTGAAGCTCAGAATGAGTGCATCATTGT
GTTATCGCGCTACAGCTAGATCTAAGTCGCCACCTCATCCTGTCCTTCTCAAAACACCAT
CTTGACTTTCCTTTGCAACAACTTGAGATTCCTAGAGTGCCTTCTTCACCCTGTAACTCT
TTCAGCGACAAGTCTCTTGTCAGCAAGGACAAATTATATTTCAACATGAGAAATGATTGC
TGAAAGAGTTAAACTATTTTTTTATTAAATGCTTTTTTCACAATTTGACAGATAAAAGCA
TTATCTGCATGTAACATTTGTCATACCGTCCAACTGTTATTGTTGTTTTTTTATCCTATA
GATTTTTCCGCGGATCATATTTGTAGACCTCCTTTAACAAACGTCCAAATTTGCTGATTC
TCAAGTTTTTGTAAAGGAAATTCAGTTTCTTGATGTACATAATCAGCATCGTCATATTAT
ATATCATGCTCTGCACAGGCTGGAAATGTGCAGAAGTGCTTTTTTTGTACAGAATGTTAG
AAGCCCATGCAATCTGCTGCATATCTGCCTGTGTGTGCTGGCATGCCGAAGTGTTTGTGT
ATGTGGCCAGCCTCTGTATGCCGTCTGCCAACACAGCTGTGTAAGTCAT
>Contig_8_Coverage_51.05
ACCTTGACCTTGCTTGCATCAACACCAGGTTGCACATTCATGTTAAATGGACTCTTTGGC
ACATTCTGTCCTCCATATTTGACATCCACCTTGCACTTGCCCTCGTCAGTAGGGACGTAG
GTTGCACTGAACACACCTTCCTCTACTGGCACAATCTTAGCTTTTTGGGGTTTGCCACTT
TGATCGGTGTATGTGACATCCACAGGTGCTTTGCCAGCCTCCTTGGCGTCGATGGTGAAA
GTGGCTGGTTCCCCTGCACGTACTTCCTTCGAGTCAATTCCAGGGCCGTAGCACTTGACC
TTGCTGGCATCAACAGGGTCACACACGCTGACACGGAATGGACTGCCAGGGATATCTTTA
TCAGCAAACTTGACGGCAATGTCGTAGTCTCCGGCCTTGGTGGGCTGGTACTGGACTTTG
CAGGTGCCATCACGGTTGTCCTGGCAGTTCATCTGGGCCTCTACTGGGCCTTCAATAGCA
AGGCCAAGGCCTCCCTTACCAGCACCACGCATATCCACAGTGAACTCAGCTGGCTGGTTG
GTGACTCCGCCCTCCAGACCTGGTCCATAGGCCTTGACCCTGTTGGGGTCATTTCCAGGA
ACAGCCTGAACTTTGAAGGGGGACTGAGGAATGGGGGCCTCGTCATAGGTGACATCGAGT
GACACTGGACCTTCTTCAAATGGTGTGTACTGAACGTTGTAGGTCCCGTCGCCGTTGTTG
CGAACAGCAGTGTCATTGAGGGTGCCGGAGGGGTTCTTAAGGATGGCTCTGACTTTGCCC
TGTCCAACAGGGCTCACAGACTTGGCATCAACGGTGAACTCGGTCGGGGACTCGATGAAC
ACTCCATCAGGTGAGAGTCCAGGGCCATAAGCTGTGACCCCCTTCAGGTCAGGCTTTTTG
ACAGCAGGTCCTGCTGGGGCGCCGGTACTGGGAGTAATCTGGGCCGTGAAGGGCGACATG
GGGATATGCTGGTCGCCATAGGTAACATTGATCTTGTATGTTCCTTCCTGTGGGGGCAAG
TAGGAAACACCACAGGTGCCGTCTCCATTGTCCTTACATTCGATTTTGGATTCTCCTGGA
CCTTCTACAGTGACACCAATGCCTCCTGGGGTCTTGGTTTCTCTGGTATCAATGGTGAAC
GTTGCAGGCTTCAATGCTTCACCTCCCTTCAAACCAGGACCATAGGCAAGGACTTTTGGA
GGTCGGAAAGCTTCAACCTTGAAAGGTGACTGGGGCACTGGGTTGCCACCATAGGCGACA
TCCACCTTGTGAGGTCCAGGCTCGTTGAAGGAAACCTTGGCTTTGTGACCATCAATAGAT
TCAGTGACGGGCATGTCCTTGGTCTTTCCGGTAGGAGATGTTACCTTCACTGTGGCATTG
GCCTTGGGGAGGCCTTTGCTGATGATGTCGACCTCAGAGGTCACACCAATTGGCATTTTT
GGTTCTAATCCAACGACCTTGACCTTGCTGACATCGATGCTGGATTCCACATTGACCTTG
ATAGGGCTCTGGGGAATAGGCTTCTCAGCGAAGTAGACCTGGACGGTGTACGTTCCGGGG
GATTTTGGTTCATACTCCACAGTGAAAGTACCATCACCATTGTCAGTGGTCTTCACAGGG
ACATCACGTCCATTGGCATCAGTCAGTGCAATAGCAACATCACCTGGTCCAGCCTTGGAG
CAGTCCACTTTGAAGTAGGTAGGTTTGCCAGTTTTGACTCCCTTCTCTACACCAGGGCCG
AACACCTTCACATTGGAAGGGGTGCTTGGCTCGGACACATATACTCGGTATGGGCTGTTG
GGAATGGTTACGCTGCCGTACGTGATCATGACAGTGTGTTTGACGCTGCGCTTGGGCATG
TAGCGGCAGTTGAAGGTGCCGTTCTTGTTGTCAGTGACCTGAACGTCCACAGGCTTGTAG
TCTACGTCAAGGCAGGAGATCTTGAGAGGCATGGCAGTGCGGCCAGCGGAGCGAGTGTCC
ACGGTGAACTCTGCCCACTTGCCGGTGGTGACGCCAGTCTTCTGTAGTCCTGGACCCTTG
GCAATGACCTTTGAAGCATCGAAATCTCCTGAGGGTGTGATCTGGGCCATGTAGGGTGAC
TTAGGGATGTCCTGGTCGTTACACAGAATGTGCACAGCATATTCTCCAGCCGTGGTTGGC
CAGTAGGTGACATCAGCTGACCCATCACCGTTGTCCTTGCAGTCAATCTTTGCCTGGGAT
GGACCCTCGATGGAGAAGCCGAGAGCTCCAACCTCGCCGTTGGTTTCCACGGTGAAGACA
GCGGGCTGTCCAACCACTCCAGCCTCAAGGCCAGGTCCGTACGCCCGAATCTTGGACTCT
ATGTATGGTCCCACCTCCACCTTGAAGGGACTCTTGGTGATGTGGACATCTCCGAATGTG
ACGTTGATGACGTAGTTGCCTGGCTTGGTTGGCGAGTACACACAGTTGTAAACTCCTTCC
TCGGTGGTTGACAAGACGACCTTACAGGGCACATCGATGCCGCCGGGTCCAATCACCTGG
ACTTTGACGGTGGCATCGCCAGCACCAGCAGTGTGGACCTTAAAGTCAGCCTGGTCGCGC
ACACGGATACCTCGTGGCTGGATGCCCCGCCCGCTAGCATAGCACATCTTCGCATTTGAG
GGTGGTGAAACATTGACACCAAAGGGGCTCTTGGGGATCTGGTTTCCTGAGAAGAACACG
TTGATGGAATGAAGTCCGGAAACCATGGCGATGTACTCCACAAGGAAAGTGCCCTGTTTG
CCAGGAACAGCCTGAATGCTTGGCTTGACGGTGTCCTTGCGGCCATGGGGGTCAAGGATG
ACCACGTCAACCTTCCCATTGCCTGCACCTTGGGTGAAGACTTCAAAGTAAGTCTTCTTG
CTACAGATGACGCCAGTCTTCTCCAGACCTGGTCCCTTGGCGCTCACCTTACTGGGGTCA
CCAGCCATGCCCTCCACATTTACAGTGTATGGGCTCTTGGGGATCTCCTTCAAGTTGAAC
TTTACAATAACCCTGTATTGTCCCTCCATGGTTGGCGTGTAGCAGCAGGAGTAGGTGAGG
TTCTTGTCGTTGTTGAACACCACCTCACATGGCTCCTGTTTGCCCTTGGGGTTGAGGATG
AGGACGGCCACCTCGCCCTTGCCAGCACTGTATGTGTCAATGGTGAAGCGGGCTGGTGCT
CCAACCTGGTTACCCTTAGGCTCCACACCAGGGCCAAAAGCACGTACGCGGTTGGGGTTG
ACACGAGGGCGGGTGGGGGCTCCAGGCTTCAGCTTAGACTTGGGGAACTGAGACAGGTAC
GTCATCATACTCATCTCGTCCACCTTGGGGTTGGTCAGCTCGGTGGGCTTGATCAGCTGT
GGTACATCTAGCCACTGCTCAGCTGCGTCCATGGCCTCCTTGGCATTGTCCTTGGCCTTC
TTGGGATCCCAGGTGTCCCAGTCAGGGCACAATCCTGGGCCGCAGGCATCAAC
>Contig_9_Coverage_94.41
GTTGTACCTGCCAACCCAACTCAGGTGGCAGTGCGACAGAGTGGATCAGGCAGCATGCAG
GTTGCCCCTGTCACAGGAAACAATCGAGGATTGGCAAGGGCTGAGATCAAGCAGGGCATC
CGAGAGGTGGTCATGTGCAAAGATGGCACAGGCAAAGTTGGACTCCGCGTCAGACATGTC
AACAACGGTTTGTTTGTTTGTCTGGTGCAAGACAACTCTCCAGCAGCTTTGTCTGGCTTG
AGGTTTGGGGATCAGATCCTACAGATCAACGGGCAGACTGTGGCAGGCTGGGACACTGAC
AAGGCCCACAAAGAGTTGAAGAAAGCAGCAGCAGAGAGAATCACCATGGCTGTGCGAGAC
AGGCCATTTGAGAGGACTATCACTATGCAGAAGGACAGCAATGGCTACATCGGCTTTGTG
TTCAAGGATGGGCGCATCAAGTCTATTGTAAAAGACTCATCTGCTGCACGTAATGGAGTG
CTGACTGACCATCAACTGACAGAGGTCAACGGTCAAAATGTAATTGGGCTAACAGATAAT
CGTGTTGGAGATATCATCGACGCTGGTGGCAGGACCATCACCATCACACTGGTACCCTGT
ATCATCTATGACCACATCATCAAGTGCATGGGAGGTTCTCTCTTCAAGAAGATGGACCAC
TCTATCCCCGAGGTATAACCTGTGATGTTGTAAACAGACTGATTGGATGATGCCATGCCC
ACTTTGGGAAAGTCTTGACTTCTGCCTACATCTGTATATAGCGTGCATGGCGATAGAAGG
CAAGGAGGACGTCTGTGTCATGGTGGAAAGGTGTGAATAGCTGTGTAAATAGGCCTGTCA
TTTCATATGGGGCCAAATGCTTAAAACCAAACCTGAGAAAATAGATATACATAGTGTTAT
GTATAAGCTATATCAAAACAGATTATGAATGTGGTAAAGTTACATGTATTGATTTTGTTA
TACCACTCGAGATCGAAACATTGAAATAATTTAAGATGCACATTGATATGCTTGTCTTTA
GTCAGTTATACATAAATTTTTAAGCTTAATGTAGTGTTTTGTTTTTTCTCCCATGTTTTA
ACATTTGTTTTCGAGTTACACTTTGGATATCTGTTTTCCATGTTTCATTTCTATTTTTAA
TCCTAGTCACATGAAATAGGATATGATTTCATCATTTGTATATTAGGATCTCGGTGTGCT
AGATTCATTTGTTACTTGGGAAAGATTTCCGTCACAAAATATTTCATCCACAGATCTGAT
TGAAATTTGCCCCACTTGATGACTTGATACTGAACTTGCAGAGTAATGTTGAATAACTAT
TTCACTGTATGACAATACACTCAGCTATTGTTAGAAGAGGATTAATTGCTTTTCTTAATC
ATTTCAAGTACGTTGAAGCCATCACGTTTCTGAAAATAATCTGTGCCTTTTATCCATTCA
CCTTGTATAATCTGCAAGAGAGAATGGGGGTAAGTTCGTCTACAAGGAATTTGTAATATG
TGTCCATCACTTCCAGCACAACCGATCAATGTCACTTGTGTGTTATGTATCGAGTCAGCA
CATTATCAGATGAAAGCTCAATGTGTGAGTCAACCTTCAGTTTAGTATTTTTGTTCAAAA
CATAAATGTTTCCCCGATGTGAAGCAGATGCAAATCACTTAGTTCTTTTGGTCACATGGA
TCACCGGACCTGTCTGTTCCGAATCAGTCAGTCGAGAGTGTTTGGATCGTCGTCGGTGTT
TAGAATCCACCTTGTGATGCACAGTCAGAGATCTAATAACTACAACTTACATAATCTTGG
CACCAACAGAAACAACGGAATTTGTGCCATTTGTGATATACTTTTTGTTGACAATAGCTT
GGTCTTGTCTGTGCAGGTTTATGAAGGTACAGCTTATCACAGTTGTGCATTGAATTAGTT
AAATTTTCAATTGAAAGTTTTACATTTTCTTAAGATTTGATGTTCTCTTTTTCATCAGTG
CTATATGTACTTTTTTTTAAAG
>Contig_10_Coverage_43.98
CTGAAACATTGTACCTGATGATGGGGCCAGAACAAGCCCTGAAACATTTTACCTGATGAT
GGGGCCAGAACAAGCCCTGAAACGTTGTAAGAACAAAAAGAAGACGCAACCCAGAAAAAT
CTCTGTGTTCAATACCGCAATCATCTGAATCCAGGTTTGTACTCTGTTCGAGCATCACTC
TTGGAACATTGCATCCTACTTAGCCATCCCGTATCGCAGAACAAACAGATATGTTGGAGT
CACTGGGATTTCTTAGAGATGTGGAGATATCTAGAACAGAACTCCTGTATACTATGCACC
ATTTACAACCTTTCTCATAGCCGTGTACTGTGTCGTTCAGACGTTTCATTGTACGGCGGT
GGGTCGAATCCTGGGTTGTCGGCTCCACCCCCAAGACCGTTCTTGTCCAGCCCCTCCCCC
TTCTCTACCGCGTGTATACCGATGTGCACCGGGCCGCCGCTGTATCGGTACTGCTCGCCA
GCCTTCAGTTCGACAGGGGTCTTCTTGCAAGACAGGCTGGGCCTGTCGTACTTCCCTTCG
TGGTTGACGCCAAAACGCAGAGGCTTTCTGATGCATTCCGGGAGGAAAGAGAAAGGGAAG
ATGATGTCGAAGATAGGGCAGATGAGGCGGGGGTCGACGGAGGACGCCTTCGTGTGACCC
GTGGCGAAGCTGACGACGAGACCGACGACGACGACAATGAGGACGGCGGTGGCGCTGTAC
CACAGATAGGACAGGGTGTAGAGGTAGTAGTCAGGCGACCTTTCTAATGTAGTTGCTACG
GTTGTGGCGTTGTTGACTGTCGTCGTGGCGACTGTAGATATGGAGGACATAACACCAGAG
ACGGTGACAGGTGCGGCTGTCGTTGTGAGGTTCCAGTTGCAGCCTGAGACGTTGGTAGGA
GGCTTGGGTTGAGGGGGTTTGTGCACCTGGGCTCCTATACCGATCCAGAACATCATAACG
AGGCTGGTGGCCAGGCCGGCGCCTGCTCCCCACTTGTTAGCCCACGGGAAGATCATCCCG
AGCGTGAACAGCCCCAGGAGTGGTCCGCCGATCATGCCGAAGAGAGACAGGGCCGCCTGT
AAGACACTACCCAGGACAGAGGCAACATAGGTCAAGCCCAAACACACGCAGCCCAGGACC
AGCGCTATGATCTTCGAGATGAGTGTGGCCCGCTCTTCAGGCAGATTCTTGGCGATGTAG
GACTTGACCACGTCCTCCAGCAGGACGGCCGCCAGGGAGTTCAGGCCCGAGGACACGGTG
CTGAGAGCCCCACTGAAGATGCAAGCGACGAACAGACCCGGAAGTCCCGTGATGTTCCCC
AACACGTCCATCACAAACAGAGGGAGGAGCTGGTCCGAAGCGCTGACCAGGCCGAAGCTG
ATTGGGTCGCATAAGCTGTAGAAGGCGTACATAACGATGCCGATGAGGCAGCAGACGTAG
AGGATGAGGAGGAGTCCGGGAAAGTTAATCCAAATAGCGAGCTGAGCTTTCTTCAAAGTG
GGGCACGTGCACGCACGCTGAACTTGTGCCTGATTGGTTCCGTAGACGGCCACCCATGTG
AAGAATCCACCAATCACAAGAGACCACACGCTGTGACGGACGGATGGATCTGGGCTGAAG
TCATATATGACGATTCTCTCGTTGCGTTCAGCGACCTTCCAGGCATTAGCGAATCCCCCG
AGAACCATGGACCCCTTGATGAGGACCGCGAACAGCCCTGCGAACATCATCCCGATCTGG
AAGGTATCCGTCCATAACACCGCTTTCATCCCGCCGATGGTTGTGTAGAGAGTGCAGACC
ACCCCGACGGATATGACAGATCCCCAGAGGGTGAAGCCAGTCACTGCGTTCAGGGCGAGG
GACGGGGCGTACAGCACGATGGCCATGTACAGCACCATCTGTACCGCGAATGTCATGGAT
CCTGCAGTACGGATTGTTTTCCCAAACCGGTACTCGAGGTATTCATAAGCACTTGTAACC
TTGAGGTTGTAGAATATCGGGATGAAGATGTGAGCGGCTGCAGCAATGACGAAGAAATAA
GAAATGCCGATCCACCAATATACCGTCGTGAAGTTATACATCTCCGCCGGCGTCCCAAGC
AACGTGATCGCCGACAT
>Contig_11_Coverage_72.37
GGGAGAACTGGCAAGAGTTGTCATGATAGGCAGTGTTGAAATGAGTGACGTGAAGCCAAT
GCCATCCATGAAGACCCGCCAAGGCGTTCCATTCATTCCAATTAATCCCATTACCAAAAT
GGAATCGAATTACCTTCCTCTTGCCATCACTGGGTACTGCAACATCACGTTCGGCGACAT
TGGTAGGACACCAAAGACGATCGTAATGAAGCTGTATGCAAGCAAGAGCACAGAACAGCT
GTTGTGGGAGAGCCAACAGGTATGCCCGATGTCAAGGGACGAAGGAGTAGAGCTGGCCAT
TGCCCGTGAAGAAGCGGAAGTGATTCAGGACATTCCAGAACATCCCATCTACCACCTTCT
GAACTCGCTCCACCATAGACATCTCATTGCCGAGTATAACCCAGTTGACATCTCGGAAAC
GGCGGACCTGACTCTACACAGAATAACTCACTTCTTCACCGCATGGCATTACTGGAGCTC
TGCTACCAATCCCGCTGTAGAGAGGAAAGCTGGTCTGATCCATGTCATGAACGAAGCAAG
AATTGACAATCCCGCAAGTGACTGGTTCATCATGACACCCAACGGTACAACGTGTCTGTA
CGGAATCCAGACTCCATTGACTGATGTCCTCACCGTCCCCGTCGCCATGACCAGACCGGC
GCTGCAGACACGACTGACGCTGGCTCCATATCTCGGACCCTACCTTCCAACCACCTGCAA
GTCTTACTTCAAGAGTGTTCGCACGTTTGATGGTGTTGAGTACACACTTCCGGATCTTGG
CACCTGCCCCGCCGTCCTGGCCATGGACTGTTCTCCTTCCAAGACGTTTGCTATCACTAT
GAGCACCACCACTGACGATTTCAGCCAAAAGACCCTGGAGGTTATTGCCGAGGGTAAGAC
AATCCGATTAGCCGCCACTACAGCCGGCGCTACCCTCAGTGTTAACGGAGACCCCGTTAC
CGTAACCCGTACCAAGCCCTTCGTCCTGGAGAAGACCGTCAGCTATGGAGAGGCCGCTGT
TGCTGTGAAGATTACCCTGGAAGAGCTCTACAACATCGAGCTGCCACTTCTTGGAATCTA
CATCAGGACCAACGGCAACCTCGTCTCAGTCAAGGCTTCCCCGTTGTTCAAACTGAAGAC
TTGTGGCTTGTGCAGCAACATGGACGGTCAACAACGTAACGAGTTCGAGGCACCTGACGG
AAGCTTCTTCAATACACCAGAGCCCTTCGTTGCGAGCTACATAATCAAGGGACCTAACTG
TCCCCGTCCGTCCTTGCCTAACATAATTACTCGAATGGACACAGCCTGCGCACCTGTGGA
GGCCCCGATCGTGAAGTACCGTAAGACGGAGGGTATCACCTGTTACTCCATCATCCCAGT
GAAGCGTTGCCCCAAGACGTGTCGAGTAGAACAACGCAGCCCCGCCGATATCCCCTTTCA
CTGTGTGACGAGGGGAAGTCGCGAGGCCAGGGTCATTCGCAAACTCATCAACAGACGCGA
ATACGCCAAGATCGCTGAACTTCCGGTCACTGCTCGATACCAAGTCATCCAGCAACTCAC
CTGTGTCAGAAGGAATTAACTGAAACCAGTCTCCGACCTTGAACATCATATGAAGGTCAT
TTGTATTTGAGCTGCATGCAGACAATAAATGGGTACAGTGCATTTGATGAGCTTATACAA
AAAAATATTTTAGATATAATTTGTATAGAAATCTAAGCAAATGAATATACATTGCCCAAC
TTAGGGAATACCCAGATTCGATAACGCGACGAAACAGATCCTTTTGGTGTAAAAGAAACA
AAAACGTTTATGAATGTATAACTGAAAGCAAGATTCCTTGAATCGGTAGCGGTGTCTGCC
AACTGTCAACTGACGCCAATTACTCATTTGTAAAAAAGATCACAAGGATCCCCTCCTTGG
ACACAACCACCAGCCATTGTGACGTTGTAACAAGTTCTATACAATGCACTGTTCTCCATT
CAAACATTGTCATCTATTGCTCAAGAGGTGACCTGATACCTTCGCCATTATCTGTCTCTC
AGTGTGTGTCCCGTGTCTGCCCACGTCGCCGTCTGTGTCAACACCGTTGTTGTATGTGTT
GTATTTGCGTCGACTCTGATTGTCTCGTTCAATAAATGTGCTTTGCAAGCAAAGT
>Contig_12_Coverage_48.49
GTTGCAGCAGCTGAGGAAGGTTCAGTCGTTGTAGCGACGGTACACAATGGATCGTGATCG
TCGTCACACCAAACACACTCAGTTCGGGCAGGATTATTCTTCTTTTCTTCCGGGCACATA
GTGCAATAGGGCTTGAAGCCTGTTTCTGAAACGTAGCCGTCGTCACATGGTTCTGGAGGG
GCTGTAGTAGTTGATGGCATCGGTGTTGTCCACGTTTTATCAACACAGTCCCTCCTTGAT
GCCGACCCTTTGTACCACGTTGTGAAACCTTGTTTGCAAACTCTACATTTCTTCCGACCT
CTCTTTTCCTGGAAGAAGCCATACCAACACGGGATACACGTACCATCGGGGCCTTTCAGT
CCAGTTTTGGAGTTTGTTCCAGGCGGACAGAGTGTGGGGTCAACTGTTGTGGTGGTTGGG
ATCTGTGTTGTAGTGACTGTGACATTTGTGGTATTAACATTCAAGTGCCTCTCCAAACCC
GGTCCTTTCTCGGTGACAGCCCACACGTACACCGTGTACTCAGTTAGGGGTTCCAGGCCT
TTAATTGTTACGGTATAGATGTCACTGCTGGTGTCGTTCAGATACGCCCGTGTGTCTTTG
CTCTCCGATGCTTTATGGAATGCACTGCCGTATCCAATGATAGTGTCACGGGGATGGGAT
CGTCGACCCCACTTCAGTGTGACGAATGTTGATCCAGTGTCTGTTATTTTCAGTCTTAAA
ACACGCGATGACTGATTGTAACAGTCTGATTGTTGTTCGCTACCAACGGACGGAGTGACC
TCCTTTTCCGCACAAGACTCGCATGTGGTGCTCCTCATGCTTGCTTGGTACTGACCAATG
GGACATTTCGTGCATTCCTCCAATCCGGTATCGGAAAAGGCTCCTTTAGGACACGGAGCT
CTACAGTCTTCCCTGCTTCTTCCAAGGGTTATTGTGAAAGTACCAGCAGGACACCGCCTA
CATTTTAGATTACCGGTGTCATCTTGGTATGTTCCCGGGCCACACTTGCGACACCCGGTC
TGTCCGTCATATTCAAAGCCTACCCCACATGCAGCACAGGCTCTGGACGTTTTGTCCGGC
GCGTATTGAGGGTCACAGCTGGCGACAATAGGGTAGCTCTTGAACACAGCTTTGCTCTTC
CTGCCAATAATGTTGAGAGTCCTCAGTTTCTGTCTAAGCCAGTAATATACGTTTCGTCCA
ACCGTCCTCATCGCCATCTCCGTGGTCTCACTGTCATCTGTATCAAGGATTCCCTTCTGC
ACTTCCATTTTCACTACCATGAACTTTGTACGACGACGATTTGCTTTACATGCAGCCCTA
ATGTTATGAACTGTGCACATTGAGCAATATGAAAAGAAGCTTTCCAAACTCATTAGCTCT
TCAAATGTATCGGTAACATTTTGTATGTCTTCGTCTGTGCACCTGGATGACCAATAATAA
CCGAGAGATGTCTCAAGAATGGAGGCCTCTCTTTTCCGGACACATCCATGGATACTCTCA
TCTGGCCATTTGCCTTCAGAAGGAGTGCAAATAAGCGATGAAATCTTGGTATTCCTGGCA
CGTATATACCCCGCATTGCACTTCATATTGCACATCTTCCCACCAGAGAAGTCTTGGCAG
TCTAGCATTGCATTAGGAGGATTCGCTGGGGAGATACATGGCTTCTCATCACAAGTAGGT
GTTCCTCCAGGGGTGTCCCAGCTCAGAGTGCCGTTATTCAGTTCGCAGGAGATGCTAGAC
GCACCCAGTAAAGTTATACCGTAAGTGCAGGACACACTGCAGGATGAACCATGTGTAAAT
TGATCAGGACAGTTGACTTTCAGTCGGCGATGCTGAAACACTGGGACCCGGCAGCTTCTC
GTTACGACATTTACCATAAACGCGCATTCATCCTTGAGGCCGGCTGCATCGACAGCTTCA
TATCTAATCTCATGTGATCCAACTTCAAAACGGGAACCACTTTCGTTGCCCTTTTTCA
>Contig_13_Coverage_47.62
CCGCGGAGCGCCTCAGCGGACAGGTTCGTCCTCTCCAAGGGCCATGCTGCTCCCATACTG
TATGCTGCCTGGGCTGAGGCTGGTTTGTTCCCCGAGTCTGACCTCATGAACCTGCGCAAA
CTCTCCTCGGATCTTGAGGGACATCCAACTCCGAGACTGAACTTCATTGATGTTGCAACA
GGGTCACTGGGTCAAGGACTGAGCGTGGCAGCAGGCATGGCGTACACAGCCAAACATTTC
GATAAAGCAGACTACCGGACATATTGCCTTATAGGTGATGGGGAAAGTGCAGAGGGTTCC
ATCTGGGAGGCCATTGCCTTCGCTAGCCACTACAAGCTCGACAACCTTGTCTGCATCTTC
GACATCAACCGTCTGGGCCAGAGTCAGCCAACCAGTCTGGGACATGAAACAGATGTATAC
AAGAGGCGCCTGGAAGCTTTTGGGTGGAACACAACCGTTGTAGACGGCCATGATATAGAG
GCTCTATGCAAGGTGTTCTTCAATGCTGGTAGAGACAAAGGCAAACCCACCTGTATCATC
GCTAAGACCTTCAAGGGGAAGGGTTGTCCAGGTATTGAGGACATGGAGAACTGGCATGGT
AAAGCCCTGGGTGCAAAGGGAGAAGAGTGCATCGCAGCAATCAAGACCATCATGTCAAAC
AACGGCCCTTTTGGCCTGAAGCCTGCAGTCCCCACCATGAAGGTCCCAGATGTGGACATC
ACCAATGTGAGGCTGGGCGAACCACCCAACTACAAGAAGGATGAACAGATTGCTACCCGT
GTTGCCTATGGCAACGCCTTGCTGAAGATAGGGAAGAACAACAACAGAGTTGTGGCCCTT
GATGGCGATATGAAGAATTCTACCTACTCCAACAGGTTCCAGGCTGTTTTCCCAGAACGC
TTCATTGAATGTTTCATAGCTGAGCAAAACATGATTGGTGTCGGAATTGGCTGTGCCACT
CGTGATCGCACCATCGTGTTCATGAGCACCTTCTCTGCCTTCTTCACCAGGGCCTTTGAC
CAGATCAGAATTGGTGCCATCTCTCAGACCAATGCCAACTTTGTGGGGTCTCATGCTGGA
GTGTCCATCGGTGAGGACGGTCCTTCCCAGATGGCGCTAGAGGACCTAGCAATGTTCCGC
TCCATTCCAGGATCAACTGTGTTTTACCCCAGTGATGCCGTTTCCGCTGAGCGGGCTGTG
GAACTAGCTGCCAATACCAAGGGGATCTGTTTCATCCGTGTCTCGCGCCCAAACACACCC
ATCCTCTATGGAGCCAACGAGGAGTTCCAAATAGGGAAAGCTAAGATTGTGCGCCAAGGC
AACAATGATGCTGTGACAATTGTTGCATCGTGTGTGACTCTTGTGGAGGCCGTCAAGGCA
GCTGACGCTCTTGCAGCCAGCGGTGTCAATGTTACTGTCATTGACCCCTTCACTATCAAA
CCCATTGACTCCGCCACCATCATCAGCTGCGCTAGGAAGACTGGAGGTCGCATCATCACA
GTGGAGGACCACTACTCAGAAGGAGGAATAGGGGAGGCTGTACAATCTGCCGTCAGCTTG
GAAAGGGACATAATCGTAAAGCGACTTGCAGTCCAGGAAGTCCCACGCAGCGGTAAACCA
GTTGAACTGATTGACAAGTATGGAATCAGTTCCAACGGTATCGTCAAAGCTGTCAACCAG
ATCATGTCTCAGTGAACATACCAACCTCCTCTGTAAAAAACAGGAATATATCCATTGTTT
TCCTTAAAAGGAAACTGGCTTCCGTTACACACTGCATTTAGGAAAGGCCTCCGTTAGTGC
ATGTAGAAAATCATTTAGGTGATCCAATGGTTT
>Contig_14_Coverage_42.95
AAACTGCCAGTGACAATTTATCGAAAATACCTATCTTAACTTTGACTTTTAATTTGTCTT
GTCAGCACATACATATTTCTGAAAGACAAATTTCAAGCTGGATCTTTGATCTATGAAAGA
GTACCTACACTGTCAATATTTCCTAAGCGCTCATTGACCCGTTGAGCTAACTCAATATTT
ATGATGGGGAAAGCATGACTTTGAACCCTCTGCGAAAAGAGCATCATACTTTGAGGACAG
TGTTATGAAACTGTGTTCCTTCCCTCAAACAAGCTAAGAATAAAGTAATATTCACAACAA
AAAGAAGCATTTTAAACATTAAAAAACTCAAAGATCCAAGATATGCACTGCCATTTCAAC
CTATGTACATGAAGTGGTTGAATGTAGGTGGCGCTGAACGGAATTACGCCTGGTGTTGGA
CCCTTAACACCAAGATGCCGAGAATCTCTCGACATCAACTGCTTTGAGAATGTTTCAATT
GTCTATGGGAGTCCTTCGTTTCCCTGAATCTCCACTTTGAGAAGGACCATGGCATATTTT
GGTGACAGTAAGGTGGCCCCTCAGTGGCTGTTGTTGTTCCACAAATAACTCACTCTCAGA
CAGGCCCTAACATCATTAGGGCCGGGCCCAAGAGGGTCAGTTGTATCTACTACACAAGGG
TAGTGAAGATGGTCTACTCATCGAAATGAGAATCTCGAAATTTACCAACTCTTGAAGTAA
GCTCTTCCCTATCGTACCGACAAAGGCTCGCCAGCTATGCAGAAATCGTCAATCATATCC
TCATCTTCATCTTCTGTGTCCTCCTGCAAGCTGGAACAATCTGCACCATGGGCTTGGAGA
ATTCCGACAACATCTCCAAACTTCCTTCCTGCTGCTAGGACAATGGGGGTCAGCCCACCG
TATGTGCAGCTGTCCAAGTTTAGGCGTTTGCATCCCAGAAGAAACTCCAGCAGAATTCGG
TTGCCCGTCTCAGCAGCATAATGGAGGACAGTGCGACCGCTTTTGCCATCCTGGGCATTT
ACTTTGGCTGCTTTTCTAATGAGTGACTCCATGACCTTCGTGTGTGTTCCCAGAGCTGAA
AGATGGAGACAGGTGTGACCATCATAATTTTTAGCTTCAAGGTCCTGTGGAACTCTCTGG
TAAGGGATTTCGTATTTGTTGTCTTGTGTTTCTTCATAGCATACAGGTTTCAACAAATGG
TTGACAATCTCGTGGTAACCTTCACGAGCTGCTATGTGAAGGGGCGTGTTGCCATGGAGA
TCCCTAACATCCACTGAAGCTCCAGCAGCCATCAGCCTCCTGACAATCTTCTCTTGCCTT
GTGATGACAGCTAGGTGAAGTGGAGTTTGAAGAAGAGTGTTGACAAAGTTTAACCATTCA
TGATTTGGTGCCAAGTTGATCAACTGCAGTGCAATTGACTCCGCCAGTTGAATGATTGCC
ATGTGAAGTTGTGTGTCGCCATCGTCATCCTGAATGTATGCTTCTATCGCTTCATGTGAA
ACCCCGGGTAAACAGTAGCCTGAGTAGGCATGTCCTCCCATTTCTTCAACTGACCGACCG
AACTCTTCTCCCCATGTTGAGTGAATGTCTGAGATAGATTTACTATGGTATCCATCGTCT
TCTGGTGGTGTTTCCAAGCACTGTTTGTTTTCTGACTTAACTTCTGGCTCCGAAATCTGC
ATCTTGGTAATATCCTCAAGTAATGACCTGTCCACCGTGTCATTGTCGCTAATATCGTCT
GTCGATTTAAAACTCTGTTCAATTGAATATATACCCGAATCCTCTCGCTGTCCCTCTGTT
TTCATAGAGGGATGACTGAATCTCGTC
>Contig_15_Coverage_66.56
GTACAACGATGGCGGACCGGGTGGTATCGGGATCCTTGAGGTGAAGGACGCCGCCACTAT
GTCGTGGGGGTCTGTCTGCACTGACAACTTTGATGTGGCGGCAGCAAGGGTCGTTTGCAG
AATGCTGTGTTTCAACGAGACATATGCCACCCCGATGATGTTGCAAAGTCGCACGCTGCA
CCAACGGTTCAACGTGATGTACAGGCCGTTCTGTCACGGAGGGGAGTCGAGCCTACTGAC
TGACTGCCAGCACTCCCTCTGGGGCGACGTCGACGGCTGCACTGACGCCGTGTACATGAC
CTGTCTTGAAGAAAACCCCTGTCACCCTGAACACTGTGTGTCTGAACCTGATGCTCCGAC
CATCTCGTGCAACAACACGTACATGAGACTGGATTTCAGCAAGGTGAACGACAAGGATCT
CACACCAGCCCATATCTCTCTCATGACTCATGGCTGCCCCATCAACACTTACAATTACGA
CCCTGGATCTGGAGATGAAGTTGTGTCGGCTGTCATCGCTTTAGATACATGTGGTGTGAA
GACGTCGGGAAATGAGACTCATCTGTTCTACGACACCAAGTTGATTCACAGTCCAGTGAG
TGACAGCGACGGTATAACACGGAGAGGTGCGTATGTCGTGGATGCCATGTGTGCCTTTGA
AAGAGAACACGAGGTGATCATCGGCGCTGAATTTGTCACACAAACCATTAACATTGTTGG
CAAGGGAGAGTTTCTTTTTAAGATGTATTTGTGGAAATCAGACCATTTCTCCGAGCGTTA
TAGCAGTGCAGTTAGCCTCCATGTACACGACTGTTTGAACGTGACGGTGGACCTCATCAC
CGACAACGACGACCTGAAAGTGGTGGTACCAGATTGCTGGGTGGTTCCAGAACCGAACAA
CCCCCCTACACATTCAGCCGATCTAATCAGGAACAGGACAGTTGAGGAGAAGACTCTTGT
CGGGTACCACTTATCTCGCACAAGGTTTGGGTTCAAGTACAGAGTGTTCCAGTTCGGAGT
CATCAACAAGATAAGAATCCACTGTAAGGCGGTTGCCTGTGACTGGAATGAACGTAGTCC
TACCTGTCTAAACCGATACAACTACCGCAGGAAGAGGGACATCCATGACGACAGTCTCAG
CACGACTGTAGTCATAAACCCAGTTGACACTGTTGACGACTACCCCGTACGCCACGGAGT
CCCAGCCTTCCGGAAGAAGAGTAAGCGTCCAAGTGAAGAGAAGAACAGTCTTCACAGAGG
CCAGACGGAAGCATCACCAGGGTTACCGTTTCCTGATCTGACGCCCACACCAGCACCCGC
CAAAGCAGCAGGTACACGTGAAGAGCAAACATCTTCCCCGGCCAAACCAGTGATGCATTT
GACACTTTGGAAAACAGCTGCCCTGACCTCTGACCTCGGGCCTCGACCGGACCTTTCTCG
GAATAAGACGGTCCACATGACCTTGGAAACAGATCTTAGCACGTCGGAGTTCGACCAGAA
TATTCATATTAAAACATGCCTGATAAAACCTTGGAACGATGATAAACCTTATGTGGAGCT
TCTAAGAAACGGCATTCCCAGCGAGGATACACTCACCATAAGGAGACACCAGGGTCGCAT
TGTGCTGGAATTCAAGGCACCGCTCCAACTGCATTTTACCTTGTTCGTCATCTCCTGCAA
GGTGCACGCATGCTACAAATATCGTCCTATGTTGTGGTCAGAGGACACAGAGGTTACGAC
AACAGTCATCTCAGTTGTGGACTATCCTTTGCCAAAATCCACTGCCCAAACTCAGGTTGC
TGTGAAGCATGCTCGGATCTTCACAACACCCGCTGCACAAGCTGATATTTCAGAGAAGCA
TGCAACCAGATTCTTTCCGAAGATCCCTGCACCAAAGGAGACCGAAGTGGAGGACGTAGC
AAGCATCTTGTCATTAAATGAGGAGTTAGAGAATCCTGAACCTATGGCACCAGCACGCCA
GATAGGAAACCCTCCACTAGCTAGAGGCAATGGTATCCGACATGGTGGAACACTACTTGT
ACACACGTCTGTTATCCTGATGTACAGAGTTTTCATGTAGACGTGTCCTGTCTTCTTGAT
ATAAACTACATTAAACAAGTTAGGGAGCATGAAT
>Contig_16_Coverage_39.88
CAACGCCGTATCCTGGACCATCCATCTATCCTATTGGAATTACACCATATCCAGGGGCCA
CTGTTTACCTAGGACCTACGCCCTGGCCAACCGGATACACGGTACTCCAAGGGGGAACAC
CTTACCCTGGACCATCTAAGTACCCACTCGGAGCCACCCCCTTCCCAGGAGCTACCCCGT
ATTTGGGTCCAACGCCCTACCCAATTGGGTACACTCCCTGGCCTGGAGCAACTCCATACC
CTGGACCTACTCTGCCACCAGGATACACCTTGCAGCCAACTCCAGGACCTACCCCTGTTC
CAAGACCTAAAGGTATGTGTGTGTATAAGAATCAGTACTACCACGAGCAGCAGACCTGGT
ACGACGCTTGCGATAAGATCTGCCGGTGTGAGAGTGGCGACACGGGAGATATACGATGCC
AGGAGAGGTGTGCCAGATACACCAGTGTCGCTCCCAACTGCATGCTGATGCCAGATCCCA
AAGACCCTTCGTGTTGTGAAGTTCCCAGCTGTCCACTAGTTAATCCCGGAGCAACTCCAA
CCCCCGGCTACATCCACCTCACAGGGAAACCTGGCGTGGTCAGCGGCACTGGGCTGGTGA
AACCAGTGACTCCAGGGCCTACCGTCTACTCACACTTTACTGGACCTACTCCTTCACACA
ACCCCAGCGCCACGCCTGCTCCCACGGCTGGCTGCATGTACAAGGGCAGGGTGCACAAGC
AGGGTGAGAAGTGGGATGATGGCTGCGACTACACCTGCGAGTGTTTGGACGACCATACGG
GACAGTATCTGTGCTCAGAAAAGTGCCTGCGCGTGCCAAACCTACCTTCACGCTGTGTGT
TGCTGCCGGAACCCAACAACAAATGTTGCAAAACTCCTTACTGTGACTTCCTTAACCCGA
CCCCTTTCCCTCACGGTATCCCCACGCCCAACCCTGCCGTGAACCCAACACTGGCACCGG
GCCAGACCACGCCAGCCACGCCCGGAACTACTCCAGTCAGTGCCAACCATAACAACAATG
GCAACATTGGTTTCTGCGTCTACAAGGGCAGCTTCTACCGCCAGGGTGAGCGCTGGACTG
ACGGATGTGACAAGTCATGCGTGTGTGACGACGCTGCTAATCAGAGATACACGTGCAGAG
AAAGGTGTAAATCTTTTGGAAGTGTACCTGCTGGTTGTGTCATGAAGACTAACCCTACGG
ACTCCTGCTGCCTTGTTCCCGATTGCACCAAGTTGCCTCTGATCCCCATTTCTGTAACTC
CCGGGACAGGGGTCGGTTCCTCCGGCTCCAACATTCCGCTCCACACAACACACGGCAGTG
GCACCGGTATTGGAATCACACCCAACACAGGGACGGGGCCTAGTGGTTCCAATGCACCAA
ATGTATCTCCAGGGTATGGACCTGGCGTCACTGGTTACGTCGTACCCACGGGTATCCCTG
GTACTTTCTCTGGTACCAGCGGCAATGGGCCTAACAACCTCAACCCACAATACGGCAGTA
TAATATCGGGCTCTGGGGGTGTGTGTGTGTACAAGGGCATCACGTACAAGCAGGACCAGG
CATGGAATGATGGCTGTAACTACAAGTGTGAATGTGTGGACGCTGTCCGAGGAAACTACA
GATGTACAGACAGGTGTCCCCAGTATTTCTTCCTGCCGCCGCAGTGTAGCTATGTAACGG
ATTCTCGAGACTCGTGCTGCAAACAGGCACGCTGTAACCCTTCAGGATTCCTCACCCCTA
GTCCGGGCACCTTTGTCACCCCAACCCCGGCTCCAAGCGCCGGCCTGACCAAGGTGACCC
CCACAAATAGTGGGGGATTTGGGGGCAGTGGTTTACCACCGAGCCCTAGCCCATCGTTCG
GCATCCACACGGGCGGTGTCCCTGTACATACAATCACCCCTCATAGTGGTGGGGGTATCG
GCGG
>Contig_17_Coverage_92.51
TGCCGCAAGCCGAAAACCATATCCAATGCCTTGGTTAAAGCACCTGCAACCACTGGAGGC
CAGGTTGCTACCTACACTTGCAAGCCTGGTTTCAAGGCAAGCGGCACACCGACAATCCTC
TGCAAAGCTGGCAATACATGGTCATCATCAAACTTCAAATGTTCAATAAAAAATTGCGGA
ACCCCGCCGGCTGTACTACACGCTTCAGTGGTTGCATCGAAAACTACCTACGGGTCCACT
GCTACCTACACTTGTGACAAAGGATACATCTTCAGATCAGGTTCTACAACCATTTCTTGT
CAAGCTGACGGTAAATGGGCTGCAAGCGCACTGAAGTGTTCATATTTCGTATACATGGGC
GACTGGATTCTTGCCATGAGAATAGTTTCTGGGAACCAGAAGTCCTCGATATCAACATGG
AACGACAAGAAAATCTCCTACGATGCGCCGATTTCATCGAAGTTGCCTTCCGGCTGCTTA
ACTGGAAATGCGAGTCTTCCCTGCTCGACACACTTCAGGAGTGTTCTTGTCAACGACTGG
AACAAAATAGGTTTAGACAAGGTCGCCGTCCACGTCATGAAGGCTGGTAAAATAGTAAAG
AGATTGGAGTTCAATGGAGCTGGTTCCTCCACGTTAAACTGGTTATCAATAGGAAGACTT
CTTTCATCGTCTTGGAAAGATTTAACCTCTAAAACTTCCACGAATTACTTCAGCGTTTAC
GGGGCAAGATCGTATCGGAGATGGTACCTCAACAAACGCTGGGCTGGTTGCTCTGTAGAC
GAAGGATGGTTGATAGTCAAAGATTCCACGTCCTACTCTTGCGAGTACGATAAAGGATCC
AGTTATCCGCGGATTGGTTACTCGGACAGTACGACGATGAAACGTTCATATAAATATGCA
TTCGCGGACACCATGCTGATATTGATGAAGCTGACTAAAGATGTGTGCGGCCCTCCGCCA
GCTATCAAAAGATCTAAGGTCACGTATTCCTCCCTTGCTGTTGGCTCTAACGCCACCTAC
ACATGCGACTCTGGCTTTCAAGCAACGGACATTCCTTCCCTCCAATGTTTGTCCGACAGC
ACCTGGTCTAAAGTCGCCTTTAGTTGTGAACCCAACTCGTGCGCTAGTATCAAGAAGTGT
AATGTCAATAAAGACGGAGAATATTGGATAAACCCAACCCTCAGCAGAGGTAAAAAGATC
AAGGTTTACTGCTACAAAATGACAACCAGCTCTCCTCGTGAATACATCACCCTAAAGAGA
AATAACTATTCTTACTATCCCAACACTCGGAACGACGACTGTAAAGGCAAAGACGATCCT
CTTCCCAAGAATAACAAATCGGGGAAAACTACCTACACTAAGGTTCGAATCAATGTACAG
AGGATGACTGTAATCAGGTCGGACATGACATTTACCACATCAACTGGTCACCGTCACTAC
TTTGGTGTAGCGCTCTCCTGCCACTCGAAACTGACGTCGTGCAACAGGAAAGGAGTCGCC
ATTGTTGACTTCAGGGACACTGGAATTACCATAAAATATACTCCCGTCTATAGAACTGGA
CCCTCCGGCGGCGGCACTTATTCCCACACGTCCTCAAAGGAATATTACAGGCTTGTGTGC
GGCGGCTACTGCGGCGGTTGTTACTTGGGTGGAGATATCCGCATGAACTGGCGCTTCGAC
CCTTCTGCAAGCAGTGCTACAAAGGTCTCGTGCTAAACCCACTGGTGGTTGGGTCATTTT
GCAGCCAACTGCAAGGCAATTTACAAATTGCATGTAAGCTGTGAAATAAAAATGTCGTGA
CA
>Contig_18_Coverage_99.66
AAGTTAAATGAAATCCCATTTCACAAGAGCAATGAATATCTTCCTAATATTTTAAATGCA
ACTCGGAAGACCTTGTAGACTGATATTTATGATATAAGGCACGGTGATTGACAATACTAT
AAAGATGGATTATGTGAAAAAATGGTCCACTTGCAAGGCCACATTGTGGTGTGAAAGCGA
CAAGGGTGTCCAAATAATAAATATATGCGGAATGAAAAAATATTTTACTTTACACGATTT
ACATAAATAAACTTTGTTTTTGTTAGGTAGCATAAAATAGAATAGTATACGAAAATACGT
TGTGACACTGGCGTATCGGTGCATCCTACCGATCAAGTCTTAACACTCGAAGTCAACTAA
TGTATCTCTTAAAAAACGAAATGTCAACAAGTTTTACAAGGTTTTTCAAACCTTGAACAA
GGCAGCGGTGACACAACTCCTGGTGGAAAAGTCCTGCACACATTTACTTGCCATCTATGC
TTAGCTGGTTGAAGAACGGAAGACGCAAACTTTTACCAACGTCCAAAGGAGATCCACATG
TTCCGTAACTACTAGATCCTTGTGAGGCAATGCTCCCAATGCTGTCCCCTGAAATCGATT
CCGGGGAGGAGGGTGGGGCCGTTGCGAAAACGTCGTTGGCACACATAGTGTCCCTTGAAC
ATAAGCTCGTGCACAGGTCAAGAAGATTGTCCTCGAATACAGTTTGCTGGTTGTCATTCC
TCTGGTTCAGGTTGAGCACCGAGTTGAATTGCATAGTTGTAAAATCCATAGCTGAATTGT
TCACGTTCACATTGATGTTCAGTTGTGTCTGAACGTTCAGTGGGGTTGTCGAGTCAATAA
TGTCAGACACTGGGGAATAGTTGAACACAGGGCTTGAACGACAACTGTCAGATGAACGAC
TGCTAGTTGAAGAGGAAGATCCAGAGTGGAAGGCACTGTACGAGAAAATGTCACCTGATA
ACGTCGGGCTGAGGTTGGTAGGACTACCTGTGGAACTGGACGGTGGCGAATCGAACGATG
AACCCAGAGAGGTGAATTTGATGGATTTTGGTCGCTCGATGGGAGTAGGCTGTTGGACTC
CTGTAGGCAATACCACCGAGTTAGCTTGTTGGTTTTTGTTGACAAGCTGATTCAATTTGC
GTTCGTCTTCGTTGTGAATGAAATGACACCTTGGTCCGTATGGACAGAAGCCGATTGTGT
GGAAGGTACGACAAAGTTCGGTTTTGTACTTAGGGTGCCTTGCCAAATTGCGAAGTTCGT
GGATGCCATGCGCGAACTGGCACTTATCGCCGTACTTACAATGTCCACTCTCCTCGAACG
GGCGACACATTTCTGTCTTGTATCGGCTAGAGTTGATATTGCCACTTCCCTGGGTTCTGC
TGCCTACAGGTTCGCTGAGACTACGGTCCAACTTTTTGTGTTCACGTGTGCTTGTCACCG
AGGTAATTCCGCAACCCAAAGTGTCATTCTGAGATATCAGCATATTTGATCCGGGTACCA
AACTGCTTTGGGAAGAACCGCGACCTGTCACCGGTACGAAGGCACTGCTCGACCCTGTAG
AGAAATTACGATTCCTCATCCCGACGAGCGAGGCAGACCCAACTATCCGGCGGTCTGTCG
ATACTGGGGCTACCTGTGACTTCATCTGGTTGTTTCGGCGATTCTGAAACAAGTCGCCAA
CGTCGTAGAACGATGACATGAGAGCAGTAGACATTGTGAAACGTGTGTGTATATATATAT
GTCTTTTCCCTCCACAGCTCGACTACCTTGCTCAAGTATCCG
>Contig_19_Coverage_37.78
CGACACACACACTCACATGCAGCTGCCCTTCATGGGGACACAGGCAGTGGACGACTTCTA
CAGCGGGACCAAGGCCGCACTGGCAGGAGGAACTACTATGATAATTGATTTTGTCCTGGA
TCAGAAGGGAGTGTCTCTGTTGGATGCCTATGACAAATGGCGATCCTGGGCTGACGAGAA
AGTTTGCTGCGACTACGCGCTCCATGTTGGAGTGACGTGGTGGAGCGAGCAGGTGGCCAA
TGAAATGGAGGTGCTGTGCAATGAGAGAGGTGTGAACTCCTTCAAGATGTTCTTGGCCTA
CAAGGACGTGTTCATGCTGTCTGACTCAGAGCTGTATCAGTCCTTCCTAAAATGTAAACA
GCTGGGGGCCCTCGCCATGGTGCATGCTGAGAATGGGAGCATCATTGAGGAGAAATCTCG
GGAGATGTTGCAGATGGGAATCACAGGCCCTGAGGCCCATGTCATGTGTCGACCAGAGGA
GGTTGAGGCAGAGGCCACTCAGCGAGCCATCACGATAGCCAATCAGGCTGATGCACCCCT
CTACATCGTTCATGTCATGAGCAAGAGCTCTGCCGATGTCATCTCCGCTGCCAGAAGAAA
AGGTAATATAGTATTTGGTGAGCCCATTGCCGCCAGTTTAGGCACCGATGGTACTCACTG
TTTCAACAAATGCTGGCGTCACGCTGCCGGTCATGTGATGGGCCCCCCTCTCCGGTCGGA
TCCCACCACACCAGACTATCTCATGGATCTGCTGGCCAACAACGACCTGCAAGTCACAGG
CACAGACAACTGCACATTTAATGCTGACCAGAAAGCTTTAGGCAAAGACGACTTCCGTAG
AATTCCAAATGGTGTCAACGGTGTGGAAGACAGAATGTCCGTCATCTGGGAGAAGGGAGT
CCACAACGGGAAGATGGACCCATGTCGATTTGTTGCTGTAACAAGTACAAACGCTGCTAA
GATTTTCAACATGTACCCCAAGAAGGGCAGGATAGCAATTGGCTCGGATGCAGATATCGT
TATCTGGGACCCTGACCAGACACGAACAATCTCGGCCAAGACCCATCACCAGGCCGTAGA
CTTCAACATCTTTGAAGGAATGGTCTGTCATGGTGTGCCACTATACGTTATGATGAACGG
CCACGTTGTATTGGATGAAGGACAGCTGAAGGTGACTCAAGGACTTGGTCGCTTCGTCCC
CACCTCCTGTAATTCCCAGCACGTCTTTGGACGTGTGAAGGAGAGGGAAAGGGCTCGCAG
GCCAGTGAAAGTGGAGCGTGACCCCTACACTGGACCCGTCATAGAGGTCATGCAGAATGC
TCTGTCGATAAAACCCGTGGAGGCGAATCCCATCATCCCTGACGCCAACTCGGCCGAGTT
CTACAACCGACCACCAACCCGTGGAGGTGGACGAAACTTGCAAGATTCCAGCTTTAGCTT
CAGTGGTGCCCAGATAGATGACAAGGCTCCTCGTCGCTCAACCACTCGCGTTGCAGCTCC
CCCTGGTGGTGCTGCCACAAAGCTGTGGTAGTCAACGTGCTACCCAAGGGCAGATAACTC
AGGCTGTCTCTCGCTTACAGTAATGAAGTGTCAAAGTGGAGAGCTTGTCAAGTGTTGCGT
TCTTAATTGCTACAGATTATGAGAGAATGTTTTGTTGGGTGGTCATACTTTGTGTACAAC
CTGCAGACTACTTGTCACACGTAGGATACAGAAACGTCGAAGTGCAGATAATGTAAACAT
GACGTGACGGAAATGAAACATTCACACAATATGGTTGTT
>Contig_20_Coverage_67.39
GCTGTCTGTTGCTGGTTCTGTTCGGTGTTGGAGCAGGTCTTCATGTTGAGGGAACACACG
GTCATAGCAGCGTTCATAACATCCTCGCAGCAGGGTTCTTCATCGCCGTCATCATCTCGG
CCCTTGCCAACGTCAGCGGTGCTCACGTCAACCCCGCTCTCAGCCTCGCTTTCGCCGTCA
CAAGAGAAATAAGCTTCGCGAGGTTCTTCTTCTACGCTGTGGCCCAGAGCGCAGGGGCGG
TGGCAGGGGCGGCGCTCCTCAAGGTCATCACCCCCGCCAACATGCACGGCACCCTCGGGC
TGCTGCAGCCGGGGAAGTACGTCAGCCCGGAGCAGGCGCTGTTGGTGGAGGTCATCATCA
GCTTCTTCCTGGTCTTCGTCATCTTCTCCCTCATCGACAAAGGCAGGAAGGACGTCGGTG
GGTCCATTCCCTTCATCATCGGCCTCTCCGTCAGCGTCAACATCTTCTTCTCCGGCCACA
TCTCCGGTGGGTGCATCAATCCTATCAGGAACTTCGGCCCGGCTGTGATATTGGGAGACT
TCAAAAACCAGTGGATCTACTGGGTGGGGCCGATGATCGGCTCTGTGCTCGGAGGATTGG
TGTACGACAAGGTGTTTTCAGTGGCTGCCGAGAAGCATGGACTACTGCGATGTGTTCAGA
GCCGCCCTTATGAAGCCGTCAGCATGGACGAAGATAACACCACAGAGAAGGAAATAGAAA
TGCGGACCGGAAGTGTGTCCTCGAAAGAACTCCCGAAGAAGCAACCTTATTCTGAATCCA
TCGAGAGAATAGCTTCAGTGTAGGTTCTTTACAAAGACATGACGAAAAATATTCGCTTGT
ACATAGTGATTTTGCCTTGAAGCACAACACTGTTGTCTGCTTATAACAAAGCTTCATGAT
TCATGAAATTATTGCAACAGCAATGCTGTTGGCTGCACGCAACAGTGAGATGTGCGCATA
GTATACATATGAGACTCAGTATATTTGGCGGCCATGTGTTCTTCGATACCCGACATTACA
TATCCAGCTTCAAATGCTGTGACACATCATCAGCCTGTATACCTATGTCGGGACTTGATA
TGTGACTAGTCAGTGTTACACCCTCTGGGGATGTGATGGTCGTCCTCGGACTTAGTGAAG
GAGTGCTGGAATATCTACTCTGTAGGGTAAAGGAAATATACAGGAGCCGTTGGCCACTCC
ATTAACTACATCGGGGATTCGTTTACATTCTATTTTTATTCACCGGAGATCCGTACATGC
TGATGATGTTTTCCCTCCCACTGCTGTTTAATGACTGAGTCATCACCGATTTTTTTGCCA
TGTTGCCGGGGCAGGGGAAATAATAATAATTGTGTACACAGAATAAGCACAAGCTGTATA
AAGTGACAGTGAAGGCTTGACGCCCAATCAGTATTCAGGTGTCTCGGCGTATGTTATCGG
GAAGCAACACCCAAAGTAAGTGTATGTCATGGGGATTATACCTCGAAACAAAGAGCAATA
CTAATAAAATAATCAGGGTATCATCTGGGATTCATACCCACGATCAGCACAGAGTGATCG
CTGAATAATTAAAGACTGCTATAGATCACGGTGTCTTGAGAAAGTGTATATTTTTCTCTT
ATTTCTACCCTTAAACAAGACTTTTTTGTATTTGTTCATATAATAAAC
>Contig_21_Coverage_88.16
GGCTGCCAGCTGATCTGCTAGCCGTCAGGTCGCCTGTGACCTACTTACACAGGAGAGAGA
AGAGAGAGCACGGCAACACCCGGCAGTCAGACAGCCATTGCTCTTAACTCGGGTACAAAC
AGACGGTAGACATGGAGAGCTTAGCAGAGGAGTACATTAATACATTCGATCTGGACCAGT
TGGACTTTGCTGAAATCAAGCGTGAGTTTGACGGGAGAGTCCGGTCGGCTTGTTGTGTAG
CCGATGCCCCTGGCCCAGTGAGCCCTGCGACCCCCGAATGCTGTCTACCTCCCTCCCCCG
CGCTCACAGACGATCTTCCCAGCCCCAAAGAGCAGAAATCTTTGCTGGAAGACCTCAACT
GGCTGCAGTGGAGTGCTGGTCTGCAACTGAACGCCCTGTGTGCTCCAGACTTCTCGCCGG
AACATGCCCTAGAGGAAATCATAAATTCTGTGGAAAGTGCTCCTCCGTCTGTGGCAACAT
CCATAGCGGACGAGGAGGAAGATGATGATGATGATGATGACGAAGACGACGACGGACTCA
TTACCGACTTTGATGACATTTCTGACGTTGAAGAGAAGGTGAAAAAAGAAGTCGACGACT
CGCCTCAGGTCCATCAATCCAAGTCACGTGCGAAACATGGTCGTGGAGAACGTGCGACTC
GTCTTGGTGATGAGGAGTTGGTGACGTTACCGGTGCGGGAGCTCAACAGACGCCTGCAAG
GGTTCCCTAAAGACGAAGTTCTCAGGCTCAAGCAAAAACGCAGGACACTTAAAAACCGAG
GCTACGCACAAAACTGTCGCTCTAAACGTCTGCAGCATAAATACGAACTAGAGAACACGA
ACACTACATTGCAGCAGCAGATTTCATCCCTGCAGCGTCAGGTAAGCCACTTGACACGTG
AACGAGACTTGTACAAGCAGCAGTGTGGCCTCTTGAGGTCACAGGTCAAGGCAGCAACAC
CCCCCAGGGGGAGTCGGGATGGCTCTGTCAGCAGTAGCTACCCTAGCTCTCCCGACGACA
ACTTCTAACCCTCCACCCTCCCTCCACCCAAGCTGGCAGATGGGGACTTCATGCTGTGCC
TAAATTCTGTGATTCTAATGCTAATTCATTTTTTCTACATGGAGATTATATTTAGACTGT
GCGTGCAAGTAAGGAGTGCTCGTGCCCGGTGCACGTGAATTGGTGTTGCCAGAACGAGGA
TTGAGTGCTAGCTAAGACCGACAGCGTGCAGCCGACATGGAAACCTCGCTGTTGAAGACT
TGGATACTTGCCAGCTCAGCTGATCGTCTAACCAGTCCTGCCTCAGCGAAACTAGGTCAT
CGCATTCACTACACTACAAATACGTTATTTATTCTGCTAGACTTTTCAACAGTCTCCTCA
ACAATGCAAAATAAAGTGTATCTACTGCAATGGCTGTGCAACGAGGCCTACCCACTACAC
AATTCACCATGGACTTTATGCCATATGCTGTTCGTCGACTCAAGGCGCCTCCTGCTTGCT
GGAAATGTATTGATTTTCTAGGTAGGCAACATATAGTCGATGTGTCTTCTTTGTGTCGAA
CCCACTAACAAAGTGAATGCTTCGATGAATTATCGATCACACCAATGTTCCACAGATGTA
GAGTTGCATACTGGCAAATAGCCCTGTAGTCGGTCTCTGGTTTCTACATAGTGCTCTATT
AAAGAATTCTGTTCGTGGCTTTTGTCACTCTTAAACACTGTTACAATTTGTTAAAAAGTT
TCTTGAATTTATTGATTAATATTGAATGTTCAGACCAGAATCCAGACATCATGCTATTTG
ATCGTATCAAACACATGTTCATTGTTTCAGTATTTTTCAAAGGTCATGTCTCAAATAGTA
TGATGTTTGTCTGACGGACTGACAGGTTGCCATTGAAAATCTTGTGATAAAAATATTCTG
CCTTGAGCAGTCTGAATCTGTGCTATTGCTGTATCAGTGTTGAGTTTCATGGTTAATTGT
GTGATAGCGTGTCTCGTGACACTTTTTACCTGCATTCAGCAGTTGTCACCTATTGTTAGC
AGTTACCATGGTTACACCATACGATGGTTCAAATGTTTATATTGTTAATTGATAATATTT
AGTAGTTGATATTTTTATGGTTATTTCTGTAATTTAACCTGTTTTAGTTCACTGCATGTT
TGATGTTGGTGTCGACTGTTGCAGCACTAACCTGATAATAACACAGAACATATCGACGTG
TTAAACGTGTACATATTTCACTACTACACGTGCACAGTAACACACGTGCGTGTGTCTCAC
TCTGTCACATCTCCTGTGCATTCTGTTTAAAAATGGTGATCAAGCACTATTGGATGTCTC
CGGTGTGAAGACCTGACCAAGGGCAAACAACTCAGTAGTTTGCACGCGGGACACCTTCTT
GACTGTGATATATGTAAAATGTCAGTGCACTGACAGCCATGCTGCCATGGTGATGAATCT
TTACTGCAGGAATGTGCTGTTATACCAATATACTGTCAGTTAAAGGTGACTGGTGGGTAC
CGGACATGTCAGCCTATTTTGTAATGCTTATATTTCTCCCCCCGATTGAGAAGTGTGCTG
GGGAGAAGTTGATCTCGGACAAACCGGAAGATGACGATTGACTCTGAAACTGTGTGTGTG
TATGTATGGACTGTATAAGACTAAAACGACAAAAAAAAGCAAAAACTAACATAAAAAGGG
CCACAACAACCAAATACCTTGTATACGTTTATCTACTTGTATGTATGTATGTGTATGTAT
GAAAAAAAAATGAAAAAAAAATCCTATTCCTCAAGTGGGAACAGGGAAAAAAAATAGCAA
AAGAAAAAAATGTACAAACATATAAAAAAGCTTGGACGAGCAGATGTAACACAACTCTTG
CTGGGTCCAGCTCTCGAACTTGCCAGTCAAATTTTGTTGTCCCAGTTGGGACAATCGCAC
CTAACAAGGTGTGACCATGGCTTGACCAGGTCGGTTACCTCCCCCTGGCCTCGCGTGAAT
TCCATCCTCACGTGTAGGCCGAAGGGATTGTCATGAATGATGTAAATCCCATGCCTGCCG
AGTGAGACGCTGCCATATTGTCATCTCGAAGCGCCTCCTCGGTTGGACACTTTGTCAGGT
TCAGTGATGTGTTGATTCATTGTAACATTCTGTCGTAAGTAAAGCTCTTAGTTGAAACTG
AAAGAATGTGATATTACTTATGACACTGACACTTATGTTAACATGTTACCATTTGCTGTA
AATAGTGTACATACCTGTTACGTGGGAGTTACCTCCCCTTGTTATGTCAGTAGGCGTCAG
ACTGAATGACCTGTCATTAAGAGTGTATCACGTATGTCTCAGAGCGTGACCCCCAGCAGG
GGCGCGTTGTTCACTGCATTTGTTGCTATCAGCTTTACCTATGGTTCAGATTGTCAGCTG
ACCTATTTAAAGCATTAAAGCATGAAAAAAACCGA
>Contig_22_Coverage_33.43
GCAATCGCCATGGCAAATCAACCCCTACGCTTACTCCAACCAGCTGACCCTGGATGAGCT
GACCACGGTCACTGGAGGGCTGATAGACTTCCTCCAGCAGTCCGCATACCTCTTCAGCAC
AGCAGGAATAAATGGAAGAAAAAGCACCGTCGTCTTCAATCTGGAATACCTGAAGGGGCT
TGTCGCCATGATAAAGAGCCTATCTTCGGGAGACCGAGCAAGGATGCTTCACAACTACCT
GATCTGGCGGGTGATGGAGGTTTATGTGGAGGACCTGTCGACGGAATACACCCACGCTAA
CAGGGAGGTGTTGTTCGACACGACGGGGAGGACGGAGTTCCCGGGCAGGTGGGATTACTG
CTTCAGCTACGTCAGCTACGTCATGCCTGAAGCTTTGGGCCAGCTATACATCGCCGACCA
TTTTGCAGACCAGAATAAAGAAAAGGTGACAGATATTACTGAAACCACGAAGCAAGCGCT
GGCTGACCTTCTAAGACAGACCCCGTGGATGGACGCTGCCACAAGAGCCAAGGCTGAGGC
TAAGATAAAAGGAGCCTCTTACAAACTCGGTTACTCAGACTTGCTGAAAAACACCGACAA
TATCGATGTCCTGTATCAACCAATCAACATAAACGCATCGGATTTCTTTGGGAACATCCT
GGGCATGAACAAGTACCACAAACTGGCCTGGAGCAAGGAACTGGTGAACGGCGAGGACAG
GGACCAGTGGTACTTTAGCACCTTCGACACCAACATGGCCGTGCTATGGTACTGGAACGA
AGTGATCGTCCCCGCGGGGCTGCTGCAGTTCCCCATCTACGACTTCAAACTCCCTCACTA
CTTCACATTCGGTTCGTTCGGCACAATCCTCGGACACTTCGTCGTCCACCTCGTCGACGA
GTACGGGAAAAATTGGGACACAACAGGAACGTACCTGGGATCTCAGAACTCGTGGTGGAC
CAACGCTACTATGACGTCATACGGGGACGTGAAGAAATGCATGATTGACGTCTACAACAC
GACCCAGGGGCCGTTCACTCAACCAGATGGCAAGCAAGTGTATTTCCCGATACGCTCCTC
CAGGATAGCCACCGACAACATAGCAAAGGTCACGGGTGTGCGGCTTGCCTACAACGCCTA
TCACAAGTGGGAGTCCAAATATGGCGTGGAGAAGTTGGCCCCATCGGGCCAAGGTCTCAC
AAACGACCAGCTCTTCTTCATTTCATATGCTCAGACGTACTGTTTCAACCGCGACCCTTC
CGTGGCCTACAGTATGGGCAGGTACAACATCAGGGAGGATTACAGTGTAAACTTGGCAGT
CAGTCAACTTGACGAGTTTAACCAAGCCTTCAACTGTCCGACGACCGCCGAACTGAACCC
CTCTACCAAGTGTGGCCTGTACTGACCGCTGGCTGGCTCTACAGGACACTGATGGCCAGT
ACTCCACAGTTGGAACAAGTATTACAGAAAACCTGGAAAAAGAGAAAGAAGAAAACATTG
GAAACATTGGAAACATTGGAAGAAATGTGAAGACATCAAGATATGAAGGTTGTGACTCTG
TTGTCTGAGGACAAGACTCATGCAGGAATTGGCCACAAATACCTCGCGTGGAACTGGATG
TCGTCTTACTACTCCCGGACTACAGAACCGATGTGTACAGAATTACATAAACATACAGTG
CGACCCACTTCATTACCCCACGAGAGATGCTGAAAATAATATCTAAAAAATATATCTGCA
TAAAATGTCTA
>Contig_23_Coverage_31.93
GCAGAGCGCGTGTGTGCGTCGGGAGGGATAGTTGAAAGCGGGTTTCTATAAATCCTCACA
GCTATATTTTAAAAGCAACAGAACAAACCCTAAGTGAAGAAACTAAGGAACTGAATTTAC
GTGTTTACCGTTCAAGGACTGAGGCCGAAGGTAACAGAGATGACTGTGCCCTTTAGGCTA
GAAGTGACAATGGTGGTGGCAGTCCTAGCGTGCGCATGTTCATATGGAATGAAAATAGAC
TTTTCCCGACTCACACACCTTAGACGGACACCCCTTATTGCACACAAAAGAGGCTCAGAA
TGTACAGGAAATCCATGCCCACCTGATAAGCCGTTTTTATGCAAAGAGTCCTTCACCTGC
ATAGCACTTAAGTTCGTTTGTGATGAAACATATGACTGTGACGACGGTTTTGATGAAGAT
AAAGCTGTGTGCAATGCTGCGTCAAGACCTTCTGTGGAGCAGCTTTACGACTTCTTGGAA
AATGAGCACAGCTGGATAATTCCCAAATTGTTTGGCGGCGTGGAACCTGAAGTTGTGGCT
CACACTCTAGCCGTGGCCAGTGATATCGATGACCTCCAACTTACGCTCGGACTGACAGAC
GAGAATGTTGAGAATCTCAGGAAAGCCTTCGCTGCGGCTATGGAAGGCGACGAGCGTCCC
CTGTTGAAGATGGACATGCCAGAAAGATCCTGGAACGAGGTTCAGTACATGCTCCAGCAG
CTTCTGGACAGTGGCTTCAAGGTCTGAGGCCACGTGGTCAGGTCACGTGACCACAAACTG
GCTGCTAATTGCTGGGCAAATAGCATCTCCCTGTAGTCCGTCAACAAAACAAAACATCTG
CCTGAACATTGAGCACATCGGGGTGGCTCGATCTGTCATTTCGCTAGGAGAAACCTATCT
CTGCTAACACTCCCAAAGACAAAAGGCCACGGAAAGATAACTGTCGTCAGAAAAGAGGAA
GATACTTCTTTTGGATAAAATGCTTATGTTTGATGAAGATTTATTTTTGACTGTGCTGAT
GAAGCAAAGCGTTTTTAGCGTGACGTCAACACAGTTCCAGCAAGGAACTACAGGACCGGA
AAGCGCTGGTCAGTTATCTCCCTTGGTCATTTGCCTGGCTTTATTTCTGGTGAAATGTCA
GTGATGCAATTCCTAGTCTTTCGTGTATCATTACAGTAAGTCTCATCATTACGTCTGTGG
TCTATCAATATCCAACCTGTCGCTCGTATGTAACGTAAGAGTAACCTAACAAATCTACGT
TTTAAAACAAAACGGAAGTGACGATAAACTTTGAAGGTCAAGGTAATATTTGGAGAGGGT
GGAAAGTGCTCAATTTCTTTATGGAGAAACGGACCCGCCTGCAGTTAAAGACCCCTTGTC
CATACGTCGCCATTTTGTGTAAGCGGTTCGCGGTAAAATCAAAGAGTGTTTGCTATGAAC
ATGCTTCTTGCACGGTGTGTAATGTTTTCAAACATAAGAAATTGGCTATTTTCGTGAAAC
CTATATGAATTAACCAATAAAGTCCTCGGCGTCATTGCATCAGTAGAAATCATC
>Contig_24_Coverage_49.13
CTTCTACCACCAGCGCCTATTTGGAAAAATTATCATTCATTATGAGAAATCTCGACAGTT
CATCTACATCACGACCAAGTCCACCACGACCGAATTCTCTGATGTTGGATAACGCACTGA
CAATGGAAATGGAGATGGTATTCTCTGATATGGACAACAACCACAACCACTTGAACAGAC
AAAAGGGCAGTCGCAAGAAGAAGCGACGAGCCGCAGACATTCCTGTCAAGAAGTTTGATG
ACCTCTATAAACCAACAGGTGAGGTCCTTGGACATGGGGCATATGCATCAGTCCAGACCT
TCATTAACAAAGATTCCAACAAGGAATATGCAGTAAAGGTCATTGAGAAGCATCACTGTC
TGTCACGAAGTAAGGTGTTCAAGGAGATTGAGATCTTCAGCATGTGCAGTGGGAATGAGC
ACATCCTCAACCTGGTGGAATACTTCGAGGAGGAGGAATTCTTCTACCTGGTGTTCGACA
AGATGGCTGGAGGGACGCTGTTGGCCAACATCGAGAGCAGAGGACACCTGTCAGAGCGAG
AAGCCAGTTTGGTCGTCAAGGAAATTGCGAAAGCTCTGGACTTTTTACATGGCAAAGGAA
TTGCTCACAGAGATCTGAAACCTGAAAATATCCTTTGTCAAAAATCGGACGAGGTTGTTC
CATTGAAGATCTGTGATTTTGACCTGGCCAGCGGAGTACCAAAGAGTGGAGATTCAGATG
TCCGCACCCCAGAGCTTCTGACACCAGTGGGTTCAGCTGAATACATGGCCCCTGAAGTGG
TGGATGCCTGGGTGGGCGAGTCGTTCTCCTATGACAAGAAGTGTGATCTATGGAGTCTGG
GCATTATCCTGTACATCATGCTTTGCGGTTATCCTCCATTCTATGGCCAGTGTGGAGAGG
ACTGTGGCTGGGAGCGAGGCGAGTACTGTCAGGACTGCCAGGAGATGCTCTTCACTCGCA
TCCAAGACGGCATGTTCGAGTTCCCAGAAAGCGAGTTCTGTGAGGTGTCAGAACAGGTTA
GGGATTTGATTCGCCACCTGCTGGTGCGGGACCCCCGAGCTCGTTACTCTGCCGCTGATG
TTCTCAAACATCCCTGGGTCAGCCAACCACCGGCGGCCACACCACTGGCTACTCCACATG
TGCTCACAAGAAATAACAGTACCAAGGATTTGGAATCTTTTGCGGAGGCAGCTATTTCTA
TCAACCGTATGATGCAACAACACCTGATGATATCAGACCCACCCTCTTTCTTCGTGGGTC
AGTCACTGACTGAAGAAGAAGATAGTGACTCAATGGAAGAACAAATTCAAATTCGCATGA
GACTTTCGCCCCCTGGAGGTTCAAGTCTGGCCAAGAGGCGGGCGATGCGGTCTAGCCAAA
GCGATGAGGAACACTACGGATCAAGCACCAGTGTTGACAGCCTCTCGTTGCCAAGTTCTG
GTAGTTGGGCATAAAATGACTGTTTTACAGAGAGATAATATCAAGTCAGACCAATCGCCA
TGTCTTTCATCATGTTGGGGTGCGTAGGGAATAGGGGAGGGAAGCCAAAACTTGTGGGTT
GGGTGAATGAGAGAGAGAAAGAAAGAGAACGAGTGGGAAGATACATCTTCTGGGAAGAGA
TGTTGCATAGACTTGTTACACAGATTCAGTATTTTAATCATTACCATTTTACATACATTG
TTCATTATTTCATCATCAGTGTGTATCGTCCATTGTCTACGTCCTGTTTTATTATGTTTG
TATTTTTGACACATTTGCATGTATTTTTTTATTGAGCCTTTGAAATCGAACTCGGCAGTG
AAGACTGCCTAGAGGTGTGTGTCGAGTTTCTGTTTCACTGGTTTTGTTACAACTCAGGAT
ATTAAGGCTCTGCTACCTTTGACTCATTGTGGAGAACTACATTTGTGGGGGTGATCTCAT
ATTTAAAAAAAGAAGAAAAAAACTCACAGCAGAAATAGTGCTTCTGATAGCTGCAAGAGA
CCATGAACTCTTATACAGAAACTACAATGATTGTCTAGGTTCTGAGCCGAAGCATTCAAA
ATATGTGTTAACTGTTCCAGAATCATGTCCGAAATGATCGCATTCATTGTTGGAGTGGGC
ACTGTATGGACTTCTCCTCCAAACTCTCATGACCATTGTCGCTATCATATGTACCCTGTC
ACCACAATGTCATTGCCGCCATCATGTTGTCTGTTTATACAGTGCATTGTACATTACTAT
CATTCCACTGTCAGTCGAGTGGATCATTCCGTTGTCATTTGAACAGTGCATTTTGGTATA
GATATGGGTGGGAAAACTATGACATGTTTTCTCAAATTTATCATGGAAGGCCTCCTTGCT
TATGAGACTAATCAGTTTTTGCATGTTAGTGGACCAGTATACACTCGAGTAAATGGATCT
TTTGAAGTAATATTTAGTTAAAATAATTTTTTGACCGTACCTCTACACATTTAGCTCAAA
ATGACATTTCAGAGATCTATCTCAGGGTCCTAGAAGGGCAAACAAGAGCTATTTGGCTTG
CATAATGGTGTCTTTGTAAGCAAGGAAGCTTTAAAAAAGGTTGTAAGAGAAGCAAGGTTA
GAATTTGTCTCCA
>Contig_25_Coverage_45.02
TAACAACTCGGCTTCCCCAAGGCCGATGTGTGTTGGATATTCGCCTATCATAAGATTAAT
TGTTGTGATTAAGTACATCTTGAATTGGGAACAACAAAGGTCAGATACATATTGTGTAAT
ATGGACGCTTTATCAACACATCGGATGAACTGTTATTCCAGGGATAATCAGCAAGTCAAT
TGTGACGTGAGTCACTATCCGGTTTCTGAATCTTGTGCGACTCTGCATCAGGCTTGGTGG
TCAGATAAATGACCCTTGGAGCCCGGATGTACTCTACGCAGAGCTCCAACACAGCGCCAA
AAGGACAAAAACACACATGCGTCATACCTTATCCCCGGTCCAGACAGTCAACAACTGCAA
TGTGAACGTTCCAGTCATCCCGGGCATGTCCATATATCAGGTAAATAAAAATAATACTCA
TGGAAATATTCCACCATCAAAGCCAGTCCTGTCACGACACAATGACATCACTCCCACAAG
GTTACGTGGGCCTGGCGTGGTACTACGGTCGGTTTGTGTATCTGGGAAGGACACGTGAAG
TACTTACGATACGTGTATAATGTGTTCAGGCACTTCACGGCTTTGTGGTGACGGGCTTGA
GGCACTTGGGTAAATATTAATACAAAGTGTCTTGTCAGTTGTTATTTAAAATGTTAAAGA
GAGACTAGGCTCGGGCCCTTTGGAAGACACATCAAGAGAGAACCAGTCAGACATCCAACA
AATTCAGAGGCCAACTCAAACGTTGGACTGACTGCCATTCATTTAAAAATTTTGACACAT
GTCTACAAATGCTATCATCAGTCAGCTCCTCATATTTCAAAGATCTCATTCACAAATATG
TACCACCTCGATCTGCCGACCATCATCTACCTGAAGTACCAAAGTACAATCTGAAAAAGT
TTGGATATAGATCCTTTGCCTACTTGGCTGCCACTTTATGGAACCCGTTACCTCTTCAAA
TAAAGGAGGCAGAATCCTTTGACTTTTTAAGAGCGACCTCAACACCCATCTCTTCAGGAC
TTTCTATAAACCTGTGAGCACCCAAGAAAAAGACTACTATGACATTTTGCGGTGACTTCA
TGTTGTCTGTAGCGCCATGAGCAAGCACTCTGTGCCTGGAGTTTGGCGCAGTATAAATGC
ACACAATATGTTTATTATTATCTATTGGGTATTAAAGACATCTTTTTTTATTCAGTGAAT
TACAATGTTTAGAAACAAGCCACAGAGCCGTCCCTCTTTAAAATGCATCCTTGTTACAGA
AGCGGAAAGAAAATGGCAGACTTTTAGAAGGCCTTCTGACAGACAACAGTCAGCAACGCC
AAGGCATAGATCGCAACGTAGGAGGATTTTAAAGGATGTCCTGTTCCTATTGGGCAAGGG
TCGCCGTACCCAGCCCTGCCTCGACATGCTTCTTTTACGGGTTTCATCCCTTTCTTCACT
TCCTGGAGTCTGGTGTAGTCATCCTGTTCCACGTCCAGCTGACGGAGTCCACTCAGAACC
AGGTTGTTCATCGTCACATAGTTCTGTACCTGGAACTTGCACTTGGTGTTTCGAGGGCAA
TCAGAACCGAACAAGCCCGTGATGTTCTTCACTTGTTCGCTTCTGTTATCTTGCTTGTAC
AGTAGGGCCAGAAACATGGTCTTTGTAGCATGTGGCATCGGCGGCATGTAGTCGACGAGG
ACATCGCCGGATGAGATGTTTTCGGCGTGGATGTTGACAACAAGCCAGTG
>Contig_26_Coverage_110.61
TTCATTGTGAACATTCTTCCTATGAACAATTTGTTCACGCGTGAAGAGGGGGGGAAAAAA
ATGACAGATTTTGAAATTCCGACATCTACACATAAAACCATGACTTTATTCCAATTTTAC
CATTTTTTTGTTGTTGGATTACATAAGTAGCTGCTGTTAAATGCCAAAAAGAAAAAGACA
CTACAAACCACAATGATAAATGTGAAATATTACAAAGTTTGTGAAATGAACTTGATGACA
AGTTGGTTGTGAGCCAAATGAATACACACATTTGCCATAATTTAGGCTTACTTTACAGCG
AATGATAAAATAAATGCACTAATGAAACAAAAGTCTTCCAGCACAAAAGGACAATGATTA
CAGCAAATGAGTAAAATAGCTTCCAGTACAATTTGGAAATTCCATGATTTGAATTCCTTC
ACCTTTAAGTGATTCATGATTGATGTTCAAGTGTGTCCCATGGGTAACTGTTTATGCAAT
TTTGTTAATCACAACAGCTGCCAGACCTTTTAGATTTTGAAAGGCCATATGATTTTGAAA
AGTATCCATGTATCAAGCTGGTAAATAGGTGGAGAAAGTTCCAATTCTTGCACAAAATAA
CTCCAATTTTGGCTCGATCTTCTTTCCAAATGTGGGGATGTTAGGATGAATATGTACATA
TATATTCCATGAGGAAACAGCCAGAAGTAAAAAATTTCAAATTTTGCTCAGCAATTTTTG
TTTTTAGTTTGAACAAAGGATGAAAGGCAGGTCGACCTCTTGATTTAGCCCCAATTTTGA
CCGTATGAATCCTGGTACCACTGAGAGTCATTTCCACCGTAGCCACCATATCCAGACTGA
TCTAAGGGCTGTTGAGGGATAGGCTGGTTACCCCAGCTATCCAGATTCCTCCTCTTTGAT
TGTCCCACGTGCAACTCCATCCCTGCTTTCCTCTTTCCCCCTCTCAACTGCTTCGGTTGG
GCGTTTCCTCTGCCCCTGGGGCCTGCCACGCCTCGGCCACGGGCGCCACGCCCAGGGCCT
CCCCGCACCCCTGGCCCACCGCGGGAAGGGCCTCGGGGCGGGGCCCCACGCCCACGGATA
GCCTCCATATCTTCCTTGTGGAGGTGGTGGCCGGAAGCCACCTCTTCGCGGGGGCCCGCT
GGGAGGGGGCATTCTCCCGCCAGCTGGGGGGCCCCAGAAGTCGTCGTATCCCATAAATCC
TCTCATGTATTGTCTTCGTTCATTGTCCCTCTTCCTTTGTTCTTTCTTCTTGTTCTCTGA
TGGAGGTTTGGCCAAAGAAATGTCGATATCCATGCCCCCGACTTTTGTATTGTTAAGAGT
GTCCATTGCTTTGACCGCATGATCCCTATCTTCAAAGTGAACAAATCCGTAGTCCTTGAT
TTTCTTCACTCGCTCAACTTTGCCGAAGGCTTCAAACTTTTCCTTAAGTATTTCTTCTGT
TACATCCGCAGTCAAGTTGCGAACATATAGCACTTTAACCTTAAGCATTGTCTCATCATC
TGGCTCTTCCTGAGGATCAGCCCAGTCAACAATAATATCACAACCCCAGACTTTAACACG
ACCACTTCCCAGTTTCCTTTTGGCAGTGGAAGCAGATTTGTGGCTGTCATATTCCAGGAA
TGAGAATCCTCTGTTTTTCAGTTTCTGGTTGTCCGCTGATCCATACACGATGACATCTGT
GAGACCCTCTGTTCTTTTCCCAAATTCTTCTCGGATTTCCTCCTTTGTTTTATTTTTGGG
AATGTTTCCTACAAATAACCTCAGGTTGGCAATTGAGATGTTAACTTTCAACGTCTTTCC
CTTTCTGATTTCATAGTTGTCCAGCTGCTTGACAGCTTCTTGTGCCCCCACTTTGTCACA
GAATGTAACAAAGCAGTATCCCCTGTTAAGGCCTGTCAGGGGATCCATCATTAGTCTGAG
ATCCCAGATCCTTCCGCACTTCTCGAACAATGGAATAAGTTCATCTTCAAACAGATCTTT
TGGAATTTTGCCAACAAAGACCTCGTGACCTGGACCTGGCTGTACATCGTCCTCATTTGG
TGGAGGTCCTCCATATTTTCTCTGACCCGTAGTGACATCCAATGAATATCCAGTTCTATC
TAAAATTTCTTTCAGCTTGGCTTCATCTGGGCCCTTGGCTTGTGTTGCAGCACCGCCTTG
TTTGCTCTTCTGGCGGTACGTTTTCATTTGTCCACACAAAAATGCACTTTTATTGCCCAC
ATGTTCTAAGTTGCTGTCACAAAACTGTTTCAAGACCTCTATTGCATCAGTGGCGTTGAA
TTCTTTAAGCGCGTCTAGTGCGCGTTCATCTAGATCAGATGGGGTGAGTTTTCCTGTTAA
ATAAATTTTGACCAATTCTTCAGACACTTTTCTGTCAATTCCATAGTCAATTAATTTTTG
CAAGTCCTCCGCTCTGCCGTTAATTTCAAAATCCATTTGGTCGTCCTTTTCGTCTTCGGC
TAATAATTTGTCTTCTGTCATTTGGTCCATTTGCTCCTCACCGTTTGTGGTCATTACTCG
CAGAGCTTTAAGAAAACTCCTCTACCGCAGTAAGACCTTTCAAAATTTACTGGTAGAGAT
TTGTTGGCCAAGGTAGAAAAAG
>Contig_27_Coverage_66.39
TACATCAACCGTCTCGATAACTATGATGCACCAGACATTGCCAATATCGCCATAAGTAAT
GAACTATATGAAGAAGCTTTCGCCATTTTCAAGAAGTTTGAAGTCAACACATCAGCCATC
TCTGTTTTGATAGACAATGTGAACAACCTTGACCGGGCATATGAATTTGCTGAGCGCTGT
AACGACCCAGCTGTGTGGAGCCAACTGGGTCGTGCCCAACTGACCAAAGGCATGGTGAAG
GAAGCCATTGACTCCTTCATCAAGGCTGATGACCCTTCACAATACATGGAGGTGGTGCAA
GTGGCCGGCCAGAGCAACAACTGGGAAGACCTGGTTAAATTCCTTCAAATGGCCCGCAAG
AAGGCCAGAGAAACATACGTAGAAACAGAGCTAGTGTATGCTTTCGCCAAGACCAACAGG
TTTGCAGACATGGAAGAGTTCATCTCTGGACCCAACCATGCCAATGTCACTCAGGTGGCA
GACCGATGCTTTGATGACAAGATGTATGAAGCTGCTAAATTATTATACAACAATGTGTCC
AACTACGCCCGACTGGCTATCACTCTTGTCCACTTGGGAGAATACCAGGGTGCTGTGGAT
GGTGCCAGGAAAGCCAACAGCACAAAAACATGGAAGGAGGTGTGCTTTGCATGTGTAGAC
AATGAAGAGTTTAGGTTAGCTCAGATGTGTGGACTGCACATAGTCGTACATGCAGATGAA
TTAGAAGAACTTATCAACTATTACCAAGACAGAGGATACTTTGAAGAACTTATTTCCCTC
TTAGAGGCAGCTTTAGGTTTGGAGAGAGCACACATGGGTATGTTCACAGAGTTAGCAATA
TTGTATTCCAAGTATAAGCCTGAGAAGATGAGAGAACATCTAGAGCTCTTCTGGTCCAGG
GTCAACATTCCAAAGGTTTTGCGAGCAGCCGAGCAGGCTCATTTGTGGTCCGAGTTGGTG
TTCCTGTACGACAAGTATGAAGAGTTTGACAATGCAATCCTAACAATGATGGCCCATCCT
ACAGAAGCCTGGAGAGAAAGTCAGTTCAAGGATATTGTCACCAAAGTTGCAAACATAGAG
CTGTATTACAAAGCTATTCAGTTCTACCTGGACTATAAACCAATGTTGCTTAATGACCTG
CTCCTGGTTCTAACACCCAGACTCGACCACACTCGCTCTGTAAACTTCTTCACCAAGGCT
AACCAGATCCCCCTTGTCAAGCCTTACCTGCGGTCTGTTCAGAAGAATAACAACAAGGCC
ATTAACGAGGCTCTCAACAACCTGTTCATTGAGGAGGAGGACTACCAGGGACTTCGGGCA
TCTATTGATGCATATGAAAACTTTGACAACATCTCCCTGGCCCAGCGTCTAGAGAAGCAT
GAGTTGATCGAATTCAGGAGAATAGCAGCCTACTTGTACAAAGGCAACAACAGGTGGAAG
CAGTCAGTTGATCTTTGCAAAAAGGATAAACTATTCAAGGATGCTATGATGTATGCAGGA
GAATCACGACAAGTGGATATCGCAGAGGACCTGATCGCCTGGTTCCTGGAGAGTCAAAAC
AACGAGTGCTTTGCTGCATGTCTGTTCCAGTGCTACGACCTACTGCGGCCTGACGTCATC
CTGGAGCTTGCTTGGCGACACAACATCATGGACTTCGCCATGCCTTACATGATCCAGGTC
ATGAGAGAATACATCGGCAAGGTGGACAAGTTGGAGCAGTCAGAGGCTGTGAGGAGTGAG
GAGGAACAGAAGGCTGAAGAAAGGCCCATTGTCTTCTCTGAACCTCAGTTGATGTTGACT
GCCGGCCCCGGAGTTGTCCCCCCTGGCGTTGTTCCTCCCCAGCCTGGCTATGGCGGTGCA
TATGGTGCAGGACCAATGCCAACAGGAATGCCATTCGGCTACAGCATGTAGACAGCCAGT
CAGCCCTCATCACTGCCTGTCTGACAGTCTGGCCTAGTCCCTGGACCACACCATTCACTC
ATGAGTCGAGCAGTGTAATATAAGCTCCCACCTGCCTGCACTTGTGTCATTTGGCTGTAT
CGCCACCCATCCTCGCGACAGGGAGGCGGCAGCGTTAGAATCATGTGATTACTGGCTTGC
TAGCATAAGTCATAACTGAATCAGAACTCAACTGGTGTAATATTATGAAATTTTAATCCC
TTGTATACATAACATATTCACATTCCTTTATGAAATACAGATGTTTGCAAATTTTCTTTT
TTTTATCTTGACTGTTTATTTTGAGCCTTGGCTCTTCGTGTGAGCTGCGTAAAGATACTC
TTTCCTGACCTGAATCACTCTTGGAAACCGTTAGTATTTATTGTTACATCTTGATGATGG
TCATAGTTGTTTCCGATTTCATTCAAGCATATTTCCACACGTCAGGGTTCTAGACAAATA
CTGGGTAGTATTGAAGTTAGATGTTGATCTATTCGTGTGTGTTCTTGTTAACTGAGCTGC
CTCGTATTGTCTGGTTGGAACAGTCAGTCACTGAGTGTCTGCCGAGTGCGAGCCAAGTTA
CAACTTCAAGTAGTGCCATGAGCCATATAACATATGGGCATAAGTATGTACGTGTTAGTC
ACTCCGTGCAATTAGAATTCTGTCTCCTCCTGCCTGCCCGGGAGAAGCCTGCAGCTATAT
GAATTAGAAGCAAATGTCTAGCATTCAGTTTCCATGGTGTAAAGCGGCGACCGACTGTGA
CACCGGTTCCTACCAGAGTCCATGTCGTCACAGAGATAGTAGGCTATGTATATTGTGCAT
GTAACTATAGAATTGAAACATATGTAAGTAATTGGCTTTGTTGAGTACTAAACTGTGCAG
AGCTTCAAGCGATGCAATTTGTGAACTGTGAATGCATCGGGCTGTATTTCTTATTTACAG
GTCCTTTGTTATGCGTTTGTTTGGTTGGTTATGTTGTTTCTTTGCAATGTACAAAATCTA
AATAATTCTGATTTTTAACTAGCCACGTGATCAAGGTACATAACAGTTATATTCATGTCA
TTATTATTACATGTTACCAATGTGTATTATTATTAATATTATTATTATTATTCTGCAGCT
ATTTTTCAATCTGCAGCATTTTGTACATATTTGTCTTGTCACACGAAACCTTGTCATTAG
ATATTAAGATATCATTTGCCCTCCACGGATCTCAGTGGAATCTGTTAAGTAGAAAATGAC
CACAGCTTGGTTGTTTTAAAGATTTACATACCAAAGATATTTTATAAGGGAATATAATTT
CCCAGGAAAAGTTTTTAAGGAAATGACATGGATAGAAATTTGTAAAACAATCTCTGTGGT
CATGGAAAAAGTTCGTTCACATTTGCAAAGTAGCCTCATGACTTCATTACACTATTTTTA
TGGACAATATGAAGGGACTGCATGAGTACAGTGACATCAAAATGTAGTTCAAGCATTTGT
TATATGAAGCAAACTTATTTTAGGTGTCTCAGAAGCATTTCTTTTGTTTTGAAGAAAGTG
TCGTATGTTGTTAGATTGGGTCGGTATGAAAGAAACATTCTGTATCATGAGTCCTCAGTG
TTGAAAAACTAAATTAAAAAAACTTAGTG
>Contig_28_Coverage_39.57
TGTCACACCACGATCACCAACACAACACTGGTTGTCATGGTGACGAGCAGGCGACAGGGA
ATGTGCATTATGTTCAGTCATTGGCTGTCCTTGTGTTCCCATACTACCTAGCGTTAAAAA
CAGCCGCGACCGGCCAGAGTGTATTTGGCTTTTCTCAAGACAAGATTGAAGCTATGTTGT
TTGCAGTGCATAAGAAAAGGCAGCAAATTCATTGTACTGTTTTGCATTGTTTTGTCAATT
TGAGAGAGAATTATATTTTAAAGAGCTCATAATATAGTAGCGTTTATATCCAACCATTAG
CGTACAAAGCAGTGTGGTCACGGTTTTTGGTGCACACTTGTAGAACTTGGGCTAAAAGTC
TGCTTAGGGAACTCTTCAACACTAGGGGTCACTTAGTTCTTCTTGTGTTGCCATAGCAAC
AGTCTGAAGACATGTCCTGCAACATTCAACTAGAGAGTGTTTGGCATGGTTTGCCCACGA
CCCTTGTACGGAAATGTGAAACACAGGTTATGTTGTCGTTAGTTAATGTTTCATCCTGAA
GTCTAGTCGCCTAGTTGAGAACAGGACTTGTCATCGAACTACCTCACAAGATGGCCTATA
TGACGCTGCTGTTGAATTGTTCCACAATCAGTTGTTGTTATTTTTTCCTACTTGCATAAT
CAATGTTCTCGTGTTCGAATGTTTTACAAATAAAGTATTGTGGGTGGGTTACGCTTAAGC
AGGCTTTTAGCCAGGTTTTATTCTCTGAAATCCATTTGTTTGTGATAGAAGAAACCAGGG
CTGCACTGTGCGATACGCTGCCGGTAGTTTATACCCCTCAGAGCTTCAGCAGGTGTCAGA
AACTCTGGGCTATCTGCCCTTGTTTCATGGCAATCAAGATAACCTCCCTTGTTCCCGAGT
TCCTGGTTTGGGGTGGCCATCTTGCTTGTGTTTGAAGCAGACGACGGGCGAGATGATGAT
ATCTTTCTTTTTTATCCCATGGGTCAGCTGTTTGGTAGTGTACTGATGATCACTGTCGTT
TTGCCGGTAGATTAGGCCATGATTTTGTAAGTTCTATTTTTGCATTTCTGGTGTTATGAT
CAAGTATACTGAGGTTTCGATATATATTTTTGCATTTTGAGAGTTACTATTGTATGGGGA
ATTTATTTTACATGTGACTACCAGGGTGATGATTGTTGGTGTCTCGTTGTCGTCTTGTCC
AAGTCAAGAAAGTAATCATTAAAAATTATGTGACTATGTGATGAGTGTTGCCATGGCAAC
TGCCTTGTCATGGCGGGATGGCCCAGTTCGTGTTACGTTCGCTACCCAGCATTCCACAAG
ACATGTGGCCGCGAGACTTGCTAAGTTGCCATTGTTATTATAGCATGCACACTCCTTCAC
TGGAGATGAGTATTGGTGCCCCACGATAAAGTGCTGTAGATATGCCCTTAGCTGCCTCCC
CTTGCTACTAGCGATAACACTTTGTAATTTCTTGATTGATTGTATCTCCTTGTTTCTCTG
TATCTGTATTTCCAGTAGTGAGTGTTTTATCT
>Contig_29_Coverage_39.54
TTTACAGAAAAAAGTTGGAACATCTTACAATAATAAAAAACGGTCAGGTGATAGACCATA
TTCAAATTATTGCAAAAATATACAGGGATTCAATATACACAAGCTGATGATAGTATAATT
ATAATTAATTTAAATTACACACCAAATTACATGCAAATGATTCATTCCACACAAAACAAC
ACAAAAGGGACAAACAGGTATCACATGTAGGGGGGGAAATGATAAGATCTGAAACTGAAG
GTAAAAATTTAAATTAACAAAAAATGGTGGATAAATTTGGACTATAAATTAAAATAGGTC
CTTTAAGGGATTGAAATGGCAAAAAACACCAGGGTTACAAGATCGACTAAATGCTTGACA
CCACACAGTGTGCAGCAATGAGATAACTTTTATACCCTACGTCTCCTATAATCACAGAGG
CTCTCAGTCTATAATCAGCTTTGTCCAAAATCATATTTGTAGTATTGGAAGAACTTTATC
AAATATCAAAATACAGGAATGTCATCATTGTTTACTGCAAACAAACCAACATCATTATGT
CATAGGTTAATAAGAAATTATTAGTGTTGTTACAGCTTGCGTAACCAGACCCTTTTAATT
TAGATTTTACATCTTGAGACATGTTTAAATAACCTGAGAAACGTGTGTCCAATACCTGAA
GTTGGTCTGCATTCAAATCGACCTTCACCCCAAGGTATATATTTCTCCATTTGACCTTCA
CCGGTGAGCCAGTGCTTGTCTACTCCAACCTTCTGTCAGAGTTCAACGGGCATGTATAAC
CCATATTCACCTGTCAGGGTTCGACCGACGTTGAGCGGCAAGGCAGTTAACAATGGGTCA
TCAGCAGATTTGGTGGAGGTTCAACAACATGCAATGGAGAGGCAGTGATTTACACACTAA
TAAGTAGCTTCAAGACCTTCAGTTGTTTCATATGATCAGTTAAAACAGGTTACAAAAGAC
AGGAACACCCCTGGGTTTGGCATAGGACTCTGTCCACATGTGATGTATGATGAATGAAGA
GTGAGTGACACTAGTCGTACAGTGATAGGCAGATGCTGAGATGTGGAGACAGTGCACTGG
ATCTCTCGTGTAGATAAAAGGAGGGAAACGTCTTGAAATAGCACTATTTTAACAGCAAGT
CAATAATATCAGTCCTTTACCTCAGCTTTCAGTCCAAGTCTAATACTCTCTGTCAGTCCA
GTAAGCTTAGCTTCTTACAGCCCATCTGCAAGGAGTAAAGTCTACTGATTTGGACTCATA
GCAATTTCTGTAAGCAGGGCTTTCAAACCGTATGTATAACCATTTTCTGCTTTCTTGCCT
TTACACAAAACATTCTTATGTGTATATAACAATACAAAGGAGGTCATAAATGTTAGTTGA
TGATGATTCAAAAATATTATTATGCAGTGTTAACATTTTATGCTTGGTTTAAAGTGCATA
TATAAACTTATTTGTTCTTGATAGGATATATATCCACCACAGGCAAAATTAGAATGAGGT
TTTGTGTTTTCTGTAAGACTAGGCGGTAAAC
>Contig_30_Coverage_73.22
TCGATGAGCAAGGACCAGCTCACAAGAAGACTTTCTTTGTGAAACTCAAGTTAGGGGAGG
AAGAGTACTCTGCGTCCGGTCCGAGCATCAAGAAGGCGCAACACTCCGCAGCTGCCATCG
CCCTGGAGAAGACCAGCTTCACCCACCCTCCGCCCAAACCCAACCGCACACCCAATATGG
GCAGTATGACAGAAATGGAACTGAATGCTCTGGCTATGAAGCGAGGAGAACCAGCTGTCT
ACAAACCCATTGAACCACGACACCCACAGTTCTACTCTCCACCAAACTTTGACTACAGAG
GCATGTATAACCAGCGCTACCACTGTGGGCGAATGCCTCGCACCTTCTACGTGTCTCTCA
AGGTTGGTCAGAAGGAGTTTATTGGTGATGGCCCAACGCGGCAGGCTGCACGCCACAGCG
CTGCAACGAAAGCACTGCGCATCCTACGCAATATGAGTATGCCAGCTGACAACAAGGGAG
AGAACAAGGAGGAGGTGGAGGAGGATGATCAAGATCAGTTGAAATCTGAGATCAGTCTGG
TACATGAAATTGCCCTCAAAAGAAATCTCCCAGTGGACTTTGAGGTGATCCGAGAGTCTG
GGCCACCCCACATGAAGACGTTTGTCACCAAGTGCACTGTGGGGGAGTTCTTGACCGAGG
CGGAGGGCAACAGCAAGAAGCTGTCCAAGAAGCGAGCTGCGGAGCTGATGCTGGAGGAGC
TGAAGAAGCTGCCGGCATTGCCAGCAACAACCATGAGGCCCAAGGTCAAGAATGCAGTCA
ACAAGAAGAAGAATAGAAATCTCATCAAGTTATCGGACAGCCTGGTGCCTAGTGGTGGGA
GCACATACGGCGCAGCGGTGGAGCGGACGGACGGCCTGCATGCTGGCCAGGTTCAGAAGG
CGGATCCCAGCTATGGCAGTGGCATCAACCCCATCAGTCGCCTCATCCAGATCATGCAGG
CCCAGAAGAAGAAGGAACCAGTGTACTCCCTTGTTGCTGAACGAGGTCTCCCTAGACGCA
GAGAGTTTGTCATGCAGGTCCAGGTGGAAGATCAGACATGTACTGGTGTTGGACCTAACA
AGAAGTTGGCAAAGCGCAATGCAGCTGAGGCCATGCTACAGTTGCTTGGTTACAGCCGAC
CTTCTCCACAACCGGCTAAGTCGTCTATCAAGACATCCACAGGGCCTGATGTCGGGACTG
GCGATAAGAAAGTTACATTTAGTGACAACAGCACAGATAATGGAGCTTCTCTGGGAGGCA
TCACGAAGACGGGTCGGCAGCTGGTGCCGGGGCTGCTGCTTATTCCTCAAGCTGGCATGG
GGCAAAGTATGGGCAGCCAGCTGGGTCCAATACGCCCCGAGCAACAGCTTCGTGAGCTGG
CCGTGCGCAACAACTTTCAAGTGCAGTTTGATGATTTTTCAGGCCAGGTACCTCTGAACA
ACAGCAAGGAGCATCTAAGCCGACTGTCTCTGTCTACCAACCCCCCTCAGGTCCATCACG
GCTCCGGAACCACCCCTGAAACCTCCCGGGACAACGCCTCGCTCACTGCTCTCAAAATGT
TGTCGGACATGGGCTACTACATTGAAGATAAGACGCACATTGGAGATGGGTTGCAGATAA
AGTCTGAGATCAACACAAGCATCCCCCCGCCGACACTAGGCGGGGCAACGAGCCAGCTGA
TGCAGAAGGAATAGACCCTGGCGGCAGCCTTGTCTTGTGTTCCTGTGGAGGACAATCTGT
AGCATGGACAGTCTCTGTGTATTTGGGTTAAGGAAAGATCCCTATCAAAAACATTATTTA
GCCAGGTGCAAAAGCAAATATTCTCTTTATGATTGTGCATAATAAGAAATTGTGCAAGAC
AAGGTTGTATGCTACCTGCCGCTGTTGTTTCTATCTTTGTACTTTTCTAGATAAGCATCT
GTAACCTGATCTCTCTAACCTGGTTCATCTCAAAGTGTGGGGGCTGGATCACCTACATGG
TAATCTGCAGAGACCAGTACTACAGTAATCTAAGTAGACATTTTGCCCTGGAGGTATGGT
CAAAGGGGAGACAACTGATTCAAGGGGCAGGGAAAGGGGGTTGAATCTTAAATAAATTCA
GTTTCCTTGATTAATTCAGCGCTTATAATATTGCTACTTCCAGTGGTTTTATGTAGGCAC
AGTGAAAGTTTTACAAACTATGAATGTTGCACTAATATTGTTTGGTGATGCTGTCTGGCC
CCAGTTTTCCCCGGTGTTGTCTTCCCTTTGTATCCAGCATGGCTGCACACTGCTTGTCTA
ATCATCCTACGTTCACTGTACTAGTCTTCGATTCCACATTCTATGTGAGAGTGCTTACTA
TATTTCATGTGTTTCGAAAAGAACGAAAGTGCAAAGCAAGAAAGCAGAGCTGATTCTTAC
ACATGTTGAGGTTATGCCAGGGAGCTATGGGCAAATGCAGAATTTGGTGCTTTTCATGTG
TAGAGGGTTATTTTTGAGGGATACTGCAGGACTTGTTTATCAAGGGTTTGACAGCCAAGT
GTTGTTGATTAGGTATTGTGCCCCAATTGTTCAACATTGCCCTTTGACAGATGACCATGT
CACTTCCATCATCGTGTGTGAACATAACTTAATGTTGTCTGGTTCTTCACTGGTTCCTGG
TTATCTTCAAAGGGCCAGAAATTCGGATTAAGATTGTTCATGCTGTATTTCTATATCGAC
TCCTAGATCTAAACCGCTCTGTGCTGCTTGATTCAGACAAATTGTTGGCTTGTTTTGACA
TGTATGAAGGTAATCACCATAAATCAAAACATTTTCAAAATGTGTCTCCGATATCGCTCC
ATGGATCTGATGTTGAAGACAGAGTTAACAGAACAAAAATTGTCATCAACAGCTAAATTC
ATATGATCAAATTAAACAAATTGTCTGAAGAAAGTTTTCTTTTATGAGTTTTGAGTTATA
CTTTTTTACATGAGATCTAGTTGTTTTGAGTCGATATATAATGGCATTTATTATTTTCTG
TGTCCTTGTTTTATGGTAATACTCAGTCTTGTACTGACTGGGCATTCACCAGCTGAATTT
TCTTACCAATGGATGTAGGCCAGAAATGAAGCGTCAAGCAAAATTTGCAGTTATTTTATT
TTTTGTCATATTTTGGATGATGCTCACTTGTCAGAATTTGATAACTTTACCAGACAGGAG
CAAGCATAGACTCTGTATTGCCAATAGTGTCGATGTTAGGAAGCAGATCAAACATGTCTG
GGTCTGTACTTTGTTCCTTGGTTTGGTAAAATCCACCTCCTTTTGAATGTTATGTTGTGT
GCTGCTGGCATCTATATTGGCCAGTACTTGTGGTACTTGTTATTTTGAGGGTGAACTAAT
TCTTCCATTGGTAAGGAGTATATGCTTAGTGTGTTTTGC
>Contig_31_Coverage_115.69
CGGGCGCAGCCATTTTGTTTGTTCTACAGGGATATTATTGCTGTCAATCCTGTGTAATCA
ACGCTTTTAAAATGTCATCCAATGCTACAGAATCGTCCACCGAAAGGGAAGATTATGTTT
ATGAGGCTAAGCTAGCCGAACAAGCCGAAAGATATGATGAGATGGTGCTCTCCATGAAGA
AGGTGGCCAAGATGAATTGTGAGCTGACAGTTGAAGAACGGAACCTTCTGTCAGTTGCCT
ACAAAAACGTCATTGGAGCTCGACGAGCATCATGGAGGATAATCAGCAGCATGGAGCAAA
AGGAGAATCCTGATGGACAAAAGTCTGAAGACAAGAAAGTATTAATTACTGAATATAGGT
CTGGGATTGAGAAGGAGTTGAAAGACATTTGTAATGAAGTACTTCATGTATTGGAGAGTT
TCCTGATACCATCAGCAAGTTCAGGAGAGTCAAAAGTTTTCTACTATAAAATGAAGGGTG
ACTATTATAGGTACTTAGCAGAATTTGCCACAGGAAACGACAGGAAAGAAGCTGCTGAGA
ACAGTTTGGTGGCATACAAAGCTGCAAGTGATATTGCCATGACGGAGCTGGCACCAACAC
ATCCCATACGACTTGGTCTGGCCCTTAACTTCTCAGTATTTTACTATGAGATCCTCAACT
CACCTGATCGAGCATGTAGACTTGCAAAGGCTGCGTTTGATGATGCCATTGCAGAGCTGG
ATACTTTGTCAGAAGAGAGCTATAAAGATTCAACATTGATAATGCAGTTACTGAGGGACA
ACCTTACTCTGTGGACATCGGATATGCAGACTGAAGGTGAAGATTCGCAGAAAGATCAGC
TCCAGGATGTGGAGGGAGAGGATGGATCGTAAAGGCTGGTTGTACTTAGCACTCTGAAAT
TGACATTATTTGTAATTTTCCTATCGAAATGCTAAATGTTATGACCTGGCCCTTGAAATA
CAGTCTGCAGCATCCTCTTGTCACAGCCATTGGCCATGGCAAGCTGTTCTTGAGACTTCA
TCTACATTCAAGACAAACTACTTCACCCAGTTGACAGCCGTAGTCATTGTGTGCACAGTT
GCACATAATTTATTTGTCTAGTTGCATGTAACATCAACTTTGATAAGTTGTATATTCCAT
CATCAGTAAGGTACTCAGCATTTCAGCTAACTCAGAAATGTAGATAGAAACTCTCATGTG
ATATGACATAGCTTATGCTAATCTGTTACCACCATTACCTTTATTTATCAGTACTGGACC
ATATACCAAACATCAGTAATTGACAGGGTCCTGTGATATGTCAATGATCCTGTCGCCTTT
TCGAAAACTTAAATGTGGAAAACAAACAAAAACCAAATTTCTTACCAACAGTGTGCCCAC
ACTTCACGTCTCCAAAGATTTGTTCGGTATTATTTTTGTAAAGGTATATTATCAGGTGAT
GGATACTACCTAAGCTTTAAAGTTGAACCCTTGCCATTTCTCTCCTGCGTAATAGGTGTC
ATGGCCACTGAAAGTGACAAGGGGGGTGGAACATTCTACCCAATAAACATGTCTGCCTAA
ATCTGTGTAAAGTATCATGGATTTATTTGACTGAGTGTGGACTGACTCTTTGCCAGTGTG
ACATCCTGGACTTTCTCTGTGGACCAAGGTATGAGTCTTTCATTGGGAGTCGATAGAGTC
AACTTACTCAAGTGTGGAATACTGCGATCAACCTGACCTTACAATTCCAGTGTTCTTGGA
TCTGATGGAAGATTTCCTATTGAATGTGATTTTAGCCAAAACAAAAAAAAACATAAACGG
TAGAGCTGCAGAACTATTGTCATCTTTCTGATGGAGCACCACTTTTCAGTGATATAACAA
GTTTTAATGCTGTTGTACAATGTGAGGATTTTCAGACATAATTGTGTAATCATGTTTTGT
CTGTAATGTCCAACAATATGATGTAAGTATGGTACAGGTTGGATCCAATCTGTCAAGATT
GTTTTGTAGTCATCAAATTGTGTAGTAAATGTTTGTTTTTCCTTTTTTTTATAATGTTAA
GTTATGATTGAAGCAGTTATTTTGCACTCTTTAATGTAACTAGCAGTGTGAGCATCAAAC
TGTGACCTTTTTTTTTTACTTAGAACGAAAATGATTCCTTTTTCTCGACTTAGCTTTTGC
CTTCTGGCCGCCACGGCCGATGTGTCTGTATCTTTGTCCCCTTCTGTATGTTACTGAACA
CAACCACAGTTCAACTTTATATATGACTTAGGTAGCCGCCGCCTTGTTGCTGCCGCAGCC
AGCCCGTCTTGTGTTGTGATCACAGTTAGTTCTTGCTGTCACAATGATATCCATGTCTAG
TGGGCAAGAAATATTCTAGGAAAAATGTAACAACTTTATAAACTGATGTCATGCTTTTAT
CATTAATTAAAGTATATTCAAGTGTAGATAATTGTT
>Contig_32_Coverage_54.43
GCTTTATGTCGTGAGTGTGTAGATCAAGATCTACATCTTCAGTGTACAGAATGTCCAGGT
TACCAGCTGTTGTGATTGACAATGGCACAGGGTATACTAAAATGGGCTATGCAGGGAACA
CAGAACCTCAGTTCATTATTCCCTCTGCTATTGCCATCAAGGAGGCTGCCAGTGTTGGGG
ACCAGGCCATTCGACGACTGGGCAAGGGGGTGGAAGACTTAGACTTCTACATTGGAGATG
AAGCTCTTGGTGCTACAGCATATTCAGTCAAGTGGCCCATACGACACGGCATTGTTGAGG
ACTGGGATTTGATGGAACGCTTCATGGAACAAGCTATTTTCAAGTACCTTCGATCGGAGC
CAGAAGATCATTATTTTCTTTTGACTGAGCCACCGCTTAATACTCCAGAGAACAGAGAAT
ATACAGCGGAAATCATGTTTGAATCCTTCAATGTTCCGGGGCTCTATATTGCAGTTCAGG
CAGTACTAGCCTTGGCTGCATCATGGACGTCAAGACAAGTTGGTGATCGGACATTGACAG
GAACAGTCATAGATTCTGGGGATGGTGTTACCCACGTAATACCAGTTGCTGAAGGCTATG
TGATAGGCAGCTGCATCAAGCACATTCCTATTGCTGGGCGAGACATCACCTACTTTATTC
AGCAATTGCTTCGAGAACGGGAGGTTGGAATCCCACCAGAGCAGTCTCTGGAAACAGCTA
AAGCCATCAAGGAAAAGTACAGCTATGTATGCCCTGACATTGCCAAGGAGTTTGCCAAGT
ATGACCAGGACCCCAGCAAGTGGTTGAAGAAGCATGAGAGCACTAACGCTGTCACGAAGC
AGTCGTTTGCAGTAGATGTTGGATATGAAAGATTTCTGGGGCCAGAGATATTTTTCCACC
CAGAGTTCTCAAATCCTGATTTTACAACACCAATATCTGAAGTGGTGGATGATGTTATAC
AGAACTGCCCAATTGATGTGCGCCGTGGCCTGTATAAGAATATTGTACTCTCAGGTGGTT
CAACAATGTTCAGAGATTTTGGAAGGAAGTTGCAGCGAGATATCAAGCGATTAGTTGATG
CTCGTTTGAGAATCAGCGAGGAACTGAGTGCAGGTAGAATAAAGCCTAAACCAATTGACT
GCTCCGTCATAACACACCACATGCAGAGATATGCTGTCTGGTTTGGAGGCAGTATGCTGG
CTTCTACACCTGAATTCTACCAAGTGTGTCACACCAAGGCTGATTATGATGAACATGGAC
CAAGCATCTGTCGCCACAACCCTGTTTTCGGAACAATGACATAGACAACACACAGCTTCA
GATGCCACAATGTTAACACAATGGATCCTTTGTGGGCACCTCTTTATTATTCTGTAGTTA
AATCTTTCCTGTCCTTTTAGTTTGCTGAAAGTATCTACCTGATAAGTATGTAACAGATAC
TAATAGGCCACGAAGCAGGCCCCAGCTTATAGGCTTTCCAGCTCAGTATGGTCTTTCTTT
CTGCTGATAGAGAGAACAAAGTACATTTCTTTGTCACATGTCTTGATAAACAGCTTTATC
AATTGCTTAATGTTATATTAGGGACACATATTCATATGGTATGAGGAATAGTTTGGGCAC
CTGCATGACATTTGTCTATTTTCAACATCCACTGTTTTATCAGGTATGCTGCATGATGTT
GGTTTGTACCACACTAAAACACATGTAGAACTTTGAAAATGTGGAAAGGAAAATTACAAT
CCTATTGTTTGGCAAAAACATATTTTCTATATCTGACCTGTAAGATGATCTGTAGGTATG
GTTAAGTCATGACAGGTCATAGAAAATCTTCATGTGACCACAAGGAGCCAAACATTCAGA
TAGGTGATGTTTTATGGGTGTAAATATTAATAAATCTGTGTAGTTAGGGAGTATTTTTAA
CAAATTATCCAAACCAGAATGTTTGGGGTCGTCATCCCTGGCTGTACAAATGCTGGCACC
ACTGTTATGTCAGTTGCTATAACGTCAATACATCTGGAAATAAGTACATTGCTAATATCT
TGTGCATCACTGTATAATGTCTACATGTTCTTCCACTCATTTATGATATATTGATCACTG
AGAAATTCAAATTAGTAATGTGTGAAATCAAC
>Contig_33_Coverage_87.90
TTTGGCTCAAATTTGTTTATTACTCATGATAAATTATCATGATAGTTACGCACAGTAGAT
GCAACGGCTCATTCTGTGCACAGAATTCTTACATATATTACATGAGCGGCAGCATCATGA
GCGCCGGGATTCAATGATTCAATGAATATATATGCATGGAAAACAAACAAATGACCATCA
CCCAAACTTCCGTAGTTCCACTGAAATATTAATCTTATTGTTTCCGTGGAAACAGCTGCT
GAGGTGATTGCCATGGTTACTATCACATGACTACAAGCTTCCACAATGTCTTTGCAGAAC
CTCCTTAGAATGGTTGCCATGGCAACATCACATGACAAAATTAACATGCATAATCATTCA
GACCTTGTGGCTTGGAATGGAACAGAGCATGGAAGGATTAAAATAGGTTTCTTCTTGTTC
CGTTCACATAAGCTAATATTGCATAATTTAATTTCTTGTGACAAAAATATTGCAGCTACT
ATTTAAGTGGCTATTTACAGTTTTCACAGTTTGACTCGAACAGCCACAAGAGGTTTTACC
ATGTCATTTCCATGAAAATGACTAGTACAATAAAACTTAAAACAAGGCTTTGTACAAGTG
GTCTGAATCGTAACAGGAACTAAGAATAACTATCCCACAGGCCCCAGTTGTCAAGAAAAA
AAATCCCATAAAAGAATAACATGTTAAACATGTCTGTATGTACCACACACATCTCGGAAA
CTCTTTGGTAGTTCCTCTATTTTTATATCACAATACTAACTCACTGTAATTATACTTGTG
GATTCAGAGACGCGAGTGGAACAAACAGAAGTTAAAAACATAACGGTACAACTACCAGTC
ATCCTCAGTTTGCCATTTCTTCTTTGAAGTACAATTACTTGGTGCCATGGTAAGGTAGAT
AGAACTCCAAATAGGACAGTGTCAATAAATGCCCAAGGGGTAGATCACAACTACAAAATG
AAGAAATGTTTAATATTTCTTCAGGTTTTATTTATATAATAACAGCAGAAAAACAAACTA
AAAGCAGGCTTTAGCTTTATAGAAACCCTCCAAAGATTGACAGAATTTACTGTCGCAAGC
TACCATGTGGTGAGTTTAGTTCTTGCGCTTTAATGGACCCCAAGCGTGACTGGACTTGGG
TGCCACCACAGCACCGAACGCAGGAAACTCCTCGGTACTGGCAGTGTCTGGAGTCTTGTC
CCACGGTGCATCCTTCACTACAAAGCCACGCTGATCTGGTGGCCCACCGCGGTTGTCCCC
GTCCTGCTTGCTGGGAGGACGCTGAAGTTGCTTGATGTACTCCTGGTCAATGACATCTTG
AAGAAATTCCTCCTGCAGATTGAGCAAGTGGTCCTGGCATTCGTACACATTGTCTTCCAT
CCCAGTGATGGTGACAATGTCTGGGTCCCCATCTTCTGGTCGGGGGAAGCGGATGTCCAC
CTGGTAGTCGTCCATCACCTTCCTCACAGCTCGCCCCTTGAAGCCAATGATCCTGGGATG
GATGCGGTGATCAACACGCACCTCAAAAGTCACCATCTCCTCCAGTTCCTTGACAATCTT
GAGAATATCCTCCTTAGCAAGGTGAGTTTTATCTTCGTAACCCACAATGGTGATGATATT
CTGATTCTCATCTCCTTTCTCTGGGAACTGGATGCGACAACCATGATCCTCTCGGATCTT
CTTCACAACTAGCCCTTTGCGTCCAATGATCTTTGGGTGGTGCACAGGTTCCACTTCCAC
CTTCAGTTCGAAGCTCTGCAGTTCCCTGTCCTCTCTCTCCTTCTCCAGCTGTTCGACCTT
CTCCAGCAGGCCTCCCTTGGCCCTCTCCACGTTGGTCATGGGGCCCGAGATGCGGACGAT
GTCACTCTTCTCATCCATCGGTGGAATGGAGATGTTGACATTGTAGTCCTGCATCATCTT
GCGCACATCGCGTCCCTTCTGGCCGATGATGAACCGATGGAAATCAAATGGTATCTGCAT
CTCCTCAGTGATTGGCACCAGAGCCAGCAGGGCATCCTTGGCTTGTTGACAGTTCTCGGG
TTTGCCAGTGATGATGATTATGTCTCTCTTTTTCGTCTTCTCTCCATCCACCTCAGCACT
TTCCGAGTCGCCGTTCACCAGAGGCTCCTCTTCACCAGCTCCTTCTGGTCTGGCTGCTCC
ATTGGCAGTGGGCTTGTCAGGGAACTTGATTCCCACCTCAAAGTTCTTGGTGATCTCCTT
GATGTTGTAGCCACTGGCCCCCATGACTGTACGGTGATGCTGCTGGGATATGACGCACTC
CACCGTCACTTGGGCATCCAAATCAGCCACTATGTCTTGTATTTTCTTTTTAGCTCCCTC
AACACAATCTTTAGCACCTTTGATAACAACCTTGTCACTCTTCACTCCACTACGAGGGAA
GCTGACCGTCACCCCGCCATACTCATCCGCAATCTGTCTCAGCACTTCACCCCGACGAGC
AACAAAATAGCGATGATGTTTGGGGTCTACGTTTGTATCTATCTCAACAATGTTGTCCAG
ATTGCTGATGAGCGCCTCTAGCTCCTTGGTGGCCTTGTTCACAGCGTCCTGTGTCCCGAC
AACAACAATCGTCTCCTGATCAGCATCATTATTGGCTGGGAAGATGATACGAGCACCTGT
GTTTTCACGAACCTTCCTGATATTTGTACCTCCTCTTCCAATCAGGAACTTGTGGTACTG
TGCCCTGGCCTTAATTTCATTGGTGAAGCTTGACATTTGCTTCTCACTGGTGAGTTCCTG
CAGCTGTTTCTTGGCACTCTCCACATCGTCCTTGGGCCCCCTAATCGTCACTCTGTCGCT
GGTGCTGCCCTCGCTGGGGAAGCGGATGATCACACCCCCACACTCGTCCATGATAGCTCG
GATGAGACGTCCCTTGGCACCGATGATGGAGTTGTGAAGCTTGTGGGGGATTTCTATGGT
GATCTCCTTGATGTTGGCCAGTTCCTTCTGAATTAACTCGATCTTCTCTTTAGCCTGCTC
CACATTAGCTTTCTTCCCAGTGATGGTGATCACATCAGAGTCACTAACTTCACTGGGCAG
GTCAATCCTTGTGTCAGTTTCATCTCGGATCTTCCTGATATTGGCACCACCTTTGCCGAT
AATGTTCTTGTGGAATCCTTTGAAGATATGAACTTGAGCTTGATGATTGCTTTCAACCAA
CTCCTCGTGCATCTTCTGCATGTACTTGAAAGCCTTGTCGACATCGTTCTTGGGGCCACG
GAGCGTCACAACATCACTCTTCTTGCCAGGGTCGGGGAAGGTGATTTGAACTTGGTTGAA
CCTGTCTCGGATCTCTCGGATTTTCTCTCCCTTCGCTCCGATGATGCTCTTGTGAAAACG
CTGTTCGATTATGATGTCCTTGGTTTTCTCATTTTCCATTCGCTGTGCCATCTCTTGGAG
TTCCTTCTTAGCCTGAACGACACCTGCAGGGTCGCCCTCGATACGAATCACCTTGCTGTG
CTCGCTGTCATTCGGAATCCTGATCGCCACACCAGTTTCATTCTTGATTCTTGTAATGTT
TGATCCATTTTTACCGATGATATGCTTGTGAAAACGTTGTTCAATAAGAACTTCTGCAAA
ATCCATCCGAGATTTCAGATCTTTAACCACAGTCTCCAAGGACTTGACAGCCAAATCAAC
CTCCTCTGGGGGGCCTTCAACCGTGATCTTGTCTTGGCCATCCGTGAATTCGATATGGAC
CTTGGTGTATTCCTCCGTGATGTTCCTGATGTTGGCTCCCTTTTTACCAATGATAAACCG
ATGCAGCCAAGATGGAGCAACAACATCAGCAAACACTACACTGTTAGCCTTGGAGTACAC
CATAGTGAGGGCAGGACCAAGCTTATCCTGCTCGCCGCGCAGTGTGATGGTCTCTGAGGA
GCTGTCAAGGGCAGGGACTTCCACCGAGACCCCGCAGTTGGCAAGGATCTCAGCTATACC
AGCACCACGGGGTCCGATAATGTACTTGTGTTGAGACTTGCGGACCTCCACTGATACCGT
TTGACATTTCCGGCGCTTTTCCTCACAGATCTGCATGATTGTAGCCTTGCACTTCATCAC
CCCATCCTTCTCACCAGACACAACAATCTCGTCCTTCATCACACTGGGTGGTGGAACATT
GATCTTTGCACCTGTATCCTCCATCAGCTGTTTGATATTGGCGTTGTTGGGACCACAAAC
AAATGGATGGAACACTTTCGGTACTGGGAGTCGTTCAAACGCCAACTTAGCCTGTTCGTC
AGAAATGATTTGGATCTCATGTCTGGCCTTGTCAATGCCATCCTTCGTTCCAACAATTCG
AACAATGTCCGAGTTCTCTTCAGCACGGGGTAGGTAGATCTTAGTAGCTGTTGCAAGTTC
AAGGTCTTGCAGTTTCTTCCCACTTTTACCGAGGAGGAACCGATGGTGTTCACGAGGAAT
CTTGATTTGAATGTTGGCCTGAGTCTGCAGCCTTGTGAGAACTTCACGCCGTGCCTTGAT
CACATCCTGCGCCTTGCCATGAATCACTACAGTCAAACTTTGGTCCTTGGCCAAGCTGAT
TTCAATTGACACATCAGTTTTATTCATGATTTCCTTGCAGATCTTGGCTTGTTCACTCTC
TTCTCCAAACTGCGTCTCCTTCATCTCCTTGAACCTTCTTTCTTCTAGGGGTACGGTGAA
GACCTGAGTACATTTAGATCGGTTCAGAAACTTGGGCTGCCATGTAAAGTCATCAGTGAT
GGGAGTTGGTTCTCGCACTTCCGCCTTGAGGGCTGGGAAGGCCTCATCGTACGTTGGTGG
CTCGAAGGCCTCATCCTCCACATTCGGC
>Contig_34_Coverage_30.54
GGCATAGCCATGACGATGCAAGAATTGTAAGGCATCAATCACTTGCCGTAAAACACACAC
AACAGCATCCTCGCTGTATCTTCGTCTGTAACCAAGGTAACGAGCAATATTGTCTCCGGT
CATTTTCTCCAAGACCAAGTAAAAGTCTGTGCTTGTTTGGAATCCTTCCAAAAGTTGTCC
GACATGGTTGTGTTGGATGCCTTTGAGAATGTTAAACTCACGTAACCTGTCACTTTCATT
GTCTTTTGTTAGAGGTACCACTCGCATTATATAATCCTTCTCGGTTGCAGCATTATTGCA
GGTTAAGTACTGTGAGAACTTGCCCTTCCAGAGTGTGTCTCCGAGGTTGTACACATCTTC
TGGTTTGGTCTTCTTCAGCTCAGCTTCAGTGTCAACCTCTTCAACTTCACTAACTTCCCA
TCGACTTGCTGGTGGTTCTGGTGGAACAGCCTGACGCAGTCGCAATAACCGTAGTTCATA
TTCAGGATCAGAGGTAATAGCACGTGCACCTGCAGGTTTGGTTGTGACCTCCACAGACCC
CCAGCTGTAAGGACTGGGCCCAAACTCATTCACTGCACACACACGGAACCTGTAGGGTGT
GTCTGGTGCCAAACCTGTTGCAATGGCACACTCAGTGGTCACCTTGGCAGCAGTCTTCCA
TTTCTCTGCACCTGGTTTCTTGTAATCAATCCTGTAGTAGAGAATGTCTGAGTTGCCGTA
AGATTTGGGTGAAGTCCAGATGACAAAGGCCTCATCAGACGAGGTCTGGGTTACCACTGG
ATGACCTGGCCTCTCAGGGGGCTCTCCAATCATCAGCCTGCAACGACATGAGGAGCGGCC
ATATTTATTCCGGGCAACACACTTGTATATGCCTGTGTCATACTCCTTCACATTGGAGAG
TGTGAGGTAAGCTCGGCCATCACCACACACGCCAATCTTTGTTCGGGTACTATCTGAGAG
AAGTTCCTCGTTGCGATACCAGGCTACTGTTGGCATGGGTGGCCCCATCATGTGACAACA
CAGCGTGATTGTCTCCCCTACTCCGACGGCCATGTCCTCCAGCTTGGCCTTGAATGTTGG
ACCAGGGAACCCTTCTGTGGAAACTGATCCGAGGGATGATCGCTTGGAAGCAATGCTCAT
CTCATCAGTATCTTTTGGTCTTTTCTCTCTCATGTCTGCGATCCAAGCCATTTCCTTTTC
CAGGGAAGGAGGCAGGGTCTCCTTGTCAACATCGGACAACAGGCGGCGCTCCCGGACGGT
AGGTGCTCTCGCAGAGTAATCATCATCACCATAGACTTCATCTTCAAGCTCAAAGCTGTC
TTCAGGTTCTCCAGCCTGGCGCCG
>Contig_35_Coverage_43.14
CTGACGTCAACAAGCCTCTCGGTGGCAACAACCACATCAATCACAATCATACATATCCTC
TCAAGCCCGGTGCATCTCCCAAGGAAATAAAAACAGGCACAAAGACAGACAAGCCAAGGA
CAAAGGGTCCTCATGCTCGAGATCAAAAGCGTGCCCATGAGCTGAATGTCCCCTTCACGG
TTGAGCAAATCATTGAGTCTCCAGTGGAGGAATTCAACGAGATGATCACAAAATACAAAC
TCACTGAGCCACAAATACAACTCATCCGAGATATCAGGAGAAGAGGAAAAAATAAAGTTG
CCGCTCAAAATTGCCGGAAAAGAAAATTAGATGTTGTGGTAACCCTGGAGGATGAGATGG
ACAACCTGAAGGAGATGAAGGAGAAGCTGGTGAGGGAACGGCAACAGATCGACAAGCAGA
CCCGCGAGATGAAGGAGAAGTTCAGCCACATGTACCAAGAGATCTTTCATTCACTGCGGG
ATGAGCATGGCCGCCCATATGATCCCAACGAGTACTCTCTCCAGCAGTCCAGTGATGGCA
ATGTCTTTCTTGTCCCCAGGAACTACAGTACTGAAGACCAACTTGCCAATGGGAACAAGA
AAAGGAAAAATATCAAGAAGGATGATTGAAGAAACTGAATTATGTCATCATTAATAATAT
TACGTGGACAGTGCTAGTATGAAATGTAACCCCTTGAGGTCTACTGTCGAGTTGAATTTT
GGATTCCCATTTGTTTTTCGGGTCTTTAGAATTCAGGGATGGACTTGAAAGAACATGGAA
ATACTGAACTTTAGGACTGGGTCTTTTTCTAAGCCAGTGTTTACTTGTTACGAATTCCCT
GTTATGAAAAAAGCCAGTCATGGTAGGTGTGTTACATGGATCTTTTAATGGTAACTGTGG
TTGTGATAGCTATATTTGAGGTTCCTTCCTGCTGCTGTTTAATTTTGGATTGTATTTTGA
TTGAGACCCAAGGGGTTTACTGTTGTAAGTGTTAATACCACGACTCCCATTGACGATCTG
GCATGAGATTCCTTGTACATCTGACCACTCTTGGAAGGAAATTGTGTAGACGCACACAAA
AACAATCATGCAAAATGTTAAACCTAAACAGAACTTTCATGTTATTTCTTTTGAAATAGG
CATGATTTCGAAATCCCTTCCTGATAATACTAACAGCTGAACCTAATAGAGTGAAGTTTG
TTGGTACTCAGCTCATATATTTTTGGAACAGTTCTGAAGCTGAGAGTAGCGTTGACTTTG
TGTATTGACTTGCATATATTGTATGGGCTTGGAGTTCTGGTGAAGGGTAATTCACATCAA
CCACACTCTATCATAGCATCATAGCATGACCACCATAGGTTA
>Contig_36_Coverage_41.04
GTGATCCGCTTCGATGACATTCTCACAAGGAAGTATCAAACCAATGCTCAGAACTGCAAG
TCCAAGCAGGCTCATGAGCTGTTCCTTCCTGGAGATGCTGGCCATGGAGTAGAGAAACTT
TATGAGGCTCAAGGTCGCACAGCACTCAGACTGGCACACTTCCTCAGCAACTTCCTGCAG
AATGTAGATGAATACGAAGAATTTGGTAACCTCCGTGGTGACAGACGTCTGAATGAAACT
CAAATCTTCTCTGAAGTTCTTGCCAATGTAATGAGTGACTTCAAGATAAAGGCCAGTGGT
GTCTTCTTTGATAGGTATAAGTTCCGCATGTCCCCACCCATCAACAACACTGACCCCAGA
TTTGTGGATGGCATAACACGGGAATTCTTTGGACCCTATGCCTACAGAATAGAGTCAGAT
AGTGAGGGTCTAGATTCTTACAAGGCAATAGATTTTGCTGGCTTTGAGGACTATTATGTT
GATGCATCCTGGTACAGGGACATGAAAGCCAGATGGGCAACCAATCAGTATGGTCTGAAG
AAGTTCACAGCAAAGCCCATGATCCGATCCAATACGGGGGGAACCAGTTCGATCCGGTTT
GAATATTACCCACTGACCTATCGAGCACCTCGCTATGAAGATGGAGAATGGTTAAGACCA
CAATTCAAGTGTGATGACATGCTCAATGATTGGGTGGTCACCTACGTTGTGCCCTTCTTT
GGGAAAAACAGTCTGAAGACAAAGATTGAATTCAAGGGTGTGGTCACCGTGGAAGCCAAG
CTTGACTACCTGGACATCAACCAGTGCCCCTCGGAGTTCCACAGTGCCAACTCCTTCAAG
AACACAGCTCGTTGCCACTTTGAAAGTCAATATTGTGTGCCTCTCGAGGGGAAGAGGTTT
ACACGTGGTGGCTACAAATGTGAGTGTCGTCAAGGTTACGAGTATCCATTCAACGACTTG
GCCTGGTTCTTTGATGGTCAGACCATGGAGGAGGAATGGAGGAAGTTGACAGCTGGACAA
CCCAACAGGTATGCTACACTGAAGTGCCGTATAGCAGGAGCGTCATCTGTGGCAGCAAGC
ATGGTGATGGTACTGGCGCTGGCCTCGGTTGTCACACTGTGGACAACGACATGACCTGGG
ACCTACTGCACACTCATATGAGCAACAGACCAAGTCCTGCATCTTTGTTTTCCTCCCAAA
TGTGTTTTGGACAAATTCTTCCCTGCTTACTGTATCTGTTTTTATTTACTGTTAACTTGC
AGTTTTATGCTGGATCCTTCCTTCAACATTACACCCTACTCTTAGTGTAGCCCAAGAATT
CTGGGACCACATCTTGCCCAAAAGAAGCTCAGTCCTACTCAATGTTGGATTTTATGTGTT
TTTATAAAATATTTT
>Contig_37_Coverage_38.85
TTGAAGTATGATACTAACTACTTCATCGAGTATTTCGCTCTTGATCTTATCATGGAGGGA
GGAGAGTGTCGTGGAGTTACTGCCCTTTGTTTGGAAGATGGTACAATCCATAGATTCCAT
TCAAAGAACACTATCATTGCTACTGGAGGATACGGGCGTGCCTACTTCTCGTGCACATCT
GCTCACACTTGTACAGGGGACGGCACAGCTATGGTGAATCGGGCAGGACTGGCTAATGAG
GACATGGAGTTTGTTCAGTTCCACCCCACAGGTATCTATGGTGCTGGGTGTCTGATCACA
GAAGGATCTCGGGGTGAGGGAGGATACCTTGTCAACTCAGAGGGAGAGAGGTTTATGGAG
AGATATGCTCCCACAGCCAAAGACCTGGCCTCTCGCGATGTTGTGTCCCGGTCCATTACT
CTTGAAGTCCGAGAAGGGCGGGGTGTAGGCCCAGAGAAGGACCATGTGTTCCTGCAGCTC
CACCATCTGCCACCAGATGTCCTCAAGGCTCGTCTGCCTGGCATCTCCGAGACTGCCATG
ATCTTTGCTGGGGTAGATGTGACACGTGAACCTATCCCTGTGCTACCAACTGTTCACTAC
AACATGGGAGGAGTACCCACCAACTACAAGGGACAGGTGGTGCAGTACACGCGGGAGTCT
GGTGATCAGGTGGTTCCGGGTCTGTATGCCTGTGGGGAAGCAGCGTGTGCATCAGTGCAT
GGAGCTAACCGTCTTGGTGCCAACTCCCTGCTTGATCTTGTTGTGTTTGGCAGAGCCTGT
GCCAACACCATCATTGAAGAGAACAGGCCAGGAGAGCCTATTGGGCCCATTAGTCAGAAT
GCAGGCGAAGCCTCAGTTGCAAATGTCGACAAAGTTCGATATTCCAATGGAAGCGTCCCC
ACAGCTGAACTTCGACTCAAGATGCAGAAGAATATGCAGACCTATGCGAGTGTGTTCCGT
GATGGTAACAGTCTAGAGGAAGGCTGTAGGAAGATGGCAGAGGTGTACAACGAGATGGAA
GACTTAAAGGTTTCTGATCGAGGTCTGATCTGGAACACAGACTTGGTAGAGACACTGGAA
CTCCAGAACTTGATGTTGAATGCTGTCCAGACAATCGAGTCTGCAGAGAAGAGGAAGGAG
AGTCGGGGGGCACATGCTAGGGAAGACTTCCAGGTTCGACTTGATGAATACGACTACAGT
AAGCCAATCGAAGGACAGAAGATGAAAGCCTTTGATGATCACTGGAGGAAACACACACTC
TCATATGTTGATGCTGATACTGGAAAGGTGAAAATAGACTACAGGCCTGTGAAAGATGAA
ACCCTCAATGCTCAGGATTGTCCCATGGTAGCGCCAGCAGTCAGGTCCTACTAGGAACAA
ACTCAGTTTACAGTGATGGTCAGGTTGGTCAACAAGTGTGGACACATCCCAGTGGCATGG
AGTGCATTCATTAAAGGCAAAACAGCTGACTGGATTAGAAACAGCTGACTTTATACAGAT
GGAACTGACTGGGATATGGACACTCCTGCGTGTTTAGCTCTTGTGTATCTAATGTTGCCG
TCATGCTTGCTGACGCTTTTTCGTCAACCAGTGCTTGAGAATAATGGTTAAAATTACTGT
TGGTAATGAAAGTTGGTCAATCTCTGAAGACTTGAAGATGTTACAGGCTTGATCATGTGA
TGAGTGAAAGTTGTTTGTACATATTTATTGTGGAATA
>Contig_38_Coverage_72.49
GCTTTATTTGACAAATGAGTTACATATACACATACGAAAATGAGTCCACAAAGTGTATAT
AGACTAGAGCTCGTGCAGCACAACAGCAAGTCGTGTTGTCCGCTGGCTGCACAGGCTGCT
CAAAGATGTCTGTTGTCAACACTTTGACAACCGACAGTTTTTTCTACATTGTGACAATGA
AATTTGTTAAATTTCAGAAATCATTTGACAGCTGCTACTAGCAGGGACTACATATAATGA
ATACAGAAGCAAAGTGTGACTATAGACATTCATATCATGCAGACCAGTCACGCATGCCAA
CACTGCCTGGATAGTAGTACAATGGTCACTGCTGAGACATACACTTTCAAAATTTTAATA
TCACAGACATAAATTAGAATCTATGGTGGTTTTTCCCAAAACTTTGTTTCCGAATATATT
TAAATAAGAACACAAATATATTATTGTGAATATGTTACAGAAGAGTCTATGACAGATACA
ACAATTGGTCTGTGAAACTAAAATTGAGTCTTTCTTGTCACAGTTTCTGAAAACTACTAT
CATATCGCAGCACATGTTGAACAAATCTTGTGCAACGATTAGTCATAATGTAATACTTGC
CTTAGAAAAAACATTAGATACATAAATGCAAAAACAATGAGTAAACGCACTAAAAACATA
ATTATGTCATATACAAATAGATTTCACAGTAGACACAAGCTCTCGGGACATGAGCCGAGC
TGAACAATCCCGACATAAGGTTAGTTTCCCCTGATTAAAGACTACACTATCAGATCCAAA
GGCTTCAATACAGAAACCTTTACCTCAACTCAAGACTTCAGTTCCATATCTCAATCTGCT
TACTTCCTCTCCCCATTGAAAGTATATTTTGTGAGATTTCACATCCAGGGATATTTTTGG
ATTTTCCAGTTTTTGATAAAACAAAGCTGACTTCATTGAGATAGGAGACCTTCTGATCAC
ACAGGTACAAAGTTCATGTATATATTGCAATATATCTGCAACCGCCATGATGACACAGTC
AGTGATAGCTGTTACAACAACACACAGGATCAGCTTCTATCCTGCCAATGCTTCATGCCA
CTCTTCCAATCACTATTGGTGTGCAGCCTAGTAAAACATTTCCGTCTAAGCAAAATAGCC
TCTTGATGTTTAACTGACTGTTTTGGCAATGTAGGTGTCCGGCTAATCTTGACTTAATAC
GGAAATGCATCATGATATAATCATGATCTTCACATGAACCTATGACCTTGAAACCAACTT
AGGTAAAAGCTGATCCCATTGTTTATCAGACAGCAGCTAGAAGATAAATGTCCAGAGATA
TAACTTAGCCATGGCAACAGACAAGGTTCAATAAATAATGTTTGTTACCAAAACATTGAC
TTGAACAAAAGAACAATAAGATTAAAAGGGGGTGCTGTTTAAATGTTGTCGTTCAAGATA
CATCAACAAAACTGATAATCCATGGAAAAAAATGTGTGTATTTTTTACAATTATTTTCTT
TCAAATATTTCATGTCACAAGACACATTTGCAACAAATATCTACACTTGCACACATGGTA
ATTTGGATAGTATATGCTATATAGTAGTCGAGGCGGCTTTTGTAACAACGGGTGTCCATT
GGGTATCCCAGCACAACAACAGTGCACTTACAGGACATGATTCACTGTCAACATAGCTCC
AGGACAACTCCAGGAGAAGCCAACCATGCCCCGACCTTGGTCCCCCGTTCTTGTTTTTGA
ATGACTTTGACTCACAATCTGAATCCGGGTACAAGGAAGTATCTACCAATTGATAAAAGG
AAAATACATCCATGAAACTGGATTCAGAGGGCAAGCTCTCATACACCGTATCGCAGTAAA
TATGGAAATGAGGAAGATTGCATAAAGTTAGGTCGGGACTCCAAAGTGACTTGTGTGCAG
ACGCACGTCTTGAAGCGATACCCACACTTGACACATACAAATATTGCACTACAATTCATA
TATGGGTGTCCAAATATCCACACTATACGTAGATATTTCACGACAGACTGGGAAGCAGAC
TGACAATATGATGGCAAGCTGCATCGCTCAGTCACAAGCACACCGTACAGTGATGCTCCT
CGGTTCGCACCACCACACATGGTTCTGGTCATGTGGACCGACAGCAACGTGGCTACAGTG
CCAGCATAGATGCCTCGCGCATGCACGCACCTCAAGTAGGTAGGTGCACTGAGGAAGCAG
GTACGCCATGGATGTGCAGCTCTCTGCACTGACCCCTCTGTCCAGAGAACTGCACGGGTG
AAGAGCAGCAGAACATTAGCTCTGCACAGTATGCAATGAGAAGTTGACACTAAGACGTTC
TCACAAACAGACACATAGAAGACTTGAGCGATGAAGCAGACTTTTCCATCTACAATTCCA
TGTCAGAAATAAAAGTACAATCAATTCAGTTTCAATATCAAAAGAGAATACAATACGGCT
TGATTTGCCTTGTACACACTTCTCGCGGCCAAGACATATGCAAAATTTAAGACAGCAATT
AATTAATTAATGGTCATGTCTTGAAAATGGTAAAATGCTACACTTTTGTCTCACAATTAA
TTGTTGTTTCACCACACTACATAAATTGTAAACCTACAAGTGTTACCTCCGGCCAAATCA
AGCATCTTTCAGAATGCACGTTTTCAAATCCCTTCCAGTCTGGGCAATTCACGTCAGTTC
AAAGACCACCATAATCCAAGTAATAATTTATCGAGAAATTATTGCAATCTTTGCTTAAGT
CAGTCGGTCGACTTGTTCCTTCAAGGTCAGTGAAATTGCCCATCTATCCCTCAAAATGTT
AGTTAACCCTTTAGAGCCAGAGTACAGGAATCCACACCGCAGGGTTAATCGCTATTCCCA
CATGATCCAAGATGATTGTGTCACTTGTAGGTTTGTGAGGACTACGTGTAGTCACTCGCA
GACTGCTGCTTCTCACAGGTGGCTGATGGGAGGACTCCAATGAGAAGTGATTGTGTTGGT
CTCCCTTACATACTGGAGCTCAATGTCTATCTACTGAAACAAGAGAGACAGACAGACAGA
AATGGGTAGTCCGTATATACACCAGGGGTTTGTCCTCAGGTGACTATCACCACGCACTGG
ATAGTCTTGTACAGTGTGAGCCTCTCACCAACATCAGATCGCATCCTTCCACGTGTTGTG
AGAACAGACTGCCATTACAGAAAGAAAAGCAACATGGACATTGACGGACCACACGCACAA
CTCGCCCATCCTGCACCACCGCAGGCCTCAATTCCAGATCTTGAGGAAGCTATCCCATGA
TCCTGTTGCGACGGCCATCCCGTCCTCTGTCACACCCAAACAGCTCACACGGTTGTCATG
GCCAGCTAACACACCTGCTCTATCTTGTTTGAGCACGTCCCATACATTGCAATTAAAGTC
ATCATATCCGCCGAGGAGCAGGCGTCCACTCTTGGAGAAGGCCACAGATGTGATACCACA
GATGATGTTGTCGTGGGAGTACATGCCGATCTCCTGGTCTGCCCGGATATCGAACAGGCG
GCACGTGGCGTCATCAGACCCCGTAGCAAACGCAGAGCCGTTCGGGAAATACGTAATTGC
ATTAATATCTGACTCATGGCCTGAGAAAGTCTGCTTGCACATTCCATCTCTGATATCCCA
GAGCTTAGCCGATGCATCACAAGCACCTGACACAAATGTCTTCATGTCGGGAGCCAGTGA
TAGACTCATGACATCACCAGTGTGCCCTGTGAATGAAGTGGTGTTCTGGCCAGTTTCTAT
ATCCCATAATGCACAAGTCATATCTCCTGAGCTTGTGACTATTTGGTTATCATCGAGAAA
TCGGCAACAAGAGAGGTAGCCAGTGTGGCCAGGCAACTCTCTACTAACACGGACATTGCC
TTCTCGAGTTTTTAGACTGTAAATGGAACAAATGTTGTCCAGCCCACCACATGCGACGTA
GCTGCCCGAGGGAGCATAGGCACAGGTCATTACCCAGCTGGAGCGTAGTGGAATAGCATG
AACCTTGTTGCAAGTAAAACCATCCCAT
>Contig_39_Coverage_59.52
GCTGGCATTGCCCAGGTGAGCATCGACAAGGGCATGAACGTTATCCTTAAGGACATGTCC
ACCCAGGGTCTGGCTCGGGGGCAGGACCAGGTACAGAAGGGCTTCAACACTCAGGTCAAG
AAGAGGAAAATCACAACCGCTGAGAGAGATTTAATCATGTCTAATCTGGACTCTACCTTG
TCATATGAGAACTTCAAGAATTGTGACATGGTGATTGAAGCAGTGTTTGAAGACATTGGT
ATCAAGCACAAAGTTGTCAAAGAAGTGGAGCAGCACCTCCCTGAACACTGTATCTTTGCA
ACCAACACCTCGGCCCTCCCAATCTCCAAAATCGCAGAGGCCACCTCCCGACCGGACAGG
TTCATTGGAATGCACTATTTCTCACCAGTTGACAAGATGCAGCTGCTTGAGATTATTACC
ACGGACAAGACTTCAAAGGATACTACAGCCTCAGCTGTGAAGGTTGGGCTGCGACAGGGA
AAGGTGGTCATCACAGTCAAGGATGGGCCTGGCTTTTATACAACCAGAATACTGGCGCCC
ATGTTGGCAGAGGCAATCAGGCTGTTGCAGGAAGGTGTTAGTCCAACAGACCTTGACAGA
CTCACTAAGAAGTTCGGCTTCCCAGTGGGAGCTGCAACACTAGCAGATGAGGTGGGCGTT
GATGTCGCTGCCCATGTAGCAGAAGATCTAGGAAAGGCTTTTGGAGAGAGGTTTGGAGGA
GGAAGCCCTGAAGTGTTGAAGGATATGGTTGCCAGTGGTTTCCTAGGCCGCAAGAGTGGA
AAAGGCTGCTATGTGTATGAGAAGGGGTCCAAGGATAGACCAGAAAATGAAGAAGCAAAG
AAGATCATTCAGAAGTACCATCTTGAACCTAAACTAGTGAACACAGACGAAGATGTGCAG
TACCGACTTGTGTCCAGATTTGTCAACGAGGCAGTGATGTGTCTCCAAGAAGGAATCCTC
AGAAATCCTCTGGAAGGTGACATTGGTGCTGTGTTTGGTCTTGGATTCCCTCCATTCCTT
GGTGGCCCATTCCGCTACATAGACCTGCATGGAGCCAAGCCCCTGGTGGATCGCATGCTC
AAGTACAGAGACCTGTACGGAATCCAGTTCCAGCCATGTCAGTTGCTCCTAGACCATGCT
AACGATCCATCTAAGAAGTTCCACTCTTGAGCCTGAACAAAATGGACATTAAGATTAATG
ACTGTGATGTTATCCATGACGTAAGCAGTTGCCTCCCTTGTTGAGGAGTGTCAGATATTC
ATCATGTGCTATTCAAGTTGAGTGAGTGGTGTGCACATTTCAT
>Contig_40_Coverage_62.50
TGTTTTGTGTGTGATTCTCTCAATCACGGCGTAGTTAGGATTCCACTCACTCGCCGCCGA
CTAGTTTCCTCGGGGAAGCGGATTATACAGGTACTCTACTCAGCTCTAATGCCTTGCTTG
GAAGTGTTCAACAGCATGAGCAGTGATATCGGCGACTTCTGTAGTCCGGAGATCCTATGC
GATGAGATGAGAAATGGCGAGAAAGTGTTGCTGCTGGATTGTCGGTGTCAAGCAGACTAC
ATTCGGTCTCACGTAGCGGGCTCCATCAATGTCACTTTACCTAGTCTCATGTTCAAACGG
CTAAAGAAAGGAACGCTACAGATTGCGACCGTCATTCAGAAGAACGAAGCCAAGGAGCGG
TTTAATAAGTGTTGTAAGACACATTTGATTGTGTTATACGACGAGTGTTCTACGGATCTC
AACGCTAACCCTTCCAGCACAATCAACCTACTGGTTAAGAAGTTGCGTCAAGATGGCTGC
CGAGCTTCGTTTTTACTCGGTGGATTTTCAACGTTTGAAGAGCGCTTCCCCGAGTACTGT
AACTCGCAAGAAAACACAGAATCCACCATTCTTGGGTTGAGAAATCTGCGGATATCGGAA
GACTCTTCGTATGGTACCTCGAGCGAGAGTGACTGTGAAAATACCCCCCACATGTCACCC
TTTCCCGTGCAAGTCTTGCCGCACCTGTATCTTGGCAACGCCAAAAACTCCTCGGACATA
AGCCAGCTGAAGAAGTACGGCATCACATACATTCTCAACGTCACTCCCAACGTGCCAAAT
ATGTTTGAAAACGATACCTCATTTAAATACCTGCAGATTCCGATCAGCGATCACTGGTCT
CAGAATCTCTCGGCGTTCTTCCCACAAGCTCTTGCATTTATTGATGAGGCAAGGCGGAAC
CACCAAGGTGTTCTAGTGCACTGCTTGGCCGGTATCAGCCGTTCAGTCACCGTCACTGTC
GCCTACATGATGTCCCGCCAGGCCATGAGTCTGAACGAAGCATACGACTACGTGAAGACG
TGCAAACCAAACATCTCCCCGAACTTCACCTTCATGGGGCAACTTCTGGACTTTGAGAAA
AGCCTAGAGCGGCCAGAATTCGGTTGTGCTGAGTGTGAAGCTAAGGACAGAATGTTTTGC
AAGGAATGTACTGATGAAGCCGTGAGTCTGTCAAGCCCGGAAACCAGCCCTCTTGCAAAA
GTCGAATCCTGATGTTCGCGCAAGTTGCGCCCAGGAACCTGGTGGTTTAGTCAGGTGGTT
TCTTCAACCCATGGTCACACTAGTTTGAGGAATACCTATGTCAACACGGCGTTGTCCCAC
CCAACAGATGAACAGACAACCGAAAGTAGATGAAAGAAGCTTGAGGAAGCTATCGGTTTC
TGCCGCGGGGGTTAGCCGCTCCTATCGGGCAGTACGTTCCCTTTGTGGTGGACTGGCATC
AGCGTTAGCAGTGTAGTGCTCGAAAATCCCAGAATGGGTTAAGAACGTCTTTCATAAACG
TTTCTGAACGTGTATGGTGCAAGAATATGGCAGGTTTTTTTTTTTTTTTTTTTTTTTTTT
TTTTTTTTTTTTTTTTTTTCTTTTTTTTTTTTTTTTTTTTTTTTTTTTTTTTTTTTTTTT
TTTTGTTTTTTTTTTTTTTTTTTTTTTTTTTTTTTTTTTTTTTTTTTTGGCAGAGAAAAA
TATATAAATAAATTGACATTCATTGACTGACATTCATTGTGTTGCGAGGTACGATCATTA
ATTCCTCTCTGACAAATGCTCTCGTCGGTCCGTCTTTCAAGTAGTACAAGTTAGGTTCGT
CGTCTTTGATGTCGACTAAGTCGATGTTATACGTTTTCATTGACCATATGGGATCGGTAG
CACGTTTTCTGCTATCTCCCTCGTATTCACCCGGTTGGTATAAATACCTAACGCTAACCC
GGTCGGGTAATTTTTCCTCCGCTTTAACGCGACGTGCCGATGATTTGACGGCTACGGATT
TCATTTTTATGGCTTCGACTGGCCTTTTACCCACGAGTCTGGTGACTTCGTTGTTGATGG
CAGCCACAACTCCCGGTAAGCGTACTACCCATTCCGTATTTCTGTTTCTGGGATAGATTA
AATCCTGTGAATATTGATGTTAAAATAGATGT
>Contig_41_Coverage_41.63
GGAGGCTCTCCTTTGTGTGTCCTGGTGAGCTCTTATGAGGAGCTGTACGATGCGTGGTAG
GGCACCGTGTTCCCGGAGAGGGGCATGGTTAGCAGGGCACAGGGCGAGGTTACGGATCAG
ACCAACAACAGCCTTGATGAGGGGCCAGCGACTTGGTGGGTGAAGGAGCTTGACTAGCAC
GGGAAGGCCATAGTGGAGGCGCACAGCGTTCTGGGCCATTTCTGCCTCTGGGTGACGGGC
TGTCAAGTGTCGAAGAGCACACACAGCTGGTTCAGTGATTTCTTCTCGGTCTCCGGCCTG
CATGATGGTTCGTACAAGGGCCTCGATTCCGCCAACCTGGCACACCATCACTTTGTTCCT
CTGGTTGTTGCAGGTCAAGTTGGACAGAATACCTGCGGCACAGGTGACTACATTGATGTC
GTTGGATGTCAGGAGTTGGACCAACATCTGGAGGAGGCCCTCAACTGCATCAATTCTTGT
AGCAGCATCGGACAAGTTTCTGAGGGTCCACAGACAGTTCTGGACCAGTCTCTGACTCTG
ATGACCAAGGTGCATGGCTAGACTCGCCATTCCTCCGGCTTCAACAATGGCTGGCTTGTT
GCTCGAGCAGACAGATAGCACCTTCAGAACACGCGATGTTGTCCACAACAGTTTTTCATA
TGTGTAGGATTTCATGATGCGAACAAGCTCTCCAGGTCCTCCGCTAGCAAGTATGATGAG
TTTGCTTTCCTGGTTTCCGTAGGCAAGGATCTGCAGACAGTCGGTGGTAATGGCGAGGAA
CTTGACATTGTTGTTTCTTTGTAGGAGTGCAACCATCTTCTGTAATCCTCCAGCCAGACG
CACCGCCATCTTGGACCCCTCTTGATGGAGCAGGAGGTTGTGCAGTGTGGTGATTGCATA
GAACAGGACAGACTCCACTGGTGAGCTGAGGAGTTTGACAAGAGCTGGTATTCCTCCAGA
TTTGAATATGGCCAGGAGACCCTGTCTATGATGTGACAAGTTGTGCAGGGTCCCAGCAGC
ACATCGAGTGGTCTCCAGGTCGTCTGTGTTGTTCATGGCACGCACGAGGGCAGCAACCAT
TTGGGGGGAATTCATGATGGCGTGGCGACTGGCCTCTTTCTTTGACAGCTGGTGCACCAT
CATCGCTGCTTGGCTCACCACAACTTGGTCCTCATCATTCAGCAGTTTGATCAGCTCAGG
GATGGCTCTTGTTGCAAGATCAGCATCATCCTGGTAGTTGATGAGATTGACAACAGCGTG
CTTCAGCATCTGTGATGGTTCACTGAGCCTCTGAACTGCGGTGGGCTGGTCGGGGTGTAT
CTGTGTGGAGGGGATCTGGACACCTGCGGGCAGGGTTTCAGGGAACATGGCTGCTCGCAC
TCGCTGGGAGCGGGTTTGATTCAACTGCTGGTTGATATCATCCACCTGTTCCTGACCATA
GCCATCGCTGAAGTTGCCCGGCCCCCAGTCAAACATCATCTTCGATGGATCCATGTTCTC
ATCTTCTATTTCTTCCCCGGGGCCAGTCTTGCTGCTGATTGAGGGGGCCTGTGTGGTTGC
ACCTGAGTGGATGCCAGAATCTGTCATGTACTGGTTCTGCTGCCACATCATAGTTTGTTG
TTGCTTGTTCTCCATTGGCATGTCGGACAAATCCATGTAGTTACCACTGCTAGGACCAAT
GGTCCTAGCAG
>Contig_42_Coverage_35.92
GTGGGGGTGAAAATCTTGACGTACTTTGAGGAGTACTTCGATGTTCGTTTTCCTCTCCCG
AAACAAGATATGATCGCCATTCCGGATTTTGCTGCTGGTGCCATGGAGAACTGGGGACTC
ATTACGTACAGAGAGACGGCCATGTTGTATGAACCGGGCGTGTCTTCAGAGGGCAACAAA
CAGCGAGTAGCCGTTGTCGTGTCTCACGAACTGGCACATCAGTGGTTTGGAGATCTTGTG
ACGCCATCTTGGTGGGATGACCTCTGGTTAAACGAGGGCTTCGCCAGCTTTGTGGAATAC
ATGGGAGTGGATTTCGTTCATCCAGACTGGAAGATGTTTGAGCAGTTCGTGGTGGAGGAT
CTCCAAGACGTCTTCGACTTCGACAGCCTCATCTCCTCTCATCCCGTCTACGTTCCCGTT
GCCCATCCTGACGAGATCAATGAGATATTTGACAGGATCTCATACGCTAAGGGGGCCTCC
ATTATCCGGATGATGCGGTTTTTCCTGGGGGAGGAGACGTTCCGCCTCGGCCTCTCCAAA
TACCTCAAGAGCAAGGCCTACGCTGCTGCATTTCACGACGATCTGTGGGCTGCCCTCACC
GAGCAATCAAACCTGGAGGGGAAAAATATCGACGTGAAGGAAGTGATGGACACCTGGACG
CTGCAGATGAACTACCATCAGGCTATGCGGCTTTCCAGGGTCACCAACATCACAGAGCTG
TTTCGGACAGTGGACATGAAGATGAATGGGCGCAGAGTCGAACTGGAGGAAGTATTGCCA
AACATAGGAAGTTCGGATGGCCGGGTGTACGTATCTGCTGGAGCAGCGGAGTTCGCCTTC
CCTGACGAGTGTTCTCCACGTCTCATGACCGTGAATATCCCCAGGGACCCGACCCACGAT
GTCAACGTGATGACGTGGCCTACGTGTACACGTGTTAGACGCTGTGGAGGTTGTTGTGCT
AACAACATGCTGCATTGTGTGCCCCGTGTTATCAGGCCCAAACGAATCACGGTGTTGAAG
ACACTGTTGTATGACTCCAACCAGCCCGATCTGCTCATGGAATGGGACGGCACGCAGGAA
GTTACAATAGATGAACATCTGGAATGTGACGTCACATGCCGGCTGACCGCCGACGACTGT
AACAAGAGACAGCGGTTCGACTCCTTCGAATGCTCATGCACCTGCAGACGCCATCGTAGC
TGCTACCCCTACCAACGATGGGACATAGAGACGTGTGAGTGTGTGTGCATTGAACCGGAA
CGACAGTGTGATGCTGGCTTAACCTACAGCCCACAAACATGCAGCTGCATCATCAACAGA
TTCCAGCAATATTCTAATCTTGAAACGGATGATGACAGTTCGGAAAATGCAAACCCTGTT
AACACGACTCTGTTGACGAACGTCACATCATCAGCACCTACGACACC
>Contig_43_Coverage_123.98
GTTTTACAACAGAGACATCAGCATGAAATACAATCATATGAGAATAAAATTAAGGATTTG
TTTTAATCTGCCTACAAATTATTCAACAGTGTATGTTCCACAACACAATCCATTTGAACA
TTACATACATCTAAAACTCAAGGAAAGGAATTGACAATCTGTTTAGTGAGACAACACTCA
TTATATTCCATAAATTTTCAAGAGTGAACAAATGAATATTTGCAACAATTTGAAGATAAA
ATACCTGGACCCAATATGGATAATTGGAACCAATGTTATCAAGCAAATGAGAATGTTATA
GTCTGTAGTCATAATTACAGTATTCAAGATGTAGTTTCCAGATATCCACAATAGACCACA
CATGATGTTAACAAGCAATGTACAAGAACGTTCAGAGCCATATGAATATGTCTATCGGAA
TTACAAAAGCCAGATGCATTTTTACACTAAAATGGCTTTTAATCCATCACGCAGGATGAC
CAAAAGCCTCAACATTGTTGACTTTCATGCTAAAGTGAAAACTGAGCATACTATAGTATA
ATTTGAGTAATTATTCCAGTTTCTACAACACCACTTCAAAAGGAAAACATGAGAAATGTT
CATGAGAACAAGGCTAAATTGGAAACCAGATTTCTGACTTTACTGTTCTTGCACTGTGTA
GGAGAATATTACTAATGTGATCCACTGGTGATCATCTCATTGCATCACAGGTCTTCTTCA
TGTGTACAAATGTCTAATCACGTCACCATGTCAAAGCATCATTCGTTTGATTTACTTTTT
CATACTCTTTAATGTATTGGACAACCAGTCAAGGCCTTCATACAAGCCATCGCCACTGGT
AGCACAGGTAGCCTGAATGTACCATTTGCGGTTGCGCAAATTGTGGAGCCCAAGCTTGTC
GGTTATTTCTGCGGCATTCATCGCATTCGGTAAATCTTGCTTGTTGCTGAACACGAGAAG
TATAGCTTCCCGAAGTTCGTCTTCGTTGAGCATTCTTGTCAATTCTTCCCTGGCTTCGGA
AATTCGCTCCCTGTCGTTGCTATCCACAACGAAAATAAGACCCTGGGTGTTTTGATAATA
ATGTCTCCATAGCGGCCTGATCTTATCTTGACCGCCTACATCCCATACCGTGAAATTAAT
GTTCTTATACTCCACGGTTTCAACATTGAAACCAATGGTTGGGATCGTTGTCACAATTTC
TCCCAACTTCAATTTGTAAAGAATAGTAGTTTTTCCGGCAGCATCGAGTCCAACCATAAG
AATTCTCATGTCCTTACATCCCATTATGGACTGCAACAGTTTCTGGAACATGTTCCCCAT
CTTAATGCCTCTATTCCGTGTGAATTTGCTTCTGGAAAACTATCGTATCGATGCAAACAT
GGAGGACGTGGCAAATGG
>Contig_44_Coverage_50.77
GTTTTAATCGTATTAAAGCCCATTGTATAGTGTCTTTGACACACAAGTATAGAAGCGGAC
AACAGTGAAAATATTCGCCGAGCAAACAAAAAGGAGAGTAGGTCATACATAAAACGATCA
TTATACAAAACGCCTTTGCGTGGCAACGGAACGGACACTGCTTTTTTTCAAGAAGCAACA
AACACTATAAAGATGTGGAAATGGTCGCAAGCAAGGTTGTACTATCTCTCCCGTGTTTTT
CTACTCTATGAGTACTGTTTACAGATAACACGGCAGTATTCGCTTGGGAACTTTTGGCAT
TAGCTAATAACTTTTGAGTTTTTGGTAATTTACAAGCACACAATTCACGAAATACCTTCT
GTATAGTTCGGTGAGTAATAAACCTGGACACTACAATGACATGAGGATGACATATTAGTG
ACGAAAAGTATCTATTTAACAGACAAGTATTTTGATTTGGAATTTGTTAAAAACTGCTGA
TGGTCTACCCACTGGGGCATCTCCAAAAGTGCTTTTAACCTATCAAAATAGTCACTGCCT
ATTAAAGGGACTCTCTTCCTAATGCAAATGAAATGATATGGTTTAGAACCATTGAAATGA
ACTAGTGACAACACATTTACAAGAACAGATAATGAACACTTTGTCGATATTTCTACATCC
TGCGTAAATCTATTCAATAGACATCATTTGTGACATATGGAAAGTTTTGATTTGACAAAA
ATGATGGGAATACTTGAAAATGGTAGAATACAAGAGTCATTTTTTACAAAAACAACACTA
TTTAAGGTTGAACGAACCTTTTGCGTCGACGGTCATGTCGTTTGCTTCGTGAATACACTC
AGCGATAAGTCTCATTGAAACTTGGTTTCTTCAAATCGGGCAATACCAGACAATGACCGA
GCAAAAAGGGCGTGGATTAAGTCAATGACGAAGTAACTACAGCTGCCCTTGTTGAACGAT
GAAATGGTGCACGTGGTGCACACTTTATGATGACGAATACACACTTTTTGATGACGTAGT
CTTCATTCGAATGTAGAAGAGAAGGTGTAATACCGGCCTAACTCCTGTGGCCGCGGGTGC
ACTTCGGCTGGCACCCGAACTGGCATTAAGGTTCATAGTGTCGCATGGCTTCGTATTGTC
GGCCCTTGAGGGCTTCCAGGAGAAAAGGCTGCTTCTTGGGTCCCTTCAGCCCGTTCGTGA
CAGTTGTTCAGCACTTGTTTCGGAGCTCAGCACTTTTCTTTCATCGGTTATAGCACTTTT
GTCTCATACACCAGGATACAATAGTACCCCGACATACAGCGTACCGCATAAAGTCATCAT
CTCTTAAAGGGTCATTTCGAGTATTTTATAGCACATTATGAAGATCTCTAGGGTAATAGA
GCAATAATCAGTACAGGCAAAAATTCAGCCCAAATTTGTCAAAGTCAAAACCGCTAGAAT
TTACACAAACTTCTCAATAACCATGTGCTAATGTCGATAAACGCACTGTTCG
>Contig_45_Coverage_135.21
CTCCGCCATGCCGGTCCCGCTACCGGAAGTTTGACCTTTACAGAGATGTACAGCAGTTCT
TTCAGATCGACAACCATGCTATTCAGGTCGCCCAGCAGGACCATGACAACTTCCTGGACC
TCATCTGGCACCTGGTGTACAGCCAGAACTTCCACTCCGACCTCGACAAGGCCAGAGTTA
TTTTCCGCTGGATGACCTCTAAGAACATGTACACAATCACCTTCCGTGAGAATGTCCGTG
CTGGCAGCCCCGAAGAAGTCATTCTGTCTTTCAAGAACAAGCAAGGGACCTATGCCAGGA
TCTTCGAGACTATGTGCAGGTTCTCTGGCGTGCAGTCTGTTGTGTTGACCGGTTATGCAA
AGGGCCTAGACTACCGTCCCGGCGATAAATTCAAGGGCAACGACTACAACCATAGCTGGA
ACGGAATCCTCATCGACGGCAACTGGTACCTGGTAGACTCCCACTGGGCTACAAGGTACC
TCACCTCGGAGAAGAACGCTCCAGAAAATCTGGTCTATGAGTACGATGACTTCTACTTCC
TGACTGACCCTGAGCAGCTCATCTACAGCCACTGGGCTCACAAGTCCGAATGGCAGTTGC
TGACCGCCCCCATTGTCCTGCAGGACTTTGAGAACCTACCCCTGGTCAAGTCCTACTTCT
TCAAGTGCGGGATGTTCTTCACCTCTCACCATGTTGGTGTAGTCCAGACGAAGAAGGGGA
AGATCGCCATCACTGTTGGCTTCTCGAAACCTACCAACTTCACCTACAAGATCGTCTTTT
CTGATTCCAACGATGAGACCTACCAGGGCCAGAAGCTGAAGAACTTCGCCCTCCAGGAGC
ACGGCAAGAACCAGACAACTACTTTCATCTTCAGGGCTCCCAAATCGGGCCAGTATTACT
TCACAATCTTTGCTCAACTCCTGACCGGGGAACTCGGTGTCAAGAACGTCTTCACTGCTT
CAGCGGAGTACAAGGTCATCGCCGACACTGCTTCCAACGATGCGAAGCCCCTCCCCAACT
GCTCCGACAGCTGCTGGGGTCCAGGTGTCGCTGTTGACCAACTCGGCATCGTCGCCACGC
CTCCCCAGGGCATCATCCCCACAACCGATGGAAGGGTGAACCTGGAGTTCAAGAAGACCC
GCCCAGCTTTCCTCCTGGCTAAGCTAAGAAAGAATGGAGTTCGCGAAGAAGACCTTGAAG
CGTGTATCCGAGATGACGACCAAGGTGACAAGATTTTGGTGACGGCTGACCTCCCATCCA
AGGGCGAGTATGGTATTGAGGTGTACGGCAACGATCCCAACAAAGATGGCGACACATACA
CCCACATCTGCCAGTACTACGTCCACTACGCTGACCCCGCTGAGCAGAACAATGCCTTCT
ATCAAGAGTCCCCAGACAAAGCACGCTATTTTGGAGGCGGACAAGGAACTTTGGACGGAC
AAGGATATAACCCAGATTATGCAGGGTTGTCTCAGGGGACACAGCAGATGAATCTAGATG
GAAGCAACTTCGACCCCGCCAACCTTCCACCCCCTCCTCCCGAGATGCTTCAGCAGCAGT
ATCTCTACGGTACTGTCCCCGACAGTCGTCAGCAGGCAGTTTTCAACAGCCAGTCGTACC
CCGGAGGTCAAGGTCAGGTCAGCTACAACCCCGTGCTGGGGACGGCTGCACCGACGCCAC
AGAGCCAGAAGGCACAGGTCTCCAACATTCCTCAAAGCAGACCACTCCAGGTTCAGAAGC
GATCCATGGGTCAGCAGCCCCCTCAGACAGACAAGCAGTTCAAGTTGGTCCCCATCCGAC
AGGACAGCCAGACCCCCGATCCCCTGCCAGCCCCCATCCAGCAGAAACCCAGTCTCGAGG
TCATCGACAGACAGGTTCTGGAAACACTTGACGACCACGCTATTCAGGTTTCAAAGAGTG
AACACAACAGTTTCAGAGATCTGGTTTGGGATTTGATCTACTCCAAAAATATCACCAATG
AAATTGAGAAAGTCAGAGTTATCTTCCGTTGGTTGGCCACCAAGAACCTGAAAGAGATGA
ATTTCGACAACGTGGAGAAGGGCAGCCCTGAGGAGGTGCTGATGGGCCTCAAGACCGGCA
AAACAACATATGCTATGGTGTTCGACACTATGTGCAACTATGCTGGTCTTCATTCCAAGA
TCATCAGCGGTTACGCTAAAGGCGCCGACTATCGTCCCGGACAGAAGTTCGAGCCCGGCA
GCAACCAGCACTCATGGAACGCTGTGTACATCTACGGAACATGGTGTCTGATTGATGCTC
ACTGGGCTGCAAGAAGAATCATCGGCAAGCAGGCAGCATCTGAAGAATTCCATTACCAAC
TTGATGAATATTTCTTCTTGCCTGATCCTCACCAGCTTATCTACACTCACTTTCCTGACG
ATCCCAAATGGCAGTTGTTAGAACGTCCTATCAACCTGGAGGAGTTTGAGAATATGCCCC
ACATGAAACCCCAGTTCTTCAAATATGGTCTTGAGTTTGTCACAAACAGAACAGCAGTCA
TCTACAGCAGAGGAGAAATCAACATCAGGTTGAGGTATCCTGCCCACAAGATGGCCGTCG
CCTTCAACTTCACGATATCCACAGAGGATGGTGAAGAAGACATGCGCGGGATGAAGCTCA
GTCGGTACGGTATGCAGGAATCAACAGGTGGAATAGCATCATTCAAACTTCGTCTGCCAG
AGAAGGGGTCGTATATCTTGTATATCTACGCCAAAGAGGACATCCCGGAAAACAAGGAGA
ACGTGTATGCACAGGTCTGCGAATACAAGATCGTTCAGGAGGAAACACCTAAACCCTCAT
TTGAACCCTTCCCACCATGCTCGTATCTAACCTGGGGTCAGGGGTCAGCCTTCTACCGAT
ATGGTCTCAACACATACCAGAATTCCGCAACAATGGTGACAAGAGATGGAAAGGTTGAAC
TCCAAATCCGTATCCCGAAGAACATGCAGTTTATGGGCAAGTTGAAGCATTGTCAAATGG
ATGATTCTGAGCTTGAGGGTTATATTATCAACCGTGTTGTTGGGAAGACAGCTTTCTTCA
ACGTCACTGCACCAATGAGGGGAGAGTATGGCCTTGAGATCTATGCTAATGACCCAGCAG
CTGAAGGCTCGACGCTGTACCACATCGCACAGTATCTGATCCAGTGCCACGAAGATGTCA
AGGCAACACCACTGCCCAAACTTCCTCCAGGGTATCTTGGCGCACAGCCGAAGTTCTCCG
AGTATGGTCTGTGCACAGCAACCCACAACGACCCTGTGATCCACTTAGAATGCAACACCG
TCACAATTGCCATCAAGTCGGAGAACGTCTTGCGTGTAACAGCAAATCTCATCTGCTGTG
ATTCGGAAAAAGATCACCCTGAGTACGTGTTCTCCCACACCAAGGGCTCGATGGTAACCT
TTATCGTCAACCTTCCCCAAACTGGGTTCTACAAGCTGCAGCTGTACGCCATCCCAGCCA
CCGACAAATCCCAGCAGCTGCCTGGAGTCTACAACTACTTGATCAACTGCCAGAAGCTGA
CACAAGCCGTGTTCCCCTTCCCGAAACAGTATGCTCAGTGGAAGGAGGGCTGCTTCATGA
ACGAGCCTGGCATCATCCCAACCACGACAACATCTACCGGACAGACGGTCAACATTTCCC
AGCTTCCCCCGACCGTCAACTTCCGTGTCATCATCCCCAAAGCTGAAGCTGTCGCTATTG
TCAGTGGAGAGAAGTGGACACTCCTGGAGAGGCTCGCTGGTGATGAATGGGCTGGAACGG
TGGAGGTAGCTCAATATTACGGCACAGGCACCAAGATCACCCTGAACGCCAACTACGGCG
GCGACTCCTCCAGCTACAACACTCTCCTGGAGTACAACGTTTAGTTTCCTCTTTTGATAG
AACATAGTTATCCCCATATATGCTAATGTTTTTAAGCAATACTGCCTTAGATAACCACTG
TATATTGTTATTCCTGTAAATGTAGTGCATTGTGATACTGTCGGACTTTGCTTGTTGATA
ACTCTGTATCTTTAATGCATTTATTTCTCTATGTTGGGTTGCTATGGCAGCAAATTAAGT
GAAGCCTTGCCTCTATTTCGTTGGTTCATGGCACAGGTAGGGGGAGATAATTCCATTATT
GTCAATTGCAGACCACGATGTAATTTTGTTTCTGGTTAATGTATATAACTATTTATATAC
TTGCTTTTTTTATTTTCCATGTGAGAAAGCAACTAATTATTTCAAAATGTTAGATTTGAA
ATTTATCGTTTAGTTATTTAAGATTATCACTAGATAAGTAACTTGTTATGATATTTGTGT
AAGAGTTATTGTCATCTTTCAGATCTTTCAGAAGCTAAGTCTTTCAACAAATGTTCACAT
GTATTTCCTTTGCCTATGCACTCAAATGAATAAAATTGCATTAATATACCCTCCATTTCC
AGATACCCTCCATAAAAAAGCCTATATGTGTTTACAGTAGCATATAGTTTATGCCATTTT
GCTTACAGTACAGTTAAATATACCGCATAATTATCTAAAAGTATTTCTTTCAGGGAATTC
TTAATATTGCTTTAAGGATTTTTAAGAATTTAAATTATAATCCAAATAGTATGGATTAGT
ATCAGAATATTTAGCTTTTCCACTAATTCTGTGATGACATTTTTAGGGTTATTATGATGT
ATACATGATTTTTAGCAAGTTATGACTTTGTAATCTGAATTTTCATTTTTCCTTCATGAC
ATTTTGGTGCAATTTAATTGTCATCTTTATTTTATCTCAATAAACATAAAAAATCCATCT
TCAATTTCTGATCTGATTGCCATCATAACATGAGATATCTGATTTTCTTGTTTGCTTTGA
TTGGAACGAACAAAGAGTGTCAGTATTGTTAAAATCTTTATTTACTTGTGTTGTTTTAAT
TTTTGATACCAGCTTTTTCTAATTTTACTTATGAAGCTTATGCTTGACAGAATGTTAGGG
GACATCGTGTTGTGGGGTTACAACACTGTATAGTACTTATGCTCATATGGAAATATTGGC
GAGGAACATTGTGATTTTGATTTTATGAGAAAATGAATGATAACTGGCTAGGAGAATGTT
CGAGGCTTACAAACATTTCTGAACTGCTGAAATTAATGTTCCTCTTTGGTATTTCCATTT
TCTCTTTTTCCTTCGTGTAAGCTGGTGCTAGGCTGACATGGTTGTCCCAGATTATCTGAG
GCAGATTAACACTGTAATTGGATGAACATAATTTTGTCTGATTTAGATTATCTTATATAG
CAGTCTTGCTGCAATAAAGCTTACTTCAACTCTTGA
>Contig_46_Coverage_98.60
AGAAACAGGTTTTATTTACAAACAAAACAAAATTATAAAATAATAATGATCAACAAGGAA
ATATTTACACAAAAACAAAGATCATGGGCATTTTCCGCCATGGTACTTGCGCATTGTCAA
CATGCACAGACGCTTTCTCTTTTCTATTACAATTTGAAAATTTAAAAACAAAGAAGCCCT
GAACTTGGAGTAAGAACGCAGTGTAATCACGATGGGTGCCAAGAAAATACCGTCTGCAGC
ATACACAAAACAGACATGAAGCCTCAGAGTTCAATGAGTATTGAAAATATCACCAAATTT
GGAATCAGATAAAACTGAATATTCACACCTTTCCCAGTGGATTATGATGCTGATTTCAGT
ATCAATGATCGATTGTCAGTAGATCTTTGTGGTAAATCTTCAGTCGTTTCTCATTCGTCC
CATCAAACGCCAATTTCCGTAACTTGTCGGCTTGTCCGGAATGACACGAGTGGTCACGAT
TGCGCGTTTCCGTAATGACGATGAAGAAGGTGACAAGAAGAGATTGTAGGGATAAACTAC
ATCTGGTATCTGTTGAGATAGGATAGTTGAGATAGTTTCTTGTTATATACTCTGTCAAAC
TGGTCATTCTGATTTTCGTCGAACCAGTTCTTCCATTCGCCAGCTCTCCCTTTCCTGAAG
AGTCCTCCGCCGGCCTTCCAGCTGATGGCGCACAACATGTCCTTGGTCCCGTGACAGGCC
TTCTTGAGCTTGTGGAAGCTGCAGGCGTCCGCGATTTCCTCACATGTCTGGTGACCAATG
TCCGACCCGAGGAAGGTGGCCAGTTTCTTCACCTGTTCCACGGGGTCCTTCTTCATATCC
TCGAACCTGACAACGTGCACGGGCAGGTCGGGGTTTTCCCTCATGATTGTATCCCAGGCC
TCGATGTAGTCAAACCAGGAACCGTAGGGAACTTTGCCGTCGAGGAACATGTCGAGGAAG
TGTTTCCACTTGCCCTCGTACGTGTCCTGGGGCTTGAGTTTGTCGGCGGTGTTGTTGGCA
GCGTCCTTCTTCCCCGTCACCATGTTGTAGTAGGAGACGGCGATGTCCTTGGGGTGGCGG
ACAACGAGGATCACCTTCGGCTTCTTGTGAACTACCTGCTGTGGAAGATGGCAGGGCCGG
AAGTGGGTGTTCAGGATACGTGGGGAAGTGAGGTCGTCGATGTTGTCACGGTGGATGAAG
TCCAACATTCCGACGTCGTTCCTGTCCTTGCTGTACTCGGCGCGTCCGTTCATCACCATG
TTCGTCACCTCCCACAACCAGTGAGTACCTGATTTGGGGTAGGCACAGAACAGGACGTCG
TCATGCCTGACCTCGAGGTCACTGATGTTCTCCAGGTGCTCGTCATACGAGATAGGCAGA
GCGACTGAGTGGAACAGGTGCCCGTTCGAGGACAGTACCTTCATACTGTGACCTTCCGTG
TCTTGCAGTGTTACGAGAGACATTCTGGAGCTTTGGCTTGCAAACTTG
>Contig_47_Coverage_95.78
GAACAATGCTGAGGAAACCCAGCAATGATCAGAGAGGATGCATCTACCTACTGGTTATGA
ATTGCATAAATGCATGAATGAATAAACTCCCAAGACAATATGAAAAGGATTTATTCACAG
TCATGATCTAGATAATAAAGTAGTATTAAACATAGCTTATAGACAAAAGACATACACAAC
TACATGTACAGAGAACCAGGCAAAATGATGAGCTAGCAAGAATATGAGAATACAAGATTA
GGCGATTCATGACCAATACATAGTTTATCTGATTTTTCTTGCACCTTGCAGTAAGTTGCA
CATTAGGACATATAGCTGATAACAACCTTGGCATTTGCCACTATTCTCACACCATCTGCC
TGCCTCTTGAGACCAAATTCAAAGTACAGTTCATAAACTGTTTTCCGTATGTCAGCTTTT
AAGTTGAAGACAAGATTACTCCAGTAAGCATCATATGGACTACAAGGCAAATAAATGTGG
AAAAATACTTTGTTAAAATACTACCTCAGTTTCTAAGGCCGAGTAATTGTGATCATATCC
AGTGGACAGGGGGGTGAGAACACGGAACATACAACCGTTTACATACTTTCCTTGATGAAT
CATATACACCATCAGTCTGTAATTAGAAACACAAACTCATGCACTTGCGTTTGCTTTTTT
GATTCACACATTCTGGAGGCAGGGAGGGGGACGAGGTGGGGGAATGAAAGGTAAAATGGA
ATTTAAATGCAGCCACAGGCAAAGTAAAGAGACTGACAGCAAATGCATCCATACATCACT
GGGTCTTGACAAGTAACATAATACTCGCTTTCCAAGTCAGTGTGTTGATAGGCAGATCCA
TACTCATCAAGCAAATAAGGGAAGAGATCCCCAAAGATAATCTCTATCAGTCCTGCTGGG
AAGCTGGTGACATTCAATACAATGATAATGTACACCTGAACAACCAACACTGGCACAGTA
GCTTGTGGCAGCTGTCAGCCCCGGGATATGGCAAGGCTGAGCCTATGCTGCCTGGAAATT
AAACCTCCTGTCTTAGCAGTGAAGAAATCGGCTGAGCGGTTGTGAAATATTACATAGGAC
TGTCACTTTGCCATCTGCCTCCAGCTCACATAGACAGTTGTGTAAGGTTGGCCACTGAAT
ATCCGCTGAGCCTGGCTCTACACTGGAAAGAAAGAATTGCGCATACATGTGTGATGTCCA
GCTAATGTTGGTTCCTCCTCCCTGGCAGACGTGCCTTTCCCATGCAGGTTGTTGCAGTTC
CAGAGGTCTAAAGCAAGGTGCACTTGCCCTTCCTCTTCTTCTTTACTTGCAAGGCAGCTC
TTGTGGCTGTTTCAAAGACTTCCCTAACCCCTTCCTTGGTCTTGGCAGAGCACTCAAGGT
AGGCAAAAGCACCTATCTTCTCTGCCATTGCACGGCCTTCTTCTGTTTTAACTGGTTCTT
GTTTCATCTTGGACAGTTCTCTCTTAGTGTTATCATCATTCCTGAGATCCTTTTTGTTGC
CTACTAATATGATAGGTACATTAGGACAGAAATGCTTCACTTCTGGTGTCCACTTCTCTG
GAA
>Contig_48_Coverage_175.87
TTTTCCTTTCAAACGTTTTTTACTTTTATCAAAAATGGTATGTACAGTAGACTACACTTC
GTGAGGTCGGCCTACTCCTGCACGTAATTGGGCGGGTAGTTGATAACATATCCGTCGGGG
CAGTGAGGTACAGGGCAGCACTTGCCGGCAGGAGGTGCCAACATACTGCACACCTTGGGT
AGTTGCCACTGGAGACACTTGAGATCACACTGGTAGAAGCCTTTGCTGGCGTCCACACAC
TTGCACTTGAAGTCACAGCCGTCTTCCCAGGTCTGGCCTTGGGTGTAGTAATTTTCTTTG
TATAGGCACGAGGCCCCTCCTGGGTTGGTACAGTTGGGCTTGGCGCAGCACTCTCCGGGC
TTCTTCACCATCTTGCAACCTGTCGGTAGGTCCTTGTAAATAGGGCACAAATCTATGCAT
GTATAGACTCCTTTGCTTGCATCCGTGCAGGTACAGTTGTAATTACACCCGTCCAGCCAC
GTGTCGTCCTGTTTGTAAATGGCACTCTTGTAAACACAGAAGTGACTGTTACTTGTATAA
CCTGTGACTGGAGGCTTGGTACCACTGATACACTGTCCTCCTTGACCCAGGATGGCAAAC
ACATCTCCGGATCCTAACTGAGTCTGGCTGAATTTCGCTTGGGTTGTTCCTGGTACATAG
TAGAATGCTGGCTTTGTCCCAGTTGTTTCATAGGTGCATCCTGGTCTTGTGGAGATCATC
ATCCACCCGGAAGCATCGCACGAAGACCCGGACTGGCCGCTGGTATAAAACTCCCGTCCC
GTGATTGGGTCTCCCATCATGGAGAAGATGCTCTTGGGCGCAGTCTTGATGTCAGTCCAC
GTGGAGGAGATGATTCTGCTAGGATCAAACCAGCTCATCTTGTCCGCTCCGTGAGCGTCG
AACACAATACTTGCCTTCTCCACACCATTGTTGAAGATCCCAACCTTTACATTATCAAAG
TTACATTCGTCCCAGCGGTTGGAGAAATCTGGCTTGTATGAATGTGGGTAGGTGCTGGTC
AGGTACTGTGCGGAGGGCACGTTGGCGCTGGCGGTGTTGGGGGACGCCCATAACTGATAC
AGGTCGCCTGGTACACCGGCAACACCCTTCATCAATATTGTCCAGCCGGTAGCAGGTACA
CCGATTCCTCCACCATGTCCCTGCTGCACACCGGTGCCAGTGGGGCAATATCCACAGGTT
GATGCACAGTTGGCCCTAGCCCACTGCTCATATTGACCCGAGCACGAATAGCTGCTGTAG
GAGTGGCAGTTGTTGAGTTTATCTGCACAGCCCGTGGGGGGAGTGGATGTGACGCCGGGA
CAGAGGTCACAGTATTTCTGACAGTTGACCGTTGCCCACTGTTGGTACTCGCCGACACAT
GATGATTTGCTGTAGCTGGCACAGTTGTCCAGTTTGTCCTGACAGCCAGTGCTGGGGGTG
GGTGTATAACATATTCCACAGCGTCGAGCACAGTTCTTCTTGGCCCAGTCTAGATAGGGA
GCCTTACAGGACGAGTCTTCATACAGTTCACAGTTGGTCAACACATCAACACAGGGGCCG
GTGACGCCGCTCGGAGGGGTGACTGAAGGCGTGGGGGCGGTGTTCTGTGAATCGCACGAC
ACCTGCGGGCAGCACTGGCCAGTCACGCTCACACTCTTACACATTGGAGGCAGCTTGGTG
TAGGTAGGGCACTTGGGTGTACATCTGTATTGTCCGACTGAGGTGTCGATACATTGACAG
TCATAGTCACATGCATCTGTCCATCTCTGTCCTAAACTGTAGAGACTGCCTTTGTACAGA
CAGGCATCTATTCGACCTCCGTATGTCTTTGCGACGCCGGGAGTGTAACCAGGGCGGAAA
CCAGTGAAGCCGCCAGTGAATGAGCCATACACTGGGTAGACGTTGGGTTGTAACAGTGGG
TTAACTGTTGAACCATCAGGCTTAGAGCACACGGGGGTTTCACAGCACTGACCGACAGCG
TGGGTCATGTAGCAGCCGCTTGGCAGCATGTCCTTGGAGTAGGTCGGACATTTAGGCAGA
CACTTGTAGAATCCTGACATAGATTCAATGCAGGTGCATGAGTACTGACAGCCGTCATCC
CACTTTTCTCCCTGGTTGTACATCTTGCCTTTGTAGACACATTTGTCAGTAATTCCCCCG
ACTATGGTGGGGTTGGAGGGTAGTGGGGAGCCATGTCCGGGCTGACCACTTCCACCAAAC
ACGTTTCCTTGACCAGGCCCAACAAGAAGCTGAGGGCTGGTGGTTGGCTGCATGGTGGGA
GTCTGACCAGGGCTGACGCTTGGTGTGAGACTAGGGTTGAGCTGAGGCACAGGGTGGTAC
TGTCCTACTTGGGGGACGTCACAGTGAAGACTCGGGCAGCACTGCCCAACAACAGGGATG
AAGTTGCAGTACGAGGGCAGAGGCGGGTACGTCGGGCACTTGTCACTGCACGTGTAAAGG
CCATTCCCCTTGATCTGACAAGTACATGTAAACTTGCAGCCATCATCCCAAGATTCGCCA
GGACGATGCATCACGCCTTTGTACACGCACACATCTCTTCCTCCCATAGACGTGGAGTAG
ACTGTTCCGGGTGGGTGCCCAGTGCCAGAGAATACGCTGTGAGTGCCTATAGGCAGGACA
TTCGTGATTGTAGGGCTGAGTGTTGGTGAGGTGGTGGGTTGTTTGTTGCCAATCATTGGA
GTGAGAGGTGTACCCTTGTAATTACATGAAGGCGTCTTACAACAGGGGTCCTGGGGGTCA
GGCACCATCTGGCAGAAGGACGGGATGGCGGCAATACCTGGACACCTCTGGTTACATCTG
ATGTCGTTCGTGACAGAGTCCTCACAGGTGCACGTCTCCTTACAGCCGTTTGCCCAGGTC
TGGCCCTTAGTATACAGTGTGCCGTCCGGGGAAACACATGTGTTTGGTGGCCGGGTTCCA
GTCAAGATGTCGTATGTGGTGTGTCTGACTGGCGGTGTTCCACTGCCG
>Contig_49_Coverage_81.30
TTACAAACTGTGGAATAACATGTTGGGTCTGAATCTGGGGTTGTGTTTAGTGTATCGGAC
ACCTCACTGCCACGGCACTCAACTAAACAACAGCAACACTATAGAAGTATTGACGGTATT
TTGTGTTGTCTGTTTACTGCTTAACTGTGGCCTGGTCAGGACATGAGCACCACTAGGAAG
ACGTCTTTGGTTCGCCTGCTCACATGTGTGAGATAGAGCAATGAGTTGTGAATTGACATG
TGTAATGATTTCATGAAATAATTCACTGGAGGGTAGGATTGGAGATCACGATACAGCCTG
GCTGTTAGAGCACCAAGAGAGGGCTGCGGTGGCCGGCCACTAGCCTAACGCAAGCCTGCG
ACAGAAGCCCACCTGTAGGAGAGGGGCTCTTAATCCACACCTGGTGGTCACTGAGAAATA
ACATGTCTTAAGGCATGTCTTAACCAAAAGGTTAATTAAAAAAACAATGTGGTTATTAAA
CATGAGGACCACTAGGACATTGGTGAAGCCATGATATTGCACATGTGCCCTCTGTTAGAG
ATGGCCTCAGAAACGTGGCAGATTCTACATTAGTAATGAGCAATACACAAATTGCACTAA
CATACAAACATTGCAAAAAAAAGCCAAAGACTGTTTGAATGTTTACTGGGGTTAGTTGTG
ACCACTGGCTTCATATTACTTTGGAGACAGAGCCCCTCTCTACTGACTGCTCTTATGTCC
TCCCCCATATTCCCTATGTTAAATCATGCACAAACCTATGTAGGAATCTTTGTACCAACA
GGCATACACCACCTAGTGACAGACCATCATTTCACCATGGTGGTGATTATATTCTGAGAT
CAAGAAGGGAATACTGCGCTAGAACCCAGACCAACTCGGGGGGCCTATTGTCTATCTTTG
GACATTTTACACCAAAAATATGAAAACTGAAACATTTTACCATACACATTAGGTTCAGAA
GTAGTAAAAATACATAAAAAGGACAAAAATGTAAAGGTTTGTGATAGGATCGTATGTCAG
TTAATAAAAGGTTAAGACATTACACAGGCAAAATGAGAACTGTAGCTCAATAGAGACCCC
AAGTTATCAGGAGCACCTCATCCTGGATTTCTAACACGAACATTGCAAATGCCCTTTCAA
AAGTTTAGAGACCAACTCCTAGTCTTGATAATATGCTGTAATTGTGTGAATACATTAGAG
ACAATGCGCGGAAGCTTACAAGATGACATTTCTTCAATCTAAATTCTGGCACAAATTATA
AGCAGGCCAATGCAGCAAGCATCTGTCCTTAGAGGGCATGATACTGACTGAAAATACCAC
TGAAGTACTGGAGATAATGACAGCGGAAACAAACAGGCTATGTCTATTTTGACAAAAGGT
CGTCTTTGTTCCAGCTGTTAGCAGATAATCGGAAAATCCTATGGTTTGAAGAAAGGTTGT
CGGCCAAAGGATGTTAGGCTGGCTCTAGCAGATATTCTATCAGGGCAAGATGGCAGCAAG
CAAGCTTACACAGGAATTTTGCCAGCAGCTGATACTCTACTCAGATGCTCAATGCTCTGG
AATGTAAGTGATTGCGCAAATTTGGATCCAGTTTTAGCGTACTCATGAATTATAATGCCA
TCCCTGTGACCAAGAGCTGTGCAGGTATGTTATGTTGACAATATGCAGTGATGACAGCCA
ACTAAATGTTAATGTGTACAACAATCCATCCCAATCCCTGGCTTGTTCTTTGCTATATCG
GGGTTTTGAATTGTTGTACATTTTACATGGAATTCAGATTAATAGTTTTTGGCAATTCAA
ATAAGTTCATTTAATTACATATTCAGGTGAATTAGTTTGAGGCATAAGTACTTCAGTTGT
GAAATGAGTGTTGGGGACACTCCCATTCAGTGCAATTCTAGGTGGGCTCCAAAGACAGTT
GGCCAATGTTAGGGCCTACCATGGTCAGTGAGCAAGGCTGGCAGGACACAGAGGAGGGAA
CTTCATCATCTGACTGACTTCACTTTTTGGGGATATTATACAGAACAGAACTATCAGGCA
CAATGCCTGTGATGTTGAGCGAGGGAGTCCATCCTTTGCACCCGGCCAGCCAGACTACAC
AAGAATCTGTGTTAAGCATGCATTAAGCAATAATCACACACACTAGGTTGGTTTCAGAAT
ATATTTGTAATTTTAGTATTTATTTCAATCTGGCGAGAGTGTTTGACACGTACATAGAGC
TATGCAGACAGATACTAGAGAAGCCAAGTTTTGGTACAATGTAGCGGGCAGGGTGCTACT
GAAGAGTAGCAAGAAGCAAGGTAGCAGAACTAGTGGAAGGTAGGTAGTATCGATGAGCGA
ACAAACATACTCCTGCTTGTGACCCTGGTACAATCTGTGCAGAGATGTACCTCCATACCT
GTACGGAGAGAGAGTTATGTCAGTAAGTCCATCCCCTTCAGAACCTAGGTAGCAAGCACA
CATACCAAGCAGTGTCAAACTACTATCTTTCAAGATGATATTTCTGTTTTAGTTGCTCTG
CAAAGGCGCTTCATTCAAATTAGCTGATCCTGGCGAACTGTTTGACAGTTCTTGGCAAAC
TAGCTCACACAAAGCTTACAAGCATTGGTGAAGGAACATTTCCGCTGGAGGCCAAACAGA
TCCAAAATACCTTGAAAGTCGAACATTTTATGTCCTTGCGTCACTGGCATCCAAAAAATA
AACAAGTTCATTGTTAATAACAATTATTTAACAGAGTGGCCCTGTGTGTTTTACACCCAG
AGCCCTTGTATTCAATAGGAATTCAAACAACAGAGAAATAACAAAAAGAAAGTCTACAAT
GTACATATGATATCATGTGTCTCCACGGTGATGATGAGACAATCAGACAACAGTACATGG
GTACAAACAGTGGAACAAGCTCCCCGCCACTCACAGACTCCAGAACATGAAGAACTGTAC
ACCATCTTGTCAAATGTGGTATTCACTCCAGTTTCATCACATAACCTTTGCTTTAACCAC
TTTGACAAGAAAAAGAGCACCACGATTTATTGGAATCCATACATGTACATCTAAATCATT
TGAATAATGTCAAAATGGGACCACATTAAATATTTCGCTGGATCGTGGATCGGTGGAGTG
CCCTCAGAGGGCCGTGGAGATGAATGACAGAACACTCGGCACACGATGTTGTTATATCAC
CATGGCAACACTGTATTTCATGACTTTTCTTGTCTCAAAACTTAGTGTTGCCACAGCAAC
ATATGGTTAGCTACTACAATGATGAACCGTACCCATGGAATTACATACATAGTAAAACTA
CAATGAACTGTATCCATGGTGATACGTACAGTACAACTACAATGATGATTGTATCCATGG
TGATACATACAGAAAAAACTACAATGAATTGTATCCAGGTGATACATACAGATTACAACT
ACAATGATTTGTATCCATAGTGATACGATTGGGTACAACTACAAAATACATATGGTATCA
CAAATACTAGTATAACTGTTGGTACATTGGGATATTTTACCTATATGACACTGGATATCT
AAAACTCAACACTGAAATACACTGCTCATAAAATGTCAGATGAAAATCAAAAATATCAAT
TTCTGTACCCCTGGAAAGACATACTCTCCAAAATTAAAACATTTTAACTGTGTGTCCCTT
TAAAAACTAATAACATAAAATTCACAAAACTACACACTCAGGTTTTAAAAATCTGGCTTT
TGGATAAAAACAGAAAGACAAAAAAGTTTAATTGGAACTGCTGGAATCCGTTCCAAGCTG
TAACACAGTGAGCCATGCCAGTCTCTTGGAGACTTGTGGCACATCACGTGGTCAGGGCAC
AGCAGCAGCAGCAGCAGCAGCCAACATTTCATGTTTAGTATTTCTCACAGAAACAAAGAG
AATAATTTTTTTCTATAAAAAAACAACAACTTTTGAAGTTGATATGTATGTAATGTCCCT
CCAAAAAGATCACCGTGTGAACACTGTTGCTAGAAATATGTACAAACTTTATCACCTCAG
GTATATAAGGACACATGGAAGAGGTCATGACCTTCACTCATGTAAAAGTCATGGCCTTCA
CCTTCCAGACATCTTTGGAAAGTTCAATGGCATTGTACGTATACAGTTTACTGTAAACCA
TTTCATTTTCATACAGTTATAACTTAACAAAACCTAAATGTATTGTCTTGACATGAATCT
ATGCCACTATGTGTGCATATGGATCTGTACTTACTCAGGTTATAGGAAATATCCAAATGT
TGGGCAGTTTCGTCTTGCAATAAATGTATGAAAATCAATCATGTACGCAAATCACATGGC
TTACAGTAGTAAATTTGGTTTTGTTTTTGAAATATGTATTACAAAAAACAAAC
>Contig_50_Coverage_56.41
ATGTGTGGTTGGCTTTATTGACAGGAAGACAATATATACAAATGCAGAACACAGTTGACA
TGACGATCCTCCTGCACAACCACGTATCTGTTAGTTAATCGGGGCCAAGGAGAAAGTGGT
CATTTGAGTGACGGGAGCTTTCAGAGACCAGCTGAAAGACCTGTGAGACTATGTCACTAC
AAGATAGTGCCATGTCGGGAACAGTTTTAAAATCAAATGGCTGTCTATTACATCTTAAAT
AAAGGCAAGGACATGTCTGTGACTCCTTCATCACTGACTTAATACCTAAATCATTTACTA
CCCACAAAAAGCTGGTAACGTATCCAAAGCTTTCAGTTTTCACTATATATAACATTTTAG
AACTGGCCAAAAATAATTTCAACAGCAGCTGTAAATCTATGGCAATCCCAACATGGCAAT
CTTCAAGTTTCTCCATTTTCATTTGAGACTTCGGAAGAACCAGGGGGGCATCCAAGAATG
GTCAGGGGTCAATATTTTGATTTTTCAAAATTTGATCATTTATTTACTGTAGGGAGAAGA
GCTAGTAAGAAAGGGGATCTACTTCGTTGAGTGAAAACCCATTTCTAGAGATAACCAAAC
AACCAAACTCCTAGATGCCCCTCTAGACTTGGCAGTAGAAAAGGAATGAACACCATCAAT
GTTGAAAAAGAAATTAAGATAACAAATTTCACAAGACAAAAAGTGGTAGAAATATATAAA
TTTGATGAGCAAAGCATGTGAAGAAAACTCAAAGAAAGCACCAGGTGTTGACACACAATT
TCAGGATTTGGGGAATGAGACAACTTTAGCCTTGGCCCGACATGAAGCAGAGAGCACTTT
AGGATGATTTCATTTGAAGTTTTTAAAGTTAACAATTAACATAATGATCTGGAGCACCGA
CTAATCCTACATTCCAACTAGTACCCTGTCTAATGTAAGTTTGTATGGAGCCAATGATAC
CAAAGACTTTTTACTTTTTGGCACAAGTATTTTATCGGATGAGGATTAGTTTATTAGTAA
CAGTCTAATTGCATCAGTAACTTCAAATACTACCACCAAATATTGTCAAAGTATAGATGC
TACATTGCAGAATATTTTGTTGAAATAATTTCAGGCTACAGTGATATTTTTAAAATCTAC
AATAAATTAATTAACGTTATGATTATAGGTCAGAATCTAACACATGACAACAAACCTTCA
ATGATAACTAGCTAATGATGATAAAATCAAGGTATGACTCACTGCTTCATGAAAATCTAG
CAAAACCATATAGTCTACGATACACTGAAAAGGGTGCGGTTTACATCTCTGAACATTGCT
AATGATTCCATTATGGGGTATTCACAACCAAATCACCCTTTTCCGAGCATCTAGATAGTA
ATCATACAAATATCTTCACAGTGTATTCACAACAATCTAAAACTTATATCTTAACATATT
TCTTGATATCACTCTATACGACAACTACGAAACAAAGTAAATTCTCACAGTGTGTAGTGA
CAATATTTTTCACAAAACTTTGCACCGTAGAAGAAAAGAATGAAGTGTCATTATTCCACA
AAAAATCTTCCTAA
>Contig_51_Coverage_30.10
CAGAAACATCGTGTTTAACGGTGAATACGGTCATACCTTTATGGAGTTTGTGACAAACAG
CGGGGATTACTGTCAGGCTCAACACGAGTAGAGAGCTTGCGGAGTCGCCTGCCCTTGACA
CTGTTGTCACGGCAACCACGGTGCTGCAGTCACGCTACTCTCATTTGATTGGCTAACTGA
CCTTCGTGTGGGGGCTCCGAAGGCCCTCATTGCTTGGAGTTTGGATGGGTTAAGAACGTT
TCGTTGACCCACTCCCTTGGACACTGAAAACCCCTGTGTCTTTCATCGCTTATGTTTTGT
AGCCAGGAGTGAAAAACAAACAACAAAGAAATATCACCACAGAGAAAATATTTTTGAAGA
AAATATTTTCTACCAGCTGCCTAAGCATTTTTGTTCAAGAATTGCAATACTACTTTGTAC
TTGGTGTGAGCAGAAGATTATTATAACATTGCTTCTGTGTATGATTCTCGGTGTAATCTT
GTGTGTTGAGAAATAGTATGACAGCAGCCATGAAAGCACGCAGACCCGAGCCAGCTGAGA
TTGAGTTCAAGAGTATGCGCTACTTGATAATGGATAGACCAACTGATTCCACCATTGATA
AGTTCATTGAGGAACTGAAGAAACGTGGGGCAAAGGATGTGGTGAGAGTGTGTGACCCCA
CCTACAAGACAGAAAGACTCAAGGAAGAGGGCATCCGAGTCTTGGACTGGCAATTTGATG
ACGGCAGCCCCCCACCAGCTGCAGTTGTGGAAGACTGGTTTAACCTGCTCAAGACACGCT
TCCGTGAGGAGCCAGGCTGCTGCGTGGCAGTACACTGTGTGGCAGGTCTCGGCAGAGCAC
CGGTGTTGGTGGCCCTAGCACTCATGGAAAGTGGCATGAAGTATGAAGACGCTGTGGAAC
TCATTAGACAGAAAAGAAAGGGTGCAATCAATGCTAAACAGCTGTCCTACTTGGAACATT
ACCGTCCAAAGTCACGGCTCAAACAGAAGAACAACCGCAATGGCCACCAGAATTGCACCA
TACTGTGAACAACTGCATCTTCTACCTACGGCGACCTTGCATAGAGGCACCGTCTTGGAT
GCTAATCGTTATTTATACTGCCATCTTTGCTCCTCTGAGCTGCATTTTGTTTTGTTTAGC
ACAGAC
>Contig_52_Coverage_46.94
AAATTTCTAAAGCCACACTATACCAAACCGGAATGTCAACAAAATGTACACCTAAAATCT
TCAAGTCTGGTATAATGCTTTAGAAATAACTGTCCTGTTTCGTAGGATAATTATCACACA
GTGTACAATAATTAATAATAAGACTCATAATAATGTCATAATATGGACCAACGAGAACAA
CCAATTGCAAGAGGGGACACATGTGCGAACAAACACTTGAATTTAAGCAGGCAGACACAC
TATGAAGAAGCGACACAGGGGATATCTACAGGATAAGCTGCAATCGGAGAATGACGGCAG
TTCGTTGGATACATAGTGATGAGACCATTATACTAGAACTGTATTCACATTCATCAGTCA
GCACAGTCGATCAGAAGCAGTAATGTTACCACTTTCATTTCAGTCCTTGCCCTGCGGCAG
ACACACTTCGACTTTTTTTAAATGTATCGACTTTGTGAGTTGGTGGATCAAGCCCAGTCG
AGCGCGTATCTTTGACTAAATTTCACAATTAAAGCCTTTTAGTTCAAAGAGATTTTTTTT
CAGTATAATAATAGAATGGTCTCTCAAAATCCAAGATTTGAATGGTCCCATTCCAAGTCC
TGTCCGTTTGTTGGTACCTTCGGTGGCTCTTCGTCAGAACTTTCTCCATCATCGTGGAAA
CTGCTGCCATCATCGTCACTGTCGGATTCGTCCCTCAATGACTGCATTCCATTATCTTCA
TAATCAAAAACCTCTTGTTCCATGGGGTTGACAGTGATGTTGAGTGCCGAGTTGTCCCAT
TCCATCTCACATTTTTCATCCACCTGCACAACCTGGGTACGTCTGTGTGCTGCCCGGATG
CGGATCACTCCCAGGATGATCATAAAGAGGAGGAAACCCACACAGACAACGATGATGGCT
GCCATGCCGAAGTTGGATGAGGTAGCCACGAACTGCTGGGCACTGGCTGATTTGACGTTC
TCCAGGGCGTTCCTGACTGGGGCAGAGGCTGCAGCCTGCTGGGCATTGGCATGAGCTTTC
ACCTGGGGCACCTCGTGAACAGCAACCAGCTTGACGGTGAACTTGTTGGAGACAAATCTC
TGGTTCTGTGAGGAGCAGGAGAGAGTCAGTGTACGGCTGTTGAGAATGTCAG
>Contig_53_Coverage_31.83
TCGCAAGTGCGCAGCCACAAAACTCTTTGCACGAACCAGTTCACCAATGAGACATGTCTG
AACGCTGCCTATGACGCTTTGAACAATAACACCCTGTTTTGGTTCGGTACTGACTACAAT
AAGATGTGTCCAAATGGTGAAGATGGTACCCAAATGTGCGTCAATCCTCGACCAACCGAT
TCAGACTCCATTATGAGTCGAATGTTCGCCGGAAGTAACGTCACAACAGACTCGAGACCC
TCGATCATGGAAATCTACTATGCCCGACCTCGTGAACGCGTTTACAATGGATGCGGAGCA
GAGATAATAATGACATCCAGCAGTGAGTCCTTCAAGATTGGCCCACTCAACCCTCACCAA
AGGGGCCCAGTTGAGCTCAAGGATATGCCAACTGTCTCGTGGACTGCCAAGCCTAACGTC
AAATACACTGTAGTATACTACGACGTTGGCTACTACATTATCCACGGCATTTACATCAAC
GCCAACGGTGGAAACATAACCTTGAGCGAGGCTGTCGTCCCCCACAGCGGCCCCCTGAAT
ACCCTGTGGAGGCCAAACATCTATGTTTGGATGGTCTTCGAGCAAAGAGGGGACATGGAA
CTCAGCGAAGTCAAAAAGTACATGAACTCAACCAACACCACCAGCAATCCGATGTTTATG
AAAGATTTCATGGAGAAATATAATCTCTCAGATCCCGTCAGCTTCAACATCGTGCGCAGC
TGGAGCGACGACTACGCCGCCGTTACCATGAGAAACATGCGTGTTCGAAACAGGTGCCCC
TTCTTCAACCAAAAACGAATCAAAAGTCTGTTGGACAGCCATGGTGGTGTGACCTTCGAC
TTGTCAGCCGAGGCCTCGATCTCACTTGACCTGCACTACATGACCCCGGACATGTCCTTC
ACCTTCTGCTGTTCCGCAATGAAGACTGGGGCCGCCAACCTTCACGTGGATTATAGGTCT
AAGGGGAACATCATGGCCGCCAAAGCGAGAACCAAGCCCATGATTCATCTGGTACCAAGA
AACCTCTCACCTAACCTGGAAGGTCAGATCTTCACGCTGATGCTAATCGACCCGACGAAA
GAGTTGAATACTACAACCCCAAACTCGAACGTTCACTGGCTTGTTGTCAAC
>Contig_54_Coverage_76.29
TCCCAAAATTATGTTTATTTCAAGAAATAATTCTACATTTTTGGCAGTGATATGCTGATC
CCATGAGAATGACAGTGATGACACTGTATCTCCTGACAAACTAGCAACATTCTCGACACT
GTAGATCACACTGTCCTAGGCTTCAAACAACTTGGGGATTCTCAGTTTGGCTGCAATTTG
TCAACAATGTTCTAACATTAGAACAACCAGTTTCATTTCTAGTATATTCCCCCTTGATTT
CGAAAATTTCAAAAGTCAAGGTTTCTGATAACATTTCATGTATACACTATCATCTGATCC
AATATGGTCCCGTTGTTGTGAAAAGTTGTTGAAAGGTTTAAGGTTCCTGTTTTGAATTAT
GGACAGAACTTTCTAACTACAATGAAGAATTTGACTACCTTGGGTTGTTCAAGGGATATT
CTTTGGTATCCGAGATGATTTTATTCCAAATGATAAGAATGAAGCTGACAGCATGCTTGG
TACGTTGTAATGTGATATGTGAAGTAACTCCCAGAGTCTTAAAGCACTATATTTCAATGA
TAATACTACAATATGTGTAACGAAATCAATGTTTTGTACTTGCAGAAAGCCCTATTATTT
GGACGGAATAGAAAATGATTGACAAAATATTTATCACAAATTTCTCTTGGCAAGAAATTG
CTTTTAGCACTGTGCATAGCCTTGTGCATTTGTGTCAATGGAAGCAGACTGGCCCTGCCT
CGAAGCCGAACTTTTGCCATGGGTTTCCATAGTCCATCGGCATGAAACTCACTATCGGCA
GGCGGTTCACCTTGCGTGAACGGATAGAGATTACTGTGAAGCCATTCTGTCTTCGGTCAC
TGCAACCATCATGTAGAACTTCTATCCACTTCTTCTCATGATAATCAAATTCATAGTCGT
TCTCCCCAAGTAGCGTGAGGGCGTTCTCGAAGCCTTGGTTGGCCTGATCATACCAGGCGA
CCGAGCCAGAGCAGTAGAAGGTGAACTGTTGGCTGGCTTCCTCACTCAGTAGTCTCAACA
GAGACATCTGTATACGGGAGCCAGGGGAGCCATAGCGGATCTTGTGTGCCCCATCCATAT
GATGGTACCATTTGTGGGGACTGGCTGGGTCTCTCTCCCAGTACTTCTCAGAACTCATCT
TGGTGCGAGATGTTGGGTAGATACAGGTCTCTCCTTTGGACGTGAGGTTGCACCACACTT
GAAGGGCATCATCTACAGATCCCAGGTTGGGATCAATCCAGTACCAGCCATTCTTGAAGT
TAGGATGTCCAAGCATAATTTCCCTACAGGAAGTGGCTGGGTTTTCGCGTGTTCCCCGTG
GATACTTGATATTGTGTACCTCCTCCTGAAGACCATCGATGTGCTTGAAGACGATAGACA
CAAGCTCTTTCATCACATGCTTCATCTTGATCTCGTCAGTTGGTGCCTTGATGTCCGAAT
GCTTCTTCTGGAGACGGTTAAATGCTGACTGGACATCATTCTGGATGTCCATGTCATCCA
CAGATCGTCGCCTCCTCCTCCTCCTTCTCCTCCTGCGTTTGGAAGGCTGTGGGGGCACCA
TGTCCGCCAGGGGCAGAGAACCAGCATCACCAGGGGGACCAGGGGGTCCGGGGGGTCCCA
GTCCTCCAACATCTCCTTTGGGTCCTGTCATACCAGCTTCTCCTTTAGGGCCAGGTGGGC
CAGTTGGACCAGGCATACCGGGAGTCCCGTCAATACCCTGAGGTCCAGCAGATCCGAGAG
GACCCAAGTCTCCCTTCTCTCCCTTGGATCCCTCAACACCTCGTGGTCCAGGCTCTCCCT
TGGGGCCAGGCTCGCCATCCATTCCCATAAGTCCCATTGGTCCACGGTGACCCTTAACTC
CCTTTACGCCTCTGTTTCCTTTAGGGCCAGCAGGTCCAATTGGTCCGATAGCTCCTTGGT
CTCCAGCAATACCAGGGGGTCCGGATGCTCCTGGTTCACCCACTGGTCCAGGTTGTCCAA
CGGGTCCGACAGGTCCATTAGCTCCTGCGGGACCAGGTGGTCCAGGTGCTCCTCTCTGTC
CATGGGGTCCTCTCAAACCACGGTCTCCCTTCTCACCTGGGCCGCCACTGCCTCCCTGCA
CTCCAGGAATACCCATCTCACCCTGTTTTCCAGATCGTCCTGGCAGACCAGGTTCTCCTT
GAGGTCCAGGTGGTCCCATGACACCAGGTGGTCCTGGCTCTCCATCAGTTCCTGGTGTTC
CAGACTCTCCCTTCTGTCCAGATTCGCCTGCATCTCCAGGTGGGCCAGTCTGACCAGGCA
TACCCACTTCTCCCTTGTCTCCTTCAGGACCACGCTCTCCCCGAGGGCCAGGATCTCCTT
GAAAACCGATTCTTCCATCGTCTCCCTTAGCGCCAGGGCCTCCTGGTGGGCCAGGGTTTC
CATCGATTCCACTAACACCAGGTGTTCCAGGGTCACCCTGATCTCCTTTAGGTCCCATGG
ATCCCTCAGGGCCTGGGATGCCTGTCACTCCGGGAGTGCCTGGTGTTCCGGGAGAGCCGG
GAATTCCCATGGGTCCTGGAGCTCCTGGTGGTCCCATAGAGCCACGATCGCCAGCCTCTC
CCTTGGGTCCTGGGGGACCGGGCATGCCCTGGATACCTGGGAGACCTGTAGGTCCCAACA
AACCCCTTGGGCCCTCAGAACCCTTTTTGCCGCGCACGCCCTGTATGCCTCGCAGTCCAT
GTTCTCCGGAGGGGCCTGGTGGACCCACTGCACCCTGAGGTCCTTGTGGTCCTTGTGGTC
CAGGTGGCCCAAATGGACCATTGTCTCCCTTGAATCCTCTCTCTCCTGGTGGGCCAGGAT
CTCCCTTATCTCCCTCCAAGCCTGGAGCACCCACTGGTCCAGATGGTCCTCTGTAGCCCC
TAGGTCCCTGTGGTCCCTGAACTCCAGACTGGCCAGGGATGCCCTCTGGTCCCATATCTC
CCTTCAACCCTCTCTTGCCAAGTGGACCAGGCAGGCCAATGCGTCCCCTGATGCCGCCAG
TTCCTGCTGGGCCTGGCTCTCCCTGGGAACCTTTCTCTCCAGGAGGTCCTTGAGGTCCAA
CCGGGCCGCCAATACCTGGAATACCACTCTCACCAGCAGGTCCTGGGAATCCTCTATCTC
CGGGGAAACCTCCATGTCCTGGGGGGCCGGGGATTCCAGACTCACCACGTGGTCCAGGTG
GACCCTCTGCTCCAGGTTTTCCTCCAGGCCCGGGGAGTCCAGTATCACCAGGGGGACCAG
GGTTACCAGGGGATCCTCGCTCACCCTCAGTACCAGGTTCACCGGGGGCTCCCGGAGGTC
CCATGACACCGATTGGTCCCGGTTGGCCGGGGGATCCTGGCAGACCAGGTTCACCACGGT
CACCATTAAACCCGGGCATGCCATCCTTTCCTGGAAGACCGCTTGATCCTGGAGGCCCGA
TGAGGCCAGTGGGTCCAGGCGATCCTTGAATTCCCTGCTCTCCCTGGAACCCTGGGGGCC
CAGGTGCTCCTGTATCTCCCTTGGGGCCAATAGGGCCGGGGATGCCTTGCTTTCCACGCT
CTCCTTGCTGACCCCTTGGTCCATGTTCGCCTCTCTCGCCTGGGGGTCCGTGCACACCCA
ACTTCCCTCGAGCTCCTCTTCTTCCACGACGGCCATTCCTGCCACGTTCACCCTTCTCTC
CTGGGGGTCCTGGGTAGCCAGGGAAACCAGGAATTCCAATCCTTCCCTTTTCTCCGGGCA
TTCCAACAGGGCCAACCTCACCAGGTGGACCAGAATCTCCCTTCATGCCGTCAACACCCT
CGATACCAATAGGTCCACGGATACCGATATTGCCTCTGTCACCCTTGTTACCCATGTCGC
CTTTCATTCCATCAAGACCAGGAGTTCCCTTGGGCCCAGTGTCGCCAATAGGTCCTCGGG
GTCCAGAGTCTCCCTTTACTCCTCGGGGTCCAGGATAGCCAATCACACCCATTGGTCCCC
GTGAACCAGCATCTCCCTTAGGTCCTGATTCGCCATTATCACCGTTCATGCCCGGTGGTC
CCATGGCGCCGGACAGACCAGGGAGTCCAGGCTTTCCAGTGGCGCCCATGATGCCTGAAG
GACCCTGTTGTCCAGGTTGACCTGGGGGACCAGTTGGTCCTGAAGATCCAGAGTTGCCAG
GGGCTCCTGGGGCTCCCATAGGTCCCCTGTCTCCCTTGAAGCCCATTGATCCCTCTGATC
CTGGCATACCAGGTGGACCGACGGGTCCTGGACGGCCTCGTGGTCCCATGAATCCACGTG
GACCCAAATCTCCCTGTGCTCCAACCAATCCTGGCTCACCAGGATCTCCCCGGTCACCAT
CACTGCCCATTGGTCCAATCTCTCCTGGATTACCGGGAACACCACGATGCCCCTTCTCTC
CAGGCATACCGGGTATTCCTGGGAAGCCAGTCAAACCCTTATCTCCTGGTGGTCCCATCA
TGCCTCTCTCGCCATCACGACCAGGTTTGCCCCTCTTTCCCTGAGGACCAGGAACTCCTG
GCATACCATGAGCTCCAACTGGACCCTGTTCTCCAGGGTTGCCATGATCTCCCTTCTCTC
CCTCCATTCCAGGGGGACCCGCACGTCCGGTGAGACCGCTCATACCCTGTGGTCCAGCAG
CTCCCCTCATGGCCAGCATATGTTGGGCAAGCATGGTCCTGAATGCTTGAGCTTGGTCCC
CTCCTGCTTTCTGATCATACTGCATTGGAATAACAAAAACATGCCCTGGAGGTCCGGCAA
CGCCATTAGATCCAGGAATACCATCACGTCCAGACAGACCGGGATCTCCAGTAGTACCGG
GGGCACCTGCTGGTCCTCTATGTCCTGGTGGTCCTGGGGGTCCAAATCTGTAAGCAACCT
CCTCGAGATCAGCTGATCCAAAATCTACCCTTAGTCCAGGAAGCTGTCCTGCTTCAATAT
CCTTGCCAGAACCAGTCTTGATAGCAGTAGTATTTTTGCCGCCTGACTGCGCCTTCTTGC
CCTTCTTCTTCTTTGACTTGAAGGGTTTGTCACACTCTGGGGTGTAATACGTACATTGTT
CATACGCCGCCTCAGGATCTGGCACAATGATCAGGTCCTGGAGGTCACCTGTAAATATAT
CTTCTTCAAATAGCTGATGCCCAACAAAAATGATTCCATTGGTTGCAAATTCTGAGGGTA
GGGTTCTCTTGAGTGGAATGGTGTCAAGCTGATCGCAGTTGTGGATGACTGTCAGAGCAT
CTCCTTTCACACTAATTGACAGTCGCTGCCAAAAG
>Contig_55_Coverage_46.72
GAACTACCGAGTCAAACATACCACCATAGCAGTCATCACTCTTTACATTCACGCATCTTA
CATTAAATCATACGGACCAAGAGCGTAACCTTGTTAAACTCCATTTACAACAAAATACAA
TTCACTGACCCTCGTGGTATAGTTGGCAAAATTATTAAATAGTTGAAATTCTTGACTGGC
TTCCAAAAAGGAGTAGCTCTTAGCAAGGATCCTTAAACTTTCAAACTCGTTGGAACTGTC
ACATCTTATTATGCAAAATATGAATTTTGAGTATGAAAATATAAGTTTTGTTACAAGATA
CGCTTTAACATCAGACACACACAGGGCATACGTCACACTGCATAAGAAAAATGTATGCAT
AAAATCATGAAATGAGTGCATATGATTTGGGATCGTGGGGGTGATGCGCGCGCAGCACAG
TGAGCATGACGCCACTACCGTTCCTGCGGTGAGATGGATTGGGGCGAAATAAACGTTTCA
TGTGTCACGTGATACGCACATAAGCCGGTCTTGAACGTACTTGCCTTAGACAAGAGAGAC
CGCTAATAGAAAATGACCAGGAAATATCAGCGTTTAGCAGTACAGCACTTTGTTCAGCAA
CATCTGTCATCACATTCACTCACATAATAAACTTATTACTAATCTAGAGCTCTAACATTG
GATATAAATAAATTACACACATCAGCTCGCTACATTCTCTCCCATAAAGAATGAAATTGA
CATGTCTCACAAAGCTTCACCACTCGCACGCGCTGATCTCTCAAACATATGGCAAGTTGA
TGCGAATGGCGAATCCTATACATCTTCACCCAGTGAGATACTCGAGGTTCTCAGCTGTCA
ACCAGTTATAAATAGCTCAAGTAAATGATATCAGAGATGCAAATGAAATTGCACGTGGTC
CTAAAATGCTGCAATTGAGTGAAAAATAATAAATTATGAAATGGATGGACAGTTTGCTTT
CGAAGCAGTCTCTCAAGTGACCAAATGTCACGTGACAGGGAATGTACTCATAATGAAGTA
TAAATTACGATGACATCATCACTTTTGAGTCCACAGCATTTATCTCCCTTTTAGATGTTC
TGCAACATCTCCTTCAGTAAAACTTCCATGTCCATTTTTTGCGTAATGTGACGGCAAAAA
AGATTTTCAATCATTTTGCTATTCTGTCCATAAAGAGATGGCAGACACAACAA
>Contig_56_Coverage_71.21
CACCATATAATACAATTATGCTTTAATTATCTCATTAGCTAATGTCATAAAACAGCCACC
ATGCCCGCATCATCCCCTGTGTTCCTGGCACGTCGTCTCAATCACCTGTTTCTGGATGGT
CTTCAAGGCATCAAAGTTCTCCACGGTAAACACATAGTTCTGCGTGCTGGCCATGGTCTT
CAGCTCGTGGTCATCCTGTCCAAATCCAATACCAATGGAGATGATAGTGGCCCCAGCTTT
CTTCAGATTCGCTGCTGCTTTGAGCGTCTCGGTTTCATTTATAGACCTACCGTCGGTGAT
GACGATAGCGATCCTAGTGGAGCCGTCCCGAGCACCGTGGGCCTTAGTGAAGCTCTGAGT
TCTCGCCATCTTCAAACCGGCCGCGGTGTTGGTGCCTGCGCCGACATATTGGATGTTTTT
AATGGCGTTTAACACTGCGGATTTGGTTCTGTAAGAGTTGAACCAGAACTCGTTCTTTGC
CGTTGAAGAAAATGTGAGAGTGCTCATCTGGTTGTGGTGAGAGTCAATGACGAATCGGTT
GGCGAAGTTGTAGATGAAGTTGACCTCTTTGGCGAAGTTGTCTGCACCTTCGCTGTCTGA
GTTGTCGAGTAGGAAGAGGATATCTGCCGGGGATGGCCCACACACAATTCTTGGCTTCGG
TGTGGTTGTGGCATGGGTTGTTGGTTTGGGTGTTGTCGTTGTTGTAGTGGGCTTGGGAGT
CGTGGTGAATATATCTTTAGATCCACACAAGAGGTCGACCACTTCGTCATGGATCAAGGG
CAAGGACGCTGACGAGTTGACATTGAGTATATACTGATCCCCTGACGCAATGGCTTTCAG
TTCATCCTGTTCGACTGCGCTCCCGATGCCAACGCTTATCACCAACACACCATGGGCCTT
CAGACGCGCAGCCTCTCGTTTGGTCAAAAGCTCCTCATTGGAACGCCCATCGGTCAACAC
AACGGCCACGTGTTTGGACCCGTATCTGGCCTGACTATTTGAGAATGTATGGTCAGTGAG
GAACTGCAGACCCAAATGAGTGTATGATTCTCCGTTGGGGTAATGTTTGCTGTCAATGGC
GGTGTTTTTTTTTTTTTTATTATTTTATTTTTTTATTTATTTATTTATTTATTTATTTAT
TTATTTATTTTTTTTTTTTTTTATTTTTATTTTTTTT
>Contig_57_Coverage_127.05
TCCATTTAACAAAAACATTGTCTGTTTAATAAGTTCAAGATTGTATTGTATTTGACATTT
CCATGTTATGCATGGTTAGAATTAAGATCAACAATATACAATACTTTAGTTTATAAGGAG
CCTTATTTTGTACTTTGGATCATGTCCGCCGCCTTCTCTCCTATCATGATGCTCGGCGCG
TTGGTGTTTCCTGATATGACGTCGGGCATGATGGAGGCGTCAGCAACTCGTAGTCCAGCA
ATACCCTTTACTCTCAGCTGAGGATCCACCACTGTAGTGGGGTCACTTGGTTTCCCCATT
TTGCACGTGGTGGTTGGATGGTAGAGCGTTGTGGCCAGTGCCCGGATGTAACACTCCCAG
TATGCATCAGTGTCGTACTTCATAGTGTTGCATGTCGGGAAACGCCTGTCATTAATCTTG
GCTCCTATTTCCTTGAAGGCCTTGGTCTGATGAAGTTTCTGGACGACGCGAATTCCTCTA
AGTAAGACCTTCATGTCCTCAGGATGAGACAGGTAGTTGGGGTCGATGACAGGATACTCG
AATGGGTTGGTGCTTCTTAGGCGGATTGTTCCAACGCTCTTTGGACGGAGTAGAGTTGGA
AAGATCGTGAATCCTTCTTCGGTAGAAGTCCAGTCGAAATGTTCGACTATCTTTTGGTCA
ATGTTAAACAGACGGGCGAGATGGCTATCCATGCAAGAACAGACGAAATGAAACTGAACA
TCTGGACTTGGCTCGTCGGATTTGGTCTTGACAAATGCCATGGCTTCCATTCCGCCGCTT
GATGTGCGGTACCCTGATCTGAATGCATAATATTCAAGTAAACTAAGGAATGACTCCTTC
TTCTTCTGTGTGAGGGAAAGAGGCTTCTGAATTGTCGACACCATTGGGACGCACATGTGG
TCCTGTAGGTTTTCACCAACTGGGAGGTTTGCTATAACTGGTATCTTCATCTCTTCCAAA
TGTTTCTTTGGTCCTATCCCAGACAACATCAGCAGCTGTGCTGACCCAATTGCACCGCCT
GACAGGATTACCTCCCCTGATGCTTTAACTCTGTGGAGGCGGCCATCTCTGACGTACTCA
ACACCAACTGCTGTCTTCTGGTTTATTATTACCTTTGTGACGTGACTGTTGACCAGAACG
TGCAAATTCGGCCTGTCTGTCGCTGGCCACAGGAACCTCTTGGAAACACTCATACGTTCA
CCATTCCCGATTGATACCTGCGATCTGCTAAATCCTTCCTGGTTTTCTCCATTGAAGTCT
GTTTCCTTGTACCCAAGTTCAGTCCCCGCCTTGACGAAGTAGTCAGCGATCGGAAATGCA
TTCACTTCCGTCACAACCAGCGGGCCCCCGTGACCATGATATTCTGATTGTTTTAATCTC
TCAATTTGTATGTCTTCCGACTTTTTGAAGTACGGGAGAACATCTTGGTAACTCCATCCA
TCACCTCCTTTGGCAGCCCAGCTATCGTAGTCAAGGCGATGACCTCTGATGTACTGCATA
TAATTTAACTGACTGCTTCCTCCCAAGACTTTACCACGTGGCCATGCTCCCCTCTTTTCT
ATTAGTCCTGAATGAGCATGTTGCTGGGGTTCGGTCATATAGGCCCAGTCAAATTGTCCT
TTCTGGTTCGAGGTTAGGAACAGAGGAGTGTCCAGAGTCTCCTGGTTTCGGTCATCACCA
CCAGCCTCAAGCAGCAGGACATTCACGTGACCATTCTCGGACAGACGGGACGCCAGAACA
GATCCTGCAGATCCTGCCCCAACTATGATATAGTCATAAGACGTTCTCAGGTCGGGAGAA
AGAACTCCTTTGTCGTCCTCAGGTACGGCGAAGAATCTGAAGACGATGCCGAGGATCGCA
ACATTGACGACAAGGAACAGAGACGTCGTTGAAAAGGCCATGATCTTTTATTCTATTATA
ATCGTTGTGTGCTTCCTACCGTGAGCAGCAGACAGCGAGCTCTGTGTTATACATGTCAG
>Contig_58_Coverage_175.42
CACAAAATGATACATTTCAACTTCTGTACAGGAATTTTTTTCACTTACATTTTTTTTCAA
ATGACAATTGCTATTTTTTTGTAATTTTTAAAAATTTAAAGACGCTTGGTATAGCACAAT
ATCAAAATATGATACTGTGGTGCCTTTTTACATGCGCAACAAAGGAAACAATTTGGTAAT
AAAAATAATGAGTGCTGCTAATAATTAGGCATAATTTAGTTGGTATAAACACGGCTGATG
CTTCAGACAGCTGATAACCTCATGTGACCATATTTGCAGACAGTCAGCATGAGAAAACAA
TAAACATTACGTAAGAGCTAATGAATGCATTAAGTCAATTTTAGATTTTTTTCAACAGAA
TCCTTGTGACTAGTTCCTGTTTTTCAGCCGGAACCAGTGAAGAAAAACCTAGATTTGGCT
TAAATTAAATAAGGTCAGCAACATTCATAGGCATCTCTTCAACCTGCGTGTTGTAGAAGG
CTTCGATGTCCCGCATTGTGCGGGTATCAGCTTCTGTCACAAAGTTAATGGCCACACCCT
TTCGGCCAAATCGTCCACCTCGTCCAATTCTATGAATGTAGTTTTCTCTGTTGGCGGGCA
GATCATAGTTTATGACGAGCGACACCTGCTGGACATCAATGCCCCTGGCAAGCAAGTCGG
TGGTGATCAGCACTCGGCTTGATCCTGTGCGGAACTCCCGCATAATGACATCACGTTCCT
TCTGATCCAGGTCGCCATGCAAGGCAGATACTGTGAAGTCTCTGGACATCATTTTCTCTG
TGAGCCAGTCGACTTTCCTTCGAGTATTGCAGAATATGACGGCCTGTGTGATGGTCAGGG
TCTCGTACAGATCACAAAGGGTGTCCAGTTTCCACTCCTCTCTCTCTACAGAGATGTAGA
ACTGTTTAATACCCTCCAAGGTGAGTTCCTCTTTCTTCACCAAAATCCTGATTGGGGACC
TCATGAACCGCTGTGTCACCTCCAGCACCTCGACCGGCATCGTGGCAGACAGCAGCACCA
CCTGGGTGTTGGCGTTCATGTACTGGAAAACGTCGTAGATTTGATCCTTGAATCCTCGGG
ACAACATCTCATCGGCCTCGTCCAGAACGAACATCTGGATGTGTTTACAATTGAGAACAC
GCCTGTTAATCATGTCAAACACACGTCCTGGTGTCCCCACGACCACGTGAATGCCGTCTT
CCAGTTTGCGAATGTCGTCACGGACGTTTGTGCCACCAATGCAGGCATGACACTTAGCTC
CAAGATAGTCACCGAGGGCAACAACCACTTTCTGAATCTGTTGTGCGAGTTCTCTGGTGG
GAGCAAGAACCAGGGCCTGGCAGGACTTAATGGAGATATCCAGTCTCTGAAGGATTGCAA
CAGAGAAGGTGGCTGTCTTGCCTGTCCCTGACTGGGCCTGCGCAATTACATCATGGCCTG
CAATGCAAGGCATAACAGCTCTCTGCTGGATAGCAGATGGTTTTTCGAAACCATAGGCAT
AGATTCCTCTTAGAAGTTGTTCATTCAGCTTCATGTCATCGAAGGACTCCACAACACTCG
TCCAGTTGCTCTCGATGACCATGTTACTGTCTGGAATGGCATCTCGAGAGATTTCCTTGT
CATCTGGATTGTCATCAAATGATCGCTTTTCGTCAGATTGTTTTGGCTGCTGTCTCTGTT
CCCCCTTGTCCCGCGGTTCATCATCATATGACCCCTGTGTTTGAGGCCGATCATGATAAT
CTAAAGTATATGACATGCTCTCT
>Contig_59_Coverage_63.79
GTTTAATCAAGTTCCTCTGAGTACTATACTGTTGTAAGAAAGAAAGTCCACCGATCCACA
CGGAGAAACACAACTTCCATCTGTTGTGCTAATTGGTTCTCATCATATTAAATCATTACA
AAATACATATCATGGATGCATGAAATCCTTTTTCTGTATTAACCATTAAAGCAGCACAAT
TATTTCCCTCTGTACAAAATGCTTGGTTGTATAGAGTAAAGTTGGTGGAAGTCACATGGT
GTCGTCAAATTAGGATGTTTCAGAAGCCATCTGGTTCTAGCTCAGTGTCACCACAGAGCG
AATACTTTTGCCACTGTGCATGTAGTCAAAGGCTGTGTTGACCTGCTCCAGGGGAAACGT
GAAACTGACAAACTCATCCACCTTCAGTTCCTTCCTCATGTACTCCTGCACAAGTTTGGG
CACACTGTCTCGACTCTTCCAGCCCCCGAAAGCTGACCCTTTCCACACACGACCTGTGAC
CAGCTGAAATGGGCGCGTGGAGATCTCCTGTCCAGCAGCCGCAACGCCGATGACGGTGGA
CACACCCCATCCCTTGTGACAAGACTCCAGTGCAGCCCTCATAGTTGCCACGCTGCCGAT
ACATTCAAATGTATAATCAAGACCACCATCTGTCATTTCCACCAGAACCTGCTGGATGGC
ACGGTCATGATCTTTGGGATTCACAAACTCTGTAGCACCAAACTGCTTGGCAGTCTCAAA
CTTGTCTGGGTTGATGTCAATGCCAATTATACGACTGGCTCCTGCCTTCTTGCATCCCAT
GATGACGGCCAGACCAACAGCGCCAAGACCCCATACAGCACAAGTCGAACCAGTCTCAAC
ATTAGCAGAGTTGAGGGCAGCACCATATCCAGTAGATATCCCACACCCAAGAAGGCACAC
TTTGTCCAATGGGGCTGCTTCATCAACCTTGGCAACTGATATTTCAGCAACAACAGTGTA
TTCACTGAATGTGCTGGTGCCCATGAAGTGGTAGAGTTGCTTCCCCTTACAAGTGAACCG
GGATGTACCATCAGGCATTACTCCAGCACCTTGAGTAGATCTTATTTTTGAGCACAGATT
GGTTTTGGTGCTTTTGCAGAACTTGCAGTCATAGCACTGAGGAATGTAGCACGGAATCAC
ATGGTCGCCTGGCTTCACCGACGTGACTCCTTCACCAACACTCTCAACTATTCCTCCACC
CTCGTGGCCAAGGACAACTGGAAACAGACCCTCAGGGTCGAAGCCATCCAGTGTGTATGC
ATCTGTATGGCACACTCCAGTAGCAAGAACCTTTACTCGTACTTCTCCTGCCTTAGGTGG
CGCCACCTCGATGGTTTCTATCGTCAAGGGCTTCTTGGCCTCCCATGCCACGGCTGCTTT
GCAGGTTATTGTCTTCCCAACTGTGTCGGC
>Contig_60_Coverage_32.95
CACACTACCAGAAGCATCCAGGACAAAGGCAAGATCAAGGTCGTCCTGGCATCGTCTTTC
ACAATGTCGACCAGCATATCCCACTGGGCACTGGCATGTGTATTCTCGGTCTAAATTGAT
GCATGAGCCACCATTCATGCAGGGGTCTGAGCTGCACATGTTGCTTTCTTCACAGACAAA
CTGGATGAAGTTTTCTTCCAAACCCTTAAGATCATTGGCACGATTAGCTGTGTACATCAT
CTGATCACTGGGCCTGGAGACAAACTGTGACAGCATCTTTTGGTCAGAGCCACTTAGGTT
GATGCCAACACCCACAACCTTGGCACCAGTGGACTTCATCTTATTGATCTCTAGAAGCAG
TTCCCGGGAGAATCTCAAACTCTTGGTGATGAGGACTACATAGTTGGGTATGTCTCTCCT
GTCACCAGGGTTGTTGAGCACTTGGAATCTTACTTTCTTCAGAGCCATGGGTGGATTGGG
GTCTCCATAGGACTTCCTGAGCTTGGCAACAGCTGTCTTGGCAGACTTCTTGTTTGATCC
TTCATCCAGAGTGAGTTGCAGGGATGGGTAGTCGCTGAAGCTGACCACACTGACACGGTA
ATTGCCAGTACGGAATGTCATCTTCTTGATCACCTCACGCACAAATCGTTTGGTTTTTCT
TAATTCTTCACGACTCATGTAGCGAGAAGTGTCAATAACAAACACAACATCAGCTTTGCC
CTTGCAGACTCTCTCACAGTTATCCCCTGTGAATCCAGGGGGACAATCACAGACATGTCC
AAGAGCCCGACTGCGACACTGACCTCCATTTTGACAAGGGTCACTGGCACAGAAGTCCTG
GTCTCTCGCAGTGGTGACAGGGTTGAGCACATCATCAGCCATCTCCTGCAGTGTCACTTC
ACTTTCAATTTCAACGAGGTTCAAACCCTGGGACAAGGCGATGTTCTCAACATCATCGCG
CTGACGTAGGTTGACACCGAGGGGAACAACAGTAATTCCAGCATCAAAGGCAAGTTCAGC
TTCAGACATTGTGATATCTCGATTGATGTTGACATCTCCACTGGTCAGCAAGTAGGCAAT
ATTCCTGGCAAAGGGACGATCACCCGATGCACCATTGAACATGACTTGGCGGGTAACTCT
AAGGGCATCAGCAAGATTGGCCTGGCCTCGTGTGTAATGGATCCCGCGGAGAGCTCGGCT
GATAGTCTCCTGGTCCTGGTAGGCTCCTAGGCCAAACTGCACCATTGCACTTGAGCTGTA
CTTGAGGGCACCAACATTGATGTCACAGGCATCCATGTTCATCTGAGCCAGGATCTGCTG
AGCATACATCTGGATTTGCTGGAAGCCGAAGGGGCCGACTGACGTGGAGGAGTCGAGGAC
GAAGACAACATCAGCAGCACTGCCACACGTCTTCTCGCAGTTATCACC
>Contig_61_Coverage_56.69
CAACTACCATTACCCTGCACGCCCACCCTACACTCAACATCGACAGGGCCTCAATACAGG
TGCTAGACATCAACACAACAAACAGCGTCCCTGTACAAGACACATCGTACGAATCTCTGC
GGCATTTCTTTGTGCTGCGTCTGTCCACGCCTCTGACCATTGGTCGCCACTATGAGATAT
CTATGACCTTCAGCGGCCCCTTGTCTCAAGATGGAGTTGGCCTGTACCTCAGCGTATATC
AGGAGGAGGGAAGGAACGTTTACCTGGCAACGACCCAGTTTGAGGCTCCTGATGCACGGA
AAGCGTTCCCTTGCTTTGATGAACCTGCGCTGAAGGCAGAGTTTGACATCACTCTCGTTA
GACAAGATGGCGGAGAAAGGAACTACACATCACTATGCAACACTCCACGCAAATCAACTA
CTCCTCTACAGAACGGCATGGTGGCCGACGCGTTTGAGCGGACAGTGGTGATGCCCACCT
ATCTCTTGGCGTTCATAGTGTGCGACTACGAGTACGTGGAGGATAACGTCAGCGACGTTC
AGTATCGAACATGGGCGATGCCCAGGAGATTTGAGTACACGGAAACTGCACAGCGTCATG
GGATCACCATCTTCAAGCGGTATACAGAATACTTTACACCAGCATATGTCTTCTCTAAAT
TAGACAACATCGCCATCCCCGACTTCAACGCTGGAGCCATGGAGAACTGGGGTCTCGTCA
CCTACAGGGACACTCTGCTGTATGAACCCGGGGTCTCCTCAGCCTCCGATGAGAACTGGA
TAGCAGAGGTCATCTCTCATGAGATAGCTCACCAGTGGTTCGGTAACTTGGTGTCTCCCC
TGTGGTGGAACTGGCTGTGGCTGAACGAGGCCTTCGCCTCCTTCTGGGACTACCACATTG
TGGGGGAGATCTACCCTACCTGGAGGAAGCTTGACTTGCACGTACCCACCAGTATTCACG
GTGCCATGTCTTCGGACAGTCTGAGAACGTCTCACCCACTCACAGCTGACGTCATGACCC
CTGGGGAGATCAGCGGTATATTTGATGATATCACATACTCAAAGGGTTCTGCTATAGTCC
GGATGATGCATCTCGTCATGGGACAAGACGCCTTCATCAGCGGTCTTAATCGTTATCTGG
AAGCACACAAGTTTGGGAACGCAGAACATGAGGACTTGTGGGATGCTCTTACGGAGGAAG
CCATGGCGAGTGGACTCGGTCTGGACATGGCCGAGATCATGGACCCCTGGGTCACCCAGA
TGAACTTCCCTGTTGTCAAAGTTTCCGTAGCGGCAGATAAAGTCACATTCACTCAACAAC
GATTCCTCGTCTCGGGTGCAGAAAATGCCAGTCAAGATGTGGGCACATACGGCTACAAAT
GGACGATTCCAATCACGTTCACCGTCAGCAACAACAGCAACTTCACCGAAGAATACGCTT
ACGACAACATCCACTACATGAATGTTAATGGAGATCCCCTGGAGGTTGATGTTACTGTCC
CATCTGACGGCTGGATCATCGTCAACATACAGGAGTGTGGCTTCTACCGCGTCAACTACG
AAGATGAGATCTGGGAAAACATAATAAACTTCTTGTCCAGCAACCACGAGGAAATACATC
CGATAAACCGTGCGCAGATCATTAACGATGCTTGGAACTTGGCAAAGGCAGGCCTGCTGG
ATCAGTCTATCGCCCTTCAGACAGTCAACTACCTGAGTAATGATCTCGACTACGCCCCTT
GGCGAGCCTTCAGCCGGGAAGTTAGCTACGTGGAAAACATGTTAGAACGGACTCCATTGT
ATGGAATGTTTCAGGTATTCATGAACAAAACAGTTGCCACTCCGTATGCTTCCCTTGGAA
CCATCATCACAGAGGATATGCCCCCGGTAGACAAGATTGAGATTGCTCAGATGGTGTCTC
TGGCCTGTAACTATGACTACCAAGAGTGTGTGGACACAGCTGTGAACAGTCTGGACAACT
GGATGGCCGGCCAGCCCAACAGCATGTATCCGGACCTGCGCAGTACGTACTATTGCACAG
CCGTGAGACACGGAGGGCTGGAACAATGGCAGTTTTTATATGAGAACTACCACACGGAGC
AGAGCAGCTCGGAGAAGAGTAGACTGATACAGGCCTTGTCGTGCACCACAGAAACCTGGC
TGCTGCAGAGGTTGCTGGACATGTCGGTCAACGCCAGTGAGGTCCGGCCCCAGGACGCTC
GGACCACCATCACCTATGTGGCGAACAGCCCGTGGGGGCGTGACCTAGCCTGGAACTTCG
TCACGTACAACTATGCCCATCTCACTGAAGTAATTCAGTCCGTTTCCGGCATCGGGACAC
TTCTGCGTGAAATCAGCGTCAAATTCAACACTGAACAAGAATATAGAAAGGTTCAAGACT
TCATGAACAGCGACGAGGATTTCTCCGGAGCTGCTTCAGCGTTGAATCAAGTACTGGACT
CAACCAGGGCCAACATTGAGTGGCTCAGAAAGAACTACGACACCTTCCAGAACTGGCTGC
AGATTCAGACAGGGAACTGAAACTCTCTTCATCCCACGATATGGCCATATATCATCAAGG
CTGTTATCACGGGATGGTTGGGAACGAATTTTGAGATCTTCGTGAACTGGATCGAAAATA
TGACAAGGAACTAAAATTGTCTTAATCCAAAGATATCGACATTTATCACGTAGGGTGTGA
TCACGGGTCTTCACGGAATGATTGGGAACGAACTTTGATATCGTAAATCAGACAATTAGC
TAAAACTCTCTTAATGCATATACAACGGACTCCCTCTAAACCGACATCCCTCTAATCCGA
CATTCCCTGTAAACCGACATATTTATTTTGTCCCGAATTGCCTATATATAATATCATGTA
ACAAATTCCCTCTAATCCCACATGCGTCCATTCCGAATTCTGACACTCAAATCTGATCCC
AAAACATGTTTTTAGTGCAAATAAACTCTCTCTAAACCGACATGGTATGTATTTAACAAT
CAACATGTTTGTATGAGAGGTGACCTGCCAAGGCGTAATAGGATTAACTGTTAATTACTC
ACCAACTTTTAAAATGCCAATCAAACAGATAATTAATGGATTCATAGATTGGTGAAATCA
CATCTTAAGTGCTTGTTATGAGTTTATAAAAACTCCTTCTAAACCGACATCCCCCTAAAC
CGACCGGTCCCAAGGGATGTCGGTTTAG
>Contig_62_Coverage_132.89
GGAATATGTGTCCCATTTATTGTTTAAATGTGTACACATACACATAACCTTGATTATATG
CAGGTACAAATATTTCCCCAAACCCATCTCCGTCCACATCCCTGATGGCTGGTTCTCCAA
CAGTTCCCTGGCCAGCGTCAAGGAAAGTCTCCTTGTCATACGTCCAGTCACTATTCGACG
TTGATGATGGTTTCAGTATGTATGCTCTTCCATCGTCATCCCCTGATAACACAATCAACG
GCTTCCCTTTGGTGCTACTTGTGGGGTAGACTGTCTGTGCTGATCCTGGAGCTCCCTTAC
CCAGACCTTTCTGTCGCGGACTGAAGCCTGCAGCCAGTGTATGACGGGGGAACTTCTCGG
TCCTGAAGTCACTTGGGATCTCAAAGCTGTATACATTTGCACTATTCGCATCATTGCCAC
TGACAAGGAGGTCGACACCACCATCGCCGTTGAGGTCCACAGCTTGCACATCAAACACGG
CCCCGAAGGAGTTGTCAATGACACGTGATTTGATCTTAGACGCGTCATTCCACTTCCCAC
TTGGGTCTGTCGTCCAGTACATATTGAGACTCTTGGAGAAGAAGCCGGCAGTCACGATAC
AGTCGAAAGTTCCGTCTGGTGTTTTGAGCGTGAGGAAGTCAAAATACACATCAGGGCCGT
GCGCTAAGACATGCATGGTCCAGGGGTGCTCCAGGGCACCTGTTGCTGGATGCTCGAACC
ACACCAGCTCTCCTTGTGCCTGGCCGAAGAACGGCTTCTTTGCTCTGCACGTAACAGCGT
CAATCCGCCCGTCCCCGTTCATGTCTTTCCAGTAGACTCTGTGGTAGAACCAGGCGCTGT
CAGCACTGCTGGTGATAGTGAAGGGGCCACGAGGAGGAGACACAGACAGATCAAACAAGC
CAATAGTTCCATGAGTCTTCAGGGGTACCAGGAACCCCCCAGCTGCAGTTATCAGCTCCT
TGTGGAACACTGCATCTGGAACCTGGTTGATTTCATTTGGCCAAGTGATTTTGTGGGACA
CATCCAATATTTTCGTGCTGTTTATGGTTGGTAACTGGCGTCCAATGGCGGCTACTTCGT
ACACGTGATCTGTAGAAAAGGGTAATCCGCTAAAGGCTGCTATCACCAGGTTGTAGCGGT
CAAGAACATTCACAGCATGTATGTCCTCCTCAACTTGAATGAAGGCTGCATGAGTTGCAT
GGAAACGCCCCAATAACTTTACTGACGCACATCGCACGGACAGCGTCAACAGCGACAACA
CAAGCAGGCACCTATAC
>Contig_63_Coverage_49.45
TCCACTACCGTTTCCTCTTCCAAAATGCCAGCACATCAATCCAAAAGTAATGAAGGCAGT
CGATCTGAATACAAAGACAAAGACAAGCCAACACAAATCAGAATAAGCAACTTTATTGCG
GCTAAAGCTGTAGCAGATGCCATCAGAACAAGCTTGGGCCCCAGGGGCATGGACAAAATG
ATCCAGGCTTCCAATGGGGATGTAACCATTACGAATGATGGAGCTACTATCCTGAAGGAG
ATGCAGGTTCTTCATCCAGCGGCAAAGATGTTGGTAGATTTGTCCAAGGCCCAGGATATT
GAGGCTGGAGACGGTACTACATCAGTGGTTGTCTTGGCAGGGAGCATGTTGGATGCCTGC
TCAAAATTGCTTGAGAAAGGTATACATCCAACAACAATCTCCGAGTCATTTCAAGGAGCC
GCAGCCAAAGCTGTAGAAATCCTAGAGGGCATGGTTACACCCCTAGAGTTGTCAGACAGG
GATTCTCTTCTCAAGAGTGCCTCTACCTCACTCAATTCAAAGGTTGTCTCCCAATATTCC
AACATCCTGTCACCAATCGCTGTTGATACTGTTCTGAATGTCATTGACCCTAACACAGCA
GACAACGTCGATCTGAAGGATATCAGGATTATCAAGAAACTCGGTGGCACTGTGGACGAC
ACTGAGCTCATCAACGGCCTTGTATTCACACAGAAGGCTTCTAGTGGTGGACCTACTAAA
ATAGAGAAAGCCAAGATTGCTCTCATCCAGTTCTGCATTTCACCACCTAAAACAGATATG
GAGAATCAGGTGATCGTGTCCGACTACAGTCAGATGGACCGGGTGTTGAAGGAAGAGAGG
AACTACATCCTCAATATTGTCAAGCAGGTCAAGAAGGCCGGCTGTAATCTCTTGCTTATA
CAGAAGTCAATTCTCAGGGATGCTGTAAGTGACCTTGCCCTTCATTTCCTGGCAAAAATG
AAAATCATGGTGGTCAAGGACATTGAGAGGGAGGAAGTAGAGTTTGTCAGCAAGACACTC
AACTGTCGACCCATTGCCAGTCTGGACCACTTCACAGCAGAGAACCTCGGTTCTGCTGAG
TTGGCAGAGGAGATATCCACAGGCATTGAGAAAGTTGTCAAGATCACTGGTATAGCGAAC
CAGGGCAAGACCATCAGTGTTCTACTCAGAGGATCCAACAAACTGGTGCTGGAGGAGGCA
GACCGGTCACTCCATGATGCCCTCTGTGTCATCAGGTGTCTTGTCAAGAAGAGGGCTCTT
ATTGCTGGTGGCGGTGCCCCGGAGACGGAGTTGGCTCTTCGGCTGATGGAGTATGCCAAC
ACTCTGTCAGGCATGGAACAGTACTGTTACCGAGCATTTGCAGGGGCACTAGAGATCATC
CCCTTCACACTAGCAGAGAACGCTGGGCTCAACCCCATCGCCACAGTGACGGAACTGAGA
AACAAACATGCTCAGGGAGAGAGGACAGCAGGAATCAATGTCAGAAAGGGAGCTATAACA
AACATCCTTGAGGAGAACGTGGTGCAACCTCTTCTTGTCTCAACCAGTGCTATTTCCCTG
GCAGCTGAAACAGTCAGGAGTATATTGAAAATTGACGATATTGTGAACTGTCAGAAGTGA
AACTACTTTCTTTGGATTTCCTGTCATCATCTAGTGCTCCTTTATCTCATGTCCCTGCAT
GTGTGGCCTGACTTCTGTGATTTGATCACTGTTGACACTATCTAAGCAGGTGCCTCGGTC
ATGGCTCACCCTATTCAGCCCATAAAGAACAATGTTCCATGGCTAAGACCTTGCAAGAGG
ACTG
>Contig_64_Coverage_31.04
GAACAGCAACAGAAAAATGGCCGCCAGGTGGCAGCAGAGGCATTGCTTAGCATGGATTCC
CCAACTAACAGCATGGAGAGCAAGACCTTTCTCCACGGAATCCTGCACGACCAGCAACCC
TCTTTGCCTCCCAGTCCTGCCGACAGTGGTGTCTCAGATATTGACAGCAACTCCGACGAC
ATAAAAATGAGATTACACGGTTCTTACACGTTCATCCCAAGTCCCCCAGTACCTGGCCCC
AGTCCATTCATCCCCCCATACTGCCAGCCGCCCCCAGCACACCAGCCCCTACCCGCACAC
TTCAACACAGCTACACATATCGCCATGAGACCAGACCATGTGTATCAGAACAACCTCCTC
CCCACACCAGTCCAGCACGCCGGCAGTGAAGGTTCACCCAGCAACACCCCTCCAGCATCG
CCAGACAGACCTAAAAGCAAAAAAGGTCGCAAACCGAAGAACCCTGAGTACCCAATGAAC
AGCCAGCCCAAGAGGAAGCGAGAAGGCAACACGACATACTTGTGGGAGTTCCTTCTGTCC
CTGCTGCAGAATCGCGAAACATGTCCTCGGTATATCAAGTGGACAAACAGGGAAAAGGGC
ATCTTCAAGTTGGTCGACTCGAAGGCTGTGTCGAAACTTTGGGGCATGCACAAGAATAAA
CCCGATATGAACTATGAAACAATGGGAAGGGCACTGAGGTACTACTATGCAAGAGGAATA
TTAAACAAAGTGGATGGGCAAAGACTTGTGTATCAGTTTGCAGAGGTTCCTAAGGGGATA
GTAGAGATTGACTGCCATAGTTAGTGTGTGTCAGACCTGATGTGTACATGTTGACTGAGC
GTGACGGTGCCTGGCACTGACCAATCATAACCCAGCACTTACACCAGCAACCCAACCACT
GTGATAGATCTCCATATGCTCCAGACCTCATTCCCTGTCTAAGGACAGAGGCAGCAGGAA
GGGTAATTGAGGGTGGGAGCTCAACTCACCCCTCGTTCCCTGCTTCAGGACAGAGACTGC
AGACAGGTGAAGGGGATAGGAGCTCAACTCTGTGCTTGTGATGGCCAACTTGGATACTAA
CAGTCTACACTGTCCCCCAGCAGGTGTCACAATGATCCTGGAGACTGACTGAACAGACGC
CCACAACAGCACCAAGCTAGTTGCTCCAGATCTGAGGCTGTGATGTCCAAGTGCTCTCAG
A
>Contig_65_Coverage_52.50
CCGTCATGCAGCAGATGTCTCGACTTGGGCCCCTGGCACGTACCGGACTTCGTGCCCTGT
CCTCGGCTCCCAGTGCTGCCACAGCAACCAAATCAAGTGGAGCCTCTTTTGGGTTTGAGT
TTTCGGATGAACAGAAGGAGTATCAGGCTCTTGCCCGGAAGTTTGCTCGGGAAGAAATCC
TGCCAAAAGCTCCCGAATATGACAAGTCAGGGGAGTATCCAGTTGACATCATCAAGAAGG
CATGGGAGCTTGGCCTCATGAACACTCACATTCCCCAGTCTTGTGGAGGTCTTGGCCTGG
GTATCATGGATGCCTGCATCGTGACGGAGGAACTGGCATACGGCTGCACGGGGGTGCAGA
CGGCTATTGAGGCCAACTCTCTCGGACAAATGCCAGTGATAATTGCAGGCAGTGAGGCTC
AGAAGAAGAAGTATCTCGGGAGGATGATGGAAGAGCCTTTGATGTGTGCCTATGGTGTAA
CAGAACCGGGCGCGGGATCGGACGTGGCGGGGATCAAGACACGTGCTGTCAAGAAGGGCA
ACGAGTATGTCCTCAATGGCCAGAAGATGTGGATCACGAATGGAGGCCATGCCAACTGGT
ACTTCGTCCTCGCCCGCACTGATCCAGACCCCAATGCTTCCGCCGGCAAAGCTTTCACTG
GCTTCATCGTTGATCGGGACACACCTGGAGTTATTCCCGGCAGGAAGGAGTTGAACATGG
GACAGAGAGCGTCAGACACAAGAGGAATCACCTTCGAGGACGTTGTTGTCCCAGCAGAGA
ATGTTCTTGGCCAGGAAGGAATTGGCTTCAAGATTGCAATGGGTGCTTTCGACAAAACAA
GACCCCCTGTTGCAGCAGGTGCTGTTGGACTGGCCCAGCGAGCTCTGGAGGAGGCCACAC
GATACTCCATGGAGAGGAAGACCATGGGCAAGTTCATCTGTGAGCATCAGGCCGTGTCCT
TCATCCTGGCTGACATGGCCATCGGGGTGGAATCTGCTCGTCTGGCCATGTACCGCTCAG
CCTGGGAGATTGACCAGGGTCGTCGGAACACCTACTTTGCTTCCATCGCCAAGGCCCTCG
CTGGCGATGTTGCAAACAAATGTGCCACAGATGCAGTCCAGGTTTTCGGGGGTAATGGAT
TCAACAGTGATTACCCTGTAGAGAAGCTGATGAGAGATGCCAAGATATACCAGATTTATG
AGGGGACTGCTCAAATTCAACGTATGATTATTGCCAGGGAACACTTAACAAAAGCGAAAC
AGACGATGTGATCAACCAATCAGAGACCTTGTTACAAAACCACATACCATGAGAAGAGCA
GTAATGTCAGATAGTAATACATGTATTGTTCAGTTGTCCAGTATTTCTGGGTTATTCAGT
TTGTCACCGAATTTGAGGACAGCGTTTTGCTGTTATTCACCAGTCACAGTGTTGTGTGTT
GTAAATTATAATCAAGAACTAATTAGCATGTGTTTGTTGATACTAGAGTGTGCAAGGGAG
GTTGACGAGCTGTGTGAGTTCCTGGACACTTCAGAATAATTGTTCCTCTCTCTAATGGAA
ACACTTGGACACTTGGACAGTCTGTACTGTGTGCACAACAATATTTCACAAGACTAATTT
ACTTAGGACTAAACATCATTGCTTCCTTTATCAGAAAGGTAGTGAATATTTATTTATATC
CTGTGTAATTTTGTACTTTTGAAATGAACAAGTATGAATACCTCAAAA
>Contig_66_Coverage_108.87
CTGCAGAGAGGGCAAAGCGGAAGGGCATCACATTCTTCACCGTCGGTATCGGCTCGATCA
ACCGGCAGGAGCTGCAGGCTGTAGCCTCAGACCCCAACTGTACACATGTGTTCGTCCTGG
ACAACTTCTCAGAGATCGACAGTCTCCTCAATGAGATGAGGAAAGGTTCCTGCTCAGCTC
CCATCGTGTACAGCAACATCACCATAAACGCCAATACAACGATCGTCAAGCAACTGATGC
CCAACATCACCGAGAAGACCACAATCAAGATTGATAACGAGTGGCACTTTCACACCGGAG
GGGGAAATGTTGTGAAGGCGGAAGTGACGTGTGGTATCCTAGACATCTACACGTCATTTG
AGACACCCAATCCCGGCCCAGCTTTCTTTGACCAGAAGTTCTCTGCTACCGACGGCCAGC
CGGCCATCATCTCCCTGGTGGCCTCCAATGACGGCAAACCCCTCTACGTCACCGTCATCG
GCACCAAACTTCCCGATTCCGCCTCGGGGCTCCTGAAATGCCAGGACGCCAAGTATTCAG
TGACTGTGGACAAGAAATCAGACATCCAGATACTGTGCAGGGAAAACGGTGTCTTAAGGG
AATGCACGAAACTGGACTACATCCATGCAGAGGTGAAGACTCTCATCTGTGACGACAACA
CCTGGGGCGACCTCGCCAACCCCTGCACCCCCGACAACATCAACAACGGCGTGTTCGTCC
ATCCTCACCCGTATGACTCCAGCTTGTTCATCAAGTGCGATCTGACCGGGAAGATGTATG
TCACCATGTGCCCCGACCACGACATCTTCAACAAGGAAACTATGTCGTGTGGGTTTGCGA
GCGTTTCCGTTCCGAGCGGGGGAACACTCCTCCCCTCCAACATCCAGAATCCGTGCACAC
CCCAGATGATACAGAAGGACGAGTACTTCTTCCCCTACCCCCTGGACAAACACAAGTTCA
TCCACTGTGACGTGTGGGGCGGTGCCTGGGTACAAGACTGCAAAACCAACTTCCTCTGGA
ACGACATCGCGAAGACGTGCGTGGCAGACTTCTTCCATGAGTTCGACCCGTCCACACCCC
AGCCTGTCACTGTCCACAACCCATGTGTGGCGGGGTCTGCTATTATGTTCTACCCACATC
CAGACCAGTCCAAGTTTATACATTGTGACGTGGCAGGCAACTATTGGGTACAGTCGTGTC
CTCTGGGCATGCGCTATGAGCCTACTGCCTACGTGTGTGTCATTTAAAGAAGGCGATTAT
ACCGTCGGTTATATGCTCCCGTAAATAAATA
>Contig_67_Coverage_115.54
TTTTGTGTAAAAGACTTTATTGTTCTTATTAAATGTTTGTTCATATATTCATCAATTGTT
GATTTCAGAACATTGCACATTATGCCTATTACCTCTAGAAGAACTACTAGAGCAGAGAGG
TTGTGATGGTAGAAATTTGGCACTTACGAAACACTATGACTAGGAGAGAAAGAGACAAGA
GTGTCAATCTGTACTATACAATAGAAACGACCATACAAGACCAGCATACAAACGTCATCT
ATATACATGAGTATTCTATGCTAGAAGAATGCTTCTGAGGTGAACAGAAACCAGTCAGAT
GGAATTTTGAGATCCTGTGTTACGAACAAAACTCATTTTCACGAGGACTTTAGATTTCTG
CTATAAATGTTCTGAAAATGAAAATCACTGACAAAAACACTTTAAATAGTTTGGCCAGAA
TTCATTTAAAAAGGCATAAGATGGGTATAAAATACATAACTATTTTGGCAGTATTGACAA
TACATCACAAGAATGCTGCAAACCAAGGAACTACAATCCAGAAATACATGATTGATGGCA
GTGACATATTTTATAATCACAGTTGCTGGGATCATAGGAACTCTTTACTTGACAAAGCAC
ATTGGTATTGCTATTTTTCTGACCAACCACTTTTGTACCTTTAGATAGTTTGAGCATCAG
TAATTTTGTTATTGTTCATTTAATGATTTTCTGATCCTTAGGTGCTTTGCACTGCTTTCC
TGTCCAATCTCTCTTCCACACTAAGTTTGTGCCCTGTCAAGTAAAGAGTTATTTTGGCGA
TCCCGGACGTAAATAGGTTTCTTATGCGATAATAGAAAATAGAGTAAACTTGAGCATGAA
ACTCTCACGTCTTCGCAGAAAACATAGCACCATTGAATCAGTTATAAGGCACGAGTTGGC
TTGCCCTGGTAGTCAGTTATAAAATTATAGACATCAAAATTGACTTCCATAATAGTACAA
ACAAAAACATCACATTTTTCCTGCCTTTAGGACAAAAGACAAAATTTCCCTTTTCTTACC
TCATCAATATCGCCTACAAGTTTTACAATACTATGAACAAGAGACCAAATTATGACCATC
TCACACATTCTTGATGCAAACTTGACATCTACTAACTCTAGTCCGGAGGTTTCCTGCTTT
AAGTGTTTGTGAACGTGGAGAACTAAATTGTTCATTTAATTCTATAGTAGTGAGCCAGAA
GCTGTATTTATTAGCAAAGTAATGACATGTGCCACGAGCACCATTACATTCAATGAATGG
AGTGGCTCGGAAGTCCTCGAGACAACTGCCAGGGCTGGAGAGAGACTGACCACCACCGCC
AGGGCCTGCTGCTGTATGCATAGCAAAACTGTATCCTATCCAGAGTCCGTTCCATCCATT
GGGACAATCTGGTATCTGCAGTGTTTGACTGTGGACAGCGATCACATTAGCGGGAGCATC
ACATACAACACAGCGACTGATATACGGACGGATTTCTCCCTCAGCTACAGGCATCATGGG
AATAGGAGCAGTTGTTGAAAGCCAGTAGGACCTATCATTTCTGCTAGCGTAGTTGCAAAC
ATTGTCCACATTACAGAACAAGAAGGGCATGGTGCTGAAACGTGGCATGCAGGATCCGGC
CCATCCTAGGTCCTGGTGGTGTGACTTTTCATTTCCTTCAATATAGAGCAAGCTGTAACC
ATCCCACATCTGGGCTTGACCCCTTGGGCAGCTGGGTACTTGCTGAGACTGAGAGTGGCG
CACAAGGAGGAAGCCAGTGGGTGGGGAACGTCCAGGTAGACCCCGGTCACCAGTCAAACC
AGAAGGACCACGCTGACCTGGTGTTCCCGCAGTTCCTGGCAGACCGTCCAGACCTCGCAG
ACCTTGGGTACCACGTTCTCCCTTGAATCCAGGCAGACCACTTGGCCCAGGCTCACCAGG
GATACCAGGAGATCCAGGGCGTCCTGGTTCTCCCTTGGGTCCAGAGAGACCTGGCAGACC
ATTAAGACCAGGGTCTCCCTTGAATCCTCGATCTCCTTTAGGAAGTTGTTCGTAATTCAC
AACACCGGGCAACCCAGGCTCTCCCTTCAAACCATATGGACCAGGTTGACCTGGTGCTCC
ATCCAGACCAGACAGACCAGGCAGACCAGCTTCTCCCTTTGGTCCCAGGAGTCCAGGAAG
ACCAGGAAGACCACTATCTCCCTTCCCACCAGAGATACCAGGGAGTCCAGGCAAGCCAGA
GTTACCCTTGGATCCACTTAGACCAGGAAGGCCATCGCGTCCTTGCTCTCCGGGGAATCC
GGACTGTCCGCGGTCACCCTTAAGACCAGGTAAACCAGGTAGGCCATCGTTACCACGCTG
TCCACTCTCTCCGGGTATACCAGCTCGTCCAGGTATTCCAGGTTCTCCCTTAAGTCCAGG
AAGACCATCAGTGGATTGTCCAGGTTCACCCTTTACACCAGGCAGGCCATCAAGTCCAGG
CATACCTGGATCTCCCTTCAGTCCTGCACGTCCATCATTACCAGGCTGGCCTAAACGTCC
AGGCTCTCCCTTCAGACCCTGTGTGGAGCGACCAGGCAGACCAGGGGGACCAGCAGGGCC
ATCCAGACCTCTCTCTCCTCGTTGTCCTGGTTGACCAGGAAGCCCATCCAGACCTGGGAA
CCCAGGCTCACCCTTCCCTCCTGGAGCTCCGGGCAGACCAGACAGACCAGGTGATCCTTT
AGCTCCAGACAAACCTGGGAGCCCAGGCAAGCCTGAGTCACCCACATCTCCCTTAAGTCC
AGGAAGTCCTGGCTCTCCATCTCGGCCATTGAATCCTCTGTCTCCCTTTGGGCCAGATAA
ACCAGGGAGACCTGGACGCCCATCCAGACCTGAATCACCCTTAATGCCAGATGTACCTGG
TAGGCCAGGCAGACCAGACTCTCCCTTGCTACCAGAAGCACCAGGCAGACCAGGAAGGCC
AGAGTTTCCTTTCATTCCAGATAGACCATCTCTTCCAGGCTGGCCAGGGCGACCATCAAG
ACCAGGCTGTCCCCTTTCTCCCTTTAGACCAGGGAATCCTACAGGCCCAGGATTTCCCTT
TGTTCCTGAAAGACCAGGAAGTCCAGGTTCTCCATCACGTCCTGGCACTCCAGGTTCACC
ATCTCTGCCAGGCAGGCCGACACCAGGCTCACCTGGACTTCCCTTATCTCCAGACAGACC
AGGCAGACCATCCTGTCCACGTTCACCAGGTATTCCAGGCAGACCATCTTCGCCTCGGTC
ACCAGGAAGTCCAGGCAGTGCTGCCTCTCCTGCATCACCCTTGAGACCAGGTAGGCCAGG
CAGACCACCACTACCCTTTGACCCTCTAATACCTTCACGACCACTTTCACCAGGGAAGCC
ACCTGCACCTGTTTCTCCCTTGAGCCCAGCCAAACCCTGAAGACCAGGCAGACCATCACG
TCCAGGTTCACCAGGGAAACCCATCAGTCCAGGATCACCCTTCACACCTGGCAGTCCAGG
CAAACCATCTTGACCAGGTTGTCCTGGGGGTCCTCGGACACCAGAAAGTCCAGGAAGGCC
AGATTGTCCTGCAGGTCCAGGCTCACCAGGCCCACCCTTTGGTCCAGAGAGTCCAGGGAG
GCCAGGCAGGCCAGAATCACCCTTACTGCCAGGCTCACCAGGAAGTCCAGGCAGACCCTC
TGGTCCATCGTTTCCGGGAAATCCTGATTGTCCATCCAGTCCAGGCTCCCCTTTCACACC
CGGAAGACCATCAAGACCAGGCAAACCAGGCTGGCCAGATTCACCCTTGAGACCAGTGAA
GCCGGGGGGACCACGCTGACCTTCTGGGCCAGCATAACCAACAAGTCCTTTTTCTCCAGG
CAGACCAGGCAAACCAGCTTCTCCCTTGGGTCCCACCATAGGTTCCCCAGGGAACCCAGT
CTCTCCCTTCAAACCTGCAAGGCCTGGAAGACCAGGAAGACCACCATCTCCTTTCAGTCC
ATTTGGTCCTGGCAATCCTGGCAATCCTGGTTCTCCTTTTCCCCCTCGTGGACCAGGAAG
ACCTCTTGGGCCAGACAAGCCAGGTAAACCAGGCAGACCAGATTCTCCCTTAAATCCGGG
TAAGCCATCCACACCAGAGTTACCAGGCAAACCTGGATTCCCCTTCTGTCCCGGCAACCC
TGGCATGCCAGGAATACCTGATGGACCGGACAGGCCCGGTTGTCCTTGTTCTCCCTTCAA
TGTGTCCCTGATGTTACTGGGAAGAATTCCTGGTTCTCCCTTCGTTCCTGTCATACCAGG
AAGACCCGGTAGACCAGACACTCCTGGGTCACCACGGTCACCAGGGAAACCTGGCAGACC
AATTCCAGGCTGGCCTCTTGAGCCAGGAATACCAGGCTCTCCTGAGTTGCCAGGGCGACC
ATCTAAACCAGGAAGGCCTTTTGTTCCCCTCTCTCCCTTGATTCCAGGCAGACCAGGAGC
CCCAGGGGGTCCCTGAGGTCCAGGGAGACCTCGGCGACCAGACTCACCAGGGAGACCAAC
ATCACCGCGCTCACCCTTGAAACCCTCAGGCCCAGGAATGACCTCCGCTCTTGCATCATC
TCCTTTGATACCTTCAATACCAGGCAAGCCAGGCAGACCATCCTCACCCCTGAGACCAGG
CAGTCCGGGCAGACCTGGAGGACCATCCTCGCCAGGCTCTCCCTTGGTTCCAAGTGGTCC
TGGCTCTCCTGGTACACCAGGCTGTCCAGGTAGACCATCTAGACCAGACAGACCTTTCTC
TCCCTTAACACCATTCTGACACAGGCTGCAGGAACCACCACGGTCACCTTTATCTCCAGG
GAGACCGGGAAGACCATCACGACCAGGCAAACCAGAGAAACCACCCTGACCCTTCTCTCC
CTTGGGACCTGAGGGGCCAGGCAAACCCTTGGTCGAATTTCCAGGTGGACCAGGCAGACC
TTTAGGACCTCTCTCTCCCTTCGACCCAGGAATACCATCCAGACCAGGCAAACCAGATGG
TCCCCTCACACCAGGAATACTTGCTCCACTTTCACCTGGGAAACCAGGCTCTCCCTTCTG
TCCAGACAGACCAGGACCACCAGGGCGACCATCCAGACCAGTAATACCTGGAACTCCAGA
ATCTCCTCTTTCTCCTTTGGGACCATCAAGACCTTGAGTACCAGGCACACCAGGGATTCC
AGGGCCACCAGATAGACCATCATTACCACGCTGACCTTGTGGCCCAGGGAGACCTGGCAG
TCCTGGATCACCAGGCAGACCACGTGGACCAGCGGGTCCAACTGGACCAGGTGGACCATC
TCCTCCAGGTCCTCCTGCTGGACCAGGGGGACCTCTCTGACCACGAAGACCATCAACACC
AGACAGACCACGATCTCCCTTCATACCAGGAAGGCCAGGCACACCAGGAAGACCATCCAT
ACCCCGGTCACCCTTTTGTCCAGGTTGACCAGGAACACCAGGATAACCTTGTTTACCACG
AGGACCAGCAATGCCAGGTACGCCCTTCTCACCAATCATTCCTGGTGGACCAGGTAGGCC
CTGCAGACCAACAGGTCCCTTCATGCCAGGCAGACCAGGTTCACCCTTCATACCCTCATC
TCCAAGCATGCCCTTCAGTCCCTTAGGTCCCTGGATTTGGCCTGGAGGATTGGTGAGTTC
TCCTAGACCACCTGGGGGTCCAGGGTTGCCTGGGGGTCCAGTGGAACCTTTCTGTCCCTT
TTCTCCATGAGTGCCCAAACCCATGTTACCCTTCTCTCCTGGGGGTCCTCGTTCACCAAA
GGGGCCTGGTGGTCCTGCTAAGCCAGGTTCTCCTTTAGGGCCAATGGGTCCATCTCTTCC
GTGACTTCCAGGCAACCCGGGTAGACCGTCTGCTCCAGGCTCTCCCTTCTGTCCTGGGAG
GGTTACTCCAGCAACTGATGGTTCTCCCTTAAGACCAGGAAGACCATCTAGACCAGGTGT
ACCAGCTTCTCCGGGAATACCTGGCAGACCAGGAGCACCAGGATCTCCCTGAGTTCCATT
GCAACCATCCAGACCAGTAGCACCCCGAGGTCCAGGTGGGCCAGGGAATCCAGGAATACC
GTTGATGCCAGAGAAGCCAGGTGACCCCATCTTACCCCTGGCTCCCTTTTCTCCAAGTGG
TCCATTAGGGCCAATATCACCCTTCATTCCCTTGGGTCCAGGAAGGCCTTCGGGTCCAGG
GAAGCCTTGGTTACCTTGTGGACCAGAAGGGCCAATGGCTCCTGGTGCACCCCTGGAGCC
TTTTTCTCCTATACATCTGCAGTTTCCTCCAGTCTCGCATCCAGCTCCACATCGTTTGGG
ATCTACATCACCTCTTCCTCTTTGTGCGCTGACGCCTTGAGAAAGGGTCCCTAAGGCGAT
CACAGAGATGCAGAGAAGCAGCCATGTAGACATGGCCTTAATTCTACGGGACGAACTTGG
TACTCTATGTGTATGAAAGAGGTTGGCAGTGCCAGCCACGGGACTGGCACCCGAGCAACA
CAAAAT
>Contig_68_Coverage_36.94
GGAAGGAACAGTGAATCTTTTCACTATGTGATCATAAGTTAACATTAACAGCATATCAAG
ATCATACCAACAAGTAAAATGCTCACATAAAAGAATGGGTACCTCTTCAAAATGCACAAT
ACCCCATAATCTGCAGTTGGCTAGAAATGAATGACGCAATACGCCCTCATAGTCATCACA
GATTGTTCAATGTGGTCCCTGGCGATATCAACACAAGTATGCAAGTACTTCAGACATCAA
CAATGCTCGACCCCGAGCAGGACCAGACAGGCTTGCCAGCTGCCAACAAGTCAATTGCAG
CCTCGCTCGCACACGCGTTCACACACGCACACTTCACGCAGGCAGGCAGGCACCCACTCT
CACAAATATGGGAGCATTCTTCACAAGTCAGTGGGTAGGGAAAAGACGTAAGCACCAAAG
TCTCCGAGACATTAAGTTCCACTAATCAGGCTTGCCTAATGAACGAACATACCATACCCT
AAATTCATGCCAAATCTCCCCATATCAGCTTGTAGCAAGGCTAATATACTGATGGATCTT
CATACAGGGAACTAAACACAAGGCTATCTCGTGTCATGAACAAGATCTATCACAGATATT
GGGCTATGAAATATGTGATATTCGAACCATTCTGAATGAAAAAGGTTCACCAAGGCAAGC
CTGAGATGTCTCACAGATCGAGGCACCTATATGTGCTAGATGGTCTCGGTTCTATATGTA
AGAACTTCAATGACTATATGGGCAAGAGTTTGAATGGAGGCTGATTAAAATAACATGATA
CTGGATGAAAATCACTTATGCTGTATTATGAAGTTGTACATAACATGGAATGTTGTATTA
TCATGTCATGATCAATTTGACTGTAGCGGACTTGAAACGTCCTATCACTAGCTATAGGGT
TTCTCTGCAGCTAAATGGGACCAGCCTATAGATACAGATTGATCCTCTATAGACATAAAT
ACTGTTGTATAGTGTACCATATTCTACCATACATGACAAAACACTAGTCATCATCACTTC
TTAACATTGCACTAACTTTGGAGTACAGGAAGTTGGCACTTGAAATGCAAATAAATAGGC
TTCGATCATTCGTAAAATGGGTAGTGGAATTTCAAAGTTAATTCAGACAGTTATACTATA
TACATCGCA
>Contig_69_Coverage_70.74
CAGTCATAGGAACTACTAGCTTACTAAGCGTGGATACTTGACGTCTAGTCACTTCTTTTC
TAAGTGGGATTACAAATATACCTATCTACATATGGCTGACACCTTGTGCTTACTACCCCC
GGACGCACAACTGTTTGAGGATCAGATCGTGCCCGACACAGACGACTGTTTTCTCCCCCC
GACAGAAATTGTTCTACCAAGTCTGCCTGCTAACGTGAAAGCTGAGTTGGACCGCTACAT
CCTAGGCCAGGAACTAGAAGGAAAGAAACCAAGGCGGGAAAGCGCTTCAGTCATTGACGA
ATTCTTCTGCGCGGACCCGTCAAAGGTGCCAGGGTCTCCCGCCAAAGCCAACAACCAGAT
TCTTCACGAACTGAATCAACTTCGTGTAGGGCTTTTGAACTCCGCCAAACAACAGATGCT
TCAGCTCGTTGACAAGCAGCACTGCTTGGATCCAAACCCGCGCAGGGAGAGCTCATCTAT
CGTGGATGACTTCTTTGGCTATGTGTTGAAGGGTTGTGACAAGGACAGTACGTTTGTGAA
GCAAGAGCCGGTGGACCAGACGACTGGCGAGATGTTCAACCTCGACAGCTCCACCGATTA
CGACAGCGTCATCCCCCAGACGGACGATGATCTCAAGGCTGAGAGCTTGAAAGTGTCCGA
CTCAATCTGGGAGGACCTTAGAGCTAGCATTAACATGGTCGAAGACAATAATGGGTCAGA
AAACGTGGAGAACAGACAAAAAAGTAAAGATTCCCCAGTCAAGGAAGAACCCATGGATAC
ATCCGACAAACCGTCCTGCCAGTTTGAACTGTCTAAAATGTGTGACGTAAAATCCGAGTC
TTTGCAATGTTTGATGAATGATGGACGATCCCAGAACTCGCCAATGTCTGTTCCACAACA
GGTGATCTACACGGAGTCAGAGATCCCTGGCATCAGTGAGCCTAGTGTGACTTTCAATGG
GATGTACATCCAGCCTAACCAATATGCCAAAAATGATGTCCCCCAGTACTCAAACTCTAA
CCACATCGTCCCCGTCTTTCTTCCTACTCCGCCCAACTCACAGCCTGCCAGCCCCAGCCA
AGACTTCGTACGACGGACCCCTCCACCCCCCTACCCCGGAATGCAAGTCCAGGGGCTGTC
CATCCCAATCCCGATGCACTCCTCACCTTGCCAGAGAGGTATTAAGGCACAGAACACACA
TCCCGGTTGCTCCACCATCCGATACAACAGGAAAAACAACCCAGAACTTGAGAAGAGGCG
CATCCACTTTTGTGATTTCCCAGGTTGTCGCAAAGCCTATACCAAGAGCTCACATCTGAA
GGCCCATCAAAGAATACATACAGGCGAGAAGCCCTACAAATGTCATTTCCCCAGCTGTCA
ATGGCGATTTGCCCGGTCTGATGAACTGACACGTCACATTAGAAAACACACAGGCGCCAA
GCCATTCAAGTGTAAAGTCTGCGACCGTTCCTTCGCCCGCTCTGACCATCTTGCCTTGCA
CATGAAAAGACACGAGCCCAAGAGCAAGTGAAGAACCCGACTGGGCTGACCTACTCCTTC
CGGTGTGCGCACGCACCGGGCAGCGCCAAGCGTCTGAACCCTTCAGTCACGTGATAGCTG
CAACTGTGTGATACGTTGAAGTAGACAGGGTTGGCGTTGCTGCTGCGACGGTTGCACGAG
AAACCGTCTGACCACATCCGCTACGAGCTGTGACCGAAATGAATGCCGGAAGTCACATGC
AGCGGAATTCTAAGGACATATTGACGTCATATCCGGTTTCTTACTGGAAACAACTGATCT
CATTGAAACTGATATTACAAACGTTTTTATCTTTGACATCGAAAATTTATATTTTGCCAG
TGTAAACGGCCGCTAGGGATAGCTTTTTTATTTGCAGTTTTGCAATTTTATGCACTTCTT
AATCCAGTCATTTCATGGGTATTTACTGTTTATACATTCTACTCATCATGATTACTTGGA
ATGTGCATTAGTGCGAAGCGCTGATAACGGTGCTATTATTTACGTCAGCCTAAATACAAA
TAGGCACCAAGTAGAAACATTGTCTCTACCCGTGTAGTAACATCCGACACAGCAGCACGT
GAACTTCGTGCACACGTCTTTCAGGCCCTCCAGGTTGTGACACAATGGGTGATATTTCAA
ATGTATCATACATCATCATACGTTGAAATCCGAGTCACCCTCATAGTGCTATGTGAGGTG
ATTCACGTGCATCCAAGGCGTTCTCTCAAGATGGTCAAAACTTTAGGTGGACATTTGCCC
CAAATGATAATAGACAGCAACTCGGTGTTACCGTGATAGAGAACTGTACTGTGCCAAAGA
TAGACGGTATCACTTTTACCATTCCAAATATGGTGCTATGATGCGCACTGCACGTGCGTA
TAGGATCTGAACGTGTTCGGATTGTTCAATGTTCATATTGTGAGCATGTTGAATATGTTC
AGTCAATGTTAGATGTCAGCTCTGGAGGTGTTCAGCAGTGTGGTTAACACATTGGTGTGG
CCTCAACGTTCTCAGATGTCAATGACAGTTTTACCCAATGTTTGTGATAGAATCTGTTAT
GTTATGGAAATATGAGTCAAACCCACATGGAGGTTTGTTTTCCTATTTTTCTATAATGTT
TGGTGAGTTATGTACGATGTGGTGAACGTTTTCAATATACAAAAT
>Contig_70_Coverage_68.24
CTGAAAAGTGGCATTATTCAGAATTGCCTTTGGTGTCATTTATAGATGAATCAAACATAT
TTAGTACTTTTATGACACTGTTTAATCATTATATTGAACTCATTCTTTAGAAAATCACCT
AAAAGAATTGTCGTTCTTTTGAGCAATTAAGTCCATCCACCATTATGATTTTGATATCAT
CCTAGATTGTTTCTAAACTGTTGCTGTATTTTCAGTTGCAAGATGTTGCCCTCATGGGTG
GTTGGAGGATTTTGTTAACAGTGTAGAAACAAAATAGGCTGCATGTGACCCGAGAATTGT
ATGCTAGAAAATGAAGTTTTTATGTTACTTTGAATATTCAGTGAATGCATATCTTGCATT
GTAATTTCCATTGTTTGTGCGAATGAAACAGGCAGTGCCTGGATGTGATGTCTTGTACAT
GTTTCACATTCCCCCGAGAGGAAATACCGACCAGTTAAAAGGCTTCAGTCTGTCATAATG
AATCGAAATTTGTCAAATGTAATGAATGGTTTGTTGCATTTGAAGAACTTTTTCTTGAGA
ATTTCTGTTTGCTTTTCTAGATACGTTAAATGTAAATCAAGATGTAAGAAAATACTGTTC
CATAAATTGTTTGACGTAATGGTCTCTCATTAAAATTAAAAAGCATTTAGTTAATACTCA
AACTGTTCATCAGCACAAACTATATACTGCAACATTGAATACTACATTATCACAGTGTGT
TGAATTATGGAAAGGATGAGATTTTATTTTCTTCATATCATGTAAATATTTGTCTATTGT
TAGAACGTTTGCTAGGGTATCGACAGTGATTGTAATCCAGACATGTGATAATGCTTGAAG
ATTATCATTTAACCAAGATGTTTTTGCACTGTGATTTGAAAGAATTTACATGTATTTTAC
CATTTGTCACAATCAGACTTCTCACAGAACCACCAGTATGATTCCTAATAAGTACCAAGC
ATTTAATTTTGGTGTGTATAAGTGTATAGGTATGTGAAAATGCTCATGTTGTTCGTACAC
CACGGTCCATATTACGGTTTATTCCTAAGAAAGATGTTTATACTTTTCAGCTATTTAATA
CACTTTGAAATGAATAGTGTCGGACCTAGCATGTTATCATTAGAACATGCTTATAATGGA
CTTGAAATGCTGTTTTGTACCAGGTTTTAAGGGCCGTTCCTCTGTAATATATTGTTACTT
TTCTCAAAGAGTTTATGTAGTTTATTTTCATGTTGGAGATTTTATTCGCTATCCTAAATG
TCACATATAGTCGCTTCTTCTTTTGAAAAATAGTGCCATTTGTAGCAATATATATATTTG
AAATAGACAGTTTTGTATTGAAGTTAATTTCAAAATATATAGTGTGAGTAGACACTGGAC
AACTCATTATCCTGAAACTAATTGTAGCATTTGGACAGCCAGTTTTAACAGAAAAAAATG
AATGTTTTTTCCTCACCAGCTTCTGGGGATCTCCTCATCACATTATTTACTTCACCATGT
TGTAGGGAAGCCACCAGCTCATTCTCTACCACACAGTGCATGCTTTAGGAAGGTCAATTT
TGACCTGAAATTGACTGGCAAGTAATAATAATGTACACATGTAAGGACTCCAGTCAGCAG
TTTCAGGTAATTTCAGGTCAATTTTGACAATTTGAAGATTTGGAGGACAATCAGTCTTTT
GTAACATTTGAAATATGGTCATAATATTGTATATAGATATTCCTGAGCTTATGTAGGGGT
ATGTATTCAGATTTTTAGCCTGTATTTCTTGTAAATTTGAAATCTTTGATTGTTTTATCA
GCAAGGTTTAATTTTAATGGCTTACTGTAATTGATTTTATCCTATGATCATCTGGTATGG
AATGAGCTGGTATAGTTCAA
>Contig_71_Coverage_49.03
TTAAGTAGTAAAAAAAATTGATAACAAAAATCCAAAAGGCAATTTGTAAGGGTCATTCTT
CATAGCTTCATCATAGAACAGTATAGTGAACAATGGCTGATGAAAATGTATAGGAATTTA
CAATATTTTGTGGCTTGTATTTAAAATGAGCTGCATTAATATTCCTTTAACTTTATCTGC
TGAGAAAAAAGGAAAAAGATAACTATCCGTTTCAGTTATAGGACACCAACAGGAGGGCTT
ATGAACACTTTTCGAAAAATGCCTTGTTTCGAGTGACTGATGATTGATACAGACTGACGT
ACCCTTTTATAACATGAAGAGGTGTAGGATCAGATTAGAATACAACAATTTAACATCTTG
ATTGAAACACAGTAACAATGGAAATCTTTAATCCACCAGCAGCCACACAAAAGTAACAAA
ACTGACTGGAATGCAAGATGTAAAATCTAATGTGTAATTTGACATATGTTCAGGTTTTTA
TTCCATTTTTAGAAATAACAGGAGTTGTCTACGGTTTATGGGACAGTCAGAACAGATGAG
TTGTTATGGCACTGCCCCTGGTCCTGATCACATTTCAGAAGTGATGGCAGGTCAGACAAA
AAAAATGTTCCTTAAAATTTCTTGTGTGTTCCTCTGCCTCCTCTTCCGCCTCTGAAACCA
CCTCGTCCACCACCATAGCCGCCACCACCTCTTCCTTGTCCACCACGTCCACCTCCAAAA
CCTCCTCGGCCTCTGCCTCCTCCAAAGCTCCTGCGTCCCCCATCAGACTTGTCTGAAGCA
AAGTCAACAAACACCTCTCTGCCCATGATTTCCTGACCCTGCATGCTGTCATATGCCTTA
GCTGCATCTTCTGTACTGCTGAACTCCACAAAACCAAACCCTCTTGGTTTTCCAGAGTCT
GCATGGGTCATTATTCTTGCTGATGTGGAATTCTCAAACTCCTGTTTCAAGGAACTTTCA
TCCAATTGGAATGACAAATTTCTCACGAAGAGGATCTTTGAAGTGCCACGTTCTGCTGAT
TTCCGTCTGTTGTCGCCCCTATTTTGGCTTCCTGATGGGGATTTAAAACTGTTTCCTTTC
TGTCTCGGTCGATCCAGATAAATTGCCTGGCCTTCTAGGTCCTCCCCTTGCTTCTCTTCT
AAGGCTGTGGTGGCTTGTTCAGCAGTACCAAACACAATATAAGCGAATCCTCTATGTGAA
CCATCTTCATTTGATGGCATGCGAATTGAATCAATATCTTCAAACATGTCATTCAACACA
GCCTCTGTAACACTTTCAGCTAGATTCTTCACAAATAATGTACGGCTGTCCTCATCTTGC
CTTGACCCTGTAGATCCAGACTTTTGTTTCTCCTTGGCCTTCTCAACTCGGATCTCTTGT
CCCTCAATGCTTTTCCCACTGAGAGCTACAGCAGCATCAAAATCAGAGGGATCTGCTAAA
TCAACATATCCAAACGTTTTATTGGGCAGCTTCCTGGCATCTTTCACCTCAATATTATTT
TTCTTGAAAAGTTTTGCAAGTTTCTTTGCTTCTGTTTCACGGCCAAGGTTTGCAATAAAG
AGTGTCACAATAGTCTCAGTTTTACTTTTTTTCACTGGCTTTTCTTTCTGTGCCTTTTTC
CTTTTCCCATTCACTTCTTCATCTTCAACTTCCTCTTCACTGCTATCCTCACTGTCATCC
TCATCACTCCCGGAAGATTCAGCCATCTTCTTTGTGACAGGCACATTCTCTTCATCACTG
TCCTCGTCTTCGTCCTCGTCCTGTTCCTTGGTTATTATAGGTGGATTGGTGTTCTCTTCT
TCACTGTCAGTGTCATCCTCAATACTTTCATCCTCACTGTCATCCTCACTGTCATCTTCA
TCATTTGCTATTTGTTTCATTTTCATGGATGACTGGACAATGGATTTTTTGTTCTTTTTC
ATCATAATTGGTTTGGGTATCTCCTCCTCACTTTCCTCATGGGAGCTGTTGGAATCCTCA
TCTGATGCTGGTGTTGGAGGTGCAACTTTTTTGCCTTTGCCTGGCTTCATCTTTGCAGCG
GTTCCCTTTGTTTTCTTCGTTTGTT
>Contig_72_Coverage_45.22
GCCAGGTGCCGAGACTCTCCCTCTCAGACAATCCGGTCATGTAACTGCGCGGAGGGTCAG
TGTGAGGCCTCCGACCTGTACGTGGAACAGCTGGAAGATACCATCCGATTCTCCATGCCC
AAGGACAAAGTGGGGGCCTTCTTTGCCGAGTCTGTGCAGGGCGTTGGTGGTGCTGTTCAG
TTTCCCAAGAACTACCTGAAACGAGCGTTTGAGCTGGTTCGATCTAAAGGGGGACTGTGT
GTGTCTGATGAGGTGCAGACAGGATTTGGTCGAATGGGCAGCCATTACTGGGGCTTTGAG
ACGCATGATGTTATCCCAGACATAGTTACTATTGCTAAAGGGATGGGGAATGGTTTCCCC
ATGGGCGCTGTGATCACGACCCCCGAGGTCGCTGCCGTGTTGGGGAAGGCGCTTCACTTC
AACACATTCGGCGGCAACCCAGTGGCGTGTGCAGTCGGGTCAGAAGTTCTGGATGTGATA
GATGACGAAAAGAGACAGGAGCACTGCGCCGTGGTGGGGACTCGCCTCATAAACAAGCTT
CGGGATCTACAGGACGAGTTTGACTTTGTTGGTGATGTGCGAGGCAAAGGACTGATGATT
GGTGTGGAGATGGTCACTGACAAGAAATCGAGGAAGCCGATGTCAGGAGATGACATTGGG
GACATCTGGGAGTATACCAAGGACATGGGCATCCTGTTGGGCAAGGGAGGACTGTCCGGG
AATATCTTCCGGATCAAGCCACCAATGTGCATCACGGACGAAGATATTGATTATGCTGTT
GCCATCATGAGAAGAGCTTTTGAGAATTATGCTGTCCGCCAAAAGTAGTCATCAAATTTG
TGAATATTCCAGTATTTGATCCGAGTCTCCATTTAAATGGTCCTCATGCACCCGGAAAGC
AAGGCTTTAGCTATATACTCAGTGGGTCTCTGTATTGTGGGAATGGTCCCCATGAAAACT
GAAGAATCTTATTAGTGCATATTTCTATATTTGGGATTACACTTTCTTAGAGCGGTCGAG
GTGTCTGACTTTGTGTGCTGGCGATTATGTGCCTGATTCTGAGGGTGTGGGTTCGAATCC
CGGATGGGACTCAACCCCAAAAGTACTAGAATCTGTACTTTACTAAGAAAGTGTAATCCC
AAATATAACATATGTTACATTTGACCACTTTCTAAAATGGCATTGTGTATTTCATAGCTT
TCAGCCGTGGGAGCTGTGCCAATCAACACTTATCAGAGGGG
>Contig_73_Coverage_63.77
TTGGCGTCCATGTTTTCACGAAATAAACGGGTTGCTGACATTATGTGAATGTTTGGACGG
GTCTTAACGGAGTTTCTCATCTGACATCAAATTTAGTGACGATGTGGTCGATAATACCAG
TGCTATGTCTAGCAGTTGGCCTTGGCGGTGTTTATGGTCAGTTACCGCTTTGTGATGAGG
CCCCCTTAGTTGCGAACATCGGATACAGATACAGCACCCGGGAATGTGGACACTACCTGC
AGTGTCACAAGCAGCCGTCTTCCCAGGGGAGTGGCACCATTGTGGTGTCCAGGATGTGTC
CACATGGCTATTACTGGAACCAGGACCTCACGGCGTGCAGACAGAGCGCACAGGTCACAT
GTCCTCTTGAGAAATGTAACAACATCAATGCCCAGCACTTCAAGATGGAAGGAAGCAGTT
GTCGTGCGTATTGGACCTGCAGTTCGTTCCGTAGCGTTCCCACATGCTGTGAACCTGGAT
TTCGTTATGTCCCAGAGCAAGGCTGTATTGGGGATCTCTCATGCATGGACCCGTGTCCAG
GGTCATGCGGAAGCAATGACATATGCCGCTCCGTACCCGACTGGAACAGACCCAACTACT
ACTTCCACTACGAGCTTGAAGGGGGCACCTGGAACAGATACGAACGCAAATGCCCAACAC
TGGAGGTTTTCGATGTTCTTGAGTGTGGTTGCATTGCTCCAGTGCGCGCAGGCTGCTCTG
CTGTGTTCTCGATAAATTTTTCGTTTAATACTACTGACGACATTTCGAGGGCGACTACCT
CAAGTATTGTGTTCAACCAAGGCCTTGGACAATTCAGGAACGGTAGCTCCCTCCTCATCA
ACAGCGCCTTGCCGACGCCAACATTTGACCGTCCTCTTCTCCTTAAATTCCGCTTCAATG
ACACGGTCGGGACGACTGGGCGACAAAGGCTTATCCAAATCCAGGACAACATCCAGTGCA
ACGCTCTCACAATAGACCTCAACCAAGAAGCCATTGAAATTTCTCTCACCCATCTGGACA
AAACAGAAGCTAACCTAATTCTTTCAACTAGGCGTTTCACTGGCTTCATTGACGTGGTTG
TGATGTACACTGGCCGGGAGATCTCCGCTGTCGCCAGATCAGGAAACAATATGCACTTGA
ACCGAGTCAGCGCTCCAGCATACCGGGTGATGAATAGCCTCAGGGTGGCATCCAGCACTG
TTTATCCATTCACCGGATTCTTTGACGATATCTCTCTCTACAACTGTCATCCTAAGGGGC
GACTCGTCGATCTGCTGAACTTCACCTGAAGAAACTTTCAAAATGCATTCGTTATTTCCA
GTGCCACACGCCGTACAAAATTGATGAACATATTTAACAAATCACAGACAAAAGCTGCTC
ATGACCATTCCAGTACTCACGATTAAGTGCTTTGTAGTCGTTTTTTTGTTTTTT
>Contig_74_Coverage_41.84
GTGCGTTGCCAGGCAACATTACGGCAATGGTCCTGTGTTCTAACCAATACGCTTTTCCGG
GGAGCCCTTCTTGGCACCGACATGGATGGCCACCATTGGATCCTGGTCAGAGCTGCCAAT
ATGAATCGAAGCATGGCCACTTCCGTCAACGTTAATTGTCTTGCCAGTACAACTGCCATT
CTCAAGGTTGCCGGAAATGACATCACAATAGCTTCCAGATGGAAGTCCAGTGTTGAGAGT
TTTGGAAAGGTCATAACCTTCAAGGTTGAAGGCAATAAAGGCCTTGTTTCCTCTGGAAAA
TGCTATCTGATAGTCTGAGCCAGCCCACCAGTTTGATAACCCGGAGTAACCTGCGATGTT
CCTGAAGGCAACCATGTTGTACATCTGGCGCCATCGGTGCTCACAAGTCCAGCCGTTACC
ACAGGACATACCATTGATGGTGACTGACTTGGTACTCATGTCGCCGTTCTGAGGGGGTCC
TTGGTCCGAGCTACCGAAGTTATACGAGCTCATCACCCTGGGGAAGCCATATGGATGGGC
CAACATGAAGGCTGTAGCCAGCTTATAAGGACGGGGCTCAGAGTGGGTAAGAACACCACC
TCCGCCGCCATGGCCACGCTGGTTGTCATGGTTATCGATGAAGACAAGTGAATCATCAGA
ACTCAGCATTCCCCAAGCTGATCCCCAGTTGGATAAATACTTCATTGCGTTTTGCTTTCT
GAAGACTTGAGCCAACTTGACTCCAAAAATGAAGTTGGTGACCCTGCCAGTGCCAAGGTA
CTGATCTCCCTTGATCGGCTCACCGCCCATGTCGATTACCTCCTGGTAGACAAAAGGCTT
GCCGCCTCCAACGTCAGAACGGACATTCTTTACCCTCCCGAAGATGGCAGACAAGTCACC
TGGCCACATATGCTTGGCAGCGTCGACTCTGAACCCAGCAACTCCGATGTCGACTAAATG
GTTGAGGTATTCGGCAATCTTGCCTCTCACGTAATCCTTGCCGGCTTTCAGATCCAGTAA
ACCGACCAGGCGGCAGTTCCTCACCTCCTCTGCATTGTTGTAATTGTGGATGGTCATGTC
GCCGGTGTGGCAGTTGGAGCCGTCGTTGAAGTCAGTGGGACCGAATGGGACGCCAGGGAA
ATGCAGACTGTTGGCATCGTACGAGGATCCAGCTGTGCCCTGACCAGTGCCTCCAACACC
GGTCATGTGATTGATCACAGTGTCTGCATAGATTCTGACACCGGCACTGTTGCACCTGG
>Contig_75_Coverage_55.19
AAACACTTATCATCTAACAATATTCATAAAATAGAAACGACGATCCATGAATATATTAAG
AGCAGGATTAGATATCATATTATTGATCAAAGACATTTATTGGAGTTATTGAAGTGACTA
AAATATACAGAAATTAACAAATGTATTTAATTGAGTTGAGCAATGATGTCAATCATGTCA
AGACAGCCAACGCCTCAGAGGCAACACTAGCATACACTATAGACTAACAGAGGTACGGTC
TCAACTGTTTACATCCAGATAGTGAAGTGTCTACAGCACTGGGAGAAGCAGGAGTTGGTT
TCATATCTTGCAAACTCATTGATGAATCGATGGATACAAATCTAAAGATCTTAGTAAAAA
GACAGTTGTTGAAAAAACCTGAATCAGACTTGCTATAACCTGTAAGTTTCGAAACACTCC
AAGCACCACCTTGACACTGAACAGTATCTCGATCCATACAGTTTCAATCCAGATTTTCAA
CAGTTATTACACTGATAGTATGAAAAGTAATGTTTCTGTGATAAAATTTTGATAATGGTG
TGTGAGTATTATCATACTTGCTTCGACCGAATGGATCTCCTCTGTTAATTACCAGAGGGA
GTGTTTGGTGCAAGTGATGCTTTGGAAAACTTTATTTTGATAATGGTCAGTGGGCAGGCT
CATATTTGCTTCAACTGAAATTGTCTCCCCTGTTAAATACCTAGGGGAGCGAATCGAGAC
TAAAGAGCGCAGGACTTAATTGTGTGTATTGGACTGGACTGAAAATAAAGATAGAAGACA
TTCTACAGTGAGTTTCTATGAAGATGTGCGCTATCACCAAAGATGAAATGCCAGAAAGGT
TTTGAAACCAACTTACATGCATGGTTTTTTAGAACATGATACATTGCCATACAGTTATGG
AACATCCAGTCACATTTGTGTCCTCAGACTGGCAGGTCACATCACCTATATCACTGCTGC
TTGTTTTACCTAAGTAAGCTTCCTGTTCCCTGTTAGGACTTGTTTTGTATAACTAACTGA
AGCGAGTGTAACTTGTTAAGTAAAAAGCTAGTCAAATTTGATTGTTATTGAGTGAAGCAA
ATATCTTAAGATGAAAGAGAACTGTGTATTCACTAGCAATGGTCCAAACAGTTACTACAT
GCAACATCTTGCCTTCTGAAACGTCTTGGCTTACTGCAATCACAAAGCAATTTCCAAACT
GATTTCCACTGATTGTTGTTTGTCATTGTTAAAGAATTACCAACTGTATTTCATCTTTGG
CATGATTGACTCTAAGCTTAAAAGATTGTTTTAGTAACTAGGGTTTATTCAAGACAGCCA
AGGACAAAAAGTCTTCATAACTAAGACTAATGGCTCCAGTCATGCTTGTGTCTCGCTGCT
TGAAGGCATCTGTCAGAGACTTCAGCATCACACAAGCCTGGATGAAGTTATCAAGCGTCA
ACTGCCTTCGCGCCTGAATATCAAATCTGTAGACGATCATGTTGACGAAGTTCATAGACA
AATTGTACCCCATCTGACTGAAAGCAGAGTGAAGCTCTTGAGCTTCAATAGCTCCTGAGC
GATTACCATCAAATCTTTCAAAGACAGTTCTCCACTGTTGGATGTAGTTCCACAAGGCAC
TGAATTCATTCATGTCAATCGTTCCGCTCATATCACGGTCAAACATACCTATCATGAGCC
TACAAGTTTCTGGGTTGAACTGACTCCAGTTGCCATTCATGAGGGCTTGCTGCAGTTCCA
GTGCTGTAATCTTGCCTGACCGGTCACGGTCAACTGACAGGAACCACTGGTGCACCTGGG
GGTCCATCCCGGGTGGAGGGGCACCAAAACCTGCAGGTGCACCACCCCCATATGCGGGTT
GTCC
>Contig_76_Coverage_37.97
AGGTCGCCGCCTTCGACAAAGATTCTGGTGAATTTGGAAGGGTAAACTACTCAATAGAAA
ACCCTGTTGACTCTTTCCTCTCTATTGACCAAGATGGAGCGATCTACGTCAAGGACGGAT
CTGTGGATGTTCTGCAGAAAAACAAAAACTACACCTTCCTTGTGCTGGCCAGAGACCATG
GCAAAATCCCACGTATTGGCCAGACACTGGTGCTCATGAGGATGATCGAAGGCTACAACC
GCTGGTTCTTCTACAATTCCTCATACAAATTCCAAATACCAGAGAATACGCCATCAAACG
CGGAGGTTGGGTTGGTAACTGTGAACTCCAGCAACGTCAAATACAGCTTCCATCAGAAGT
ACACAGACACGGATTTCCCCTTCGTCATCACCCAAAATGGCGGCTCCATCAGGCTCAATA
CGCCGCCGAATTCGCCGGTAGATCATGATGGACTCCACAACTCCTTCTTTTTCGAGGTGG
CCGCCACAGACGATATCACGACCTTATACACCAACGTCACCGTCACCATCACAGATATCA
ATGACAACAGTCCAGTCTTCGTCATACCTAGTAGCGACAATATGATTATTCCCGTAAGTA
AGTTCAGGGAACCGGAAGCGACCATATACCAAGTATCAGCAACCGATAAGGATTCTGGTG
ACAATGGAAGAGTAACGTATGTCATACTGAACACTATCGACGCTTCCCGCTTTGGTATTG
ATAGGATCAATGGAGCCATTACAACACGTCAGAGTCTGTTTAACTTGGAAGGTAATCTGT
TTCATATCACTGTGGAAGCAAGAGATAACGGACACCCTGCACTGACGAGTTCTAGACAAA
TTACGTTCCAAATCCAATCAGAAAGCGTCCTCGAAGAGTTTATCTATAAAACTATCGCCG
AGAACGGAGCACCACAGACAATAGATCTTCTGAAGGGTGCTTTCAGCACATTTCCTAGCT
CTGAAGTGACCCTCAGTATCGATTCTGGTAACAGTTATCCAGCTGCAAAAATAAATAATG
ACGAGCTGATTGTGGACGCACTGGACTATGAACAAATTCAGTACTTGGACCTTACTATCA
ACGTCACTGGTAGAACGACTAACAGGTTCGTGGGCTTTATTCATGTGGCTATTGCAGTCG
AAGACCTTAATGACAACGGCCCAAGTTTCATCGCCTCGCCATATTCCACTTTCAACATCC
CCATCACAGCCAAATCAGGAGCTAAAGTGTACCAGTTCGTGGCCGTTGACA
>Contig_77_Coverage_32.87
GATGGCAGCTGCCAACGCATCAACTACTGTGCTGATCACCGATGTTTCGCCGATGCCACC
TGTGAAGAGGATTTGACCCAGGAGAAGAACTATGTGTGCAAGTGTCCCAGGGACTGGACT
GGGGAGTTCTGTGAGCAGAGGCAACCTGCAGGACTACTTGCAGGAATCACCACTGGCGCC
ATTGTCGCCATTATTGTTTCCATCTTTGTCCTGCTTGTGTTGGCAGTTGCAATCATTCTG
TTGGTGAAGTGTGGACGGCGCCCTAGCCCAGATGACAAGTACATTCTTGAGGTGGATCCT
GAAGACGATATCCGTGAAAATGTCATCAACTACGATGAAGAGGGAGCAGGAGAGGAAGAC
CATGATGCTTATGACATCAACCGACTCCGTAAGCCGGATGCAGAATCTCTCCACAAGCCC
CCACTGGACACCATGCCACGGAGGGAAATGCCCAGGAGAAATGCTCCTGGGGAGTCTCCA
GATGTTGGCAACTTCATCGACGACAGATTAGTAGATGCAGATGACGATGATAATGCACCG
CCTCACGATGCAGTGCGAGAGTTTGTGTACGAGGGTGAAGGGAGTGACGCTGGATCCCTC
AGCTCGCTCAACACATCCTCCAGTATCAGTGAACAAGACTATGATTACCTCAATGACTGG
GGTCCCAAGTTTGCCAAACTGGCAGACATGTACGGAGCAGGCATGGAGCCTGGAGAGGAG
GATGTATAAAATGTGGATGTGTGTGACGACGCTTGAGAATACCCTCAGGGCACTGTACCC
TATGCTGGAAACCATGGAATCACATCTAATTAATGACTTTTGGTGGAGACTGTTCACCCA
GGTTGCTTATAATGGAACAATACTATTGACGAACAGTGCATTCATTCCATCTGGGGAAGA
CTTCGCCGTTTGATTAGAGTGACGCATGAAGTTACGTGACGAATGGATTTTAAATTGCAA
CAAAATCTGGGCACACTCTTCCAAGACTTAGGTGGCCTTACATCGCAGAATATCATCATA
TGCCATGCCTGTTAATTTTGCAAGCCTTTAGCTATTGAATGCTGTTCCTATTGAATGTTT
T
>Contig_78_Coverage_64.11
TTCGTATTGAAGGTCGCTCCGGAATGTGGTCCCAATGTGAAGAGTGTGGCGAAGATCAAC
ATCATCACTGATCTCCATATCACGGGCTTTGCCAGGTGCAAAGATGGAAAGAAATATGAA
TTCCGTTCCAGCAACCGCGTGAACCACTTGCTGGAAGTCTCTTATGCGGGATCTGGTTGT
GTTTTCTTTAAAATGGACTCGTCTAACGTGTATACCGTCCCCATTTTCATCCAATGGGGG
TCGCCCGCCAGTCCACTGCAGACAAGTGAGGAACAGTACCAAGTCACGTGTACCTTCGAC
AAAAATGGGGAAAGTAAAAGTGGTTTTAAGATCATTACAGACGCAATCCTCGCCCCTCGA
GAGATCCAGACAAATCTTGGGCCCTTGGCCAAATCTGGATATTCTCTGGACATGACGGAC
GTACTGGGGAACGCCCTGCCCAGCACTGTAGACATCGGGAGGATGGTGAAGCTAACGGCA
AAGTCAGATGGACGGGGTGGAGAGTCTGGACTCAGAGCGCTGTCATGTGATGTCGTTGGA
GTCAAGACTACCAAGAGATACGCCATCCTTAGAGCTGGTTGCGGTGACGGTATGATCTTC
AACAAGACTGCTGGATTCACCACCAAGGGCCTGACAACGATCAGCCCATACTTTGCCACC
TTCAACCTCTTTCAAGACGAAGAAGTGTTCTTTGACTGCAACTTCACTCTTTGCAGAAAG
GCTTGCGATGGGAGTTCCTGTGCTACGGTTCGCCGGAAGAGATCAATGGACATTGATCTG
TCTGGAGAACGTATCAACGGAATCGCCTCAAACTCTGTCAAAGTGGACGCCGATGACGAT
GAGCTTGTGGGGATATTGGACCCTGACGAACCCTCCCCCCGCAGGAGTTGTGGGCTCTGG
AAGGTTCTAGTGACCATCCACTGGGAGTATGTGATGCTGTCCCTATCACTAACCATCACG
TTCCTGATAGTCATACTGGTTGTCAAGTCAATTTCAGCAAGATCGGTTGCTAAGGAACCA
GACATGAAGCCCACTTTACACATGTAAAGGATGCCTATAAAAT
>Contig_79_Coverage_104.65
GTTTATTTACATTTTGTAAAACTTTGGGATTTCAAAACGAAATCTTTAAAGGAGTAGTTC
AACAGGATAATACGCATATTGCCATTTCTAACATATTTACATTAACACTTTGATATCACG
CAGGGCGACGAGCGGCCCCTGGATAAGGGGAAGATAACTCTCAAACACAACCTTGTCTGT
AAAGAAGAAATAAAAAATAGTGTTCGGCTTGTCACTACGCAGGTTCCTATGGGTTTGTGC
ATAAATAAGGATATATACATAGGTAAAAAATATTCTTCTAAAACACTCCACAGGGTGATG
TATGCACAAACCCCCTTCAGCATCTCTGCTGAAGACGGTGTTAATTAAAAGGACGTATGC
ACACTTTTAAAACCTGTCCTCTTTCATGAACTGGCGAAAGAACGAAAAGTCTTTCTTAGC
ACAAGAGTGGCCTCCCTTGTTTGTTGTTCCCGGTAGAGGACGTTGCTTAATTGTTTGTTG
CACGTGTTCAGTAATTGCTCAACGGCCAAATCACGATTGCGTTTAAAAATACAATCACAC
CTCGGTTGAAAATCATTCGGAAAGCCTGACACTTACTTCGTTACAAGCGAACAAAACAAG
CTATATTAGAGGAATTAATTCTTAGCGTAGTTCTGATCAAAACGCAAACGTATATAAAAG
TGATAAATTATGTAACAAATGACATGTTTTCAAAGTTACGATAAAGCAGATATACCTTAG
TATCTGTAACGGATCATGACGAGGGAGGTTTAGTTAACCCGTGAACTTTAGCTTTTTTCA
TACCGCTCCATGGCCTTATCCTGCTACATACGCCGAGATCGGATATTTTGAAAGGCACAC
TGTGTACCCCTGCAATTCTGTCTAATGCCAAACGTCTTTCTATCCTGGATTCTGTCTAAA
ATAAAAATTCATCTCATTCTTTTCACAAGAGTTTGTTTTTCTACTGCTTCAAATCAACAG
CAGCCCTGGCTATCGGATAACGATTGCTGAGGATGTTATTTTTGTTCCGTCCTGTAGCAG
GGCCGCGTAACATATCCCTACGCGACTGTTAGCGGAAGGTTACGGCCATATATAGTCCCG
GCATCAATCCGCCTCGCCCACACCTTGCGAGGGATGCGTTTGTTCCACAGCGACTCGCTT
TGGGTCAAATAAATCACTGACTCACTATCTCAGATCAAGATTTCTCCACAAATCAAGGAA
TACCTAGAAAACAATTCTGTGGCAGTGAAAATCAAATCCCGATTTTCTCGGCTTCGAGTG
TTTGGCACTCATTCGGTAACACGATCCTTGTGGTGAGAGGACAGCGTACCACTACTGCAC
CGATGCATAGTTCTTGCTACTCGGCTCAGCGCCATAGCTGTGGTAACTATGGCAACCAAT
ATAGATAAAACGCACTCCAATACTCTTTCCCAAGTGGAAGGACGGGAATAGGTGAAGGTC
GTATTTGGATTATAGGAAAGATGACTTGCGAAGATCACACGTGTATATGGTATCATATAA
TCCTTTGCACATCAAACAAGTTACGCACTTCTCTCTCACACTGTAAAACTTAAACGTAAA
TGGTAAGACTAGTTGCTACAGTAGTCCACACAAATTGGGAGCAATGATGTAGGGAGGGAA
TAATACAGGGGGGTATCATACAGGGTTGTCGTCATCCAGAACTACCCATGGTATGAGTTC
ACATTGCACTTGAGTTGAGTTCACTGAACCACGACGGTTCCGACGAAATCGCGAAGGAGA
CCTTCTCAATAATCCCGGCCAAGTACTACCAAACGTGTAACCTCCAAACATTCACACATG
AACATATCACAAGTCCGTGCCAGGTAAGTCGGAGGCTGGTTGACCAAAACCTGGGTTACG
GTAGCCCGATGGGGACATAATGTTAGATGAGTCACTAGCGTAGGGAGAGGAGTGTCCCTG
ATACTGAGGCTCGAACTCCCCTGACGTGCGCCATGCTTTGGGTGTGGTGTTGTAGTCGCG
GTACGGGGGCCTGGCCATTTGTTGCTGTTGCTGCTGCTGCGGGTATGATGGCACAGGAGA
TGACGATCCAGAAATGGGTGGGGTATAGCTGACAGATGGTTCGCTGAATCCAGCCCAACC
TTTAGCTTTTCTGTTGAAGTCCTTGCCCTGAAGGAGCTGTGCTGAGTCGGCTTTGAGGTT
GGCCTGTCTGAGGTTGGGGGGCATGACAAGAGGGGGCGTGGCAGGGCGTGGCGCTGGGGC
AGGGGGTGCAGCAGGCTTCAGTTTCAACATCTGATTAAGTTTCTGTTTCCTCTCAAACTC
TGTTAGGTCTTCAAAAGCCCTTTCAACACTTCCGCCGGGGTTTTGGAGGGCTGCATCCCA
AGGGGAGAGTGGTCCCTTCAGAGGTTTTGTCAACCCTCCCAGCGGTGCTGGTTTCACAGG
GGACTTTTGTGCATTTGTTTCATCAACAACATATTTCTCCACTCGCTGTCTCCTCTTTTC
AAACAGCTTACCAGCTTTACCCTTACTGTTCTTGAGACTCTGCGCGATGTCAAAGCATTG
ATTTGGAGATACGTTTTGATGTTCGCACCTCTGCGAGTCCAGTCTGAGTCTCTCAAACTC
CTCTTGTGTTAAACTCATCTTTGTCTCGGTCTCAGGACTCGTCACACGGTGCTTGACGCT
AGGGATCTTGAAGTGCAACGTTGGGTCTTCGTCCTCGTCGTAATAGTGAGGGTTATATCC
GGGGATGTCGTCTAGAGGATTGAGAGTGATAACTCGCCCGTCATGGATCCACTTCATTGA
CCTCTTTTGACGTTTGGCAAACATCTTGGCACCGCGGGCTTTCTTATTAGCAGCAGACGT
AAGGGAATGTGCTATAATCTTGCACAATTTCATTTGCTCCTGAATGGTCGGAAAATTCTT
CTCGGGATCCGCATAGAAGGCCGAATCCCCAAAGATCTTCCTGTTACCAAGCGAAGATGT
AGGGCTGGATATCTCGCTCTCGATACTCGTAGTCCGGACAAGGTCAAGGTCATGCGGCCT
CCCAGAGAGGTCATCCCTCTCCCCCGCGTGAAGGCTGATCTGGACGGGTGGAGCAAACAC
TGGCAGCCTACTGTGGTGTTTAGATGAAGTAATGCTTTCCTCCTTTGACGATATGATGCT
CCCCTCATCCTCAACGTCGTCATAGGACCTAGGCGACAACATCTCAGTCTTGATGTCCCG
GACTCTGGTGATGCTCAACTCCTTCATCACCGGCTTGGGTGGCGGAGGAGGAGGTGCTGC
CTTGGTTGGCTTCCACGACTTATTGACATCAGGCAGAGGAAAGGTGGGGTACTTCTTGTC
TTCAGGCTTGTCGAACTTCACAGGTTCCTGACCTCCAAAGGAATCGCCAGGCTGCCACGA
CTCTTGGCGCGTGGACATAGTTGTATTCGTTGTCGTTGACGAAGTTACTTTACGAACATT
AAACATTGGCACATTGGCGGAGGGCTGCTGACTGGAGTATCCTTTGGGAGTGGCATTGCC
TAACTTTGTATCGTCTTTGGGCCCACTGAACATGGCGGATACCTGCACCTGGACTGGCTG
GGAGGAGTATGGCTGCTTGGACAGGCTCGTATCCAGCAGAGATGGGAGGGGGGCTTGAGT
CGGGGCCCACTCATCGTGGACTACGGAAGACATGTGTTCTGAGTGGACAAAGCCACGAGT
CTCCCGCCCAGTACCCTTCTCTACAAACGACTGAGTTTGGATTGACCCTTTCTTCACGCC
GTCATCGTATGAAGTAGACGTTGTTGACGTCACCCGGTCGCCATCTTGCTTAACCGACGA
GTGACCGTTGATGACCGGAGCGTGAGACCCTGCCACTGTGTGGACGCTGGGCATGTTGCC
CCTGAATACTTCAATGGCGAGAAGGTCGCCAGACATATCGACGTAACGCATGGCCTCGTC
ATGAGTGCGACCTTTCAATGAGATGCCATTGATGCTGACAACTGTGTCTCC
>Contig_80_Coverage_48.85
GGCGATGACAACAGCGACAACACTCAGTGGGGCAACGATGAGAGATGAAGTTCCACACAA
GCATCACGTTCATGATGGTTCCATTAGCAGAGCCTGATGGCAATAAAGGCTGTTTACTGT
TATTCTGCAGTAACTCATGTTGTCACTGTTATTCACTGCTACATAACAGCATATTCTTGC
TGTTAACAAAAGCCACTTGTCAGATGATGATTGTAGCCAAGCCAGATGGTCCCATGTTCA
ACATATAACATCACCACTGTTTTGTGTCAATGGCTGCATGCTCGGTGGCAACTTGTTTTC
AATAGTGACGTCATCTGCGGTGGTTGTCTTCCTGTAGACAGGATTATCGAAGTTCATGCT
CTTTCCATTTCCTCGGGAGTATCTTCTGTACAGCACATAACCAACAATTCCAAGAATGAT
GAAGAGGACACATAGGACGCTAATGACGATGCCAGCAATGTGTCCAATATTTTCTTCCGC
CATATGCTCTGGTGTGTGCTGTTCCGTTGTATTCAACTGGTCTGGATGCGTGACGATGGA
GTAGCCAGAACCTTCTGTAACTTCACTTCCTGTGGACACCTCAGGTACTGTAGTCTTACT
GGTGGTTACAACTATAGGAACATGACTAGATGAGCGATTGTGACTTCTATTTGGAGAATC
TGGTTTGACTGGCACTGGAGAAGGACTGGCTTTGCTGGGTGTAGTACCGGTTGTAATGTC
TCCTTCAACACAGGTCTTCTTATCTGATGACAAGACGAATCCATTGGGGCAGTCACAGAC
AAAGAATTCAATGTTGCTGACATCATAAGCTTTCGGGAGACAGAAGTGAGAACAGCCGCC
TTTGTTATCACCACACAATCTTCTCTGTACTTGTTGTCTGTAAGGATGGAATACATGTAC
ATCCATGGGTGAATGCAGATTCAGGGCAATTGTTTCCACTTTGACTACTTCATCACCACG
TCTTCCAAACTTGCTGTACTTCCTGACAGACTCAGATGGCCAGTCTGTCCAGTAAAGATA
ATCCTCAAAGACAGTGATGGCAAAGGGATGGTTGAGATGCAGGTGGCTCTTCAGTACAGA
CACTCGCTCTAACCCATGCATGTTTGAGCTCTCGATGGTGTGGCGCTTGGCATCAATCCA
GTACAGTCTGTTAGCAACATAATCGATTGTGA
>Contig_81_Coverage_38.35
CCCATCAATAAGAGGAATCAAGATGTCTTCTCGACATATTTCCGGAATGCTGACCTGGCA
GTTATTGCCGACATGCAGGTCAAGCAGGAGGCTGTAGAGACCAAGAAAAAACTCCAACAG
GAGATGAATGATATGATTCGAGAACAGCAGCCAGCAGCTGAGATTAAGGCCTATGTCATT
GAAGAGATGCAGAAGAATGGTATCCCAGAGCAAGAGGTAGTCATCCTGGTATGGATCATT
GTGATGGGCTCTGTTGAGTGGAACAAGAAGGATGAGCTGGTCACAGAGCAGGCCCTGAAA
CACCTGGCCACATACTCTCCTCTCCTGGCTGCAGTATCCAAGTCGGGCAAATCCCAGCTG
GCACTTATTCTCAGGATCCAGGAATACTGCTATGAAAACATGAACTTCATGAAATCCTTC
CAGAAGATTGTTGTCCTCTTGTACGATAAGGAAGTACTCAGTGAAGATGTTATCCAGAAG
TGGTACAAGGGAGGCCACTCTTCAAAGGGCAAGAGCACCTTCCTTGAGCAGATGAAGAAG
TTTGTAGAATGGCTTGAGAATGCAGAAGAAGAATCTGACGAGGATGATGATTAATGCTGG
ATACAAGCATGATGGATACAAGGACAGATCTGCAGCTATGCACCAGGGATCTCTTGCTTT
GATTCAAGTCTACCATGACTGCATGTTGATGCGGTGATGTACACTGGACTGTCTGCCTGC
TTTGACCAGGTTCCCAGCAGTCGTGCTACAGTCCTACACTTCCTCACTATCGGTGTGTCT
CCCTGTTAGTACTGGTCCAAATCAGTCTGATTCAATCCTCAAACATGTATGACCTATATA
AATTGGAGAAATGTTGACATCTTGATATTTCACTGGACAGTTGCTGAATAAAGAACAAGT
GGATATATCCTGACTTTACGCAGTTCTTGTTTCGCTCTATATGTACATGTGTTATTGCCA
TGGCAACAGGTCATCAGAGAACATCCATGAGTTTGTGGAGAAGGATCCTTCTTCACCCAA
CTCTCCAATACGATCACGAATTTGGTCTGTACTCATGTATCTTGTTATGGTGGCTTTTAT
CATAGACGACTTTCTGATTTGCTGCAGACTGTCTTTT
>Contig_82_Coverage_64.92
CTTTCATGTATGAAAATTCTGTTAACAAAGAGCCAAACATACGCATTATCCATGTAATGC
ACAAGACGTGATGACGTACTGACTTCAGAGTACTGTATTCCGATGGCACATAAATAAACA
GGTCAGCATAAAATGAACTTGTGTACACCTGTATACAGACATACTGCAGATCAGTCTATA
AAATTAACCATATTACAAACAGAATAAATAATTCAAGTAAAGAATCCAACTGAGTAAAAA
CACATTGTGTGTAGAGATGGAGGGTACAGGTGGTATTTAATGATACTTATCAATATAGTA
TGTTCTGTTATCAGGTAGGGAAGACTGGAAGCATCTGATTTTGACACAAACAAGCTCACA
ATCATGATTTTCATTACAAACCCCAAGCACTCCCTAAACAAACCAGTAGACATCTTCAAA
ATATACACCACAAACTAAAAGAATGACAGCATGAAATGTACAAGTTTTGAGCTTATGATA
GCAGAGAGACAAGAGCGGTATTTCCACTGGTTGATGCCAATGAAACTATCTCTCCTGCCG
ACAGTTGGGGATGGGGAAATGATGAGGCTAGCTACTGCGGAATATTCTTACATCTGTACA
ATAATCTCCTCTAAAGCTCGGACTTCTTAGATTTCTTGACTTTCTTTCCGCTTCTGTCGT
ATCCCTTGAGTGGGTTAGTAGATTCTTTTGCCAGATATTTGAGGAAGTCGTCCACCTCAC
GGCCTCCATTATATTTTTTAGGAGCACCCTTTGAGTTCCTGGGTGCAAAGTATAGTGTTG
GGAATCCCGAGACTTCATATGGTTTTGCTACATCATTTGCTGTAGCATCCATCTTGGCTA
TCGTGATCTCGGTTTCATCCTTGAGCTTTTCTGCTAATTCATCATATTTGGGGGCCAAAC
TTTTACAATGGCCGCACCAAGGAGCATAAAATTCAATGAGAACATCCTTCTCTTCGTTAT
TGACTATTTCATCAAAGTTCTTGGCCACAACAACCTTGACTGGTTCATCATTAGGTTCCG
GGACAGGTTCTGACTTGAGGTATGGGTCCACCTTCCCATCAAGGACATCCCTCACAAACT
GTTCAAATGTCTCCATGCTGAAGTCTCCCTCCATCCTGTATTTCTTATCCTTTGTATCTC
TGGCACAGACGAACGGCTTGTCACCGGAGATATCGTCGATACCGTTTTCGTTCAGCTCAA
ACTTCATTTCCTCCTTGTTGCTTATAGCAAAGTAGACAGCCTTGCCCTCTCCCTGGAGCT
TCTTCCCAACCTTCATGACTCTGTTCCTCCAGTAGTTTGTTCCCTTCATGTTCTTCTTAT
AGTCCACATCGTAGTACGCCACAAACAGAGGAGTCTTGAACTTGCTGGCATTGTCTTGTC
CCCTCTGTGCACACAGGCCCAAGCTGGTCTCCTCAACCCACTTCTTCACTTTGTATTCCT
TCACGTCCCCATCAAAGGCGACCTCATTGTCTTCAAATTTACTTTGGAATTTTTTGGGTC
TGAAGATTACAATTTCATCTGAGCGCTTGTATTTCCTTGCAACGTCTTTGCTGTAGGTGT
GAGCAAATCGCAGCTCGCTGGACATGGCATCAGCTGTCTTCTTGAAGATCTGGGCTAACT
CATCATCCTCAGACCCAAAGAAACCCACAACGCCATATTCATCCACGCCGAGGAACTTCT
TCAAATCCTCTTCTGTTTCACAATTTTTGGAGGAAGGACCAGCCTTGGATTTCATCAACT
TGACAATACCACCTGCCTCTCGGGGTCCATTGTATTCTTCAGCAAATTCACCATTCCTGA
AGATCTTGAGCGTGGGGTAGCCAGAC
>Contig_83_Coverage_32.08
TTATTTTAACATGGCTTTAGGAATCGACTTAACTTAAATGCTGTTAGTGCCACTAATCTG
ATAAAAACACCAGCATCAATCCTACGATTGGATAAACTGTACGCTATTTTGTAGGATACT
ATTTCCATTACTGTGGAATAAAATGTCATTGTAAAACATTGTAGAACTGAGCCACTAACA
CAGAAACGAGCCCTAATCAAGTCTTATTAAACTGAACACAAAGTCTTCCTGTGATTTAAA
ACTACAGGTTGTTTTGTAAGCTGCACAACACTTCTCAATTTGATTCAGTCACGAACGCTT
AGCAATCACATTTGGGCGGCCGCAGTTTTGTGGTGGCAGGAAGGCAGTTGCAAGGAACAA
CATCAGGTCTGGCTCTAACTGAAGACTAGTAGTTTGCTGGTAATGATATCCGCAGCTGTT
TTACTTGGTGTTTTGAGAAGCCGCCGCCCATACATATCTGTACTCAAGCACAACTTGCAC
TACTTTCATTGTGACGTCTGCGACATTTCAAAGTATCTGTAAGTGGGGTTTTCATACCCA
TTCATTTGCATATTTGCAACATGGCGCTCTTCTGGTGATGCTGCCGGGTCCACCTCTACG
TAACCGTGGGTTACGGGTTGGCGATGGTTCCTCCTCCTCAGCATAACAATGGCGACAACG
ATGATGACGAAGACGGCCACGCTGCCGATAGCAATGCCAAATGTACTTCCAACCTGGTTG
GACATTCCGCGAATGGCCACTTCCTGTACAGATCGGTCATCGACATGCATGCCCTCGTCC
ACAACATGGGCAACAAAGTGGTCATTGTGCTCATACGCATGTTCATCCTCGTGGGTCTCA
TCCATCTTCTCCTCGCTGGAGCTCTTGTTGTCATCTTGGTCATTGTAGTTGTAGTCATCA
GCGCTCTGCTGGGGCTGAGTGTTGTCGTTGAGAATGACGTTCTTGGCGCTGGCATCGACG
GCTCTGTACCTCAGGGCAAACTTTAAGATCTCAGGCTTGACGACCTCCTCGACGTCTGGG
TATCTGGAGAGCATGCCGAGTGTCTGGTTGAGTCTCTCGTCAATCAGCTTGATGTGTTCC
CTGTAGTGTGGCCTGATGCGTTCGAGTTCAGCGGGCTCAGTGTACTTGACGTGCTGGTAG
TGGTTCACGGTGTGCATCTTGTCTTTCTCCTCAGCACGGAAATAAGCACGCAGGTACTTC
AAAATCTTGTGGGCATCCCTCTTCTCCTCCTGCAGGGCAGTCTGGAACTTCTCGATGGCC
AGACGCTTGCGTTTGTTGAGGTCACCCTGGATGTGCTGCTGGTGCAGTGCCACGATCTGC
TTCTTCTCAGCCAGATCCTCTTGCTCATAAGACTCGTACAGGCGCTGGAATCTCTCTGTG
ATCTCGTGACTGAGGGTCTGGGCACTCTTGGGGTCAGTCTTCCTCAGCTCGGCAACATGT
TCACGGGCTGCCTGCCACTCCTTCATCAGCTTGGTGATCTTAGACTGTTGGTCTTTGCGC
ATGAACTTGCGGGCACTGAGGTACCACTCATGCTCATTCTTAAAGCCGTTCTTGAGACCC
TTGAGGTAGTCACGGTACACATTCTCCAGGGATGGTTTGTTGGCTGCCTGAGTCTTCTTG
TGTTCGTGACTGTTAGTTTCGCTGGAGTCATCCTCCTCGTCAGAGTCCTCATCTGAGTCC
TCATCCTCATCACTGTGGGTCACCAGAGGCACAGGCTTGCCGTCAGTGGTCTTTCCTTTC
GGGCAGCAAACGAACTCGACTCCATTGAACCTATCAAGGCCACATTCCAGCAGCATGGCG
AAGCTCTCGGTCACCATCTCCCTCTGTCTACACATGGAGATGGCTGTGTCGTTCCAGCTC
TTGAACTCCTGGCAGATGCTGGTGTCATGGTGGTGGTCAAACACGCAGTGCTGGGGAACC
AGAAGGGCATCGCTTTGGAAGGGGCCATCAATACACCTGTACGGCCGGACATGATGGGTG
TGTCTCTTGCCAGTCTTGGACGGCCATTCAGGGACGTTGGTTTCATATGATGCCTCTACG
ATGTTGGTG
>Contig_84_Coverage_42.43
GCGTGGCTGGTTGCCATATTGGTTATCACATTGCACTTGGACTAAGAAGGCAGCCTGCGT
CATATACTCTCTTGGCTGCTCATAGATGATACATCCATCTCTTTGTCATTCTTCTGAGCT
ATGCCCTGCCTCATCCAAGGGTGGTCCAAGATCTGCTCTACTGTTGGACGTTCAGATGGC
CGAATGGACAAACACCTTCTGATAAGATCTTTCACTTCTGGAGAAATTCTGCCTTTAAAT
GTGAGCTCAGCTTTGACAATGTGTTCGTCAAGTTCGAATGGAATATCTCCGCAGACCATG
TCGTAAAGAAGGATGCCGAGAGACCATACTGCTGCAGAACGCCCATGGTAACGATGGTAA
CGAATCCACTCTGGTGGGCTGTATACACGGGTACCATCAAATTCACAATAAACAGTGTCT
TTCAGGAATGCTCCAGAACCAAAGTCAATGAGTCTCAAGTGTCCTGTTTTTAAGTCCACG
AGAATATTTTCATCTTTGATATCACGATGTATAACTCCTGCACGGTGAATACTGCTGAGA
ATTTCCACAATCTGTCTAAAGAAGTCTCTTGAACAATCCTCGCTGAGAGCACCTTTTTCA
GTAATATAATCAAACAAGTCTTTCACTGGCTCTGGGCGCTCCATTACTATGATAAAACTG
TCCGACCGCTCGTAATAATCCAGAATACGAATAACACCGGTCACATGTTGAACTTTCCTC
AGTAGACAAATCTCCATGGGTACTGCGTGTCCATTTACCTGGCCCCATTCTGTGACTTTT
TCCTTGTTGACGTGTTTCACAGCAACAGGCAAATTGTCTCTTCTTCGGACCCCTGCATAC
ACTGTTCCAAATCCACCACTTCCAAGAACTTGGCCGATTGTGTATGCTTTATCAAAGCTC
TCCTTTTCTTTCACTTGGCGATCTTTTTCTCCTGCGTATGAGTTAAATCCAAGTTTCCTC
GATAACATTTTCACACCGTATGTAAACACGGCGGATATATGTCCGGTTAAGGTTATGTAT
CCAGAGAGAAACAGCACAGTGTTGCTCGATCGAGTCTCTG
>Contig_85_Coverage_64.22
CACAGAGTCCCAAAGGATCAGCTTCAGTAAAACAAGAACTGTCCCACATTGTATTTTTTT
TCCTTCCATTAAATATGTCTTCACTATTTTAAAATATGCATAATAAACAAAAAATATTAT
AAAAGCAGCACTTACAAAGCAATGTTCAAGACATAAATACAACAAGTCAATGTTAATTCA
GTTCAGTCTTCCACTGCTGGAATTTCAAGCTTGATGTCTGTATTGTAAAATCTATTCCAC
AGTTTCAAAGCTTGCAAACACAAGAAATGTTCCTTAACATCTAGTGATTGACTACAGGAA
TGCAAAATATAATTTGACATTGTTCCACAATAAAGACACAAGAATATGAAATTCTTGTCC
AAAACAATGAGACAAGAGGCAGGAATTATTTTGTGAATTTACTACAGAGGGACGGGATGA
CAAACTTCGAGGCCATACATCGACAATGAAATGAGTTTTGTTGTTTTACACGAATAAATT
GCTGTAGAGAGAAATCAAACTGTGTATGATACATCCTAACAAGTTCAGTGTTAACTAGAC
AAACTGTACAACGCTGTTGCTGTGATGCCCAGCAGAACTGTTTTTCAGTTAGTCTGTGGG
TAGGACTGCCGTGTCAAGTTTAGCTGTACAAGTCATCGTCATCCTCCTGCTGAAAGTTGC
CCCCATCTTGACCGCCTTGACTTGGGCCTTGACTTGGGCCAGTCTGACCAGGGAATCTGA
AGCCACCCCCGAATCCCCGACTCTGTTGCAATGTTTGTGCGAACATTTCATATTTCCTGA
TGTCATTGTCACTGACTGATCTTCTGGCAAACTTCATAGACTCTTCGAAGTGAGCTCTTG
TGATTTCTGGCACTGGGTCAAACTCCTCAACCTCCATATCAGCCTCTGGGTTTGCTGCCC
TCTGTCTCTCCATCCTGATCTCTGCCTGGATCGAGTCCCGGATGGCCAGTTTACATGCCC
GCTGGCAGATTTCTGTCAAGTCAGCACCACTGAACCCGTGGGTCACCTTAGCTAGGTAAT
CCAATTCCACATCCTTTGACACAGGTGATTTTCTGAGATTTGCCTTGAGGATTGAAATCC
TTGACTTGTCGTCTGGGAGAGGAATGTAGATGAGCTGATCAAGACGGCCAGGTCGAAGAA
TGGCAGGATCTATGATGTCAGGCCTGTTTGTTGCTCCAATGATGAAGACATTCTTTTTTG
CGCTCATTCCATCCATTTCTGTCAGGAGCTGATTGATAACTCTGTCGGCAGCACCACCTC
CATCACCAACATTGCCACCTCGAGCCTTGGCTATGGAATCCAACTCATCAAAGAACAGTA
CACAGGGAGCTGCTGATCTTGCCTTGTCAAAGATGTCTCGGACATTTGCTTCTGACTCTC
CAAACCACATAGTGAGCAGCTCCGGCCCCTTGATGGAGATGAAATTGGCCTGACACTCAT
TGGCAATGGCCTTGGCTAACAGTGTCTTACCACATCCAGGAGGACCATAGAACAGAACCC
CCTTGGAAGGAGTCATGCCAAACTTGAGGAACTTCTCTGGATGTTCAACAGGGTACTGTA
CAAGTTCCTGGAGCTCTCTCTTGACACTCTCCAGACCTCCAATGTCCTCCCAACTGACAT
TTGGCACCTCCACTGATGTCTCCCTGAGGGCACTTGGGTTGCTCTTGCTCAAAGCCCACC
TGAAGTTCTCCATAGTGACTGCAAGGGAGTCAAGGACCTCTGCATCAATGGTGTCATCCT
CCAGATCAATGAGGTCCATCTTCTCTCGGATCTGCTGAAGGGCAGCCTCGGAACACAGGG
CAGCCAGATCAGCTCCAACATGGCCGTGAGTCTCCTGGGCTATCTGTTCAAGATCCACAT
CATCTCCAAGCTTCATGTTCTTTGTGTGGATTCTCAAAATCTCAAGACGTCCGGTGGCAT
CTGGGATTCCAATGTCAACTTCACGATCGAAACGTCCAAATCTTCTAAGAGCAGGATCAA
TGCTGTTGGGCCTGTTTGTTGCTGCCATGACGATGACATGAGATCTCTGCTTAAGACCAT
CCATCAATGTCAACAACTGGGACACAATACGTCTCTCTACCTCACCATGAGTCTTTTCTC
TTTTGGGTGCAATTGCGTCAAGCTCGTCAATGAAGATTATGGCTGGAGAATTTTTTTCAG
CTTCTTCAAAAGCTTTCCTCAAATTACTTTCAGATTCACCAGCCAGTTTACTCATGATTT
CAGGGCCATTTATGAGGAAAAAGAATGCTCCTGTTTCATTAGCAACAGCTCTGGCAATGA
GGGTTTTACCAGTTCCCGGGGGTCCGTACAACAGAATACCTCTGGGTGGCTTGACACCAA
TAGCCTTGAAGAGTTGTGGGTGCCTGAGTGGGAGTTCAACCATCTCCTTGATTTGAGCCA
GCTGTTTGCGACAACCTCCAATGTCATCATACCCAACTTCATGGAGTGCCTCTTCCTCTT
CCTCTCTTTTGACTGGCTCTCCCTCACAGTGGATGACTGTG
>Contig_86_Coverage_34.96
CAGATCTTCAGGTATCGTTCGTCCGTTAACGATCTGATTACAACGTGATTGCAGGAGTCG
AACTAACTGTTCGGTGCAGTATGTTAGGTGCTCTGTTTATTCTGGCGCTGGTGCCTGTGT
CTGCAATCGGACAAGTTGCAACTGAATGCAGTACCTCAGCTCGAGCCGATATCGTGTTTC
TTCTGGACACGTCCGGGAGTGTGGGACCAACGGATTTTGCCATGGAAGTGTCCTTTGTGT
CCGACTTCGTCAAAGGTTTTCCTGTGGGTCCCTCCGCAGTGCAGTTTAGCGTGGTCCTCT
TCTCCTCAACTGTCTTAAATCAATTCAGCCTTTATAAATACGACAACAGTGCTGATCTTG
TTCAGGCAATTCAATCTGTGAGATACCGCGGTGGTGGAACGAACACAGCAAGTGCGCTCA
CCTTCGTCCGAGAAACCAGCTTTCTACCCATTAATGGAGGCCGCACCGGAGCTACTCAAG
TCCTCATCATAATCACAGACGGTCGGTCCGCGAACAAGGCCAAGACAGCCTCTGAAGCAA
ATCTGTTGCACCAAGATGGCATCAAGGTCCTTTCTATTGGCGTTGGACGCGGTGTGGACA
TGGAGGAACTCCGAGCAATAGCATCAGACAACAGCTTTGTATTCACAGCTGCTAACTTCA
GTGCTTTGGGAGTTGTCAAAGATGAAATCCAAAACACAACGTGTAAGGAAATCAAAGTAG
AAGAGCCATGTGGTGAAGCTGCACTGCCAACAGTAACTGGACGCATGCTGAATGCCCCCA
TTGCTCGGCTTTGTGCGTGGCCCTGGATGGTGTCTGTACGGCTGGGGCCTGGGAACATAC
CTGCTCACAGGTGTACGGGGGTTCTGATCGGGAAGAAGAAGGTGATCACAACCGCCTCTT
GTGCATCAAGGTACACCCCACACAGTGTTATTGCTGGTGAGAACAACCTGCTGTTGGAGA
AAGAAGCCTTGAATGCAGACAACTTTGAAGTTGTTGTTAAGATCAACAAAACTGTCATCC
ACCCACAGCATGCAGGAAATGGTTACGACATTGCTGTTCTTCATCTTGAGGAAGACGTTG
TCTTCAACAGATGTGTCCTCCCCGCCTGTCTTCCTGGACCACGTGACAGCTCATGTGGAG
ACTCCACCTTGGAAACATGTACCTTTGCTGGTTGGGGAATCTACAGCAATGTGACAGTGT
CCCTGTCCCGCCGACTGCGAGAGACCAGGGGGAGGTATCTAAACCCTACGGTTTGTGAGG
CCGTCTACTCACAGACAAGAGGGCGCAGCCCGCCTGGAAACACTGTCTGCCTAGTGCCAC
ATGACGCGTCACAGGCGCCGTGCCAGGGCGACGAAGGGGGCATGGTCAGATGTCTGGTAC
AAGACAAATGGATTTTTCAGTCCCTCATTAACTACCCCAGCTGCACCGGCAGTTTCCCCT
CCCTCGGTGTCGACCTGAGACACC
>Contig_87_Coverage_30.95
TGAAGAACTAAGGGTAGATATTCAGTATGACATCACAATTAAGGTTTAACCAGTGTCATT
AGGATCTTTGCCTCATACCCTTGTCAGTCATGGTCTGGAGGTGTATGACTGAACCATCTT
TGTGCAACAGGGAGGGACAGTACATCAATACCACAAATTTCAACCATCATATCTTGGTTC
ATCTATCAATAAAACGTTAAGCTGAAAGGTAAATTCTAGTGCTTCAAAGCATTTTTCTGT
TTGAAATATGATTAATATTTTCTCCTAAAAACATGTATTCTTGAAATTATTTTTGTTTAC
ACGAGACATATTTTTCATTGTTCTATTGTGTCTGTATCACGATACGCTTCAGATCTTTTA
AGGTACATATCTCATCATGACTTTCTGTATCCTCCGCTAACTTGGGTAATAACTACATGC
CAGATTATTATACACAGAGTTTGTATAGACACAGAATGTGTTGTGAATAACTTGAATAAA
AATACAGGGACTGAATTTAATCCCACTCATATGGGTTTCCAGTGACAAGCCTACCAGGAA
TGATCTCTACAGATCTGTGCATCACCCAAACAGTCTCACAATACACAGATCGTTAGCCTT
CTGTGCAGCCTTATCAGCATCCAGACATCATATCAAGATACAGAGGGCCCTGATCGAGGT
TGTCCGTTCTCAGGCAGGAAAATCCATACTTGACTACATCGCGGATGGGTAAGACAATTT
TATCACATCAGCAAATTTTATTCTGCTTTCAATTTAACATACTGGAATCAACAATGATTC
TGTGTTGTCATTGTTTACAAAAACGGAAATATTTTACCCCAAGCATTATTTCATTGTGGT
TTTACGTTACTTTTCACAGTAAAATCAGATCAGTCTTGTGCCTATGATAGAGCATCTCAG
TTGCTGTAGATACCCATCCTCAAACAGCCATCAGGCTACAGTGCAAAGTAATTAAATGGA
GCTTGG
>Contig_88_Coverage_90.13
GCTGTCTTCACTTCCTGCTTACTTCATCAAACATGGAAATCTCATCAAGCCCAAGTCAGG
GCAATACCAAATATGTGAAGGCTAAGTGCCTGTATTATACTATGAAGACGAGTAATATTG
ATGATTAAATGATGTATCGATGATGTAGCCTATTAGATATTGAAATTACCCGCAATATTT
GTTGTCTATTTCATATAAAGTTCATCCTTACTGGCATAAGAACAACAAACAAAGTGTTCA
CGTGTACGATAACTTTATCAATACCACCTTTCTTTTGGGTGTGGGAAGCTGCTGTTGTTG
AAGTTATCTCTGTGATCAGCACCCTTGTTCACCACTGTGTCAAATACATTTCACTGTGTA
GGAATTATTGCGTGAACGTTATCACTGTATCTGTAACAGTAAGATGCATGCAGGACGTTG
ACACCATACACTTATCACTGTAACAAGAAATGGTCACTAATGCAAGAGGAACAACGGGTT
TGTGCGTGTGGCAACTTTCATTCATACCATCTTTTTTGAACATCGAAAGATGCTATTGTG
AAAGTTGTCAGTATGTATTTCTGCCAGAGTTCATGTTACATTTTACTTTATTACTGGGTA
ACTGAGTGTTATCATGGCAAGTTCATCACCAGTATTGCCGAGTTGTCGCAGCTACATCAT
ATCACAATTATCTTATGATACAAGGCGTCCTATACATCATCAATTCAAAATAAGGAAAGA
TCATATTTAGAAACAGCCATGTTAAATGACGATTTTGGAACATGAAAGTATGCATAAATA
TACCATGTGAAAACAAATGTTTTAAGCTGTCTGTCTGTCCTGTCCTGTCCTTCTGTCCGT
TCAATTAGCGAACACTTATTGTCCATTGTCAGCGCACCATGTACCGCGGGTACTGTCAGT
AATGTCATGTTGTGGTGTTACTGTAGTGTTCATGTGATTCAGTTTGTGTTGTTTCATTTA
TGAGTTGTCTGTTTACATGTGCAAATTGATACTCTTTACACTACTTGCAAATACAAGGTT
GTTATTTTTTTAATTAGTGTAGTCTACAGATAGGCCATGACATAGGTTCAGCCCTTGTAT
TTGTGACTTGTGTTCGGGTCTCATGTTTGCTATAGGTGCCGTATCGTCACATTTCGCATC
CGTTGATGAATATTCC
>Contig_89_Coverage_321.02
CGGCGGGTCAGATCGCCAAAAGTCCACGAACAGACACTGGTGACAAACAGCATGTTGTCA
AACAACAGACATGTCAGCCCGAACGCTTTAGGACAATAGACGGCGTGTGCAACAACATCA
ACAACCCCTTCTGGGGTTCCGCCAACCAGAAGTTCAGGCGAGTCCTACCGGCGGTATACA
ACGATGGTAACGGCACTCCCCGCATCAACGCTGTTTCCGGGTTACCTTTGCCAAATGTCC
GCACAATCAGCAATAATGTTCAGTTCGAGTTGGACCGGCCTTCTGTCCGCTTCAACGTAA
TGGCCATGCAATGGGGGCACTTCCTTGACCACGACCTGACGGGTACCCCCGTCACTACCA
ACAACGGTGAAACGATCCAGTGCTGTGATTCTGTCGAAGATGTGACTACAGATCCCACCA
ACCCTTGTTTCCCGATATCCCTGCCACTTGGGGACCAAGCCTTCCCCACCAGAAACTGCA
TGAACTTCGTCCGCTCCGAGCCAGCTGAGGTCTCTCCCGGAGCCCCCCGGGAACAGAAGA
ACTCCCTGACGGCCTTCATCGATGGCTCCCAGATCTACGGATCAAGTTCTGAATTGGCGG
AGAGTCTCATGGACCTCACGGGCGGTCTTCTGAAGGTGACGTCAGACAACCTGCTGCCAG
CTGGAGAGAAGACCGCGTGCGTCCTTGACCCCACCGACCCAGAAGACGATTGTTTCCTTG
CAGGTGACTCTCGTGTGAACGTCTTCCCCGGCCTCTCTGCACTTCACACCCTCTTCGTCC
GCGAACACAACCGCATTGCCAAAGTGTTAGCGTCTCTGCATCCAACCTGGTCTCACGAAC
GTCTTTTCAACGAAGCCAGGAAGATTGTCGGGGCACAGTTGCAGGTCATTACGTACAACG
AATGGCTACCGGAAATCATCGGCAGTGACGCCATGGCCCTTTACGGTCTTAATTCCGGTG
ACTACTCGTACATCGAGGAGGTCAATCCAACTCTTCCAAACGTCTTCTCAACGGCGTCTT
TCCGATTTGGACATACAATGATTCCCAAAACCATGCGCTTCGAAAATAGAGACGTCTCCT
TGACACAAATGTTCAACCGGCCTTCCTTCGTCCGAAGAAACATTGTTTCCGTCTTCGAAG
GCCTTCTTGAGGGAGTAAATCAGAACGTTGATGCCTGGTACTCGGATGAGATGAGAAGTC
ATTTATTTGAGACCACAGCCGAGACCGGGATGGACATCGTAGCTCTCAACATCCAGAGGG
GAAGAGACCATGGCCTTCCTGCCTATAACGCATGGAGACAATACTGCAGTCTGCCTAATG
TTACTTTTCCAACCGACGTTTTTGCTGGTCGAGCTGATGACGACATACAAACGACTTATG
CTTCTCCTGATGACATTGACCTGTACACTGGAGGCGTCTCTGAAGCTCCACTTAGTGGGG
CCGCTGTAGGGAGCTTGTCCGCCTGCTTACTGGGGAAACAGTTTGCTGATCTGAAGTATG
GCGACAGTTTCTGGTACGAGACCCAAGATCCAGTCAAGGGATTCACTACAGAACAAATTG
TCACCTTGGAGGAGGTATCTCTATCCCGCATCATCTGTGACAACATCGGCATAACCAGCA
TCCTGACAAACCCTTTCCTTTTGCCTGGAGTCGATAACAACGAGGTTGTTGACTGCAGTT
CAACGGCTATCCCATCCTTAGACCTATCCCTGTGGGGCCCTAATGAAGACACCCCAGAGG
CACCAACGCAACCTCCACTGCCTCCACAGCCTCCACAGCCTCCACATGGACTACCGGGTG
GACGACCGGTTGGGCGCAGGCAGCAAGGTTAACGGAATATGAACGACAAACGGAAAGGTG
GACAATGAACAAATTCCGTCATTGTTCATCGCGATATTGCGTGATTACTTTTCAAGTGAC
ATGGACTGTATTCACTATGCAATGTCTCGACGGAAAAGGAAACTGTCCACCTTAGCATGA
ACCCGGAACACCCTAAATTAGTATCTCGTTAATTCTATCTGTATTTTGTCTGCGTTTCTC
ATCTCTAACCATAGCCAGCAAGAAAGCGGTAAGGGAAGTTTTTTATAAAAAATTAAGATC
ATTTGGTAATAGCATTTATATTTATAAATGGTGAAGATCAAATCACATTGTTTTGGAATA
ATTCTTCAATAAATGTAGATGAAACAAAACACCGACCCTGGATTATTTTTAGTATGCAAG
GGTACGCGTACTTTATTCATCACACAGAGACTTCACTTGAAAATATGAATTAAAGTTAAA
GTTTTAATTTTGTTTAAGTCGAAATAAAAAAATTAAAAAT
>Contig_90_Coverage_47.56
GAGTTGCAAATTACAAATAGAGATCAGTCTCATTGAGCCCTAGTAAAGAGGTGGAGTTTC
AGCGACATTCGGATTAGGACTCAAAAACACAAATTACACAACCATGCACATTTGCAGTCA
AAATAAAATAATGCCACTGCTAATTCTATGAAATTTTCACTGTAATTCAAAACACAGAAA
TTCCTTAAATAATCATTCTCACTTTCAAATTGTACCACAAACATTCTATTCAGGAAACCT
ATGGACATGATTTTGAAGAAATGCATAATTTTTAGTGATGTGTATCATGATTTATTCATT
TCTGTTTGGGGCTTGCAGTATTAGCACTATTTTTGTAGAGGGAAGCAATGTCACTATACT
AAATTAGATTCTGCTTCATGAACTGAGCTCCAAATATGCTGCAAGCATCCTTCAAAGGCC
AACAACAGAGGTAAATGGACAATGTATCCCATAAATCAACAAATAGTGTTGTCCTCAAAG
AACGATGAACAGGGAACATTCAGAATTTGTGAATATACCTGTTCCACTGTATTGCAGTCA
TTTAATCTAATGTCTACATTTTCTGTTGAATTATACACAGGACTGGCTCAAGATGCCATA
AATACAAACAAAAACCCTTCAAAGAAAAAGATCAACTGAAATAAAAAAAATGCTCGTCCC
ACCTTTGTGTTCTTTTATGCTAAAAATTCATTACAACTGATGCCAGTCCTAATTCATTGG
TTGTCTTATAACCTTTGTAATGTCTATAATTTTGCAGATAGCTAGAACCAAACCCATCTT
TACATGTGAGTATCACAGACACCTTTTCTATGGGTTCATGTCTGTCATTCCTTTCCAATT
GATTGGCAACTGTCAATCAAAGAAATTCAAGCCAATCATCCTCTTCACCACAACGTAGAT
CCTCCTCCAGAACCCCCTGTGAACCAATTAGAACTCTGCTGGGTACCTACAACTGTTTGC
CCCTGCATCTGAGCGAGCTGCGCAGCATTAGGGGCCATACCAGGAGGGGGTGGTGGAATT
CGTGGCTGAGAAATCCCATCAAAACGTGCTCCAGCATCGAAAGCTCCTCCAACAACAACT
GTCCCTGGCTGCTGAACCATCATTTGTTGAGCCACTGGTGAGTATGGAGGAGGGGGTCCG
TGGGGAGAAACACCCTGGGCCTGGATGACTGGCATGTACTGCTGGCGTGGGTAGGCAGAG
GAGGAAGCAGACACATATCCATGCTGCATGGGTGGCATCTGAGTGTATGGGTGCATGTAC
TGCTGTTGGACGTATTGAGACTGGGCTTGGTATGCCTGTGCCTGCATGGAGGCAAGGTAG
GCAGAATCATGTGGAGAAGCTGATGCACTGTAGCTTGCGGCATTCTGTTGGGCTGCGGCG
CTGTACGGTGGGGGCTGAGATCCGTACTGCTGCTGGAGGGGAGCACCGTAGGCATATTGT
GGGGGAGGCATGCCTTGGGCTTTGCTGGGATCTTGTTTAGACATAGCGATGGCTGTTTCA
ATTTCGCAGTGTGAATCTATTTTACGTTCGATCGCTG
>Contig_91_Coverage_24.68
GTAGTCATTTGTGGCACATTTGCATAATGGTCAAGGTCACAGGTCAAAGGTCATATGTAG
CTCTACATCCGAAGTATTGTCACCTTTGCACTTCTTAGCACCAAATGCCATCCAAATTCT
AAAGGGGACAACTCACTGTAAACAACCCAGGTTTCTTCACTAAAACTTCTTGAGCGAAAA
TGCATGCAACATATGCTTGTCTAACAGTTCAGATGAAAATATATTCTGGTGATCAAAATT
CTACATAGCAGGGCCACAAACTTGAGTCAGAACCCTTGAACTGGGTGGACCAAGATTCTT
CTTAAACATCGAGGAAATCTTTGTCCAACTATTGCACAGAATATGTCAAAATATGTCTGT
TGGCAAATGAAAGGTTTTTCTCTCTCGTTTGATCATTTTGCTGGAAGCAGTACTTATAAC
TGATTTCAATTTGCAATAATTTGCTCTGAGTCACTGTGATGAATGCTGCAAAGAAGGCTG
AAATCATTTCAATCCTGATGCTAATGAAAATGGTTTGTTGACTTGAATCTTAAGTTCTTC
ATCATTGTAGAGACTTGTAAAGCTTTTCTCTCGAGACGAAATAGTCCACATTTAACAAAG
ACAAAAGTTGTCTCCCTTGTCTAAGCACATTCACAAGAAGTCTGAATCTTCCTCCATGCC
GAGAGAAGGACTGACCGGTGCTGACATCATCATCGGGTCTCCACTGACCGGAGAGTCCTC
TTCCTCAATCAAACTGTTGGTAGGTGTTGATGAAAACATGTCGGAATGGTCCATTTCCTG
TTTAGGTTGAAAGTTGACAGCACTGGGAGGTATCATTGTGGTAAGGGACATCATGTCTTC
AGTGTAGCCTGTGGAAACTCCATGGGCCTTCATCAGCAGTTCAAGTTGCTGTACTTTGAG
CATGTATCGTCTGTTGGCTGCCTCCAGCTGCCTCCGCTGGTCTTCCAACTGCCGCACCTT
CTCCTGGTCACGCTTCAGCTTGCGGATGTAGTCCACGGAGGCCTTC
>Contig_92_Coverage_81.97
AAAAAAAAAAAAAAAAAAAAAAAAAAAAAAAAAAAAAAAAAAATTTAATAAAAAAAAAAA
AAAAAAAAAAAAAAAAAAAAAAAAAAAAAAAAATAAAAAAAAAAAAAAAAAAAAAAAAAA
AAAAAAAAAAAAAAAGATTAAAAAAAAAAAATAGAAAAAAAAAAAAAAAAAAAAAAAAAA
AAAAAAAAAAAAAAAACAAAAAAAAAAAAAAAAAAAAAAAAAAAAAAAAAAAAAAAAAAA
AGAAAAAAAAAAAAAAAAAAAAAAAAAAAAAAAAAAAAAAAAAAAAACACAAAAAAAACA
CAAAAAAAACAACCCAAACCCTGCCACGATTGACTCACACCTCGCCAAAAATCTGGGATG
AACCTCAAGGAAAACTTATCATTTTATCAAAGAAATATTATCATTTGATTAATCCATGTC
CATTTACAATAACATCTTTCATTGTCGGTGCGAAGCTGAAAGGGGAAATAAAATTAAAAA
ATTAAAAAAAAAAAAAAAAAAAAAAAAAAAATATGAAAAAAAAAAAAAAAAAAAAAGTAA
TTAAAAAGTCAATTCCTCCCTGTGTAAAATCTGAGCATGATAACTTGTGAAGGATTGGGT
AGGAAGGACACATTGGTCGACAAGAAAGGTGGAACGTTAAATATTATGTTGCACCAATGT
TCTCACACTGTGTCAATAATATGTGCTCTTTAGCTTCAGATTTCAACACTACACCAATAG
ATGATTGCTCTGCATCTTAACAACTAGTACAATTGTAATAAGTAAAGTGTTCAAAATGCA
ATGTTCCTGTGAAAATACTAAGGGAATATACATGAAAACAAACATCAACTATTGAGTTGT
GCTTCATTACTGTACTTAGCAACAACAAACTAGTTTTCAATGCATTAACAGAAAAGGCCT
CAAATACTTTCAGCAAACATGTGGAATTTTACGTAACATTTGGGAGAATGTGAGCAAAAA
CAAGGGGATATGTGAAAACTTGTCTTGTAATGGTAGGAAAATATTTCTTCTTAAGATGGG
AATGGGAAATATATTAATAAAGTTGTACATGTACACCACTGGAAGGTTAATACCAGCCTC
ATTTACATAACAACAAACAGTGCCAACATTCCTGGTGAAGCAGATTCGCCCTCCACGCAA
TCACGAGTAGGGATATGATTAGGTATCAAACACAAACAAAACAGTTTTGTTCTTTTCAAA
CAGATCTATCAGTCTGGTTTTTTTGTGTTGAGGATGCTGGTAACTGTTGTAGAAACAAGG
TGTTAAGAATGTCCATCTAAGTGCAATAATAATTCAATACATCACATAGCAAAAATCCTC
CTTATATATTGTCATTGTGTTCAGTATGAGTCTTGTAAACACATTTGTCAGTCATCAATG
TGCCCTGGAAACGATGCTCAGATGACTGACAGACATTGTACTCCTGTAGATTGACGAGTA
TCAAACCGGTATATCCAATAGCTCCTCATGGCAGAAGGTGTCAACGTGGCTCAAGCTGAC
CTTGATCCAGCTTGAAGGAAAGAAGCTGG
>Contig_93_Coverage_73.91
GCAGGTATGAGGCAGCCATACGTCTTTTGGCAAACAACACGTTGTTCCGGCCGATGTTGG
AGTCGCACATGAAGGCGTACCGGGAGGCGGAGAGAACAAGTCCGCTGCGAAGCTTGGATC
AAGCAGGCAGGAACTTTGGATGCCCTGGGGGAACATCTCCAAGTGTACCCACATCAGTGC
ACGCGCTGAGAGCTGGTGACATCAAGGTCGTCGCAGCTATGGGGGATTCCCTCACAGCAG
CCAATGGCGCGGACGCCTGGACCATTCTGGGTTGTCTCACAGAATACAGAGGCACTTCCT
GGAGTATTGGCGGAGACAGGAGCATTTCAAATGATGGTATTACTGTTGCAAATATATTGC
GCTATTTCAACCCCAACGTGTACGGCTTCTCCAACGGCCAAGGTGACAGAGACTCCGCCA
ACAAGCGATTCAACGTAGCTAAGGCGGGCGACAAGAGCATGCACATGCCAGAGCAGGCTG
ATTTGTTGGTGCAGAGGCTCAGAAACGACCCCAACATCAACTTCCAGAACGACTGGAAAC
TCATCACCATCTTCATCGGGGGCAACGACTTGTGTCAGTTCTGTGCAGATGAGCCCGACC
ACACCGCTGTGAGGTATGCCAGCCGTATCGAGCAGGCATTACAGATCCTCTACGACAACG
TCCCCCGCGCCCTCGTACAGGTTGTCAACATCTTCGACATCGGTCCTCTTACAGAAATGG
GTGGCCTCATTTGCTCCACTGTTCACATATACGCCTGTGACTGTCTACTAAACCAGGCAG
GACGGGACAAGGCGCGTCAACTGACCCTTGACTACCAGCGAGAGACCGAGAAAGTGGTCA
GCAGTGTGAAGTTCAACAACCACGAAGACTTCGCTGTTGTGCTGCAGCAATTTCTTGAGG
AGGCTGACCCACCACGAAAGTCGAACGGACAACTGGACACCGCGTTCTTCGCCCCCGACT
GCTTCCACTTCAGCCGGATGGGACACCAGATGGTGGCCAAGAACCTGTGGAACGCCATGT
TTCAGCCGGTGGGAATGAAGGATCGAGACTGGGACATGAACATCCCCATATACTGCCCCA
AGGAGAATGAGTTTATAGCAACTCAAAAGAAC
>Contig_94_Coverage_67.50
AAAGCCGGCCCTGGTGTGGAAGGTGATGAGACCAGCTGATACATAGGCTGCATGTAGAGA
CTTGTCGTAGTCTCGCGGTTCATGTCTGATAGAAGACATTGCTTTAGCCTCTGGCAAGCG
GGTGTTGTTCTTGTAGCCACCGAGAACAAGCTCAGCATATTGCAGACTAGTGTGGATGAA
CTCATGAACAATTTGCTCCGCCATGAAAGGAACCGTCCATTCTTTAGAGTGTCTTGGATC
CAACCATATTGCCCCAAGAGAAGCAGAGCCCATGTATTGAGCTCCTTCGTCCTTGTAGAA
AGCAATACAGGAGACAAGCTGAACCATTGAACTGTACAATTCGGGATGAATCTCTTTAAT
CATGTCCAGAGCCTTGATGGCAGTGGAAGAAATATTCTGTTGTTCCTCTTTTGTAAACAA
ATGTTTCCCTGCCTCAACGTAGGATTTTGATACAGACAGAATTTTTGATCGGTTCAGTCC
GTCAATGACATCGTCGTCTTCAAAACTAAACAGTATCTTATTTCCACTTACAGGGAGACC
TTGAAGATCTTGAAGCTTTTTAAAAAAATCTTCTTTTAAAGTTTCATTGCTGTTTGTAAC
GAGTTTTTTTGTCAACCCATAGAGAGCCAGACGTTGGTTCATGACATTTATGTCAAAGCG
GAACGGCCAGAACAGGTTCATGAATCCTGGAAAGGAACCTAGTAGAGGTAATGCGATATC
ATGACTTGAAACTGTTTCATCACATCTGTCAGGGAAGAAGTTCAAAACATCTATCCATGA
CTTGGGGTAAGACTCAATGTCGGTGTTGATCCTCATACGCAAGCCCCAAACTTGATCAAA
CCATTCTACATTTTCTAGAATGTTTTCTCTGGTAATACTTTGTTGACCAGCTGCTGGTGA
TGTTAAGCTGCTAAACATCTTCATTAGCAGTTTCACAGCTCTCTCTCGGGCTACCGGTGG
AATGGCTTCAAGCTGCTTTGAGAGTGTAAAATTGACATAGGGTTTTATCGGTTGATTGAA
AAGACCAGAAATCTGAAGATTTTGTAATGCATGATGCAAAATATCTTGTATCGCCCTTCG
CTTTGAAACATTTTCACCTATCCACTTTCGCATGTTCGAAGCCTCAAACTTCTCAGAATT
ACCAGCCATATGAAAATATTTCTTGTG
>Contig_95_Coverage_33.14
ATAGAGGCTGAGGCAGCCTTGGAGCAGGAGGAGGCCAAAATTGTCCGTGCACAGCTCGAA
ATCTCTCAGGTCCGCGCTGAAGTTGACAAACGCGTTGCTGATAAGGAAGAGGAATTTGAG
AATCACCGTCGTAACTTCCAGCGGTCCATGGATAATCTCCAGAACTCCTTGGATGCTGAA
AACAGGTCCAAGGCGGAGTACATGAGGATCAGGAAGAAGCTTGAGAGTGACATCAGTGAT
CTCGAGATAGCTGTTGACAATGCTAACCGGGCCAGGATGGAGGTGGAGAATGCATGCAAG
AGATATCAGTCTCAGATGAAGGATCTACAGATGCAGGTCGAGGAGGACAACAGGGCCCTC
CAGGAGGCCCGGGACTCCTTCCAGACAGTGGAACGTCGTTCTATCACCCTGAAGGACGAG
AATGATGAAATGCGTACAGCTCTCGAGTCTTCTGAGCGAGCACGAAAAATGACTGAAAAC
GAATTATTCGAGGTTAACGACCGTGTGAACGAGCTGAGCTCTCAGCTTAGCTCGGTCAGT
ACGCAGAAGAGGAAACAGGATGTCGACATATCCGCAATGCAGTCTGACCTTGATGAAATG
ACTTCCGACCTAAGAGCGGCCCAAGAGAACTACAAGCGTGCTATTGCTGATGCCACTCGT
ATATCGGACGAGCTCCACTCAGAGCAGGAACACAGTAGCACTATTGAGAAAGTAAAGAAG
GGTTTGGAGAGTCAGGTCCGAGAACTTCAGACCAGACTTGACAGTTCAGATTCCCACAGG
TCCAAGTCAGACACTTTGACCATTCAGAAACTGGAACAGCGGGTACGCACGGTGGAGATC
GATGTGGAGAAGGAACAACAACGTCACGCCGAGACCACCAAGAACTCCAGACACTTCGAG
CGTCGCATGAAGGAGTTGACCTTCCAGATCGAGGAAGAGAGGAAGAACCAAGAGAGAATG
CAAGATGTCCTGGACAAGCAGAACGCTAAAATCAGATCCATGAAGACACAGGTCGAGGAG
GCTGAGGAGATTGCGGCAGTGAACATGGGACGTTACCGCAAAGCACAGCAGGAGCTGGAG
GACAGTGATGCCAGGGTCAGCATTGCTGAAGGCGCCCTGGAGAAGATGAGATCCAAGAGT
CGCACTGTGACCAGCATGTCCTATGATATATAAACATCTAGATCTGCAGTTACCTCCCCA
CCACTGCGTGATAATGAAGGTCCTATAATGACGGACTTGAGGCGGAGCCATGCACTAGTG
ATGTTTCGTGACCTTAAGCCCTCAAACCTGTAAGCGTGGGTAGGAAGGCTCTGGATCTGA
TCAAAGCGCTCTGAAAGCATAGACTTGACAACATGCATATCGACAGCGAGATCAAACAAA
CGGGTTGTCACCTCGGTCAGTGATTTGCTACAATATGCCAAAGGACCAGTGAAGCTGCAT
ATTCCATTACGTCGATATATACATGGTTAGGGCTGTAATGCTGCGCATTCCAGCACAATC
ACAGGCTTACTCTTCCATGCTCTTATATCAAATCACAAATCACTCGGTGAGGCGGGACAT
ACGGCTACTTCAAACTTCTTGACAAACATGACCTTTACTGTGACAACTGGCACGGTGGTC
TGCATAATGTTGCTTTTCTAACCAAACAGGACATAGTTAGGGCCGCATTTGTATGCCTTC
>Contig_96_Coverage_80.34
TGAGAATTTCAGCTACAAAAGAAGACAAATGGACATAATAAAATGGTAATGATCAACACA
ATTCTTTTTGACTAACTGCACAAATGAATTCCAGAGACTAGTGATAAAATCTCTCTTCAC
AGGAACAGCAATTCACAGTAACCTGTAGCATTTTTCAGAAAATCTAAAATCACATCAGAA
TTTCATAAATGGTCTTCAAACTTTTTATACAAGAGAGTATGATACGTATAGAAGCAAGCA
CATTACGGTTGACAGAACAAATTGCAAAATTGACACATGAACAGATTGATGTGTGAATTG
TCATTCCCATTTCAGAGGCAATATTAGCACATAATCACCTTCAAAGAATGAGAAGAAAAG
CGCAAAGACTGTCAAGTATTATTTGATGCATTCTCAAAGAGTTTAACGACTGCCAATTAC
TTTTTGATGTGGGGCTTCCTGGTAGGCCGTGGCCAGAATACATTTGTGATAAATTACACA
GTCGGAAGGTAAAACATGACCCATCGGCTTGCACCAGGACACCACAAAGGAATAGGACTG
AAGAACAACCACAGACAGACAATAAGTAATTATTAAATAAGAAGTTCCATTTGTACAACA
GGAGCGACTAAAAATTTATTGTCAAGTGAAATGAAGTCCTGTACAGCTGGTGACTTTGTT
GTGGGAATGCTAGACTATACACTCTAAATAAAATACATACATAATCAAGTATTTCATATT
GTGAGTGAACAAGGAGTTAAGGACATGACTGGTGGTTGCTGGCGCTGGTTGCTCAGTACA
TCGCAGGAGTGAAGTTCCGAGACCGCCATTAGACATAGGAGTGGTGACAAGCCAGAACTG
TACAGCACTGGTAAGCAGGGGTGGAGGCATGTCCATGGTATTAACATGCATGCCAACACT
GTTTCATGAAACAAACATTTTATCAATATTTACAAAGACCATCCCGCTCACAGACTAAAA
AAATGCCCACCCAACCCACTTGATGCTCCATTAGAAAGTGGCAGCTGGTCTTGCTCGCTC
AAATTTGATTCAGCCACAGCAGCCTGGGCAGAATATCCCCATCATCCTGGTAGCTACATC
ACAGTGCTCATCTTCGATCCAATATCAGTCGGTGTATCACTGCTAACACACTAGCTAAGC
CAGCTAACAGGGAAACGTGAGCAGGTCCATTAGTACACAATGTCAAGGCTGCTGTGTCTG
AATCGTCGGCCGCCATCTGTCGGGCACAGATCAGCTGTCTCTGCCGGGTCTGTTTCGCAG
TTTGTTTTTTTTTACTTTTAGAGTTTAATCCCATTATTGACATGATTACATCTTTCCTTT
GGCTTTCGGGGCTCCTCTAGGAGGTGTGACTGGTCTACCTGCATTTAATCCTCCGTATGG
GAATTTCTTCTTATCTGCAGGCTTAAGTATCTGGAATGAGCACATGAGGGTCTCATCCAC
ACTCATCATGGCACCAGCATTATCAAACTCTCCACAGTAGTTGGGGGCAGAGAACAGTGT
CACTAGCTGGCGCTTGGCAAAGAATTCATACCCATCTTCCACAACTTGATGAGCCCTGCA
TATAAGGTCCAAGTCGTGTTTGTGCAAGAACTTGGCAACAACTTCTGCTCCAAATGTAAA
TGACACGCCTCTGTCATTCTCTCCCCATCCCATTGTTTCCTTGTCTGGATCTGACCAGAG
CAAGTCACACAATAAACCTTGGTCAGGGACATCTGTTGGTCGCATGATTCGTCGGATCTG
TTCCATGGACTGAAGGTCTGGACTCAAGCCTCCATGACAACAGAAGATCTTCTCATCAAT
GATTGCAGCTATAGGTAAACAGTTGAAGCAGTCTGTAAATGTCTTCCAAAGTTTGATGTT
GTATCGCCGCTTGCACTCATCATAGAATCCATATATTCTGTTAATGCTTGCACACTCATG
GTTTCCCCGAAGAAGAAAAAAGTTCTCAGGGTACTTGATCTTGTATGCCAGCAACAGACA
TATCGTTTCAAGAGATTGCTTCCCTCGATCTACATAATCCCCAAGAAACAGGTAGTTGCT
CTCTGGTGGGAAACCCCCATACTCAAACAGACGCAAAAGGTCGTAGTACTGACCGTGAAT
ATCACCACATATTTTCAAGGGAGCTTCAAGTTCCAGAAGGATAGGCTGACTTAAAAATAT
TTCTCTTGACTTTAAGCAGAGACCTCGGATTTCAGATTCTGTCAACTGGACATTTTTGCC
CGGTCTTGATCCTCTAACTTCTAAAAGCCGTGCTATGATGCTATCGATATTTAATTTGTC
TGTATCTGCC
>Contig_97_Coverage_41.17
ATGACATCCCCCCAGCCGATAGACACAAGAGCAAACTGATTGCTGGTCGAATCATTCCTG
CTATTGCAACAACGACAGCAATGGTTGTAGGTCTTGTTGGCCTGGAACTCTTCAAGCTTG
CTCAAGGACATAGGAATGTAGAGGTGTTCAAAAATGGATTTGCAAACTTGGCGCTGCCAT
TCTTTGCTTTCTCTGAACCAATCCTCGCCCCCAAGAACAAGTACTATGATGTGGAATTCA
CCTTGTGGGATCGCTTTGAGGTACAAGGGGAGATGACTCTCAAGGAATTCTTGGCCTACT
TTCAGGAGAAGCACAAGCTGGAGATCACCATGTTGTCTCAAGGAGTGTGCATGTTGTACT
CCTTCTTCATGCAGCCTGCTAAAAGGGAAGAAAGGCTTAATTTACCAATCTCAGAGGTAG
TGAAGAAGGTCTCCAAGAAGAAGATCCCACCACATGTGCGTGCCCTGGTGCTTGAGATTT
GCTGTAACGATGAGGAGGGTGAAGATGTTGAAGTGCCCTACGTCAAGTACAACCTACCTA
GATAGACACATGACCAGCAAGCCTGCTCGCAATCACTCTCACGTCCATCACGCATGTCTG
TTGCTTCATCTGACAAGCAGATGCCAGGTCAAATAATTATAATGCTTATTGTCTAACTTA
TTCTCAATTTAACCTTCCTATCAATGCCACGCCAAGTTTCCACCACAATTACCATGTTGA
TAAGTTTCAATGCTTTTCAGCCTTTGGTAAAAGGTTGTAGTGTTGAATCTAGGTTGTCAC
AAGTTCTATTCACAAAACAAGTTGTGATGGAAAGTTAGCAGTTGTTTGACAAAGGTTGTA
GCTGTTTGAAAGATGAAGCGACAACACCATGAAAGCCATTCTGCTGTGTTAATGGAGAGG
CTGGAGGCTGTAGTTGCACTTTTATATCCCAAGTAGGCGGTATACATCTTTACAGCCTAA
TACAGTGAGACAATATTTTCTTTTTGTAAAAGTCTGTATTCACATTAGGTGTTCATATTT
TAAGATAAAAGGAGTATTTTTGCTTGTCAGAAAAAATTGCTGTGACATCTGAAGAAAAAA
>Contig_98_Coverage_57.75
ATGCATTTAGGTGTACAGGTCCTTGTAGAAGATCCTTCCAAACTAGATGGTATCCGACAA
AGAGAATCTGACATCACTAAGGAGAAGATCCAAAAGATCATCAATGCTGGTGCCAATGTA
ATTCTGACAACAGGCGGCATTGATGATTTGTGTCTGAAGTACTTTGTAGAGGCTGGTGCC
ATGGCGGTCAGGCGGTGTAAGAAGGCTGACCTGAAGAGGATAGCCAGAGCTACTGGAGCC
ACATTCCTGATGACATTGGCCAACCTGGACGGAGAGGAATCGTTCGAGTCGTCTATGCTG
GGACAAGCGGAGGAGGTGGTCACAGAGAGAATCTGTGATGATGAGCTTATTGTCATCAAA
GGGACTAAGGCTCGAACTGCCGCATCAATCATCCTACGAGGAGCCAACGACTTCATGTGT
GATGAGATGGAGCGATCTGTTCATGATGCCCTGTGTGTGGTCCGGCGAGTGTTGGAGTCC
AAGACCGTGGTTGTTGGAGGTGGTGCTGTTGAAGCAGCCCTGTCCATATATTTGGAGAAT
TTTGCCACATCCCTGTCGTCGAGAGAGCAGCTGGCCATAGCTGAGTTTGCCAAGTCCCTA
CTCGTCATCCCAAAACAGTTGTCAGTGAATGCAGCCCAAGACTCTACTGACCTGGTGGCC
AAATTAAGGGCGTACCACAACACTTCTCAGACCAAGGCAGAACACAGCGATCTCAAGTGG
ATTGGCCTGGATCTGGTGGAGGGCATCGTTCGGGACAACAAGAAAGTTGGAGTTCTTGAG
CCGGCAATGTCAAAGGTCAAGTCACTGAAGTTTGCCACAGAGGCTGCCATCACAATTCTG
CGTATCGACGATATGATCAAAATGACCCCTGAACAAAAACAAGGAAGTTCGTACCAGGAC
GCTATCCGGAGGGGAGACTTGTGATGACCTGACAGGGAATTTAGAAGGACTGTTTACATT
ATCAGCTTCTAGTGGCGACTTTGTTACCATCCTTTGTATCATGTTGTGCCACACCCATTG
TCTCTGACCAGCGTCAGTTTGTGTTGGCACACATTGTCTCTATCTGATAAGCGTCGGGTT
GTGTTGGCAACTGAGAATGTGGGGACAAGTGTCATGAATTTGCATCTAAGTGCTTCATTA
TTTAATTTATCACCACCGACTGTGTGAAGAATTCCTATACTCACGATTTCGAAATAAAAG
>Contig_99_Coverage_124.41
GTTCTTTATTACAAAATCATGACAGGAATGTAGTACAAGATCCAACATTAGTTAAGATTT
AATTGTAGCCTGACTTTACTGATGGAAAACACAATCTTACTTAGTTGAGATGTAGAAAAC
CATTTCTCTTTTTAAAATCCCTTTATGATTAACTGACAAATATACACAAAAAATGACAAC
TTAACATAATTTGCATTTATGTAATGTGATACCTTCACCAAACTAATATACTACAATAGA
AAATTAATGATCTTTTTACATAAATGACAAATTACAAAATAATTATTAAAACAACTTTGC
AGTGCTTAGTTAAGCATCCTTACTGTATGTTAATATCTCTTGTTTGTTATTTCCGACTAG
AGTACTCCCTGTATAGAAAGTTTACTTCCAAGTAAAGCTCAAACGTCATTACTGCATATC
TTGTAAATCTTAGGGTTCCGACTAGAGTACTCTCTGTAAAGAAAGCTGATGTTTAATTTC
TGAACTCGTTGAAAAGTGCACCGTTTGTTAAATATGAACCTTGGAACATTCCTCTTAACA
AATTACAACACAGTACAAACATTTGAGAACAGAATGTCTGTCAATGTTTGGATGTGACCC
ATCACTGCTTGGCTTTACACATTAAATTGGAATTCAAATTTTGCAATATTTCCTGAAGTA
GGCCACCATAGTTAAAATTCGGTAATTTTCTGCTTTTTTGTTTCTATCATACTTTGAAGG
CCCTTATAAACCAAACAGTGATGGGTCACAGAGCGAGCTTCTAATCATTTGTTTTCAACA
GATGTGTTTATTATCACATGCTGCCCTTGTTTTGCAGGTTAATTCCTGCCCTGTGTGTCG
ACATGAACTGCCGACAGATGACCCCGATTACGAGGAATACAGGAAGCACAAGGTAAGAGT
GGGTTTGGTTCTGTGGGACTTTCCCAACTTCCAGAGCTTGAGCTTATCAACCAGCTCGAA
GCGATCGTCTTGTTGCTACATTGCGCATTCGGATGTAAGGAGCGCTGCTCAATTGATTCT
CCATAGGCTATTGTCCGGAGTTTGGCATGCATATGTAGCTTGTTGGCTCTATACTTCTGT
GGAGACATGTCCTTGACCACATACCACAAGTTAATTTCACACAGCGTAGTCAGCTGTTGA
CATTCGAGAAACTATCTAGAGCCACTGACAATTACCTTGCTTGACAAGATTATATATGGA
ATGAACCTTATATCTCAACATTGATATTACAACTTGCACAGTAATGTTTCTTAATAATTA
CATTCAGTTTTCATTTTTACAATACAGTGGCTAATGAAAGCAAACAAGATTATTCTTATT
ATTATCATAGTCATCAAATGATTAAATTTGCCATCAATGTGTAAGTGTTCTCAGAATTCA
AATTACGGTTAAGAGATGCAGAACACCTTAAAATGAATTAGCATGTCATCGTCGGCTGCA
GCTTGCAGCAGGCGGGCGGGCAGGTCTGTGGTGTGTCTGGGTGATGACGTCTATGAGCCA
GACAACACAGTCAGTCCACATGGTTGGTTTTCCACAATCTCACTGGTAGGCCAGGCTTAC
TCTTCATGGTTGATACTTGACACATTCTCGTCAACCTTCAGCTTGTAGCGAGCAACAGCT
CACTCTTGGTCCTGGTTATAGCCCCAGCCTCCGTAATCATAACCACCGTATCCTCCATAT
CCACCATACTGATCATATCCTCCCCATGGACCATATCCCTGGTTGTAATCATATCCCTGG
TAGCCACCATAGCCACCGTAGCCTCCATATCCACTACCATAGCCACTACCGTAGTAGTTA
TTGTAGTTGTTGTAGTTCTGATTGTAGGCCTGATGCCATCCTTGTCCCCAGCCACCTC
>Contig_100_Coverage_34.19
GTGAGTTCACGGATCCCCACTGCAATGGTAAGCAGGTCTTAGTGCACCTGTTCGAGTGGA
AGTGGACAGACATCGCTACAGAATGTGAGCGGTTCCTCTCCAAGAAAGGTTATTGTGCTG
TCCAGGTCTCCCCACCCAACGAGCATGTGATGGTGACGAAGGAGTATGCCCGTCCATGGT
GGGAGGTGTACCAGCCGGTCAGTTACAAACTCACCAGCAGGTGTGGTAATGAGCAGCAGT
TCAAGGACATGGTTCAGAGGTGCAAGAAAGTTGGGGTCAGGATTATCGTGGATGGGGTTG
TCAACCATATGGCTGGACTGGGAAGATCTGGAACAGGAACGGCAGGTAGCAGCTTCAACT
CTGACAACTTGGACTTCCCTGGGGTACCATACCGGAGGGAGCATTTCAATGACCGCAGCA
AATGTCCATCTGGCGATGGTAACGTTAACAACTATGGCGACCCCAATAATGTCAGAAACT
GTTATCTCGTTGGCCTCACTGACTTGAATCAAGGCGTCGAGTATGTCAGGGACAAGATCG
CTGGCTATTTCAATAATCTCATCGATATCGGAGTAGCTGGTTTTAGGATTGACGCTGCTA
AACACATGTGGCCAGCAGATATCAGCGCAATTCAAAAGCGGGTTAAAGATCTCCCTGAGG
GAGGTAAAGCGTTCTGGGCCCACGAGGTGATTGACCAGAATGATGGCGCAATAAAAGTGG
GAGAGTACACTTCTCTTGGCTACGTCACCGAGATGAGATATTGTCAAAAAATAGCTCAAG
GTGTACATAACTTTGGAGAGCTTGGGAATGTAGTTGACTATGGATGGGGCATGACGCCTT
CATCTAACGCCTTCGTATTTGTTGATAATCACGACAATCAGAGGGGCCATGGTGGCGGCG
GGAACCTCATCACCCATAAAACACCCAGAGATTACAAGATGGCCCAAGCGTTTACTTTGG
CCTACAACTATGGGTTTGTCCGAGTTATGAGCAGTTATTTCTTCGGAGATGATTCTGATG
CTGGACCACCTCACAACGCGGACTTCACTGCCAAAGATGTCACTATTAATGCAGATGGTT
CATGCGGAAATGGCTGGGTTTGTGAGCACAGATGGGCTCCCATTGCCAACATGGTAGCGT
TCAGGAATGCTGTAGCTGGGACAGGCATTGAACATTGGTATGATAGTGGGGACGTCGTTG
CCTTTGCCAGAGGCAACAAGGGCTTCTTTGTGATGGCAAAGCAAGGCAATCTGGACCAAA
CATTCCAAACAGGGCTCCCAGCTGGAGAGTACTGTGACATCATTCATGATTGCCAGCAAA
AGGTTACAGTGGATGGCTCAGGAAATGCTCATATTCACATCAGCAACAACGAGGAACCAA
TTGTCGCCATTATTGTAGGTGGTCCAACTGGAAGTACAGGGGGTGGAAACACAGGGGGTG
GAAACACAGGGGGTGGAAACACCGGAGGAGTGACTCAAGCCCCTGTGACACCGGACTATT
CCACCGGAGGCTGGAAACACACAGTGTTATTGATAGAGAGGCGGACCGTTCCAGGCCAGG
ATCTCTTCATCAGAGGTGGCATTGACCACGGCCACATGACAGGTTGCTCGAGTTCGGTGT
CTGGAAATCCTTGTGCTATTCCTATCCGCCACAGAGATCTTGGTTCTGGTACCCACTTCG
CCAAATATAATGCATGGAGCGCAGGCGATAACTACCTAGACTGGTACGGGACTGAGCCTG
GTCAGGGGCCATCTGCCCCTGGAACACCCGCACTGTGGACAACGAACATTGCTGACAGAC
CCGAATATAACCAATACAACACATTTGGAGAGCATTATTGGTTGGTGGACATCGACATGG
ACTGCTCCAAAACAAAAAATGGCTTTTTCGAGTTCAAGTCTGTAGTGAATGGCGACTGGG
AAGGAGACGTGATGGGGGGAAAGTGCA
>Contig_101_Coverage_116.12
CGAGCAGCCATTGTTGTTTGCGGGTCCGAGAACAGAGGGGCTACAAGATTCACCATTCTC
ATGTTTGTGACTTTCATGTTGGTATAACACCAATGTGAGCAAACTGAGATTAGAAATCCA
AGTACACACAGTTTAAGACCAACAAGACAGGAGCAATGAACTACCACCACAGTCACACTG
GAAGTATACCTCCAGGTAGCAGCTTCCCCTCCTCCAGTGACAAGCCTGGTCTTTACACCG
CTGGGGGTTTCACTACAAGCCCCTACCCCCCATCACAACCTGGCCTGCCTCCCGGGGCCC
AGACCCAGCGCTACCAGTCTGTCACTCAGGCCTATGCAATGGCAGCCAATCCGGCCTACT
ACACTCCACCAACAGGCTACTCCACTCTATCGGCCACAGGCTACCCATCGGCTACTGTAG
GGACAGGGGCCTTTCACACCGTAGGCTACCCATCACTTCAGTCTCTCCCCTCAACCACGC
CCGCAGGCTACCCCACCCAGTACCCGATGCCAACATACCTCGGGGGCAGCCAACTTGGAG
CCACTACAGTGCCCAGCTACGCAGCGTCTGCACTTCCAGTCACCAGCGCCATCTACCCAA
GCAGCGCCTACACGAGCACGCCCATTGTGGCCAGCCAGATCCAGCCTCGGGGGTATTCTG
TGTCGCCCATGGGTTACCCAAGTCAGTTGGGAACAAACCCAAACTACCCTGGTGCTTCGT
ATCAGTCTCAACCGCCGTTTTAGTCGGGATGGGGGCACTCACGACGACGGTTTTCAATAG
GACTCAAATCTTTATAGCGAGTCATGACAAACTTAGACGTGCAGAATGCATCGGAGTTTT
ATGTATAAACAAGGCCACTTTTGGCCAGGCGTTCTTTTCCCAAACACAGACAGTTTTATG
CAGCAGCACTTGTTACAATGCTTGAAGGGTGTTATGCAGATGGACTGTGTTTTAAATCAC
TTGGTGATTTCCTCTACTCTAAAGCCAGTTTCAGTCAAGGCAACAGCAATGCTGTGTTAA
TTGGGGTACAAAAAACGTGAGCTTGTTCCATTCTGTTGCATAATTTATATATCCATCCTG
GTGCCTACAAGCCAGGCTAAGTAGTAGGGGATGTATATATATTTTTCTACTGTTTTGTTT
TACCAGAAAGATCTGAAGTTTTTAGGAAATTTAGTTTACCACTTTATTTTTACTTTACTA
GATGATTATTTCGAAAAGCTTTTTGTGAGAATCCCATATTCTGTACTTTATAATTTATAA
CAGTCATATTGTGAAAAGTATCTTTGATCAAAT
>Contig_102_Coverage_77.29
GTCATCGCCATGACTACCACTACCATCATTGCCAAGTGACTGCCGTGGTAATGTGCCAAT
CATGTGTCAATCATGTGTCTACTCACTGCATTGCTGCCAACTTGATGTCTGCTCATACCA
CGCCAGCATGGCAAAAAGTGCATCATTGTGATCAGTTTCCCTTGCTATGGTTGTTAAGAC
TTGGATGAATTCATAGATACGGAGAATGTTTATTTCATTATTAAATTATTTTGTTGATTT
GTCTGTGTGTGTACATTAGCAGCATGCAATGCCTGAAAGTGTGAGAGTTAGGCTGAGGCC
CTCATTATTTATGCTTTATCACGAAAAAACTCATCATTCGCCTCAGTTGTTGACTTCGAA
TATGACTGAGTTGATCATGTGTTCCCCATAACACAAAAATTCCACTGACAATGCCTGCTC
TCTGCACTGGGATGTTGCAAACTGAACAAAAATGTGCCGGACAGAAAGATTGTGTTCGTG
GATGGTGGGCTGGAACGAAGACACATCACCTAGGGTCTGGGCTAGACAGGACAAGTTGGT
GCTCACCAATGCCCAACAAGCACTCTGTGCTGCGAGCTTCCCCCATCACCGAGGACGTCT
CATGGAGATCTTATGGAGTACTCCCCATCAGTGCACCATCACAGTGCTTGTACCTTCAGC
AGCAATCATTCCCCTTCGTCAACTGCTGAAAACATCCTACCTATGATACATCTCCATGAA
GTTGGAGCCACTGACACAAGAACAGGGCCGAACAGCCAGGACAAAAGAGAACAAAGTGTG
GTCTTGAGGATATGTGAGGCAGAGAGCAAGAGACGATAACTATTTATTCCATGGAGGAAG
GCCAGTTGGCTAGACCCATGTGCCTTCACCTCCTGTAATAAACAATGTCCTTCAGTCAAG
TGTGTACATATTAATGTTCCTGTAATGTATGTGATGATATGTCCTGTGTGTGTGTGGATG
TGTATGTACATAGTGTCATGTGTATAGAGTGGTGTGTTTACATGCTAGCGTTGCTACTGC
ATCAGGCTGTGTTGGAGCTCACTTGAGCTCGAGTTATCAATCTCGTTAGGACCTTAAGGC
AATAGCTGCTAGATTCACTGGACGACTCCATAGACAGCTTCCCTTTTTGCTTGCTATGAG
CGTTTCTGGCAGTAGTGAGAATTAGGATCAGCCATTCCGTAGTTAGAACTACCCTTGCTG
CATGCAGCTGTCAGGACACACAGGGTAAGCACAGATTATCAGCTTCCTGCCACCTCGGCA
ATCAAATATTTCAATTCTCTGGGTGTGCCAGACAGGTGTTCACTCTCAGGACATCTACCA
TATGAAACCAATAAGTATGCATCATCTCAACCAATAAATCTCAATCATACCACGATTAAC
ACCTATGCCACCTATGTTTTTACCATCAACCTTTCGTTTTCACTGCCTTTTTGATGTTTT
ATTGAAATCCACTTTGAGTTTGGTCAATATTGTGCATAGATGTGGCTAATGCAAAAGTTT
GGTTAAAAAGTGCTCATGTGTTTGGTTGTGATATTGTGGTTTATACAATGCACGTACGTA
CAACTGAGTTTCAAGTTTTGAGGGCACCTTTTCTCACAATGCAAAACCTGCTGAGCTCTT
TCTCAGTAGGCTAAGTCACATCGTGTTAATATATTTAATGTTTTGTTTATTTTCTGTATA
AAATTTGTATATTAACATCCTGTACAGCTGCTTGTATATTGTTTAAGAACATAATGTAAT
TGTGAATCTCAGAGCAGACACAGATTCAGAATGACTGCGAATGGAGAGCCAGCGGGAGTG
AAAGATGTTTGACTGTGCAAATATGTATGGTTGTTTGTGTGGCTGTATAAACGTTTGGTG
AATTTCCACTGTACATGTGTAGATAATGTGCTCTGTAAATCAAGAATGTATCATTTTTTG
GTCAAAAATGCA
>Contig_103_Coverage_45.57
TAAATCTGTATATCAACTGTTGTATTTTAAATAGTACAACTTGGCCATAGGAAACAACAG
ATACTATTTACAATGGTAATAAATCTGCAGTTGTTAATTCAAGCATATGCAAATATTACA
AATCAAAATATCCTGTCCTGTCTTCATCAGCAATAACTAGAAATTCTAATTCCCTTAGAC
TAGCACCATTAGTAAATGCAGCCAGATCTTGGGATGAAACACTGTCAACATATACCATAA
CAGTTAATACTGAAACAGTCTGAATATCATGTCAAATTACAGGTCTATAAGTTGCTTGAC
AGGTATCTGTGGAGCTTGGCACAACTTGTAGTGTATACTCTATCAGCATCTTCAGTAAGA
GATTCACCCAGCTGGGACTCTGTGTTTACTCAAACTTGATTCCCTGAGCTAAAGGCAACT
CGGTGCTGTAGTTGATGGTACATGTTGATCTCCGCATGTACTGCTTCCATGCGTCACTGC
CGGACTCACGTCCACCTCCAGTGTGCTTCTCTCCACCGAAAGCTCCTCCTATTTCTGCCC
CACTGGTGGGAATGTTAACATTGACCACGCCACAGTCAGATCCTTTGGGGCCAATCCACC
TGAATATCTTGTTGGGGTTCTTCGTGAACAAGCTGCTGGTGAGTCCCTGTTTCACTTCAT
TGTTCCATTCAACAGCCTCCTCAAAACTCTTACACTTGAGAGCATACACAATGGGGGCAA
ATGTTTCACGTTGAACGACTGCTGCATCATGGGAAAGTCCACTGATGATAGTTGGTTCCA
CAAAGTTGCCTGGACGATCAATCACCTTGCCTCCACACTCTATCTTGCCCCCCTGTGCCA
CTGCATCAGCTACTGCCTGCTGGTACTGGGCCACTCCCTGCTTACTGTGTAGAGGCCCAT
ACAACACTCCATCGTCCAGAGGGTCGCCTATCCTCAGCTGCCCATAGGCTTTGACCAGCC
TCTCGACAACCTGGTCATGCACCTTCTCATGGAGAATCAGCCTGCGTGTTGTGGTACATC
TCTGACCAGCAGTCCCAGCACAGGCAAACACTCCTGCCCTCACAACCATCTCCAGATCGG
CATCCTCATCAACTATTATTGCATTGTTTCCACCAAGCTCCAACAAAAATTTGCCAAATC
TTTCCTGAACCATGAGGGACACCTTCTGTCCAATAGGTGTGCTGCCAGTGAAAGACACCA
GGTTCACTCTCTCATCTTTAGCTATCAGCGTCCCTATATCAGCACCACCGCAGACCAAGG
AGCACACAGACCCAGGAATGTTGTTGTCCTCTAAAACCTTCGTTACAATCCTGGTCATAG
CTACACTTGTCAGAGGTGTGGATGGGGCACCTTTCCACAGCACAGTGTTGCCTGTGATGA
GGGCAAGGCATGAGTTCCAG
>Contig_104_Coverage_62.51
TCTGCCGTTGTTTCGAAGTGTGAACCATACCTCGAGCGAATGGCTGGTGGTTTACCTCGC
CGAATTTATAAAGAAACTCAACGTTTGCAACAAGAGCCAGTGCCAGGTATTCATGCCTGT
CCTGACGATAGAAATGCCAGATATTTCCACATAGAAATTGCTGGGCCGTCAGAGTCCCCA
TATGAAGGTGGTATTTTCAACATGGAACTTTTCCTACCAGAAGAGTATCCAATGGCAGCG
CCTAAAGTACGCTTTCTCACAAAGATATATCACCCTAATATCGACAAACTAGGAAGAATT
TGTTTAGATATTCTTAAAGATAAATGGAGTCCAGCTCTTCAGATCCGAACTGTCCTTTTA
TCCATCCAAGCTCTTCTTAGTGCGCCTAATCCTGACGATCCCTTGGATACAAATGTAGCA
GACAAGTGGAAACAGAATGAGAAGGAGGCAGTTGCAACAGCAAGAGAATGGACCAAGCTC
TTCGCTGTAAAAGAGCAAAGGCCCAACAGTAACCAAAAATGATGGACGTGGGGAGGTTAA
GACAGCCATCACCATGCGTAACACTCAGCACATTGGACTAATGAATTCCTGTACAGATGC
GCCATCAGATAATGAGTACGAATTTATGACAGCCCATCATGTATTCATAAGGGAGCATGT
TTCGTATTTCAAAGGTGACTTGTGAGGATTTTTCCATTGACATCGACCTGTTGCTAGGAG
TATTTCTCTAGGTAATTTACGCACTGAGTCACAGAGTAAAGTTGACCATCCTGTGTCTTT
CTGTCAAACAAGTAGGGATAATTTTATCAGGAGAGCATCACTGTAGTATATTTCAGCTCA
CATATATCAAGGAAACTAATTGAAGCCAGATTTTATTGTCTTGTCGGAAACTGCTAGCCT
TCTCAAAACGTTTTCTTTCTCTTTTCTTTTATCTTGCAAGATGCACGGC
>Contig_105_Coverage_41.45
TTCTTTGTGATCCCAGTGCTTACTTTGTTTCATATGTTATTGTTACATCTTGCACTTGTT
AATGAAAATTGACCAAACTTTCCTTGATGTTCTTATGGCTGAAAATGACCTTAGAGTCTT
TCATGCTGATACCAAGCTATCATTGGTATTGCTTTCAACAGTTGTTCAAAAAGATTTAGG
GTGTATTTCTGTATTCCTCTTAAAGTGCAACTTGATTCATGAGTTAGATAATTTTCAAGA
GATTAAGAAACGCCTTAAACTAGTACTATTCTGAGCCAACCTTTCATGAATACAAGCATG
TTTTAATGTATTCTTGTTATGTATTAGGCTTGTCTAGTGGTTCACCACAACTTGATCTAT
CTCTGAGGGCAAGGGTTCCCTTGCTAGCACTGTTCCTAACCAGGGACTTTAATCACAGTA
AGCACCTCTGTAGAGAAGTATAGGCTAGTCAGTACTAGATACTTGTATCAGCTGTCTGAG
ACAGATAGTCACCAGTGTTTCTTCAAATGGGTGCTTGTGCTGTATTTCGTGTCACAAGGT
GCCAGCCCCAGCTGGTGTGTTTTGTACCTCATCTTCAGTGTGAAAGACTATGCAGTGTGT
ACCCACCAGGCAGAGTTTTTGACTGTATCCAGTCTTCGTTGTGAAGTCGGTTCCACTCAA
CAGTAGTTGGCTGCTTTTATTGCTGACAAACTGATGTTGCATACTACCAAAGTTGTATAA
AATTTCTGTATACCAACTCTTGCTCATAGTGTGTTCTAACCTCTTTCAGGTACAATAGTT
CACCGATTAGATTGTTTTACTGTGTGGATGATACTTTGCTGTACTGTTTCTTCTCAACAC
ATGAGCCCTGCTCAAAAATACCCAACTACAACAAAATGCAAAAGTGTGGATGTTTTCTCA
GGTTACATAATATTTGGATATTTGTCTCATTAAAACTGGATAAAACAAACTGAAATTTCA
TTGATTCTGTAAACTCTCTGAAGTGATACTTTATTATTTTCTGTTATGAGTGACAAAGGC
AAACATTATCCGGACCAGCTGGATGACAATCTTTCCATGAACCAGTCTGCAAGAGGGAAC
CTCTGTGTGCACACCAATACAATAAGGGATGTCATATTAATCATGTTTGATGAGGTATAT
GATGGTTTTTATTGGCCAAAGAAGTGTAACTTGTAACCTGTCAATAAAGAATGTAACTAA
TCTCATTATAGATGTTTGGTGGAAGTTGAGTGCTGGTGTGTTCATTTGGTTGCAGTCTTG
CCATTGTCCAGATCCTCTGTAACACACATTCGTGCACACACACACACCTCACTTGTGTGA
CGTCAGATAATGATTATATCACTATCGGTTACCCTATAATTGTGTGTATTTCACTTGTCC
TTTGGAATGTATCTGTGCTTTATATACAGTGTGTAAAAATTTAGACAGGGAATGGCATAA
CCTGCATGCTCCTGGAAGTAAATACTGCATTTAAAGATGTGTTTGTACTCGGCAGTTGGA
TGGTATGGAGAGGGCGGGGGATCTCCCA
>Contig_106_Coverage_46.46
GTGGCAGCAACGTACCACGGCAGCCCCAGCAGGGAACACAACGCGATGCAGACGGCGACG
ACGAACATATCAAGATGGTATCCACTTCCTTTCTTAAGCTTGTTCTCCTTCCTGTTGACG
ATGACGGCGGTGATCTGCTGATCCATGAAGACGAGGATGGTGGCGAGGAGAGCTGGTACG
ATGGCAGCAATGGTCATCCACCAAGGGTTTTTGTCTGACCAGGGGTTGACGAACCATCCT
CGGTCGTCACGTGTGGGCTTGAACTTTTCAGGTACTTCCAGTTTTGGGGTGTGTATTCCT
ATAGCTACGTCAATTCCCACCATCAGAAGGATAGCGATCAGCACGGCGAAGTCAGAGCAG
GATTGGCGGACAAATGTCGGGAAGAAGCTGCTGTTTTTGAATCCTGTGAGGGCTGAAGCG
ACGGTGAAGGTGCCGAGGAAAAGCAGGACGGAGAGGAAGAAGACGTCACTGACGTAATGC
GGGGTAGCACATCCTTCGCCTATCAGCTCTCCACCATGCTCGATGCATTCCTTCTTGGTG
ACAGTGGTCCAGTTGATGACCATGTCCATCGTGCCGTTCAAGGAGGAGTTCAGGACATCC
ATGCCATCGTCGATAGTGTAAGCGCCGACTGGAAATGCTGTGGTTGAGGCCATGTCACCA
AATGTCGTGTTCCACAGTGTTGAGTTGGTGCTGTTGGTGCTATTGGGTGGGAAGCATTCA
CAATCATAGATCAGCTCCATGTCCGGGTTTGTATTCACGGGGGATTTATCCAAGATGCCA
ATCAGCTTCTTGAAGGCCTCAGCAATGAAGATGACAGCGATGAGACACGCGAAGCTCTCC
TCTGTGAACCGAGTGATGTATCGAACTAGGGCACTCAGGTCAAAGGCAACGATCAGAAGC
AATATGAACGCCGTCCAAAGTCCAATCCAGCACCGCAACGGCAAGAAATCCAGATCGTTG
TCGTGGCAGAAATGATACAGGATCATCTCCAGAACCAACATAGGCCCTGTACTGCCGAGG
ATGTTCAACGGCTGACCAGCAAACAGAGCAAATAACACGCCGGTGATGGCAGCGGTCAGA
ATACATTCCATAGTGCCCATGTACTGATCTGTAGCCTGACCGAGCAGGCCTCCAAATGTA
ACGTTGGGGGTTAACGTGGCAAGGTACAAGAAGATGACTGACGCCAAGCACTGTATGTGT
AAACAATCCTTGAAGTCGCTGCCATACCAGGGTAGTTTCCGCTTGATGTCGGCGATCATT
CCTCCGAACAACCTCCCACTCCTCTGTAGGGTCGGATCACAGTGACTCTCTTCCACCTCG
GGTTCTTCCGGTTCGACCGGTTTTGGAACTTTTCTGGGTTCCTGTGAGGGAACGCTCTGG
GGTGGTTC
>Contig_107_Coverage_50.06
CACAAATATTGTTTTTCAAAAGATTAAGATGTTCCATATGGACATTAAAAATAGAATTTT
ATAAACCTAAATGATTCAGTAATCCAGACAGAATATGGTTCAAATCCATCAGGAATGGGT
TGTAGTTGTAAAGTCCCTCTTCAAAGATGTCAGAAGGCTTCATGAAGACTGTTTCAGTGT
TTGAATCTGAGTTGTACAGTTGCCATGACAACAGCAAGAGAAACGAATCTATGATGTCCC
TTGTGGCAACCACAACGATCATTACAGACTCCAAGCTACCATTGTCATGATTCCTCAGTA
TTCTAACCACATCAACTATACTTCTCAACACTCAACTTCGGAAAGCTGCAGTTACGTATT
CCTAAATATCATCAATTTCATCAACGCCTTCTTCAACGTCATCGAAGGTGATGTTGTCAT
CAACATCCTCTTCCCACGTGTTTTCATTGATTTTAGCTGTGGGTGGCAGTTCTCCATATG
CCTTCAAGTTCCTGGCCTCATCTGGGGTATACTTTAATATGACATCAGCCTTGTTATCCT
GGTAATCTCTCAACCCGAGCAGAATGATGTCACCACCATTAATCCATACCTTCTTTCTGA
GTTTGCCTCTGATGTGACACAACCTCTTAACACCATCAAAGCACAATGCTTCTAGTCTGC
CATTCCCCAACATTTTTGTAACCTGGGCATACTCTTGTCCATCTTCCTTGAACACCAACT
CTCTCTTTTCATTTTCATTTTCGTTCTTACCCCTCCTCCTGTTTTTACCTCCCTTTCCCT
TATTCTTTGGCATGACTACTTTCTGTGTGAGATGAACAGTAATTCAAACTAGTGAAACCA
GACAGCTGTCGAAGACTAATAACCAACTAACTTCAACATGTGTTGAGGAC
>Contig_108_Coverage_62.42
GTTTTGTTTAGCACAGACTCAGTCAGTTGAGCACTCCAAAATGTTGATTTTTAGTTGATC
AGTCAATGTCTTGTGTTTGTTGAGTATTTCTCCACATGGACCTGCCTACCATCCTCTGGG
TTCTCCTGTTCACTGTATGATGAGTTGATGGTTTGTCTGTCTTCCCTTGATGGAGTCAAC
TGTGGACTGCTAGCTTGGAACCAAGGAGCTATGATTGTCTCAGTGCTAGGTTGCAGTACC
ACCACTTAAGTTTACCTCTAGGTAGAAAAGTCAAGATGCTCAAGATCAAAACATGCAAAC
TTCATTAAAGGTTTCCTGAGCTGTTGGAAAGGGGAACTGTAGTCTTATGTTTTGCATTTG
TCGTAGCAGACACAAAAACACTCATTTTCACATTAGTAGAAGATATCAAAGTTCTTGAAA
GTAGCGTTGGTTTTGTTGCTTTATCATCGGTTGACATTACAATTTGACTTGGATGGAATT
ATATCCTGAACATAGAAACAAATGGTGCCTATATTTTCCAAGATAGTGGTATTTTGATAG
GATTGTACATCGGGGATGCTCATCTGAGATTGTACATCCTGATTGCTTCAGTATTTTTAG
TTCAGTGCTATGAAAGAAATGATGGACTTGTGGAAATGTTGAAAGTTTGTAGTAACACTC
AAATACCCGTGGAAACAGGTCAAAAATAGCTTTCTTTTCGCTGAAGCTCATATTTGTCAG
TGTTATTGCTGTAGCTAACTGAATCTTGTTTACAACAATTTATCAAGCCTATCATGCTTA
TGTCTTTTTTGCATATGCTAAGCCCTATTTGGTGAGCAGTGCCATTGACAACTTGGTGAG
CTGTTCCACACAGTGCCAGTGATGTGTGTGCCAACATCAAGTCTATCAGCATTGGAATAT
TGACAGTTTGCAGTATCAACTGACAAAATTTGCAAAAGTATTTTCTCACTGGAACTGTGT
TTTTAACTCCAGATATGCTTATTTTTTGAGGCATTTGATGTTTATTATTTGTTTAGGATT
GGGATCGTACTTTGTTTAGAGCCCCCTTGAATCCTACCTGTACCCAACCTCCAAGGCAGT
AGCTGTGTTGATAAGTTACAGTCAACTGTTCCATTAGGTGCCTGTGTGAAACTCACAGAC
AAGCATATTGTTGTCCTTCAAGTCAGTCCACCATAGTTTCAATCAGTGCCACTTCCCTTA
AATCAAAGTGGACGATTCCAATGCCAAATAATGCAGATGTGGATGAAATGTGTTTTTGTG
TTCACTAGTGAAAATGTAAACCCAAACAATTTACATAGCAAACAATATACCTTTGTCCTA
AAAGTGACAGCTCATGCTTCTGTAAAGTAATTAAGTCAGTTCATCGTGCGTGCACAGGTA
TTTATGTAACAATACAAGGAGAAACCTTCTATGTGTATGGGTATGTTGGTGTTTCCTTTG
TAGGAGTATCAGAATCACACTCCCTTGTCTATAGTTTACAACATATATAAGACTAGGACC
CTTTGACTGTTTCAAAATGCCTGAATACCCTTGTAACGTATATAATTGTCCAATGTTTGC
GCATTATTTGACTAAGCAACTCTAACCCGCTGGTGTGTATATTCACAGATTTGGAATTGT
ATTGGACACTTCATGATTTGTATATTTGCAGTGTCTCAATGGAATTGTACTGTCATGATT
TTAGAGACAATTATAGATATGTGACGTTTTGGTGTTGAGTAACAATGTGGGATAGGGTCA
AGTAATGGTGACTCCATTCTTTGTTGAAAATGGATTTTACAGTTGAAAATTACCATATGT
TTAATACAGCATTGACAGCTGTTTTGTGCAAACCCAGACAGAATCATAAAAATGTCTCCA
AAAGAACAACAGTGATAGAAGACATGTAATATGTTGATACAGACTGTGATTGTTTGAACA
AATGACTACCACAACACCACTTATTTGAATTTAAGATTAAAATTGTAATTACAGAATTCA
GTAAGATGGTATTGTTGTTAAATTTTCCTGTAGCTGAAGGAGGAAAGTTTAATTTATATT
TTGTATTTTTTTAATAATAAAGCTTAATTCCAGTCAAATTTTGAATTTAAAAGTGAAATG
TCTTCAAGAAAAGGGAAAATAGTTGACCAGCATTTCTTCAAGTGTTGCTCATGGGAAAAC
CTGATGTCACCAAACCATATGCCTGATGTGACAACACTGGGTGTGCCTTGGTTCTGATTA
TGAATGGATTCACATTTACTGATTCAGTGCCCATTGTAACTCAAGTTTCAAGGTCTGTGC
CACTTTCATCTGCCTTTGATTGTTGGCAGTTGTTTTAGCCTGTGGGGATATTGAAGATGT
ATACACTTTAGACAATGATATTTAATTTGAATGTCACTACTACAATGCCCCGAGTACATT
ATTGTAAAGTGGACATTGTGAGAAATTTGCTTCCATTAAAACATGGTCAGCTCTGTGTAT
GGGGCACCAACATTATGAATAAAA
>Contig_109_Coverage_32.61
CTGAATCGCTGTCTGTCAGCTATAGTTATAACGGACACCGGGAACTACCATCTACCGGGT
AACACATCAACAGCGTGCATGTACGTGGAAACTTTAGATCGCGGGAGAAGCATGGACGTC
GATATGAAGCCAGCGGGGCCGCCGCATGCTAACACAACCCTACCCCCTACATCTACCCCA
CAGCACAGCAGTCAGGGGGTGAATCCAACTCACGCCCAGGGACAACCTACTCAAACTCAA
AACGGACAATCAAATACATCGCCTAATGTTCAGGGCAATAACAACTCGAACAGCAAAGTC
GTGGACAACAGTCGTGTTAAGAGGCCTATGAATGCTTTCATGGTGTGGTCTCGGGGACAG
AGGCGGAAAATGGCCCAGGAAAACCCCAAAATGCACAATTCGGAGATCAGTAAGAGACTG
GGTGCCGAGTGGAAACTGCTGTCAGAGACCGAGAAACGGCCGTTTATTGACGAGGCGAAG
CGACTCCGTGCTATTCACATGAAGGAACACCCCGATTACAAGTATCGGCCACGACGGAAG
ACGAAGACTCTGATGAAGAAGGATAAATACGCTCTACCCGGAATGCCAGGTAACCCTCAG
ATACAACAGGTTGGACGTGAAGCCGCCATGTACCCCCATGCCATGAACGGCTACATGCCA
AACGGGTACCCGATGATGACACACGACCCCAATGCGTATCACCAGCAAATGACGGGTCAC
ATGGCTTCTTTAGGGGGTCAGTACGGGTACCCCACCCAGCCCATGCCCTCCCAGATGACA
ACAGGGTCGTATATGAACGGAAGTTCGAGTTATACCATGTCAATGGCACAGATGGGGCAT
TACATGCAGCCGTCTCAAGTTACCCCCAACTCGATTAAGAGGGAAACAAATACCCCAGGG
CAACAGGGCGTTGGGGCACCTACCTCAGGAAAACAGTACCCAGAAGACCTCCGACAGATG
ATCCACATGTATCTGCCGGGGGATGGGAGCCACCCCGACCAAAGTGCCGCAGCCCTAGCG
GCACAGCAGCGTCTGCAACAGATGCAGGGACAATACGCAGGAATTCCGACAACGACGGAC
GGTTCTGGGAACAACACCGTTCCTCTCACACATATGTAGACAATTTTTGTGAACCTCATA
AAAAAACTTTTGGCCATGTGGCCGATACAAGCC
>Contig_110_Coverage_60.98
CCGTGCTCACGATCACTGCTACTCAGTGTGTTGAAAACTTTCACGATATCACAACTGTTC
TCTTGACTTGAGACCATTACGGTTTCAGAGGTAAAGTTCACGTGAAGAAACTTTTGCCTT
CAGTCAAACTGTTTTAATTGTGTGTTCATCATGGAAACTAATTTTTACGAGACCGACGAT
GCGGCGAGAGAAATGCGACAGGCCATGAAGAGAAAAATAAATTCATCGCTGGGACTGTTT
TCAAATTCCGGCAGTGGTGACCGAGATGCCGTCAACAGACTGAAGCAAAACATGAAATTG
GACTTTAATTCCGAAGGATCAAAGAAGTCGAAGTTTAGTCTGCTTCAGTCTCCCGACCTA
AATATGCTTAAATTGGCGTCACCTGAACTTGAGAAAATGATCATTCAGGCAAACGGCATG
GTCACCACGACGCCGACACCAACTCAGTTTATTTTCCCGAAGTTTGTCACAGAGGAGCAA
GAAGCTTATGCGAGGGGATTTGTAGATGCTTTGGCCGAACTCCACGATCCCAACCAGACA
GAGAATATCCCTGTCGCTCTTCAAGGCAAGGGTGTGGTTTCTAGTCAGTCGCTACCCCAG
ACCTCAAAGGGGGGTGTGACCCTATTCGCCCCGAACTCGAACTCTGTTTCATCCTTCAAT
TCAGCACCCGTGACCTCTCAGGGACTGACCACTACTACCTCATTGCCCGGAGGACTAACT
GTGTCGTCTGCTTCACGTTCGTTGAAATCTGTGAGTAACAATGACTTACTTCTTCCTCGC
TTGAAAGAGGAGCCACAAACTGTCCCATGTATTGAGAACACCCCTCCCCTCTCGCCCATC
AACATGGAAAATCAAGAGGTAATCAAACTGGAGAGGAAGAGGGCACGAAACCGAGTGGCA
GCTAGAAAATGCCGAACGAGGAAACTTGAAAGAATTTCACGTTTGGAGGACCGTGTCAAG
GATCTGAAAGGACAAAATGCCGATCTTGTAACAACTGCCACAACTCTTCGAGACCAAGTG
TGTAAGTTGAAAAGGCAGATAATTGACCATGTCAACAGCGGCTGTCAAATC
>Contig_111_Coverage_73.17
GTCAGATATAGGTGACACTACACGAGGGGTAGGGAGTCAGATATGGGTGACACTAAACGA
GGGGTAGGGAGTCAGATATAGGTGACACTACACGAGGGGTAGGGAGTCAGATATAGGTGA
CACTGTATGAGGGGTAGAGAGTCAGATAAAGGTGACACTGTATGAGGGGTAGGGATTCAG
ATATAGGTGACACTACACGAGGGGTAGGGAGTCAGATATAGGTGACACTATATGAGGGAG
AGAAGACAACTGGGAGCACTATCAGATGAAGTATTTCACACAGCTTTAAAACAACGGATG
ACTAAGACAATGTGAGTTGTTATAAAGTCTGTGTCGCGGACGGCGGAATATGATGGTCGA
GTCTACTACTGCTAGTACTACCGGCTGTAGTAGTGATGTGGAGCTGGTAGAGATGGAGGT
TCACAGTCAGCTCGCTAGCAGGACCAGGGCTGGAACGTGGTGATGTTCAGGTTGGGAGTA
GGGTCCTTGATCCAGTCCAGCGCCTTGTTCATGGGTAGAATCCAAGTGTCCTCGAATGCG
GCCCTGATGTACTCCAGGAACTCCTTCAGACCCGCTAGCTTGTAGGGCACCAGGACGAAG
TCGGGGTTGATGATAAGAGTGAAGGGGGAGCGGTCACCGTCGTAGTGCTTGGCGAAGCTG
TCGAAGAACAGGTCGAAGACGTCACTCTGGGTAAACACGTTGGTACAGGCACTTGGCGTT
GCGCACGTTGATCCATTGAAATCGAGGCTGGCCACAAGAAACTGCCATTTGCCAGGGAAC
GGCGCGTTCGGCGGCTCGCCGTCATTGCACGCTGGTCCGGGGATGAAGTCGTAGGTGTAT
GGCCACTTCAGGTTGGACTTTTCATCAAACTCGGAGGTAATACAGGAAGCGTCGTACTCA
AAGTCGTTTTCGCCCATGCCGATGAACTCGTCAATGCCACCGGCTCTCAGCTCTGGTGCT
CTGACGCCCGTCACTTGACTTCCGGCTATACCAACATCCGCAAGTTGAGCTTTTATCGTC
TCCAGCACGGTTCTCCAGTCTTCTTCGTTGGTCGGGACGGATCCATCCAGGGAGTTGGCT
CCAATCTCGTGGCCGTCGTCGA
>Contig_112_Coverage_95.19
TCACGTTGTACACTGCCTGTGCTGCTGACGTTAGTCTGGATGAACGCTGGGCGGAATTTA
AGCTGAAGAACAACCGGGAGTACAAGAGAGATGTTGAGGAAGCCAGGCGCACCCTATGGG
AGAGAAAGGTGAAGGACATTGAGAGGCACAACAGGGAGGCGGACCAAGGACTACAGACCT
ACTGGATGCAGGAGACACAGTGGGATGACATGACGTACGATGAATATATTGCATACCACC
ACGGCGAAGACATCGACGTCAACAGCATGTATAGAGTCAAGAGAGCGAACAGAAACGGCA
CAGGAGATTGCTTCAAAGAAGAAATATGGGCATCCTCGGCAAACCCTTACGCCTACAACA
CCTCGGACGGTTTACCAGAGAGGGTCGACTGGTCCAAGAAGGGCTATGTGACGAGTGTAA
AGAACCAGGGAAGATGTGGCTCGTGTTGGGCATTTGCTGCAGTTGGAGCGCTGGAGGGTC
AGCAGTACAAGAAGAACAAGAAGTCTGTCAATCTCTCCCCACAGGACCTTGTGGACTGCT
CCTCAGGTCAAGGAAACAAAGGTTGCGGTGGTGGGCTACCCATGAAAGCATTTGCCTATG
TCGTTCTGAAAGGCATCGCCACAGATAAATCCTACCCGTACAAAGGAGTAGCCGGAACAT
GCAAGTCAAGATCTTCCATCACGATTGGGCTCACCATCAAAGGCTACAAGACCTTAGGAA
CGGACGCCAAGCTGAAGAACGCTCTTGCATACATCGGGCCAATATCTGTGGGAATCCAGA
CAGGGCCCAGGATGCAGTCGTACAAGCGTGGTGTGTTCAACGACTGTAGTGGTGATGTCA
ATCATGCTGTTCTGGTTGTCGGGTACACCACGTACAACAACGTCCCTGTTTGGAAAGTGA
AGAACAGCTGGGGACCGGCCTGGGGAGAGGGCGGTTATTTCTACCTGCCAAGAAACAAGA
CGAATGCGTGCATGATTTCACGCTTTGCCTCCTACCCAACTCTGACGGAGGTAGCAAGGG
GACCCGTGCACGCTGGTGAAGTTGCTGCTGCAGTCGATGGTGCCGGCGTCGTCGCATCTA
CTACTGCAATGTTCATGCTGCTGCTCCTGCCAACTCTTTTACTTTAAAACTTTAACAATG
TCCACCAAACAAACCAGTCGCTTTGATAACTCCTTGTTACATTTTACATTAACCTTTTGA
GCCATT
>Contig_113_Coverage_32.71
GAATGACGTCAATGTGTAATTCCTCCCAACATTATTATCGCTTTGTCTCACTGATCATCA
TACTGTCTACCCTACATAATCGTACCTTACACCACGACTGCCTTCAAATCACATTTTCTG
GTACCAGTTAATTATCACAGAAATGCTAGCCCTTTCGACTCCAAGGTTTGGGAACTAAGG
GAGGTAACTATCCTGTGGGACTCCATGGAAATACTCATGGCTTTTCTCAATTTTGGAAAG
GCTAGGTGGAATCTAATGTGACACAAAATGGTTCATATTCACGAAGAATCGCTGCCAGAG
AGGAATATAATGCTCCAAATGTTCGTACTAGATGGGAATCCTCTAATATTGAAGAGATAA
TAGGGAAAACAAAATATTATAACACGTATGAGGTAGCAAACAGTCTCCCTACTACAAGAG
AGAATACAGACAAGACTAGGGATTTCACATGTTGATACCATTCTTGTATTCAATCGGATC
CTACTTTGACGCGAACTTTACAAAACTCAGCATCTCAGAAATCATTATAACTAGAAGGCC
TCGCATAAAGCTTTAAGCCCCAACTGACTAGATTCATCTGTGTCTAACAAAAATTGGTTG
CAGAAATATGACTTCGAGCCCTTCAGGTAGGTCTAAGGGAGACAACCCTGAGATAAAGGG
AAGTAACTCCAATATGGATGATGGTTAAGCTATGAGTAACTTGAATAATAAATCAACATA
GCACTCTGTGGTTGGTTCCAGCACCAAAACTGCATTTCTATAGTAAGACAACAATACACA
AACAGAGTCTAGCTGGAACAGCATACACTACGGTCAACACTCCAACATGGACAAAAACCC
TGATTAGTTGAAGCTAACTCCCACACACATAAGGTAAAATGAAAACAAACGAAACTTCAC
ACAATATGTTCAGTAAATAAACTGCACCAATGGTCAAGCACAGTGCATACTCTTTTTTTA
TTTGTTTTTTTTTTTCTTT
>Contig_114_Coverage_59.49
GGCGGGTGCTGCTCGGCATTTATGGCGTCATTGTCGGTGTGATCCTGCTGGCGGAGATTG
TGGCCGTGGCTGTAGTTCTGGCCAAGGGAAGTGAGGCAAAGGATGTCATGGAAACAGGCT
TAAGAAATGCGCTGACGGGTTACCATGACATCGTTATTAACAAGGACTCCAAAGATAAAT
CCTTTGACACCATCTTCTCCACCTTCCAATGTTGCGGCGTCGACAACTACACGGACTTCC
AGGACCCCGCCATTGGCACAATCTGGGACCCGCGTAATACCAACCGAAAAATCCCAGTGA
CCTGCTGTAAGAAGACACACTACGAAGACATTTCAGATACAACGTTCAATGATGCAGACA
TAAAGAAGTGTTTGAACATCATCAACATGGACAACGACTATGCCTATACTAGTGGCTGCT
ACACCAATCTGCTTGACTTCATTGACCACTACAAATATGTAGCTATTGGAGTCGGTGTCA
CTATCTTCCTGATAGAGCTGCTGGTCATTGTGCTGTCCATCTGCATGTGCCGGAGCAGTG
ATAAGCACGTGTAGCTGTGGGGAGCCTATTCTGCTGGGCCCACGTCGTCTGCTGATTGGA
TTTTACAGATAATGGTGTCAATCACGTCCATCTGTCTCTGCCGCGCAGTGTCTGGCGACG
GAGGACCCGTATGTACGATGGGACCACGCGCCAAGACCTGAAACTCACCGCACATCATTG
ATCATTCACAGATGTAATATGTGAATAATTATTGTTTTAGATGGACTGTCATTATATGTA
CTTCACTGAGAAATTGTATCCCAAATATAGCATACGTTATTTATAGATTGTTACCATTTG
TGTTGTTGGCCATATAAGGCCTAAATGCTCTGACAAACGCCGAAGAGCGTTTGCGGTCAT
TTCTCTTAATTATGAGGTTAGACCTTAATGATCAAAGCTGTTTGTGTTATATATAGCACC
AATCAACAGGGTACGCCCACAGTCTTCATACAGCTTCTGTTGCTTGGCCTTTCTACACAG
CCATGTTATAACCACTTCTTGTAATTTTACTGGAAATTATTTTTTTGTGGCAGGTCATCA
ATGTCCATAAAGTGTGTAGGACACAGATAGACACATTGTCTTCACCTACACCTAACTTTT
CCAACTATACATTGTTATGTTTCATTGATAAATCACGGGCCATGGTGTCAC
>Contig_115_Coverage_80.31
CTGATTCTCACTTTGTTAACGAGTGGGCAGCACAGATTAATGGAGGCTACGATCAGGCAA
GGAGGGTCGCCGAACAACATGGTTACGAAATTGTGAGAGAAGTTCGCGGATTCGACGACC
ACTACTTGCTTCGTCACAACAACGTCCCTCACCGGTCCAAGCGAAGTGCAGACCACCACA
CCAAGAGGCTGACCGGGGACCACAGGGTAGAATGGGCCGAGCAGCAGGAGAGCAAGGTGA
GAAGCAAGAGGGGGTACCTGCAAGGAAAGGCATACATGGTAGAACGTGCATACCTGGAGG
ACAAGCGAGCGACAGAAGACCGGCTCTACAGAAATATACAAAACAGCTTTTCAGACCCGA
TGTTTAAGGACCAGTGGTATTTGAGGGATGACCGTGAAGGCACCAACAGCCCCAAGGTCG
ACCTCCACGTCATGCCAGTGTGGAGCAGGAACATCACCGGAAGGGGCGTGGTCGTCACGA
TTCTTGATGACGGTATCGAGAGGAACCATACAGATCTTGTAGCTAACTATGATCCTAAGG
CCAGCACTGACCTGAACGGAAACGACAACGACCCGATGCCCCGATATGACCCCACCAACG
AAAACAAACACGGTACTCGCTGTGCTGGGGAGGTTGCTATGGCGGCTAACAATGGGAAGT
GCGGTGTTGGAGTCGCATTTAATGCCAACATAGGAGGGGTCCGGATGTTGGACGGGAAGG
TCACGGATGTGTTAGAAGGGGAGGCAATCCAGTTCAACCATAAGTACGTGGACATCTACA
GCGCCTCGTGGGGACCGAACGACGACGGACACACAGTGGAAGGGCCAGGCAAACTCGCCA
AGAAGGCCTTCGAGACAGGCATACGAGAAGGTCGTGACGGCAAGGGTGTCATCTACGTAT
GGGCATCTGGTAATGGCGGCCATGTGAAGGACAACTGTGACTGTGACGGTTATACTGGCA
GCATCTATTCCATCTCAATCAGCAGCGCATCACAAGCATTCGAGAAACCCTGGTACGGGG
AGAGGTGCGCCTCCACCATGGCAACCACTTACTCCAGTGGGAGTCTCAACGACAAGAAAG
TGGTGTCAACTGACTTGAGAAACAAGTGCACCGATATGCACACCGGAACATCAGCTGCTG
CCCCATTGGCTGCTGGGATTTTTGCCCTTTTGCTTGAGGCAAACCCCAACCTGACGTGGC
GTGACGTTCAACACCTTGTGGCATGGACCTCCCAGAGTGCCCCCCTCGCCCACAACAAGG
GCTGGCAGACAAACGGCGCCGGGTTCCTCGTCAACACGGCCTTCGGCTTCGGCCTGCTTG
ATGCAGCTGGTCTCGTTGATGCCGCCAACCCTAGTGAGTGGGAAACTGTCCCCGAAAGCT
TCGAGTGCAAAGTGGAAGCCACGGAATCCTCCAACTTGCCGAGGCGACTGCAGTCGGTGG
AGGGGGGTAAGATGCTGGAGATTGAGATTTTCACTTCCGGGTGTGTGGATCAAGACAATG
AGATAAACTTCCTGGAGCACGTGATTCTCACCCTCAGTGCCGATTATACCAAGAGGGGCG
ATCTCTCCCTCTACCTCGTCTCCCCAGCAGGGACGAAGACGATGCTGCTGTCCCGGCGTA
CCTACGACAGCTCCAGCAGCGGCTACAAACACTGGCCCCTCATGTCCGTGCACACGTGGG
GGGAGTCCCCTAGGGGGACGTGGAAACTCATCTTCGAGGACACGTCAGGAAACGACAACT
CTGGCTCAGTGAACGGCGTCTCTCTGACCATGTATGGTACAAAGGTCAAGCCGGAGCACA
TGCGCAATGGTCCTCGGAAATATAACCCTGATTATAATCAGGTGAAAAATGAGAAAAAGG
ATGATCGTAACCATGAGTCGAAGTCTGGCAGCACCTTAGCCGAG
>Contig_116_Coverage_46.52
TACTCATAGCTAGGAACATTATAGCCGATGTAGTAGTGAGTCTTCCAGCCTCCAAACAAA
GGAAAGCGGGGACGAATCTCAAACTCAACAAATTCATCAGATTCTCTAACATTGCTGGTG
GAGATGTTGCCAATCTCGTCACGATAGTAGACATCTCGAGCAGCTGCTGGCAGAAACGTC
TTGAAGCTCTTGATGGAGGACACACCATCTTGATTCCTCTGGTAGTCAAAGCGGGAGAAT
GGCCCCTTGAGAACAGCCCCCGAGTGGAGCATGTCGATGTGTTCCTCCACTGCAATGTTT
CCCCAGTGAGACACTTCAATAATACGCTCCATGCTTGTGACTGTCAGGAAGGGAGAATTG
TTTTCTTCATGGACCTTCAGTTCGGCCTCTGTGAAAGGTTCTCTTTCTTCATAGGGACCG
TATGTAATGACATTGTCACTCTGGGACACAGGCTTAGGACTCTTGGTGTAGGACTCGGTG
GTGGATGAGGTCGTCACCACAGTGGTGGTCTGGGTCAGTGTCTTGTAGGGGGAGTAAAAG
AATATGTTGGCCTCCAGTACAACCAGCTGTTTCTCCGCCTGGGTGATCAAGGCAGGGTAG
GCCCGCAAGGCATGAGTAAACACTGTTTCCACCTCCACCGTCACACTCTTGCCAGCACCA
AGGGCCTGGCCTAGATTCACACGCCACAGTGCCTTGCCATCATGGCCAGCAACTGTGGTT
TGAGATACAGTGAGCCTTTCTTTGTTGTCATCCACCCTTGTCACAGCACCAATAAAAGAT
AATTTGCTCTTCAAACTTGAATCCACTGCATATACAAACGATGACACGGACGATGATCCC
TTATTTTCTATGGTGACGGTGGCAACAATTTTTACTAAGTGGCTTGCGATATCTATCTTC
CTTTCAACCTTGCTATTCACTATTCCTGCATTTATAGTGTCCTGATTCACTTTGC
>Contig_117_Coverage_110.55
CAACTTGACTGGGACGCCCTACTTCACTCTAATACTTCTTCGGGCCTGGGTCACGACGCT
CCAGCTCCTCCATCTTGCGCTGAACACTTCCCTGTATGTCTCGGGTCTGGCCACTATCGG
TCAAGTAGCGGTCAAGCATTTGACGGTGGCGGTCCATCTTGTCATGGGCTTCCCGCACTT
GCTCTCGCATGCGCGAGAATGATCCTGGCTTGTAGATAAGATCAGCGGGGTCCATACGGG
AATCCAGGCGGTACAATGCCCTTGGGGTGCGCATGGGTGGTCTGGAAGCAGTGAGTCCAG
AGGTTGGCTGGCTGTACACATTTTCCTCGCCTCTTGCACGAGAAGTTCGCAATTTTTCTG
CGGCGAACTTAGAACGTGGCCGTTTCCTCCTGGGCTCAACTTCAACTTTGCTTGCAACAA
TTGCGGCCTTGATTTTGATCTTATCAAGAACAGTAAGCTTATAACTGTCACGTTTGTCCT
TGTCATGCTCAGAAGCCGTTTCAGGGAGAGTGAGAGACAGCGTCTCCGAGGGCAACACAC
GCTCGCTGACAGGAAGCTCAATGACGTCAACACGTTGCGTTGCGCCCCCCTGAAGGCGTT
TTCTGAAGGATGTGTATGGGAGGAAGTTATCTGTCGGCTTGCTAGGAGTGTAAGTTCCGA
TCTCTCTGTATGCAGATGGTACCGTTCTTCTTGGTGAAACACTACTTTCAAGTCTACCGC
GGAAATCTGCACGAATATCGCGCAGCTTGTTCAAATAGGTCCCAAGGAAACTGTCCCCTG
TTGAGGAACTTGGCGAGGGTAGGCCAAGTACGCTTGATCCCAGTCCTGAGCCTACAAGCG
GAACTGGAGGGTGGTAGTATTTAAATCCATATCTGCCACCAGTATTGGGGGAGACCACAT
CTCCTTCCACGCTTAGCACTAAGCTCGCATTGTCATAGTTGCCAAAGCCATTGTTTTTGA
AAGCGGTCCTTGCACGAGAAGCGGATGACGACACAATGGAATTTAAGTACAAGTCACTTG
CCTTTGAACCGTAATCTGAGCTGATTTTGGGAACATATGGGATTTTGGATACTAGTGGGA
GTTCCGGTGCTGGGGGAGTGTCACCATAGGGGGCGAGTTCTAGAACACCGGGCGACTCAA
GCCGCCTTCTCGGTCTGAAGGGTACGTAATCATCAGGTTCGTCCATGTAACTATCCTGAA
ACCTGTCCCCATTATCCCCGTAGCTTGTGTACATCCCCCCAACAGCTCCATCGTCGTCCC
AGTGGCTTGCACTGACTG
>Contig_118_Coverage_198.04
TCGCGGCTTGGCACAGCCTGCTCGCCTGCTGCTGAATTACGTAGGAGAGGACTTTGAGGA
TGTTCAGTACGAGCAGGGTGATGCCCCTGACTACAGCCGGGAAAAGTGGGACAGTGTGAA
GCACACCCTGGGACTGCCCTTCCCCAATTTGCCCTACTATGTGGATGGTGATATTAAGAT
CACTCAGAGCAATGCCATTCTCCGACACATTGCCAGAAAGCACAAATGCTTGGGAGATAC
AGCGAAGGAGCAGGCTAATGTTGATGTGATGCTTGATCAATCTATGGACTTCAGAAATGG
AATTGTCGGGCTCTGCTACAGCTCTGACTATGAAAAGAAGAAGGGTGCCTATTTTGAGGC
GCTCCCAGCCAAGTTGGAGTTGTTCCAGAACTTCCTTGGTGACAAAAACTTCTTTGTAGG
CAGTAAGGTTACAGTGTGCGACTTTCCAATGTATGAACTCCTGGACCAGACAAGAATTAT
GCAGCCTGGAAGTCTAGACAAATTCCCGAAACTGTTGGCCTTCCTGACCCGGTTCGAGGC
ACTTCCCAAAATCAAGGCCTACATGAAAAGTGACAAGTTCCTAAAGAGACCCATCAACAA
CAAGAGTGCATCATTCAAGTGAACTACAGTGTCTTTAGTCTTGTAATGTATTGTTGTTAC
CATGGAAACCCTGTTAAACCTGTATCGGCACTGCTACCCGAGACATTCACATCTGTCCAT
TGGCAATTTACGGTTGACAATCCAGTAAATATCAACACACATTAATATACTAGGGGAAGT
TAATGTGAAACGACAATACTACTGGAAGATCTTTTCTTTGTGGTTGTATTACTCATTTTC
TGAATGATATTATTTTCAGACTGAAGACAAGCAAGGGTACATTGTTGCTAATCAGCATTT
TCATTTTAGGAGTTTATGTATACAACATATATTCATATAACATTTTCCGGGTGTTTCAAC
TGTTGATGAGTGACGTCAGTTCTAGAAGCACTGAGGGTATTTTGCCAAATATTAGTTGAA
TTCATTTAGGAAGTATGACTCCATGCCATGGCGGTATTGTGTTAACTTGGCAACGAAAAT
AATGGATTCCATGTTCTTGGCTTTGTGTTCTGTGTGATACTGTGGATGTAAAACATTGCA
GTCGGTGGCATGCGTCAGCTGTCCTCACACTCCATGGCTTCTGGCTTAGACATACTTCAC
ATGAAGTATCTAGTGTTCATTGTTATCCAGGGTTGTTTACGATTGTCCCCGGGATCTAAC
TAGAGGGACACAGTCATCAGCCTCTCTATGCTTCTCTAGGTATTCTTTCAGGAAACTTTG
CATGAACAAATGCCAGGTTGGCCACTCGTGTGTTTTGCTACTGGTATTTAAGAACTTTTA
GAATTTCAACATATAAATTCATTTTAATGTTTTTCCTGACCATATTTCTAAATGGTATTC
ATTCATGAAACTTGGTACACTCAGAGGTCATGTTGTCAACTGGTGCATGTTGTTATTGTT
TTAGGGTTTATATTTTTGTCGGTTTTCATTGCTACAAGTTTTACTTAGATTTAGGGCTGG
AGGGATTTGTTGTCATTTGATGACTCTTGTTTTCTGAATGTTACAATTCATTGTTTTATA
CACCCTGTTTTAAACACTCTAGAGGATGAAAGTTGAGTGCACACTGATTCTGTGACACCG
GTGATGATAAAATCAGTTATGTTTTTTTAAGTGCATTTGTGCTGGTATAAATTGGAAAGA
ACACAGTACAAGTTCATAATACAATATTATCAAGTGATTCTCCACAAAAATGTACGTTGA
CATAACTAGCTGTTTTCCTATTCAACCAAGGATGCCTCCAACATTTGGGATCATGCACAG
TTTTGCTTTAAAAATTACAAGTAAACAAAGGTAAACATCTTTTGTAATTTTGATGTACTT
AGGTTTGTTTCCTGCATTTTATATTGCATCCCCTCACTGCCAAACAGTCCGAGGTTATTG
GTTTCAAGTTGATTCCTGTTCAGCCAATGCGCAAATGTCATATTTTGCTTGTTTTGTTAA
AGTATGTATTGATTGCTTTTAACATTGAAAATAAACAGAGAGAAGCATTTGCTTTAAACC
TGAA
>Contig_119_Coverage_49.12
GGTACCGATGGTAAAGCTATCATCTCAACAACAGTGCCAGATACCATCACGTCTTGGGTG
GCCAGCGCCTTCGCCGTCAACACTCAGAGCGGCCTTGGAATTGCACCAACCTCAGCCAAG
ATCCGCGTCTTCCGTCCCTTCTTCGTGAGCCTCAACCTGCCGTACTCCGTGACGCGAGGG
GAACAGCTGGCTCTCCAGGCCATCGTCTTCAACTACCTCACCACAGTGCAAGATGTAACC
GTTACGCTTAAGCCCAACAGCGGTTTCCGAAGTGTCGTTATTGGTACTGACGGTGAAGAA
ACATTTAACTCGGACCTCCAACGTCAGAGGTATCTTGTACGCCCTGGTGAAGCCAAGGCT
GTGTACTTTCCAATAACTGCCTCAGTCATTGGTGATGTCGACATTGAGGTCTCCGCCCAG
TCCGGAACAGCAGCTGATGCCGTGAAGAGGCAACTAAGAGTAAAGGCAGAAGGAATTCGC
AAAGAACAGAACACCCCTATTTTCGTTGACCTGACATCAGAGGATAGCTTCTCAACGCAG
TTGGACGTTTCCTCTCCATCTGGACTTGTTTCGGGGTCAGAAAGAGTTCGTCTCACAGTC
ACTGGTGACCTGCTTGGCTCAAGCCTTGATGGGATGGAAAACCTCCTGTCCTTGCCTACT
GGATGTGGGGAACAAAACATGTTGAAGTTTGCTCCCAATATCTTCATCGCCAACTACCTA
ATGGCTACCAAACAGATGACAAGGGCATTGGAGGAGAGGACCAAGTCTTTCCTGGAAGTT
GGCTACCAGCGTCAGTTGTCCTACCAGAGAAATGACGGGTCCTTCAGTACTTTTGGGGAG
CGCGACGAGGCAGGAAGTGTATGGCTCACCTCTTTCGTGGTGAAGTCGCTTTACCAGGCT
CGCCGATACATCTATGTGGACAACTCTACCATAGACAAAGCCTTGAGCTTTCTTGCAAGC
ATGCAAACGAGTGATGGTTCTTTCGTCGAGCCGGGCAGACTTATTGACAAACAGCTGCAG
GGTCCCAAAGGCTCCGGACCAAGTCTTACTGCGTACGTACTCATTGCTCTGGCTGAGACG
TCAGGACACAATGGCTCACGGGTCAACAGCTCACGCCTCGACGACATGCAACAGAAAGCT
GTGGCGTACCTGGAGAGGCAACCGTTCAAGGACCTGGCTCCATACCCATTGGCAGTCAGC
ACCTACGCCTTGTCCAAAGCCGGGAGCAGGTTATTCGGGAGAGCCTTCTCTCAGCTCAAG
AAAGCAATGAATAACAAGGATGGTTTAAAGTATTGGGTTGTGAATAATGATCCCGATAAG
AACAAGGGAGAAAGGAAAGCTACTCCGATCGACATATTGACCACCTCCTACGGCCTGATG
GCCTTCGTCAGCCGCAGTAAGTTAAAAGCTGGAATGGGCATCATGCGATGGTTGGCATCT
CAGAGGAACCCAAGGGGTGGATTCAAATCTTCTCAGGATACGACGGTTGCCCTCGAGGCT
CTGACACAGTTCATGGTCGACGCCAGGCCCGACAACTACAACATCAGGCTCAAACTCACA
GCCGGTAATGAAGTCAGGACAGTCACCGTCAACAACGAAAACGCCCTCGTCCTACAGAGC
ATCGATCTATCGTTCATTCCATCAGTATTGAAGATTTCCGCAGAAGGGAGTGGTTTCGCT
GTTGTTGAGTTGGGCCTGTTTTACAACGTGGACTCTGTGGGCGATGACAATGACGTTTTC
GACGTCAGCACGGTGCTCCTCGACGACACCATCAACGGCTTTACTCTTATGACATGTTCC
AAACATCACCAGGAGGGATCCAGTGGGATGTGTGTTCAGACGATCCAGGTTCCAT
>Contig_120_Coverage_40.20
CTAGTAGCTACACTAACACAGACTCAGCAGACCGAGGGCTGATACTTGTCTACTTCTGAT
CCGTCACCTTCTGTCTGAGACGGCAATACTCCTGTAACCGGAGAGCATTGATCTTAATGA
AGCCCCCTGCATCTGTTGGCTCGTAATCCCCCTGGACGTTCATGCTGACCAGTTCCGCAT
TGTAAAGTGAGAGTGGGGAAGTTCGGCCCAGGATGTGTACGCCCCCCTTGTACAACTTTA
GAGTGACTGTTCCATCAACATGCTCCTGACTCTTGGCGATACAGAAGCGGGTGAACTCAC
ATTCAGGGCTGAACCAGAAGCCTCGATAGACCTGCTCTGAAAACTTGATATCCAAGTCCC
GCTTTAGCTTTCGTACCTCTCGGTCCATAGTGAAGACCTCAATGTCCATGTGAGCTGCCA
ACAGGATGGTGCCCCCTGGTGTCTCATAGATACCTCTTGATTTCATGCCAATGAATCTGT
TTTCCACCAGGTCAACCTGGCCAATACCATGCTTGCCCCCGAGCTTGTTGAGGTACATGA
AGAGATCAAAGGGTGTGTTCTTCTCTGTCCCATCTTCCAAGTTCTTCACTCTCACTGGCA
CACCTGCTTTAAAGTCGATTTCAAGACGTTCTGCCTTGTCTGGTGCTTTCTCAGGAAGTA
CCGACATTTGGAAGAGATCGTCCGGTGCATGATGGTTAGGATCCTCCAGGACACCCGACT
CGTAGCTTATGTGCATCATATTGGCATCCATACTCCAAGGGTTCTTCTTCGTCACAGGTA
ATGGGATGCCTTTTTCCTTCGCATATTCAAACAGGTCATTCCTCCCAACGAACCTGTTAT
AAAACTCAGGCAGTCGCCATGGCG
>Contig_121_Coverage_147.21
TTTTATTTATTTCCTCACCATGATTTTACAATAAATAAGTGTATAACATCTTGCAACATC
CTACATGTATCATTGGAAAGACATTTGATGTATAAACATTCATTAATATTCATTGTTGCG
AACATAAAGAATTTGTATTTTTTGTTGTTCAGCTGAACGGGTCAGGACATTGCACATTCC
AGAAAAAGGTATAACATATATATATGTACAGTTTCATTTTGAGACAAAAACTTAAACATA
AATCAACTTGAGCATTGTAATCACAGGTTCATGAATAAATAGTTTTTGCATTAATGTCAC
GTTGTCACACATTCATGGGGAGGATTGCACCTCCTATGTGTCACTTTCACAGGGAGTTCA
TGGCAGGAAGTGGGTTCGAGATTATGCTCCGTTTGAGCATGCGCTGCAGCCGCATGTTTC
CGGTACGTTGTAGGTCTTGGTGATCTTCCTTCCAGTACCGCAGACAAGCTGGATAGACTT
GGGTACCGTCTTTGCTGGCTGGCAACACAAGCATTTGTTGTCAAAGCCGCGCATGAGTGA
GGTGTAGCTGGAAGTAGAGCCGCAGTAACCTGCACATTCCTTGAGTTCTGGGATTGGTTC
CACGTTGGAGCAGATCTCACCGTTGTCATTGACCTTGAAGAAGCCAATGGACTGCTGAAT
CTGTCCGAACATCAGTCTTGGAGTGCAGCTCTGGCATACCGAGTTGACGGAGGTGGTTGG
TACCATGCCTTTAGGCACGCATCTGAGACAGCATCCAGTAGAATCGTAGGCCTTTTCGCT
TCCTGTGCACTTGGGCAGCTTGTCGATATTTTCACACTGTACTTGGGTTTGCTGGAGGAT
GAAGTCGCCTGTCATTATGTCAACTGTACACATCTTCTCGAAACACTTCATAGAAGGCTG
GACCTTCTCTCCTTTCTTGTATACCGTGCCGTTGACAACGCATCCAATCTTAGCACATTC
TCCACAGCAGGTGCCATCGGTCTGACGTCTCTCCTCTCCCAGTTTGCAGGCCGGACACTG
TTGTTCCCGACATGTTGTTTCTGCAGTACCACTGGTGCTGTTGACACACTGGCAGGTCTT
GCACAGACCATCCGCCCATTGCTGACCGACGGTATGGGTAACCTCCACTGGATTGGTACG
GTCCACCTCCTTACCATTGGTCACCATCTTGGTCATTGAGTATCTGCAGATTGGCGTTGG
GATGGCTGTGGTCACCACGGGGAAGGGGCTCGGGGTGCCAGCAACACATGCTTTGGTTGT
GCAGTTGCAGCCGCCAACGATGTCCACGACCTGGGATCCGAAAGCACATGGCGGTTGAGT
TGGAACTGGACACTTTGGTGGACACGCACAAGTGTACTGTGGGCAGCACCTGTCGCCACT
GTCGACCATGGTGAGGATCTCGGGCTTCATGCAGTCCTTGGAGATCTTTGGACATTGACG
TGGCTCACAAACAACCAGATACTCCTCACAGCATCCATCCGGGTTCTTGATGACCTTGGC
GACCTCACCTTGTTTCAGTGGAGGCTGAACAAGGGGAGAGCACGTGACTTCGACACAGGC
AGTTGGAGTAGGCACGTGTGGTGGAAGATGGACGGTGGTGTTGGGAGCAACGCTTGTTGT
CACAATCTTATTGTGCGTGGTGTTGAAATCATTCAAATGGACTGTAGTAAACGTGGGCGG
TGCAGTTCCTGGCATCGTTGGAGATGGTTTTGGAGTGGTCGGCAGTGTGAAGATCGGTGT
CGATGAGCATTCGAACTCATCGGTGGTACAGTCGGCGACACCATCACATCGGGCAGAGCT
GGGGATACACTGGCCATTTCCGCAACGGAAGTCTCCAATTGCGCATGTCTCACACTCGCA
TTCGCATGTATCCTTATCCAGAACGGTTTCGAGACCCTCTTTGCAGTCTGGACAGGTCTT
GGGCAGACACTTGACCTCGCCGCTCACACACTGGCAGGTATCGCAGTTGCTGTTTTGGGT
GATTTGACCAGGCAGAACAACTTGTCCATCAATCATGCATGGACACTCGGCCTTGCGGAC
ACACTTGACCCCGTCACAGAAGAAGCCGCTAGAACAACCCTCCTTGGGGCACTGACTCAG
GTCCATTCCAGTGTAGCAGGGGATGAGGTTGACGTTGTAGGTGGGGGCGACGGACGGGCC
GGCGGTGGGTGTGGCGGTGGGAATCTTAGACAAACATTCCTGGGTCTGTTTCAGACAGCC
AAGTCGGACCTCGTAGTCGAAACACATTGGTTCCTTCTGATCAGCGTTCTTGCACACAAG
ACCTTTCCACAAATTGCAGGTGACCTTCTGGCCTGTCTCACCGGAAGCGGTGTGGTCAGG
GGTGGCGGTTCGACACTCTATGCTCATTGGCTGTTGACATGTCAGTGATGCCCTCTTCAC
CTCGTCGATTGGTTCACGGTCGCCATTGGATGTAAGTGTCACTTGGCCAAGGTTGACCCA
TGAGTCCCAGATAACACATCCGGCTGGAAGGAAGGGTGTCACTGTCTGACCTGGCGCAAC
GGTGGAGGAACCGATTGGTTTGCCTGTTGGTTTCAGGGGGTTCACTGGTGTTGGCGACAC
AGTTGGGTAGCTCTCGAAGCATCCGAGGATCTCGAATCTCAGGGCCATCATGCCGCTCCA
CGTCTGAGGGCTGATCCTGATGTAACGGGCTCGGACTGGAGTCATAAACATGTTGGTCAC
AGGAGTCTCGTTGTCGAAGTTGCCGGAAAACACCTTATCCTCTCCTTTTGTCTCTCTGTA
GGCATTCCAGTTGGCACCGTCGTAGGAGTAGAAGACCTTGTAGGAGGACACGTAGCTAGG
AGCAGCCGGTCGTCCCTGAGTGGTGACACCGGTGATGATCCTAGGAGCGAGGAAGTCAAC
CTGGATGTATTGGTTCTTGTTCTCTTCAGCAGCTAACCAGGCGCTGTTTCCCCCAAGACG
TGCACTGATGGCAGAGTGGAGGCCGTCGCGGTAGGAGGAGGCGGAGATCATGTCGTTGCG
GATGAAGCCGTTTGCCATACCCATGTCTTCTTTGCATTTATCTGGTATGTTTGGTGTTGG
GCTAGCCGTTAGTTGAACTCCGGGGCTTGCTGTTGGGGTTCCACTTACTCCTTGTCCAGG
GCTTGTAGTTGGGAGGCCACTTCCGGTTTGACTTGATGGGCTGGCTGTTGGTACACCAGA
ACAGTCACAGTGGTATCTGACTCTGTAGTCACTGCAGGGGATGGGGAAGTTGTCTTTGTC
GTTACAGACGAGGCCGTTCTCAACTGAGCACTGCATAATCTCCCCAGTACTGTAGGATGG
AATACCATCTACAGTCTCGCATTCCACCTTGTCCACTTTGCCAGTGGGGCAGAAATCAGT
AAGCTGCTGCTTGGTCATAAACTCCTGCTGTCCTTCTGTGGCCGTGTTGGTGTTGACCCA
AGAGGACCAGGAGCTTGTCACGCAGGTCTGCTGAGGGGAAGCTGTAGGACCTACTGAAGG
ACCAGCAGATGGCACCAGGGTAGGAAGTACTTCCTCGGGAGCTCTGCAGCCAACGATGCT
GAACCTGAGAGCGATTGCACCTTCCCACATAACTGGTTGGATTCGGATGTACTTGGCAAC
AATTGGGGTCAACACTGATCTCACTGCACTGTCTCCGTCAAAGTTTCCGTTGAAGACCTT
AGGAGTGCCTGCATTCTGTTCATAGTACTGGAAGGTCTGTCCATCCATGGAGTAAGCAAT
TATGAATGCTTTCACCCACTGCGATGATCCCTCTCGTCCTTTGGTGATAATAGCATTGAT
GTATTCAGGATGGTCAAATCTGGCTTCAATCCATTGTCCTTTGTCCATTGTCTTGGGCAT
CCAAGCTCCGATATTGAGATTGTCAGATATGGCATCAATTCTAGATCTTTGTGGTCCTGC
ATATCTAGAGAGACTGGAAGATGCGCTGAGATGGCTGTCCGGTACTTCTAGAGTGGCAGT
GTTGGTCATTGGATTTGGGCAGATGAGCACAGGTGTTGTGGTTTGGCCAGCAACTGCTGT
TGTCTTCAAGCCTGGAGCCACACTGAATGATGATCCAGATACTGGGCTGGCTGTTGGAAC
TCCACTCACTCCTGCACCTGGACTGGCCGTTGGCTGCCCGCTCTTTCCTGTAACAACTGT
AGCTGATGGTTGACCACTCTGTCCTGCACTTGGGCTGGCTGTTGGAAGACCACTCTGTCC
TATAATGGGGCTTGATGTTGGCTTACCACTCTGTC
>Contig_122_Coverage_43.03
GAAAACCACGCCCGTTACTACGCTTACCTACAAATAAAGAGTTCCCACAGGGAGGATTAT
GCAGACATCTTCGATACTATGCAACGGATGATGACTACCTTCAAGCGAAGTCTCAGTGAT
TTACGCGATAACGCACTCGGGGACCTGTCCACAGCTGGTAAGGAGAGGTTATGCAATCTA
CTTCAAAACATGCCTAGCAGCTACACAGAATGTGGTTTCGAACAGCTCATCGGCGTCTTG
TCGGACCAGTGTACGCCTCCGGCCAACACGTCAACTCCTGCGACTACAACAGCCACGACT
ACACTACCCACGGCTGCACCAACCACGACTACACCAACCACGACTACACCCACCACGACT
GCACCAACCACGACTACATCAACCACGACTGCACCAACCACGACTACTACAGCCGCAACT
ACGACAACAACGACGGCTGCTCCCTCCCTCAATTGCAACGATCTTACAAAGATCCAAGAA
GTTGCCACAACAACAAGAATCGTTGGAGGCATCGCAGCACAGCAGGGAGCCTACGATTCC
TACGCCTCCCTCAACATCGGGGGCAGCATCAACCCCGTGTGTGGAGCTACAATCATCGAC
TCCTGCACTATTCTGACAGCTTCACACTGTGTTGATGGCCGAACTGCTGATGAAATCCAG
GTGAATGTGGGCGACCACACAACAATAGGATCAACCACCCAGCTTAACGTCAACATCGTC
CAGATGCATGAGAACTACAACACTCAAACCACAGCCAATGATGTAGCGATCCTCAAGGTC
GACCCCATCGACTTCAACGCCATCCCCAACACCGCCCCAGCCTGCCTCGCCACCGCCGAC
TACGAATTGAACGGACAGGACTGCACTGCCGTTGGAGTTGGAACTACTAGCTTTGGTGGC
CAGCAGCCAGATAACTACCTCCTGCAAGAAGTGTCGGTTCCAACTTCCGACGGCAACACG
TGCGACACAGACCAGACCATCCTCGTCCAGATGACCGACCCCAACAACCAGGTCTGTGCT
GGTCAAGCGGGCAAGGACTCCTGCCAGGGTGATTCTGGCGGTCCGTTGTACTGCCAACAG
AACGGTCAACAGGTCCTGACCGGTGTGGTGTCCTACGGTACAAACTGTGGTCTGGATGGC
TATCCAGGTGTCTACGCCAAGGTGTCCAGCTATGCTGACTGGATCGCTGCCCGTTCTGGC
TGTTAAACTACAGACGCTTTATTAGATGAATAAATTTGTC
>Contig_123_Coverage_53.03
GCAGTAATATCAACATAAAGAGTAGTAACGCTTTACACAAAAATAGGTTTATTATTCATA
CAATGTCCTGCTATGGAACAGTATTTCTACCCCATAATATACCATGTAGAAAATATATAT
ACAAGCCTGGAAGAGGAATTTCATTTGTGAAGATTAATCCTGAACCCAAGAATTACCTTT
ATTTCCACACAGAAATGAACATGGATCTTCTTTCTTCTAAGGGCAAACAATTCATTTAAA
TTTCAAGGCAATAATGGAACAATCTCGCACATTTTGTTTGGTCGGAAGACATTAGGAGAG
TTGTAGTTATATTTCAGCTCTTGAGGAATTAACTGGCGCCATGGTCAGGATTTTGTTGAA
GATATTTAGTTAAACAGATAGAAAGTTTCTACTTGATGCTAGTATCACCAAGATGTATTG
TGGCCCTCAAATGTGCATCCAGTATGCACAAATGTAGAGAATGGAAGCAGAAAAACAAAA
CACAGCATCCTAAGGGACACACAATAATATGCTTAAAGAGGAGCTATGGGTATTTAGTAC
TATCGATCCATCAATATATATACACTATGACACTATGAATTTCTGTCATTAACTTGACAA
GGCAGCCATATAACTCAGCCAATTTCATCAACACCTCATTTTGTAAATGGACATCATAAA
ATGTCTGTTGAAATGACAATGAATAGTGAATTTCTGTCATTAACGTGACAAGGCACAGAT
TATTGTTAAAGTCTGTAAGATAAAAACTTGAATATGTAACAAACCGGTGCTATGTAGACA
ATGCAGTTATACCTGAAGAGGTTAAATCTTGACTAGACTTGTGTGTCATTAGTATTCAAA
TCATATTCTTTTGCCACAATTTGGTACCCTTTTCTATCAATGCCTAACCAAACCTCCTGA
CTTGTGATTGGGGTGCTCACTATCAACAACTGAGCATGCCAATTCTCAATATGATCTCGA
AAACATTGAACCCACAATCCCAAGATTCAGGCATTCCCAAGGGAGGCAACTCTGCACAAT
GAACTATGGTGCCTTAGCAACCTGTTGTGAAGGAGAATCACATCTTTAAGGGGTTAGCAA
TCAAATTGAGTTTAGGATCTGATTACACTGACACTGAAATATTACATAATACAACAAGGA
GTTTCAATAAATATAAACATTCATTATGAAGACAAATTTATAAAACTGCACATTCTGAGT
ACTTGAAGTCTAGACATGATTTAAGAGTGTGTATGGTTTTACTACGCTTTTAGCAATATT
CAAGCAATATCACGTCCGGATATTGGGTTTGCAACACAGAAAAATTCCCCACCATGTGGG
GAACTGAACC
>Contig_124_Coverage_27.19
TACAGTTTGCCGTCGAACACTTCTTGATGCAAGGCTGGGAACACTTCCTCGTATGTTCCC
GGTTGGGTCATTTTGATGTTGTTGATGGCCTTTGAGTGTTCCTCGTTGATGGTGCGGAGG
ACGGGGACTGATGTCAGCAGCTTCAGGAACAGCGTGTCGGGTTCCGAGTGGTTCTGCTCC
AGCATCATGTAGAGCGACTGCTGGAACAGAGTCTGGATCTTAATGAGAGCCTTCACATTC
TTCAAACCCACGCGATCAGGACACATAATGAGGCAGGCTGTGAACAATCCAATCTCACTG
TCCGTCAAATTCAGGGGGTTGATCTCTCCAGCGACCTTGAAGAACTCTTGGAAGAAGTTT
CCCATTGGCATTGACATGATTACCGCCTTTGGACACTTCATCTTGTGAGATGGGTCCAGC
ATCTCCTCCTTCTCCGTGTCCACCAGCATCGTGAAGCGAGTCATCATCACTTCGAAGGAT
CCCTGCTTCAGCAGCTTGATCTGGTCTTCCTGCTCAATCTCTGTGAAGCCTGGCAGCCGT
TTGCAGAACTTGACAACGTTGGTGATCTCTGGCACCATCTGGGACAGGAAGCCTTGCCAC
ATGGAGTCGGCATTTAGCGACAGCTTGCTCATGTCAGGCATCTGCATTGGCATGGGGGAT
TTACTGAGTTTCTCCTTGGCTTCCTGAACTGCTTTGTTTGTGTTCAGGGACGTGCTGAGG
TGGGCGGAGGTGACTGCTTCCTGCACCTGCAATATCAGCTGCCTTCTCGACCCCATCGGC
GTCTGCTTCGCCTCATCCAGCATCCGCAACACTTCCATCGCCTGGTTGCCATTGGAATCA
GGGTAG
>Contig_125_Coverage_120.17
ATACTTGTGAAAATAAGAGGCGTTTATTTCATTTTCACATTAAAAACTGCGACATGAAAA
AGCTGTATTAGAAGTATAGAATTCACAAAAAATTGCTGAAGTCTTTAAGTACAGGCTGAA
GTTCCAGAGAGTCTTCGCAGCATCTTGAACGGCTGAGTCCCAATTCATTAACAGGTCTAA
ACCGGTAGCAGTTCAAGAAAGGTGACTGGACCTGGCACAATTAGCAACTCACTTTGCCAA
CATTTAACACCAAACAGTAACTAGGACATCAAAATTTCAACTTTGACGGGATAAGAGATT
TGGGACTTCTCAGCAATTAACATGAATTCTAAACCCGAATTTCAGAAATGTCCAAACACA
GAAGATCAACAGAGGTGTTATGAATGATAGAAGAAACAGTTAAATGCAAAAGCTGTGACA
CAACCGACAGCGTAACCATGGAAACCAGTCGACATCGACACTGGTCCTTTAATGAGCAGT
AAAGTAGTCAATCCTTTCGAAAAGTCCATCTACAGTGGAAGATTCCAAAATATATGTTGT
CCATGATATAGTATGCACACATTCAATGCACCTCCGGAAATGTCCAGACTGAAACTCGAA
GCATGCACAAGGTCCATTCCATTCTGAACAAGGGGTGTTCAGTGAGGCAACCAGTATTCA
GGCATGTTCTGTCTGAAGTGGACTCTTCCATCCAGACTAGGATCCCACGTTTTCAAGTCA
AAGCAACCTAAATGTGTCTTGTGAACATCACGTTTTTGCTGTAAGCCTACAAACTCAGAA
TACTGGCACAAGAGGACTTACTAGTTGCATATTATCAATAAATCTGATAAATTAAGACAT
ATATTTATTCCTACAATTCTTTTCCAATCAGGATCACATTTACATATGGGATTAGCTTTC
ATCATCACCCTCAGTTCGTCTAGCCATAAATAGTTGAAAAACTGCAAAAGCCACACAAGG
GTTCTAGAAAAGCTTGATATTCACAGAACTTGAGGTAAATTTGACTGAAATGTTGGACCA
GCAGAAGACACGTGTGCTTCAGAGAAATGTTGTTGTAGATACGTCCATGATGACCTGGTT
ATTGCTGCTTACACTCAGCCGGTTTGCCTCCTTCACCCTATTTCGGTATGGGTATGGGAT
TATTCCGATCCCTGTGGGTTGAAATCTGGGTCGTCATCTTCATTGTAATCGCCTTCCTCG
TCATGCTCTTCCTCATTCTCTTCCTCGTACTCATCATTTTCTAAAGCTTCTCCAGTAAAA
TACAACACGGCCCTGGGTACTATCCTCTCCCGAATAAAATGTCCGATTTCAAAATCTGCC
GCTAATAAGGCCTCCAAGTCTTCATCCATGTCAGCTTCTTCACCCTCAGGTACTGATGGG
GGGTTGAAGAAATTGAAGAAGGAATCATTCTGTACAGTTTTGGTGACTGTGCGAGTCGTG
CCTCTGCCCTTGTGTTTCTGCTTCTTCTTCACCACTTTCACGGTCACATTCTTGCCTTTG
TTCCAGCTGATGGTGCAACCCTGGCATTTGATTATTTCAGGGCCTTCATACGCAAGTGGG
TCTTGCGTGTCTGGCTCGAACCTCATTGTGTACTGCTTTGTTAGCAGTGTCTCTGTGAAA
TACTCATTTGGTTCAAAGTAAAATTCCAAAGTAAATCCCATAGGTTCCGATTCAGAGAAC
TTGACTTTTATATCTTGAAGATGTTGGAGTATAGGTTCATCCTGATCCTGGACCATTTCT
GATAACATATCTACATTCTTGAAAACTGTTAACCAAAAGTGAGGGACTCCCTTTGCATCA
CTCTCTTCCTCCTTCTTGTCTTCTTCCTTCTTCTCGTCTTCAACCTTCGCCTTATTCTTC
ATATCAGCCAGTTCCTCGTCATCCTTCTCATCCTCACTGGGCCAATCACAATCATCATCT
GTAGGCTCTGTTATCCCATTTAAAATGTCTTTTCTCTTGTCAAATAGAGACACATATTTG
GATGCGTATTTACACTCAAGAGAATGAACTTCCTTGTAGAACTCAGACTCCAGCTTGACT
ACATCAAACTGTAGTTTCTTTAGAGCCTTCAGACGCCGCTTCACCACCTTCGGCAAACTC
TGTATGTAGCCTGACGGTGTGCCGACAATGCTGCCCAGCTTGTCCTGAATGGCCGCTAGG
ACATGGGGGTTCTGCATCATGGTCGACAGGGCGTTTGCAGTCTGGGCATCATCATCTGCC
TGCTCTTCTCCGGACTCAACCTCCTCCACTTCTGGTTTCTCCTCAATCACAAGTTCAGCT
TCAACTTCCTCCACTTGAGGTTTCTCCTCAATCACAAGTTCAGCCTCAACTTCTTCCACT
TGAGGTTTCTCCTCAATCACAAGTTCAGCCTCAACTTCCTCCACTTCAGGTTTCTCCTCA
ATGACAAGTTCAGCCTCAACTTCCTCAACTTGAGGTTTCTCCTCAATCACAAGTTCAGCC
TCAACCTCCTCCACTTCTGTTTTCTCCT
>Contig_126_Coverage_24.25
ATGATTTGATGATAATAAATTAGTGAAAGATGCTCACAATCTGGTTTTGGGGGTCAGGTG
TTGTGGAGTCTGAGGGCGCGCACTCGAATATCTCAACGTCATCAAGATCGCCATCGAATC
CTTCCATATGCCTGGAGCCATCAAGACAGAGTCCAATAGTTAGGCAGGATGATGTCGCCG
CTAGGCCCTCTCCTGAGGGTACACCTTCAATCTGGACCTCATCATTGCTGATAAGTTCAA
ACATTCCGCGGGTGGCATCGAAAATATACTTCACACTGTTCCATTTTCCTATCTTGTATG
GTAGTTTTATTTCCACATTGTTTGCACGTGCATACAGCGTCTTGCCCACGATGTACAGCT
GCACTGAGGGGCGGTTACAGTTGCTGATGATGGACTGAGGCTTGTTGGGAACATAGTTGA
TACGGAAGTTAAGTGCCAAGCCAAACTTCTTCCCCAGGGACCTGTTGCTGAAGGACCAGA
ATTTGATGAAGCTGCCCTTCCCAAACCGGGCACACATGCGACTTTTCTTCCGGATGATCT
TCACCTCCCGCTGAGCGAACGCTGCCCCCGAGTGCATGACGTCCTCCACCTTCCCCATGT
TGAAATTAAACCGCATAGAAGGAAGGCAAGGGTTGACAAGATCGGGTCCCGCCAACCTGG
CCGACGTGACACAGTGGCACTTCTTCTGGCTGTAGATTGTCCCCGGGGGACAGGGCATCA
CCTGGAGGGCGTAGGTGTTCTGGCTCTCGGTCACTTGGTAGTATGCCATGCGGTCAAACG
GTACGGCCACCTTCCAGCAACCGCTGGCGGATGCCAGATCGTCAGGGACCCCACAG
>Contig_127_Coverage_34.10
ATCGAGACGGTTGATGTACTCCATCACACGAGTACGGTCAGCTTTGATTGCGGTCAGAAT
CAGCAAGTTTTGTAGGTTCCTGTGGTCACTGAACACTGAGCTCTCCAGCACGATCTTCTC
CAGTAGTTCAATGAGTTCATTGGGCAGGTCAGCGGTCATGAAGGCCTTGACAGTGATGGA
GATCTCCTCTGGGTCCTGAGTCTCAGACAGCGCAGTCTGCACCACCTGGTCAATGAGTTG
GCGCCGGTACTCATTGGTCTCCTGGAGTACCTCAGCCCACAGCTCCACATCCTTTCTCCT
AACTAGGTATCTTGCCTCACTCTTGAACAGCGAGTTCTCGTTGCACACCTTAATGAGTTC
CTGGTCACACTGTCCTCTCTCATATGCAACACAGGCCAAGTGAGGATCTCTCTTCTCACA
GTACTTTCCAACGACAACACTGTCGTAGAACTGGTTCTCTCTGAGGAACCTCTCTGGGTT
GTTATTGCTATCAATGTAGATTTTAGCTAGAGCATTATGTGTGGCAGGCTCGTTCACTCC
CTCGTGTACTCTTGTCTCCAGCCATGGCAACAGCAACTTCAATCTGTTTCTGTTTTCTAC
TTCAGCCACAAGTTCATCAGTGGAGAACTGTCCCTTGACCACCATGATGAGTTGTTTGAT
TACATCCTCCCCACAGTCTACATCGAGGAGACCTCCCACAACAACCGGGAGACGGGCAGG
GTTCACCTTCTGTACGTAGATTTCAATATACTTCTGTAAGCTGTTTCTGTACAGGTAGAG
AACCAGGTCATGTACAAAGTCGAACCTGTCACACACAATGATCAGTGGCAGTTGA
>Contig_128_Coverage_48.53
GTTTTGTTAAACTTGTGTGAATCTATTTTTGTGATGCATAAGTTGGAATAAATGTGTAAT
AAGTACAATTTTTGAACATGATACTCCTTGACTTGAAGAAACATTGTCAAAAGTGGTAAA
AAGTGGTATGACAAAATAGACAAAATGTTTCTTTGAAACAATAGAAAACAGCAACAAGCA
AATAAATAGACAGCAACAAAAATAGGCCTTTATATTTCCCGTTCCATATTGGTCTGTCCT
TCGTCTTTGCCATGGTCCCAAGTGTCAGGAAAACATTCAACCAATACACTGTTATGGGGG
AAATGATACGGACAGGTACAATCTAGATGATGACCTTTCTAAACAATAAAACACCGCTAT
TTTCTTCTCCAAAATTTTCCATAAATAAGCAACACTACTCAAAATAAAGTAGTAACCATC
TGATTGTTTAGGTTATGTCATGGTGAACAGATTAACTACAGAAATATTTAAGAATATGGT
CTGTCTTAACTTCTTTTAAGCAGCATGATATAACTCATTTGTGGAATTCACTTATTTATT
GGGAAAGTGAGCAGCACCATTTGTGAAGGATAAATTTCATGCTCATAAATAAACTTCCTT
GTGTTTTTATGACTCAATCATGAAGTACTGGAGAATGTTCCATTATTGGAGTCAGTTGTC
ACATAACTGTGGCCTGTCTGATCATACCATTTCCCGCTCAATGTTACCAGGTAATAATTG
TCGTTAACCAAAGAATTGCTACACTACTCATGATTGATATGGTCAACATACAACACATAT
AATCAACATAACACCCATGTTTGAACAAACCAAAGTACATACATACCTAATAAGCAAAGT
GATTAGTCTATGACCAGATAAAACAGATGTAGAACTTGATCTGAATCACCTCCGAATTGC
AGTTGTGGACAATTCTGTCCCATCAATACATTTGTTTACTATCTGTTTAACAGGTGAGAA
CACCGATGATGGTAGCCTGAACAGTGAACAAAAAGACGTTTGGTGTCCTAAATATTTGTT
TAGATTGTTTTGGTAGCAAAGACTGAGCACACACCCCAGTGTTCATATACTCAACAAACA
GAAGTTAGGGCATCTAAATATTTTGGATTTTGTTTTGGTAGCGAATTAAAGACTGTGCAC
ACAATTTCATATGCAAGATCCCACAAAGTCTCCATGGTCCCTTTTTTGTTTCAGTTTACA
TGAGTACCCTTACTAGCAAGAATCTCTCGCCCAGATCAGGGTTTTACGGGACGCGTGATT
CCTGCGTATTGGACGCAGAAATTTGATGAAGTACCCCCAAACTAAAATCCTGTGCGTCCT
TGTGGATGCAATATAATTTTTTACTGGGAAAGAACTTTCAGAGTTTGTAATGATATCCCA
TATTAAAATATAAACATTCTGTTTACAATCATTATTCTAATGACATTGAAAGTAACACAT
ATTATAACATAATCATTATCAAATGGGAAGCATCCATGATCATTGATTTCATGCAAATTG
ATGGACTCCCAATTTTGGAAATGGACTCTCAGAATACATATGCCCTGAGTCCCCAGGACT
CCCAGTTTCGAAGAGCTATGTAAAACCCTGCCAGATGATGCATGTAACAGTAGGGAAACT
GAGCCACTTGTGTCATTCCGTGGCAGACTTAGAGGGAGTCTTCTATTACAATGTGACCAC
ATGCACAAACATCTTCTGATGTTATGGAATGGGTTGAGAACCACCTGAAAACAGCCTTTA
ACAAATCCTTATCACACCATGACATCTGTCTTCCATGGACTGACTTTGACTGTAATGTAT
AAACAGAACTCATAAAGTGGCATCAGCTGGGTACAATGTATAACAATGACCTGAATCGGT
GTGGTATTTCAAACAATACTCAAACCTTAAAGACTGAATTGATCAAG
>Contig_129_Coverage_63.88
GTAACATTTACTAGCGCAGTGAGTGAACAGTATCAAGATGGGAACGGGCTTGCCGCAAAC
ACGATGCCGTCCCTGCAGCAGCTGCAAGATGCGCATCCCGATGTTCAGCCGCCCACGTTC
CCGTCACCGGTCGATCCTGTCCCCAACATCGTAAGGCATGTTGTCACATCCAGGCAGTCT
ATGGCCCAATCGGCTGTTCAGCTACGTCTCGTTTGGCCTAGTAGTGAACTCTGTTAAAGC
TATTTGTGATTTCCGCGTTGTGAAATTATCTACGAGACTTTCGTCCTTGAACACTTTCTC
CTTGTAGCAAGAACTCCCATCACAGGCTCCTGGGTTGCTGCAGGCAGCGAAGATGCACTT
GAAGTTCAGGGTCTTCGATCCAGGGAGCCTGAATGCACTGAACAGAGGGCTCCTAATTAT
TTCACCCTTGATGTTGAAGCCGACAGTCTTTTTGAAAATGAAACCATCACCGCATCCTCC
AACAAGAATGTGGTATGTTTTATTCCCACTTGCTGCCCAACAACTCACAGGCCGAACGTG
CACCTTGCCCTTGACCGTTGCCTGTATTCGGAGACGTCTTCCTAAGGCGATCGTGCCGAC
CATGGGTTTATTCAGTTTGTTCACTAGAATCATGCTGACATCCGACTCCATCGACGACCC
CTTGTTCTGGATAACCTCATCCAACGCTTGGAGGCTGCTGTCAATTTCAGTACTTTCACT
CGAGTTGTACGCTTTGTCGCCATAACTACACGTGACAGTGTAGTAGTTCCCTGAATTTTG
TATAGTAATGCCCTTCACCCTTGTCTGCCAGGAGACCCTGACCTTCACCTTGTAAATCAG
GGACTCCTTCAATTCCTTAAATATGCAGGGTGTCGTTGCATTCTTCACGAAGGCGACTTT
CTGGACGTACGTCACTCCATCTGTTGTGATGGGTTTGACGACAACGCCGTTCTTGCAGAA
GACCTCGACATTGACAGGGAAGTCAGAAAGGACGTTGATGGTAGAAAGCCCAG
>Contig_130_Coverage_38.09
TGGGGACCCATAAAAAGTTTGTTAAGAACAGAAAATGAATGAGTTTAATGGTTGGGTAAG
TTTTTTCTACCGTAACTGTACACAAATACCCCCTTGAGTATCTGGCGCCACATTAATGTC
TCATATAGAGCTTGACTCCATTAACATCTCTTCAGAAAGGATGTATTTTGTTGTAATGTC
TAGTGGCTGAAGATTATACACAGCTGAGATGATGGATGGTATTAACAAGCTTCTGCCCAT
GATTTGTTCCCTAAAGTAAGATGTCTGATCAAGCCATAACAGACGGAGTGTAGTTGAGAG
ATATCCTGTCAAACTCACTCTCCTTGACGAGATAATCTCGAACAAATGGGTGGCTTCGAT
GGGAGTCCTTCAACTGGGACACATAGCGATTGCTCACCTCAGGGGCCTTCCCCATGTGCT
GTGTGAGGACAATCATGTTCACCAGGGTTTCCGGGTTGTTGCTGTCCCTGTCCATCGCCT
CTTGCAACACAGATTCAGCATCGTCAAACCTCCCCTGGGCCATGTAGCACACCGCCTGAC
CGTTGAGGAGCAATGGGGTGGAAGCATGCTTGTCACTCATCTCTTGAAAGATATAGTAGG
CATCTTGGTACTTGTCTCCGCCAACAGAGATGTTGAACCAGGCCTGAGCCAATTGGGTAA
GGATGCTGTCCTCATCAAGCTCCTGCATACGCTTCAGCTCCTTCTTTGCCAGGTCAACTC
GGTCCAGTTTCAGCAAGATCTCCACAGTAAGAGCAATGCATTCCAGACTGTCCGACTGGT
GTAGTGTTCTAAGTGCAGAATCAAAGTTCTGTTCCTGGTAGTATATGGATGATGCCATGA
GAAGGAATGCACTGTTGGAGACGTCAACACTCCCACTCATCTTGGAATCCAAGTCTCTGA
CTACAGCTTCTCGCCTGCTGTCACTGGACATGTAGTCGGCATACATTCGCACGGCCTGGA
GTTCGGATAACTTCCCAGAGTTAATCTCATCCAGGACCACC
>Contig_131_Coverage_68.97
GACAGCTATAAACACGACAGTTGGACCCACAGCTCCCAGCTCTGGCACCGTCGAGAGAAA
GGACATAGAATGTACAGCAGCAACCATGGACATCCACATTCCCCGGACTTTGCTCCCCAC
CCACAAGGTGACCCTCCGTGATCCCACTTGCGTCGTCCCCTCCAACGGTACCCACTACAT
CATCAGCATCTCCTTCAACCAGTGCGGCACCACAGTCAGCTTCAGCAACGACACCGTCGT
TTTCAACAACGAGCTGGTCGCCACCGTCATCCAAGGTAGCAACCCCTCCACCATCATCGA
CTACGGCCTCAGCAAGGACGACCAGCGAGTATCTCTGGAATGCGTGTACAAAAGACACAA
GAGTGTGGACCTGAACTACAGGCCGCTGATGAAAGCAGCACACTTTTACGAAAAACGGTA
CGGTATGCTGGACTTCGAGGTAAAACAGTACTCAGATGAGCAGTTCAACACGGAAATCGC
CCAAACAGACGTCCCCACCGGCGTCGTCCTCAACAGTGAAATCTTCATCGCCCTTAAAGT
GGATCAGCGACAGACCAGCGACATCGGCATCGATGTCCCAAGCTGCTTTGCCACGCCCAC
GCCCTCTCCAACCGACCCACTCTATTATCCTCTCATTAAGTCAAGTTGCCCCGCCCAGAC
TGACGTCAGGACCTTCACCTCTCCGAACATCAACGAGTTCCGGTTCAGCTTCCTCGCGTT
CAAGTTCACGCGGGCCCCCCTGCAGAAACCCAACGTCGCCCTGCCCGCTGTGCCCATGGT
GTACATACACTGCCAGGTCTCCGCGTGCCCAAGAGGAAACTGCTCGTCGTCATGCGCACA
AGGAAATCGCGTGAAGAGGGCGGCGATACAAGATAGCACCCACTTAATTTCTTCTGGGCC
ATTCTACATGAAAACTGACGAAGGTACTACTGGGTACAGCAGCATCGTTGTAGCTGTCAC
CATGTCAGTCGCCGTCGCAGCTACTGTAGTTGCCATGGCAGCTATCGTCGCTTGGAGAAG
AAGCGCGACTGCCCTAAGAGCCTACAAGAGCCTACCCATGGATATCGATTCGTAGAAGTT
TTCTTTTTTTTTCAAATATTTTGCTTTCTCGCTTATATCCCAATTAAAATGTATTAACCC
GAGA
>Contig_132_Coverage_67.70
CAACAATCGTAAAATAGCTCATGGAAGTATAACAGGTATGTGGTTATCACACAGATAAAG
TGCCAAGAGGTTATAATGTAAAATACATGATCAGTACCAAGGCATTTGCCAAAACGTTGG
TAAATTGTAATGTAAACGTGATATAGTTTCGACTTTTCTGGCGATAACCGACCAAAAATG
ATACAAGCGCGCAGTTAAGCCAGGTAACACTGACCAATCACGTAACAGGCACGCAATTAA
GCCAGATGACACTGACCAATCACGTATCAGGGACGCAATTAAATCAGGTAACATTGACTA
ATAGTGGGTTAACTGTACACTTGAGAACATCGTCCAATCACGGAGCAGGCATACACTTGA
GTCTGTCAAACGCCGCCTTCTCCAGCTGTTCCCTGTGGTTGGGGTGAGCTATCTTGATCA
ACTCGTAGGCTCGCTGTCGCAGACTCTTGCCGAACAGGAAGGCGATGCCGAACTCTGTCA
CCACGTAATGCACGTGCGCACGTGTTGTTACAACTCCAGCACCCTCTTTGATGAAAGGAG
ATATCTTCGATTCCCCCTTCTTTGTCTGTGAAGGAAGAGCTATGATGGGTTTGCCCTTCC
CGTCCTGCGAGAGAGCTGCACCTCGTATAAAGTCCACCTGACCGCCGAAACCTGAGTACA
TTCTTGTTGCTATTGAATCAGACACCACCTGGCCGCTGAGATCCACTTCAATAGCTGAGT
TAATGGCCGTTACCTTGGGATTCTGGGAAATAATGGCTTCACTGTTGCTGTAGGCCACGT
CGACCATTACAACAGAAGGGTTGTTGTCGAGGAAGTCGTAAAGTTTACGTGAGCCGATAC
AGAAGCTGGAGAGAGTTTTGCCGGTGTGGATGACCTTCTTGGAGTTGGTGATGGCGCCGG
TCTTCATGAGGTCCACAACGCCGTCACTGATCATCTCCGAGTGGATGCCAAGGTCACGGT
GGCTCCCTAGTTCCGCCAGGACCGCGTCTGGGATCGAACCTATACCTAACTGTAACGTGG
CACCATCCTGGACAAGGTTCTGTGCTATGAACTTGCCGATGGCGCTCTCTTCAGGGGACA
TAACTCTCTTCTTGAGTTCTGGCAAGGGTTTGTCCTCGGCGACCATGGCGTCAAAATGGG
ACTGGTGTATCAGACCATCACCGAATGTCCGTGGCATTTGCTTGTTAACCAGACCTATTA
TATACTTGGCATTCTGGACAGCAGCCCTAGCACAGTCCACACTGGTGCCCAGGGAGCAGT
AACCATGGTTATCAGGGGGCGTCACAGAAACCAGGGCAACATCAAGATTGATGATATGTC
GGCGGAAGAGCAGCGGGATTTCCCCGAGGAAGATCGGAATACAGTCAGCTCGCCCTGAGT
TGATTGGTTCTCGCAGATTGCCACCAATGAAAAATGAATTTGACCTAAAATGATCTTTAT
ATTCTGGTTGAGCATATGTCGCTGGCCCTTCTGTATGCATATGTACCACCTCCACGTCCT
TAAGCCCCACCTTCTTACCATATACGGCCATAGCGTCCGCCAGTGTGATGGGCGTGGCAG
CAGC
>Contig_133_Coverage_62.47
ATGTTCTTGACATTGGTGCAGTGATGTAACATCTGCCTGTCAGACTGAAAATGGAAGTGA
ATGTTGATTACATAACACAAATGTTTGTACTTTTTGTCTGGCCATCAGGATAACAGTGAC
CAAACTTTCCTGATATTTTATGGGATGAGCAAATACTATTGTACGTGCCGTTATCAACAC
CCAACAATTTCTACAGGGTGTCAAGACTAACTCGAAACAAATATTGGTATTAGTAGAAGC
CATGCTAGAAGAAGGATCCATGTATGTTCCACACTCAAGAACCATTTCTAACAGGAGCCC
TTCTCCTTTACAGACTTCCGTCATGTGCACCCTGTGTCTAGATCTTTGCTGGGTGTTGGG
CCGTAGTTTTCTGTAGTTTTCTGTCCGCTGTCGGCAACCCCGCACTGACGTAGGAATGGC
GTTATGGTTCTATTTCTTGCTGACGGTATTCCTGATTCTGTCTCCAATGTTCCTGATGTT
GTCGATCATGCCCTGGAAGCCACCCCGCTCTGTAAATTCGGCCGACCCTCGCAGAGCTGC
ACATCTACCCATAATCTGGACCATCTCTCGCCAGATCTTTCCTGTTCCAAATCCGAAAAG
GTCACGGAACTGGTAGACATCCCAGAATGCTTGCCGGTTAGCCCAGAATACATTGCAGAA
TCCAGTTTCCTCGTAGCACGTGCTCCACGTGTTCCAGGCGAAGTGTGCCAGGTCATGACA
CTGAACCGTTTCCTGGTTGTAATAGGCCAGAAGTCGTTCTGTCATACAGCGTGAGGTGGC
GTTGATCCAGTCCTTAGCCTGTTGGTCAAATGTATCGTACCGCTCAGCGAACCGAGAACA
GTAGTGGCCTCCATATTTGGACATGTAGCCTCGGCTTCCACATGGCAGTCTGTTTTCAAA
ACAGGAATAGAACTCGCATCGTCCCGCAGAGCCGTGAGCAAAACACTGGGGGTCGGTTTC
TCCTGTTGCTGTAGCTGTTCTGTCCAAGAAAAAAAACGCCTCCGACAGGCCAAAACAAAG
CACGATCGCAGCCACACAAAGTTTCATGTTCTTCAATCACCAGTCA
>Contig_134_Coverage_47.85
CGGCTGTCTTTGAGTCTCGGCGTCAAATCCGCCTCCACAGGCCCTCGCTCTAACGTTGGA
TCTTGAAGGACGAAGAACTCAGCTGCTACCATTTGCAGATCCCCAGCAGCCTGTTGAAAG
CCCACTCCTTCCACCTCCGTGTCTCCGGTGCTGGCATGGACAACCATTGGGAGCTGATCA
GCATCTCGCCTGAGACGGGCGAGGGCAGCATCCTCTACTTCACACGTGGACCCTATACAA
TCTCCCTTGCAGGTAACGAAGCTACATTTGAAGTTGACACTCTTCTTCGGGTGCAGCCGG
AAGACACGGAACGGTGGACTCACTCCGACCATCTTGATCATCTGAAAGCCTTTCTTCTTG
TCAAACGGGTATCCTGTACCACACCCATCAGCTAATATGGCCGAAGACTGTTTCCCATCA
GGAGTTACGACATCACATCGTACCGGCATGAATCCAAGACCCTTCTCTTCCTTTGAAGGT
GACATGGTGACCTTTAACCTCACAATTAGGCCGACTTCGGCCGACTTCAGTTTCTGCCCT
CCCATGCCCACGAGTTCGACGGTGTAGTTCGAGTTGCTGACCTTGCCCTCATGGGTATCC
ACGACCTTTGGAGGATGCTTCACGTCAATAAGAGGGAGGCTTTGTTCTGTTTCATCCTTA
TAAGTCTCGAAGTTGCATTCCATGAGAAACTTCTCATCCTCATCAGTCTCGAAGACGGGG
CTTCCACGACGAGACAGGACCTCAATACTATAGATACGTCGGTGCGGCATTTTCGTCATA
ACACATTTGTTGCTCTTTCCAGACAAGGCGACCTCCAGGCTCC
>Contig_135_Coverage_41.86
GTTTTTCTAGTTGCAGAAACCCTAGGGTACAATAGGCTTGAATCAAAGGGTGACGATAGG
TGGAACTTCTAATCCTTACCATTTGTAGACAGCATTACATTTGATTGTAACTAATTATTT
TATTCGTCTTACATATATCTCCTATTTCAGGTCTTCTTTCTTTGGATTTGGTGGTAGTTA
TATTTCTTCTGCTGTGTGCAGTTAAGGTGGCTTTCATCCAACATTTCACATCTTGTGATT
ATTGTGGCGATATTCCCTTTTATTGAGGTCAGCTGGCTGACTGAAAGATCTCTGGTAAAG
TGCTGTCAAAGTTTGGACTGGAGTTTTAATTTGAAACTGAAAAAAACCTGCCAAAATGTG
ACTATTATTCACTGCAATATTGTTAAGACACAATGTTACAACATTGTTAAGTCACCGTGT
TATTGTTCCTATGGGTATTAATATGTATCTGCCTTTGAATAGGTTGCAAAAACACTTTGA
TTCTTGTCACAGGATAAGGAATTGTCCAAGTTCTGTGAATTTAATCAAAGACATCATGTC
AGAAGAATGGTTTACTACATCCCACCATGGTAAAGCAATATCCCCATTCTTGGTAGCGGA
ACCACTTTGTCCAGCTGACACAAGTTGTTCCTCTTGCAAGGCAATTGTTGATTTATTTGC
TCTTTTAACTCTTTTACAAACCTGTTCAAATTTTTGACAGCACTAAAATTGGTGAAAAAT
TGAGCAAGAAAAAAAGGATTGTTAACTTTGTGTATCATTTCACTTGAAGGGAACATTATT
TTCCATGAAATATTATTTTGTGAAACTTGAGATTATTTATATATATAACAAAAAAATATG
CCACTTGACAAAGCCTATGGCTAAGTTTGTGTTATGGGTAAGTACACAGTGATAAATAGC
AGTGTTATCCGAATGTTTGTTTTTCACACCATACCTGTGTGCAATACTATTCTGAAGTGG
TAAGTAGGTGTCATGGGTTCGCCAG
>Contig_136_Coverage_38.40
CAATATGGATTCTACCATCAACATTCAGTTTACAGTAAGCATAACTGTACAATATGGCCA
TTGAATGAAATGAAATTTAATTTTTTGAAAACCAGCTGTGGACCTTGTCATGGTGAATCG
ATCAGGAACATTTGTCATGAAAATATTCTTGGAAATTATGAACATGCAAAACTGAAATGA
CATGGTTGAATAGAAGGTATGTTATACTGTGCGTCTGAGGTAAAAACTTGTGGGTTATGT
ACAATTTATCATATTCCCAACTGTGGTTTAAACCCAACCTCCAATAGTTTCTCATTTGAC
TTAAAAAGTATGGAATAAATGAATCAAAATAACGACATTCCAAACTCCCTATTCCTTGAG
CCTGCAAGTTCTGTCAAATATTTGCAGCCTCAAAACCAGCACTATCTGAATGCCCAATAT
TGGTCAGAAAATTGTATGAACTAAACAAAAATTGATCCCTTTTGGCAAAAACGTGCAAAT
ACAAATTGTATGGAAGCATGAGCAGACCCTGCCAGTAGTTGAGTATTAAAACCCTTTCAT
GTTAATACGCCACTCTCAAACACTGCTGCACTCGAGGTCAATGAACACTGAAAGCGTTTC
CAATGAGAAGACTTCACATGTAAAATGTTTATGGCAAGAACTTACAGTTCAACAATTCAA
TGAAAATATTAGAACAGTTGGCACTGTTTATCATCACTGTAGCCAGATGAGGCACCGACT
GAAATCATGAAATACGAGGCATTGTTTACAGAAGCTTAAAACATGCTGATTTGATCCAAA
CCCACGGTAAATATAGTTCATCCCAACTCAAAGAGCAAAGCATGTGTATATGTCAATCTT
CATAAAAATTCAGGTATGAAAGAACAGTAACAGAAATCATA
>Contig_137_Coverage_73.18
TGCGCTATCATTCTTCAGTCGTCCTCTAAAAGCAAAGATAACAATGGCAGAAATGCAGCA
GTGTCAACTGACAGATCTTGTCCAGTTTAAGCTTGTTTTGGTAGGAGATGGTGGTGTAGG
AAAAACAACATTCGTCAAGCGACACATGACAGGAGAATTTGAAAAGAAATATGTTGCAAC
ACTTGGTGTAGAAGTGCATCCACTTGTGTTCCACACAAACAGAGGGCCGATCAAATTCAA
TGTATGGGACACAGCAGGACAGGAGAAGTTCGGTGGTCTTAGAGATGGCTATTATATACA
GGGACAGTGTGCCATTATCATGTTTGATGTAACGTCTCGTGTGACATATAAGAATGTTCC
TAACTGGCATAGAGACTTAGTTCGTGTGTGTGAAAACGTGCCAATTGTTCTGTGCGGCAA
CAAAGTGGATATCAAGGACAGGAAAGTGAAAGCCAAGACCATCACCTTCCATAGGAAGAA
GAACTTGCAGTACTATGATGTCTCGGCTAAGAGTAACTACAACTTTGAGAAGCCATTCCT
GTGGTTGGCACGTAAGCTGGTGGGTGACCCCAACCTGGAGTTTGTTGCCATGCCTGCTCT
TCAGCCCCCGGAGGTGCAGATGGATGAGGAGCTTAAGGAGAAATACGAGGAAGAGTTGAA
GACAGCACAAGGGCTTGCTCTGCCAGAGGATGATGACGATATTTAGTGTGATAAAGACTT
CATTGTGGACTAAGTTCAGTAACTATATGCGCATGTTCATCTCCGCAATCATCCTATAAA
TGCCTCTGTGCACTGAACTCCAGTGTAAAGCTATTTTGGATCACTATTTGAAGTTCCTAC
TGATTCACTCTTTTGGTGCCTATTCATGTCCCATGGAAGAAAACTGGGGCTTTCACACAC
AGCCAGTGGATATTCTCACACAATTGGACGCTAGAAGGGAAGGACTGGTCAGAAAGAGGA
TACCGTGTATTCTGATGGAGATTATCATGCTCAAGTCCAGCATCAGTACAAATGAGATCT
GACAATTCAAGTCCAGGCTTGTTCGCTGTTTCTATTCACTGTGGTAAAAGTGGATACATT
TATTAAATGTGCTAGTAAAGCGAAGGCATTTTGATAGATTCATCAGATACTATATGTACA
TTTTTCAAAAGCACGTTATCTGTACAAAATTTACTATTATGTGACTGGTGCATTGTAT
>Contig_138_Coverage_63.02
TTAACATGGCGACTCCAGCTAAAGTCACAAAACCAGAAGGGAAAAATAACCACGACACGG
CAGATGAGCAAGCAGATAAAGAGCAACAAGAGGCAATAGAACAAATAGATGAGGTCCAGA
ATGAAATTGACCGGCTAAATGAGCAAGCGAGTGAGGAGATTCTCACAGTGGAACAAAAGT
ACAACAAATTGAGACAACCTTACTTTCAAAAGCGGTCAGATTTGATTGCCAAAATCCCAA
ATTTCTGGGTAACTGCTTTTGTAAATCACCCTCAAGTATCAGCACTGCTTAATGAAGAGG
ATGAAGAGGCCTTACAGTACCTGACCAAGGTGGAGGTGCAGGAGTTCGAAGACATCAAGT
CAGGATACAGAATAAACTTTTATTTTGATAGCAACCCATATTTTGACAATGAAATGATAA
CTAAAGAGTTCCATTTGAATGATACCGGTGAACCCTCCTCCAAGTCGACACCGATCAAAT
GGAAAAGTGGAAAAGACTTGACAAAGAAATCCAGCCAACCCAGTAAAGGACGAAAGCGCA
ACCACGAGGAACAGGAATCCTTCTTCTGCTGGTTCTCAGATCATGGGGATGCAGGTGCTG
ATGAGTTAGGAGAGGTCATAAAAGATGATATCTGGCCCAATCCTTTACAGTACTACTTGG
CTTCAGAAATTGACGAGGAGGGCGGAGGTGATGGTGATGATTTGGATGAGGAAGGTCTGG
ATGATGAAGAAGGGGATGTAGAAGAGGACTTTGAGGGGGAAGATGAGGAGTTGGGTGAGG
AGGAGGCAGAGGATGGAGAAGAAGGGGGAGAAGAGGAGGAGGGTTAAGATCATCAGATCA
TCGGCTGTCATCGTCATTTCCCATCATTCACTGGCAGACTACCCTGGGTTGAGGCGTGGC
GGATACCAACCTGCACCCATGGCTAACTGACAACACATGGACAACACTTAACTACACCAA
TGCTAGAGTAGATGTTAAGCATGTCGAGAGGTTTTGTTTTTGTATATTTGGCTGTGTTGG
TTTATGGTTAACAGATGCGAGCCCACCTTAACTCCATTACGATTTGACCTTTCCGACTTA
AACATGGTAAGAGATAAACGTGAAGGAGTTAAAGGGTTATATGTTCTGTGTGACTTTGTG
TGTGAGCAGTTCAAGTATTAGCTACGACGTAAACAGTTTCAATTAATTAGGTAAATAATC
CATTGGTGACACTCATCTCAGGAAAACTTCTTCATTGTATTTAAGTACAGTCCGTTGTAC
CGTGGTTTCTGAATGGCATTTCTATGTGGTCGCAAGGATATTAGCTGAGGGTTAGCCATG
GGTGTCTTGGAATAATCTTTTGTTTTGGCCTGGTTTGGATGGATTTAACTGATTCATTCT
TGATGGAGGTCTAAACCTACTGCTTGACAATTATTTTATGATCTTGTTTGTCTTGTGTAC
CAGATGTTTTATATTTTGGAAAGTGTTTAGGATAGATATGAAGAGACGAGTTTCACAGTG
AAACCTCTGCATGTTTTAAGTAAATGTGTATTCAGTGACTGATCCTCATGTTAAGAAGTG
AACACATTCGATGTTCTTACATATAAAGTCCTTTTTT
>Contig_139_Coverage_53.17
CTTGGCTTCAGGCCATTATCCGCAATGGCAAGGCCAACAAGGGAGGTAATCATCGTGGAG
TCAGGGTGGAAAATTATATCATGCCCGACAATTTCAAACAGTTTGGTTTGAACGAGGACA
ACTTTGATGACTTCAGCCACCTCGACTCCCGATGTTATGATGAATACATGAAGGGGTTTG
TTGTCATGGGAACAAAGAAAGCCGTGTCTGGGCTGCTGAATGCGAAAGACTTGAACATCG
GAACACACGGCGTGATCATGGACATGAGTCTGCCACCATCTTTCGATGGTCTGTTTGAGG
AGGGGAAGTGTGATCAGTTCCAGGTGACTCAACATCTCGGCAATGGGTCGTTCGGTAGCG
TGTCTCTCTGTCGCCATTATCGAGGACAGGAGTTTGTCGTGAAAGTGATCAAGGACAAAT
TCAAGAAAAATGAGGTGGAAGTCTTGATGCAGCTGTCTCATCCCAGCATCACCGCTTTCC
GAGGTTACATCATCCGGGATGGCGTTCACGAGATCATGATGGAGTATGGAGGCGAGTCGT
TGAAAGGGTTTATGGATCACCACAAGAAAACATACAAGCAGTTTCTGACGGATGACGTGG
TTACCTCCCTTGCTCTCCAGGGTTTCTCGGGACTGGACTACATGAACACCACGTTCGGCA
TCCTACATCTGGACATCAAACCTGAGAATGTTTGCATCAAGTTGGACCCTGTCACCCTGA
AGCTGACGGACTTTGGGACGAGCAAGACTCCCCAGCAACTGGTTACATCTGATGGCTGGA
CCCCAGAGTACATGAGTCCCGAGGCGTGTGCGTTCGTGCTGACTTCCCAAATGCACAACG
TCCCGAAGAATCTCCGCCTGGAACTGTCAGGCAAGGCTGACGTCTACTCCTTTGCGCTGA
CCGTCTGCTTCATGCTGACAGGAAACCACACAGTAGTAGCTCTGTGGCCGCCAGGCTTCA
CGATGGACAAACTCCCTGAGTGGAGAGGACAGTACATTCAACATTTGGCCTGTAACTCCA
GCTTTACCCAGAAACTAGCGGTTAAGGATGAGTGGCCCAAAGAGATGCGTGACCTCTTGA
CAGCGGCCTTGGAAGGAAACCATGTTAACCGACTTAGTGCCAAAGAGGCATGCACCTTCT
TGAAGAAACAGTCCATGCCTCAGCCTGTGAACATTCCCTGCATGGTGAACCCTGGGTCTC
CGAGCGCCAACCTGCCAACGTCTGACTCACTCTACATGCAGCCCCTGTCACCTCTCGACG
TCAGCCTGTCACATGGAGGAGGAGGCAAGGACATCAAGAACCAGCTTCGCCGCAAGATCC
GGCTCAAGTCAGCCAAGCCGTACCAGCGCCAGCCTGACGAAGTGGCTCTCCCGAAACCAG
ACATGGAGATGTCAGACGGGCTTCCCGTGTTTGATATTCTGCTGTAACATGGGAGAAATA
AATTCTGTACCTTCCTAATCACAGGGATGTAAACAAAACTGTAAACAAAAATGTAAACAA
AACTAAACTACTCATGTGGACATGCAGCCGTCTCAGTATGAAGATTGTATGGAATAGTCC
GTTAGCTGAATCTAAGCTGGTCCGGGTCCGATTGTCCATGGACCAGAAGAGCTGACCATG
GACGCCGACCAAGTCAACGATGTGTTGGCTGGAGTAGATACTGAAATGGCTGTTTGTCTA
TAAGCCACATATCACACACACACATGTGACACATGAACCTACACGCATGAGGCATCTGTA
GACACATGCACAGACACCTACGGGAACACACACTGAAACACACATGCATGTGCTCATCAT
ATACATACAAAAGGACATACATTCCATACAGTTACACCTCACACTTGCTCAGTCACACAT
CCACACACAACATTTTAAAGTGCTTCTTATAAAAGTCTTAGTTGACCAAGTCAAGATTTT
ATTATTG
>Contig_140_Coverage_138.36
CCGAGTGTTACTCGGTAGTTAGGTGGAATATTTCGAAATACACCGGAATTTTCCTTGGTG
ACGTCACTTGATTGACAGCACTGAAGCTCAAACATACGTCACGCTTGTTGAGAGACCGCC
CAATCGAAAATGGCGTCGAGTAAGGTGTCCAAGGCGAACCAGCCACGGGCTGAGAGCTAC
CGCTATGCGGTCACACCCAGTGAAAATGATGAGAAGAAGAAGTCAAAGAAGGAGAAGAAG
AAGGAAAATCTTGATGAACTCAAGCAGGAGTTGGAGATGGAAGAACACAAGATTCCACTT
GAGGAGCTTTATGAGCGGCTTGGAACAGATCCCAATATGGGTCACAGTATTGAGAAGGCA
AAAGAAATTCTCCTTAGAGATGGTCCAAACATGTTAACACCGCCTAAAACAACACCGGAA
TGGGTCAAATTTTGTAAAACATTATTTGGTGGCTTCTCTCTCCTACTATGGATTGGGGCT
ATTCTCTGTTACATAGCATATTCCATCCAGGCTGGAGCCATGGAAGATCCACCGGGTGAT
AACTTATATCTAGGTATAGTGCTGACGGCTGTTGTGGTTGTCACTGGTTGCTTCTCGTAC
TATCAGGAGGCTAAGAGTTCAAAGATTATGGATTCCTTCAAGAACATGGTCCCACAGTTT
GCTGTGGCTATCCGAGGTGGACAGAAGCACAATATCCACGCAGAGGAGCTGGTCCTGGGA
GACATCATTGATGTCAAGTTTGGAGACAGAGTCCCTGCTGATATCCGTGTGATCACAGCT
CACAGCTTCAAGGTGGACAATTCCTCCCTGACTGGAGAATCTGAGCCCCAGACCCGTACT
GCTGACTTCACCCATGAAAACCCACTTGAAACAAGGAACTTGGCCTTCTTTTCCACCAAT
GCTGTAGAAGGAGATTGTCGTGGCATTGTCGTTCGTACTGGTGACAAAACTGTAATGGGG
CGTATTGCTAACCTGGCCTCTGGTCTGGAGGTTGGCGAGACTCCTATTGCTAAGGAAATT
GCTCACTTCATCCATATCATCACTGGCGTGGCTGTGTTTCTTGGAGTCTCCTTCTTCGTC
ATCGCCTTCATCTTGGGTTACTTTTGGCTGGATGCTGTCATCTTCTTGATTGGAATCATT
GTTGCTAATGTCCCTGAGGGTCTGCTGGCTACTGTCACAGTTTGTCTGACCCTCACAGCA
AAACGTATGGCCAGTAAGAATTGCCTTGTGAAGAATTTGGAGGCTGTGGAAACCCTGGGA
TCTACATCCACCATCTGCTCAGACAAGACTGGAACCCTGACTCAGAACAGAATGACTGTT
GCCCACATGTGGTTTGATGGACGTATTGTAGAGGCTGACACCAGTGATGACCAGTCTAAT
GCCACATACAGCCGCACTGACCTCACCTGGATGAATCTGGCTCGTGTTGCTATGTTGTGT
AACAGAGCAGAGTTCAAACTTGGACAAGAAGACACTCCAATCCTTAAGAGAGAATGTAAC
GGAGATGCATCTGAATCTGCCCTGCTTAAGTGTGTTGAGTTGTCCATCGGAAATGTCACC
GAGTTCCGTCGTCGCAATAAGAAGATCACTGAGATTCCTTTCAACTCGACCAACAAATAC
CAGGTTTCCATCCACGAGACTGAGGATCCCAACGACCCACGCTATCTGTTGGTGATGAAG
GGAGCACCAGAGAGGATCATGGACAGATGTAGCACGGTGCTTCTCAATGGCAAGGAACAA
CCCATCGATGATTCTTTCCGTGAGGCTTTCAATGCTGCTTACCTTGAACTCGGAGGCTTG
GGAGAGCGTGTACTTGGATTCTGTGACTACTTCCTGCCGATCGATCAGTTTGCCCCAGGC
TTCAACTTCGACCCTGACGGTCCCAACTTCCCCATCACCGGTCTGCGATTCGTTGGCCTC
ATGGCTATGATTGACCCTCCCCGTGCCGCTGTGCCTGATGCTGTTGGAAAATGCCGAAGT
GCTGGAATCAAGGTTATTATGGTGACTGGTGACCATCCCATTACTGCCAAGGCCATTGCT
AAGGGTGTGGGTATCATCTCAGAAGGAAGTAAGACTGTAGAAGATATTGCTGCTGAAAGA
GGAATTCCAGTTGAAGAGGTTGATCCAAGAGAGGCAAAGGCTGCTGTTGTCCATGGTGCT
GACCTCCGTGACATGACACCAGCTCAAATTGATGAGATTCTCCGAAACCATGGTGAAATT
GTGTTTGCCCGTACCTCCCCACAACAGAAACTGATCATTGTTGAAGGTTGTCAGCGTCAA
GGAGCTATTGTAGCTGTAACTGGTGATGGTGTCAATGATTCCCCAGCCCTGAAGAAAGCT
GATATTGGTGTTGCTATGGGTATTGCTGGAAGTGACGTCAGTAAACAAGCTGCTGACATG
ATCTTGCTGGATGATAACTTTGCCTCCATTGTCACTGGTGTTGAAGAAGGTCGGCTGATC
TTTGACAATTTGAAGAAGTCTATTGCCTACACCCTTACCTCCAACATCCCTGAAATCTCC
CCCTTCCTGCTCTTCATCCTGGCTGATATTCCCTTGCCTCTTGGAACCATCACCATTCTC
TGCATTGACCTGGGAACTGACATGGTCCCTGCTATCTCCTTGGCCTATGAACAAGCTGAG
AGTGACATCATGAAGAGACAGCCACGTGATCCAGTCAAGGACAAACTTGTAAATGAAAGA
TTGATCAGTATGGCCTATGGGCAGATTGGTATGATCCAAGCCTCTGCTGGCTTCTTTGTG
TACTTTGTGATCATGGGAGAGAATGGTTTCTGGATGAGCAAGCTGTTGGGTATCAGAGAG
GAATGGGACTCCGTGGGCATCAATGATCTGGAAGATTCCTACGGACAGGAATGGACTTAT
TCTCAGAGGAAACGTCTGGAGTACACCTGCCACACTGCCTTCTTCGTGTCCATTGTGATC
GTGCAGTGGGCTGATCTGATCATCTGTAAGACTAGGAGACTGTCCCTATTCCAACAGGGA
ATGAAAAACCACAGACTGACTTTTGGTATATTCTTTGAGACCGCCCTCGCCGCCTTCCTG
ACATATTGCCCTGGTCTGGACCAGGGTCTGCGTATGCAGCACTTGAGGTTATCTTGGTGG
TTCCCAGCCATGCCATTCAGTTTGGTCATCTTCATATACGATGAATGTAGAAAGTTCATC
TTGCGACGAAACCCTGGAGGATTTGTAGAGAGAGAGACATATTATTAAGGATTATTTATC
CTTAGTAAGGATAAATTAGGATGACCATAGAATCTTCAAATGCCATTGGGTGGGGATTTC
GCAGGGGAAAGAACATTGGGAAAGGGGGGATATTCACTTGGGTCATTCAAATGTGAAAGA
AAGTGATTTTATGCTCAGGAGCATTTTTATGGTCTTCGCTATGATGTCATACTGCATTTA
AGTGAACTATTACTTTGCAAGTGATCCTGTCATTGTTACCTGCAAATTGGAGCTGTGTGA
TTGGGAATCAGAAACGTGAACCACCTGTTGTCCCATGTCCGACTCGTATTGGGAAGTGAT
GCAGGCAAGATGGCTGCCTTACTACACCAAATCCTTAACAGCTACCACCACCGTGTTGTG
TGGCTAGATCTGCCTCTTTCATCGTGTTTGATGGTTCACAGCACACACATACTTACTCAA
GATTAACTTGTAGCTATAGAACACCCTGCACGGGCCATGTCAACTGTAAGTTCAGACAGG
CTTGGCATAGATTTATTATTGTTATTACTCTTGGATATAATTTAATGGAATCATTTTAGA
TGACAGAATTTTTATCATAAATCTTTATTGTACAAACTGTTTAATATTTTTTTGTGAATT
TTAGTATGTATTTCGCCATATTTTTCAAGTTGTGATTGTAGTTACATGTGTATGTCTGTG
TCCGAGTGTCCTGCATATGATAGAATGGATGATAATTGCACTTCACGTACCAACATATGC
TTTTTTTTGTTCCCCACATTCCATGTTAAAATAAGACATTGGCCACACACCAGACTTACT
TGATGAGGAGCAGTTCCAGGATTCTGGACAGCCCCATCAACCACACTTGCACGGAAAACA
TGGGTCTGTCACAAGGGTGGAGTAATCTTATCATCATTTCCTTTTCACTTTTGTCTGCAT
ATCACTCATTTTAAAAAGAAATCTGAACATCAATTCAAAAGTTTGGGGAAATAAAGTCAC
AATTTGTGTTTGTACTATAGACCTTAGGCTTTATTTCGTATAAGAGAATTCTGTGTTACC
TGTGGAGTAGTGAAATGTTGGGCAGTTTTCAACTGTTGTGATGTCTGCCAGATTGTAAAC
TGCTATTGTAAAGCATCACGCATCCCTCCTCAAAACAGTATAAAATACTCAGATACAACT
ACCTAACTCCCATAAAGAGTTTGTATCTATTTATCGGTTACAGTTTGAATATTAGTCCAC
ACAGTTCATGTATTGGATTTCATTTAACCAAGAATGTTGAAATCGATTAATGCCAGAATT
GTAATAAACAAATTTTCATCAGGATTTATTTTTGCTTGTTGTAAATGACTCCTTACCAAA
TAATGCAGTTGATGTTAGGTCGCCATGTATCAGTAAAATCATGCATGTAGAATATGCGAC
TGAAGGGTCCATACTTCTGTTTGTTTTACATACTTTTTCTGTTACAAGTTATCTGGCACG
GCAGTAATGATTGTTGATTTTTCCTCAACTTGAGAGAGATATATGTATGTTATGACATAT
GCAATACAAATGATTGTAAATGTGTGAAGTATGTTGCTAGCCACATGTCACTCCACTGTA
GGGACGGCCCCGCCTGGAGGGCCAGCATTGCATTACATTGTTACATCTCTGTGGAATTTT
CTTTGAGGTTGAAAAAATAAAGTCATTTAGGCTGACA
>Contig_141_Coverage_191.92
TCCATCCACCACATAAAAAACGGGTACAAGAATTACTGGTTGCGCCGGAAACGTGACCGA
GGAGCTTCGGGTTGTTCAATTGGCAAGTCTACCGCAGCACCGTTCAATGTGAATAGGTCC
GTCATTGCAGTTCTACGAGAGTTCCACAGAAAGCTTCCTAGACTTCCACCTGGCTGTTCT
CTGCGTTTTCGGCCTTTAGGAAAACAGGACGGGCCGTTGCATGTTTTGGCGCAGACCGTA
AAGTTGCACTCGAACTTGAGTTGTGGATCCCCGTTAACAGTAAACACTTTGAAGAAGTCA
CTGTAGGTTATCTTGCCAAGTGTTTTAAAGCCTTGCGTCTGCTTTAGCACCATGCCGTCT
CCACAACCTGATCGCAGAATAGAAAGCCTGCCACCCTTTGAATTCAAAGCATCGCAAGAT
TCCGGTCTGAGGCCTTTGTCAGCAGGTCCGAGGGTGACGGCCTTCAGGCGGACACTTTTG
CCGGCACTAACGGCACCTGAAATCTTCCTGCCGATGACGTCGACAAGGTACAGGAGAATG
GCAGAGGGGCTCTTCGGGGGTGTATTTCCCTCTATTACCTTTGGGGCAGCAGCACCCGGC
TTGACCTGAAGGGACGAGCTCTCTTTCTTCGCGCCAGGCTGGTAGGAGCAGGTGATTGTG
TACCGTTCATCCGTCTGGTGAAGCCTGCTACCGGGGCTGCCGAAGGCCACAGTCACCAGA
ATTGTGTAAACAAATGCATCCTTCTTTTTCACAAATCTACAGGTGGAAGATCCCCCGCCA
GTGACTGGGTAGGACACAGGTAAGGTGAAGTACACTCCATCAAAGGAGGTGAAGCTCACT
TCTTTATTTCCTCCACAAAATGCTTTAGCCTCGGCATCAAAATCGGTCAGCAGATGTACT
GCTGCGTCGGCGATGCCGTTTTTTCCACAATCCGGTTCGATGTCCAATATATATCCGGGA
GGTACAACAGCATGGACGGTAGCTATGAAGCCAAGAACAATGAAAATTGCTGCCATTTTT
CACCTTTCGGCACAACAATTGAAAGCTCAAAC
>Contig_142_Coverage_46.69
CCGTACTCGCCCTGCCACAGCACCTGCACGAGCTGAACCAGCAAAGACAACACGTACTGC
CCCTGCCCCTTCCCGTCGTCCTGCCACTGCTACAAGCAGATCATCACCCTCAGGTAGTCG
TGGCCCACCATTGCCCCCTCTCACTGCCTTCTATGTCGACCTCACCTATATCCCCAACCA
TGGAGACCCGGCCTACAGTGATGTAGAGTTCTTCAAGAGGATCCGTGCTCGTTATTATGT
CCTCAGCGCTTTGTCCCCTAATCCTCAGATCCTTAATTCCTTGCTGGAAGCTAAGAAGAC
TTGGGAGGACAAAGACCTAGAAGTGACAGTCATTCCAACTTATGACAATGAGACCCTTCG
TCATTGGATGGGACTCCACAAGGAAGATCTGGGACAGTTGAAGATTGATGTCGCCCCTTC
GGCTAGTCGTTGCACCATCCAGTTACAGGACCATGAAACCAGCTGTTCAGCTTACAGACT
TGAATTCTAAAGCAGTTTCTTTGCAAGACTTGAATTAGAGATAGGAGGGTGATGTCAGTG
GGCAGACATGACATAATATGTCACACGAGCGCCTGCAGTCTGGCGGGAAGTACGAGTGCC
AGATGTGAACATGGGTGTGAGGTCCTTTGGTTCCCTTTGTTGTATGTGACTTGCTATGTT
CAAATTATGTGATCTAAATGCTGCTGTGACACAATATTCCTGGCTTTTATCTTTGCCTAA
GTATTTAATATATTTATAGCCTGTATTGTTTGTATTTGGTCAGCTGTAGACACCTGTCTG
CATATGTGAGACAATACAACAGGTTCAACATAACATATTATGCCACAATATAGTCATGTT
TTGCAAGAATGGGAGCAAAGAACTGAACTGTACGAAAAACCAGAGAATGTTTTTAGTTCA
AGACTTTAAGTGCCATGTAGAGTTTGCTCATTGTTTGTATAAACCTTGCTTTAGAAGATG
CTAGCCATTTTGAGCCATCTGTATGCAGAAATGTATAGTTTTGGAAAGTATGTTTTGGTG
CGAAACTTGGGATGTAGGTGAATTGTAGCCATTTTAACCCTGGAGATTTGATGGTGTGAC
CTCAAGCTTTCTCTAATAATATCTGATTACAACGCAAATGTCTTGTTTGTACAGACAATA
TTCTGCACATCTGTGATGCCTTTTTGTAATGTGACCATGTTTGGGCACCATATGTTCATC
ATAATCTACTCTAGTGCAACATAGTCAATGATTCCCCTGCAATATATGCCAACATTGCTG
AGTCTCCAGTTTTAACTTCTACTTTAATCTAGCTGTAAAATGTTTGTCTTTTAACTTACA
TACTGAATTTCACCACACTATTGTTAAATACTTTCTTGTTTTACTGGCCTGAGATGAATG
TTTGTAACCTTGGTTACTTGTCAAAGTGTATGTTTGTGATTGAGTAAAAGTTAACTGACT
GCTATTTTATGTTGATCTTAAATACAAACCTAACATAATTTTTTAAGTGGTAATTAACAG
TGGGGAGAAAGATATTTACTGAGTATGTCATTTTTGACTTAGTGCAAAGAAAATGTAAAT
TGTGTAAAATTCCAAACAATGGGAAAAATGTCCAACTACTGTTTTATGAAGTTGTAAAAT
ATAAAATGTTTCTTTTCATGTGTTTCAACAGGTTCTATGTACTTAATATGCAGACACCAT
TTAACCTGTCC
>Contig_143_Coverage_108.52
GCTCAGTGCACTTGGTAGAAGAAAGGAGACAAGTGCGTGTGTTAATTTTGGTAGATTTTG
TAGAGTTTATTTCAGAATCAAAATGGGCACCAGATTATATATTGGCAGACTATCTAACCA
CGCTCGTGAAAAGGATGTTGAGCGTTTCTTCAGAAACTATGGCAGAATCCGAGATGTTAT
GTTGAAAAATGGCTATGGCTTCGTGGAATTTGAAGACTACAGAGATGCTGATGATGCTGT
GTATGAATTGAATGGCAAAGAATTGTGTGGTGAAAGGTGTATTGTTGAGCATGCTAGAGG
ACCAAGAGGGGATTCCTTCAGAGATCGTGATCGTGGGTACCCCCCTCGTCGTAGGGGTGG
TGGTGGAGGTGGTAGAGACAGTCGCTATGGGCCACCTACACATACAGAATACAGGTTGAT
CATTGAGAATCTTTCATCAAGGGTTAGCTGGCAGGACCTAAAGGACTACATGCGTCAGGC
GGGTGAAGTTACATTTGCCGATGCACATAAGAAGCACAAGAATGAAGGAATAGTAGAGTT
TGCTACATACTCAGACATGAAGAATGCCATGGAGAAGCTAGACAACACTGAAATCAATGG
AAGGAAAATCCGTGTAGTAGAAGACAAGCCAAAGAGGCGTGGCCGATCATACTCCAAGAG
TCGTAGCAGGAGCAGAAGCCGTTCCCGATCCAGATCACGAAGAAGCCGATCAAGGAGTCG
CTCGAGGAGCCGAAGCCGCAGTCGCAGCAGGAGTGCCAGTCGTAGCAGATCCAGGAGTAG
GAGTGAATCCCGTTCCAAGAAGATGGACAAAGATAATCGTGATTCTGCCAGCCCAAGCAA
GGGCAGGTCTAGGTCCAGATCCCGTTCCAGATCCAAGTCTCCTGACAAGAGGGATGCATC
ACCAACTAGCAATGGGGATGACCGAAAGGATGATGACAAGGATGACTGATCTACATTGAG
AACTTAAATCTGCTAGTATGAACTGTGATCACCATAGCGTGCATGGATTGTAAATAATCA
CAGAATTGTATTTGACAGTTGTGCTGATGGCTGTGCATATATTTCAAGATCTAACATTTT
TTACCAGACAGATCCAGGTGATATCACTTGTTTGACATGCATTCATAATGAGCAGTTTTA
ATTTGTCGTGTACATGTAAAATGAACTGGTATCATGTAAATATTGTGTTGTCCTTCCCAA
AGTGTACATGAACACCAAATGAATAATCGCATTTTGCGAATGAATTTTTATCCCCTTTCT
TCAATTCACATGGGACAGCTCAGTTGGGTAATTTTTTAAAATTAGCATTTTATTTGTCAC
TCTAATAAAGAACCACACTTCATATTTGACCCAATACATTTCTTCCTGACAAACAATTGT
GCCATTGCATTGCATGCCATGGTTCAGTGTACTTGAGATATGGGATGGAAATCTTCCCGA
AGTTCTTGATGCACAGGAGGGTGAAGGGCAGTGCTACAGATATGATTGAGTTCACCTTTA
AATTGTCCAAGACATCAG
>Contig_144_Coverage_44.28
ACATTGTACGCAGGTTCAAATCTTCTAGGTTTGGTTGTAGAGATCCGGTCAGGACTTCCT
TCGACACATTTCCAGACAAGGTGGCCATCCAACTGAACGACACTCATCCCTCAATGGCAA
TTCCTGAACTCATGAGAATACTGATTGACATTGAGAGAGTTCCTTGGGAAAAGGCGTGGG
ATATCACCGTGAGGGCCTGTGCCTACACCAACCACACTGTCCTGCCTGAGGCCCTGGAAC
GCTGGCCGACATCTCTCCTCAGTAATGTCCTGCCCAGGCATCTGCAGATAATGTTTGAGA
TCAACCATCGCTTCTTGCAGGAAGTGAGAGCGAAGTGGCCCGGTGACGAGGATCGCATTC
GTCGCATGTCTCTGGTGGAGGAGCATGGAGAACAGAGGATAAACATGGCTCATCTGGCCA
TTGTTGGGTCGCACGCTGTCAACGGGGTGGCTGCTATTCACTCAGAGATCATCAAGAGAG
AAACCTTCAAGGATTTCTATGATATGTACCCAGAGAGATTCCAGAACAAGACTAATGGTA
TCACCCCAAGGCGTTGGCTGCTGCTGTGTAATCCCGGCCTGTCTGATGCCATTGCTGACA
AAATCGGTGAGGGCTGGGTAACTAACCTCAGCGAACTGCGTCAGCTGGAGCCGCTGGTGG
ATGACGAGAGCTTCCTGAGAGGAATCATGAGGGTGAAGCAGGAAAACAAGATCCGTCTGG
CAGCCTACATCAAGCAGGAGTACAACATCGAGGTGAACCCTGCCTCAATATTTGACATGC
AAGTGAAGAGAATCCACGAGTACAAGCGCCAGCTGCTCAACTGTCTCCACGTCATCACCA
TCTACAACCGTCTCAAGAAGGACCCCAGTATGGACTTTGTGCCCAGGACAGTCATGGTCG
GAGGAAAGGCTGCCCCTGGCTATCATATGGCAAAGCTGATCATCAAGCTCATCAACAATG
TCGGAAGAGTCATCAACAATGACCCTATCGTCGGCGACCGTCTCAAGGTGGTGTATCTCG
AGAACTACCGCGTGTCCCTGGCCGAGAAGATCATCCCAGCGGCCGACCTCAGTGAGCAGA
TCTCCCTGGCAGGCACTGAGGCATCAGGCACTGGAAACATGAAGTTCCAGCTGAATGGTG
CTCTGACTATTGGCACCCTGGATGGAGCTAATGTTGAAATGAGGGAAGAAATGGGCCCTG
ACAACATCTTCATCTTTGGAATGACAGTGGAAGATGTGGATGAGCTCAACAAGAGAGGGT
ACAACCCAAGGTCCTACTACGAGGGTAATGCTGAGCTGAAGCAAGTTCTGGATCAGATCA
ACAATGGATACTTCTCCCCTGAAAACCCGGATCTCTTTAAAGACGTCTTCAACAATCTGG
TCAACGATGATAGGTTCCGCCTGTTGGCTGACTACGAAGCATATATAAGATGTCAAGATG
AAGTCAACGAACTCTTCAAGAATCCACTGGCATGGGCAAGAAAAGCATTACTGAACATAG
CAGCCTCTGGAAAATTCTCCAGTGACCGTACGATTTCTGAATATGCTCGTGAAATCTGGG
GAGTAGAGCCAACTGATGTGAAGCTGCCAGCTCCCCACCAAACCAAAGACGGGGCAGACA
GCGGTATCCCAGCAGTTTAAGAACAGGTTTTGAGTTAGCAACACCCAGGCCCAGCAGGTC
AAAGTATCATCGAGACAGTGATAGTGTCATCTCCAATTGGAGACAAGCTTTCTGTCTGTT
CTGTGAAATCCCAAAGATCTGATGTTCTTGAAAACAGCTTACAGTTAGAACTATAATTAA
TGCTTGCCTCATTACATTGCTACTAAGACTTATGTTAACA
>Contig_145_Coverage_24.74
CACAACCACTGAGAAACAAGATTACACTGAATACCACACAATACAGACAACCCTGAGTTA
CAGGTACCTTTCATTAAAATAGTACAACACAATTGATTTTGAAGTCTAAGAATATATGGG
TAACTAAACAAGTTCCTATACTGAACCATTGAACAAAGCTCCAGCTGAAGTCATGCTTTC
AATACCAAGAGTTTCTAAAGAGCACAAAATTCCTAGGTCGGTTTGAATATTTTGGACACT
GAGAGACGCAGGCACATGGGAAATTCTGCCCTCCATGAATGGGTAGTTGGTTGTTGTGCA
GCATCAGCTCCATTGGCGAGAAGCACTTCCATGTGGTACACAGCTAAACATCAAAGTACC
ATAACACCTGTAGGGTGGACACCAGCAAGCTGTCATGGAAAAAGATCATCATTTAAAAAA
GTAAAGTAAAGTCTTTTTGTAGTGATGTGAGGATTTCTTCTATACGTCAACCACCATTTT
CTTATGAACATCCATAGTTCCTACAACAGCACAGAATTCTTCAAATGAGATTTTGCCATC
GCCATCAGTATCTGCATGGATAATCGTCTTGTCCACTATCTGCTGGAGCTGCGTGTCCTT
CAAGTTGTTGCCCACCATCATTTTAAGGACTTGGAACAACTCTCCATTCGAGATGTACCC
ATCCTTGTCCATGTCGTATATCTTGAATGCAAATCTTAACTTGGACTCCTTGTCGCCACG
AACACTGAACTGTGAAATACCTTCGATGAATTCTTTAAAATCTACCTCCCCATTTCCATC
AGTGTCAAATATGTCTATAACTCTCTGCACCAGTGGGTTTTGCTGCAACTCTGGTAGGGA
CATGAACTCCTCCACGCTCAAAGATCCG
>Contig_146_Coverage_198.36
CAGCGATTCAACAATGATACGCTACGCCAGTTTCGTGTTGTTGGTCTTGATTGAGTGTGT
GTACGCGAGCGTACACACAACAGCAACCATAACCACACCCTTCCCACGTGGGAACCTCAA
GGTGAGGATGGATAACTTCAAGGTGAAGATCGAGGCCATGCTGCAGCAGATGATCCAGCA
GCAGCTCTACGTGGAGGAAAGGATCCGCTCTGACGGGCAGTCCGGTATCAAACAGATCAG
ACAATACCATGACGGCCCGAGACCCTATGATTCGGAGTCGCACACATACAAAACTGCTTC
TGCTGTACACGACCATGCTAACTATGACCGCACGGTTGGAATGGGAGAAGTGAACACGGT
CATGAACGGTGTTGAGTTCAGAACGAGGCACAACGACTACAAACTGCGCATGCCCAGCAG
GAAATCTGCTGCCTATCGGGCAACCGAAGACATTCCGTTTCCCAGTGTACCACCACAAGT
GACGTCAAAGAAGACGCTACCTGAACAGGTGGCGGAAATGAAAGCATGGTTCAAAGCCTG
GCAAGATCAGAACCACAGCGTCCGGGACTACCGGAAATACTTCAAACCAGTCCTGTGTTA
CATGGAAGGAGCATGGACCAAAAACACCACACACATCCAAGAGCCCTTCAGCAGCGACAC
GCACGCCCTTGACGCCACCAGCTGGGAGGACCTTCAAGAAAAGGTCAGGTTCACAACGTA
CTCTGGAAGCAAGAGCTTACAGGAGAACTTCGCCTTCCTCCCTACTACTATCATGGAAGT
GGTAAACGGCCAGCCAGTGTTTGCCCAGTGGAACTATCGCATCCTCTGCCATCCTCTGAC
TAGAGACCTTCCTTTGAAGTATCTCAATCTCCAAGATGACTTGTCTGCAAGAATTTCACG
TGGTCAGACCAAGAGCCAGTTACTTCACGACCCAGCAGCACGATTCTCTCTCTACGATGA
TGATGAGGGAAGGAACTACACACTCCTGGACGAACTGATGAGTGAAATTCCCGGTTTCAA
CAACTACAATTCCAATCTGAAGGAGGACGTCTTTGGACAACAACTCTACGACGTCTCAGA
CAACGCCCCACTGAACACAGCTTACTACCACCGGTGGTACAAGGTTGGGAAAGGTGGAGC
TAAAGAACAGCTGATGCATCGCGGCTTCTCCGATATGAGCCTGTTTGTGGCGCAGACCAC
TCAGTCTGAGATATCCCCCATGAAAGTGGAGCAGTGTACAGTCAACCCTGTCTCTAAACA
CAAGACGTGCCAGTCCTGGTCTCGGCGCTACTCATACGCCATTCCCCTTGAGGTGATCTA
CCTGACCCCCGTTTTGAGCTGGAACCCTTTCAACTTGGACTTCTGGCCAAAGGGTTCCCA
GGGGTACAACAAGCAAAGGGTAGGAGGTCACACGACCCAAACGGCATACAACGGCTCCAG
CTACCGAGCCTACTACCGTACTCCCCCGGCGTTGTTCTCGGGCCAAGGAGTGTCATTGAA
TGCTGCCAACATTGTTGGAATACTGGACAAACACGGAAAGGTGCAACAAGTGGTGGCTTC
GGGGCCAAGGGTCCTGCTCCCCAATATCCCGGGGATGGGAAAAATCAGGATGCGGTACCC
TGTCGCTCCCATCCATGGGGAGGGGTCTGGCGTCTGGAAGGAACTTGACGCTCTCAAGGA
CATGATGATGGACATCGAGAAGTACAAAGGACTGTTTGAGGAACCTCCAACCATGGCCGG
CAACCAAAAGGGAACGGTACATCTGAGAACAGGCGTTGCAACCAAGACACCCCCAGGTCC
ACACGTCCATGACATCTACGTGTCCCAAGACCTTCAGGAGAAAATGGCAGCTGGACAGCG
CCCAACACTGCTCACAAGCAAAGCCGCAGGCCACACCCACGAGCTTGTAATTGACGGAAG
AAATCACAAGCACATCATTTTTAAGTGTGACGGACAAATGCGCTGCTGGGACGGCCATCC
TTCCAGTCTATATGTAGTGTGAACTGCCTAGCATCCTGCTGAGGTCCTGAATAAAGTGCA
TGCAAA
>Contig_147_Coverage_86.09
CGATAAGGAAGGGAGCGGTACGAAGGAGAAGCCTTTTAAGACGGTTCTCCAGGCTATGCG
CCATGTTGGAGGGGAGCCCTTCCCCACAATTCACGTTGACCCGCGAGACGAGACGAAATT
TGGCACGGACTATGACGTCGTCTCTAAGTCTCAGTACAAAAAGTGTTTGAAACTTTGGCA
GAAGGAGCAAAGCAGCGCAGAATACAAATCTACTCGAGAGGCGGAGGACGCCGTGAGGAC
GGAGCGGAACCTGGCAGAAGCCAGGAAGGTGACAATCAAGATGGATTCCACTCTTCCCAA
GCCGAAACTGATCCGGATAAGGGAGGCAACTGGAAACCGCAACACCAGGGTCAAGGTTGA
AGGATGGGTACATCGTTTAAGGAGGCAAGGCAAAAACCTGATGTTTGTGGTTTTGCGAGA
TGGAAGTGGCTTCCTGCAGTGTGTGCTGCATGACGTACAGTGCCAGACTTACGAGGCCTT
GACCTTGGCGACAGAGGCTACCATTGCTGTGTTTGGCGTCATCAAAGAGCTGCCAGCTGG
GAAGACCGCACCGGACAGTCATGAGCTGCATGCAGACTACTGGGAACTGATTGGAACATC
CCCGGCAGGTGGCGCTGACAACCTGCTGAATGAGGAAGCCCACGTGGATGTGCAGTTGGA
CAACAGACACATGATGCTGAGAGGGGAAAACACGTCTCGGGTGATGAAGATGCGATCCGT
CATCATGCAGTGTTTCAGAGAACACTATCAAAGTCGGGGCTACTTCGAGGTGACTCCCCC
TACCCTTGTACAGACGCAGGTGGAGGGAGGGTCCACTCTCTTCAAGATCCCCTACTTCGG
AGAGGAGGCTTACCTGACCCAGAGTTCCCAGTTGTACCTGGAGACATGCCTGCCCTCTCT
GGGGGATGTCTTCTGTATCGCACAGTCATATAGGGCCGAGAACTCCAAGACAAGGCGCCA
CCTCGCGGAGTATACCCATGTGGAGGGTGAATGTTCCTTCATCGACTTCGATGGTCTGCT
TGACCGACTAGAAGACTTGGTGTGCGACGTAGTGGACAGAGTGCTGAAGAGCCCGTACGG
TCAAATTGTGTATGAACTGAACCCAGACTTCCAGCCACCGAAGAAGCCATTCAAGAGGAT
GCAGTACACAGAGGCTCTGACGTACCTCAAGGAACACGACATCAAGAAGGAAGATGGCAG
CTGGTACGAGTTCGGTGACGACATCCCGGAAGCACCCGAGAGGAAGATGACGGACCAGAT
TAACGAGCCAATATTCCTGTGTCGCTTCCCAGCAGAGATCAAGTCCTTCTACATGCTACG
TAGCCAGGCTGACCACAGACTCACAGACTCGGTTGACCTCCTGATGCCCAATGTAGGGGA
GATAATCGGTGGATCCATGAGGATATCCGATCAGGATGAGCTGGAGGCGGGCTTCAAGAG
AGAGGGTATTGACGTCACTCCCTACTACTGGTACATCGACCAGAGAAAATACGGCACCTG
TCCCCATGGGGGCTATGGTCTGGGGCTGGAGAGATACATGTGCTGGCTCCTGAACAGGTA
TCACATCCGGGAAGTCTGCCTGTACCCCAGATTCGTCGGCAGGTGCAGACCCTGATCGAA
CAGACAGTGCGCCAGAACAACTGAATGCTGACATTTTCCAGAAATAAAGAGACATTCGTT
TTTATACAGCTCCTATGATTCTAGTGATCAGTACATAGCTTAACAGCTTCCATAATGATA
ACATTGGGAAACTCCTCAATATAATCTTATAATAACATGTACTGATTGTTCATGATGGAA
AACGGATTGTAGGTTACCGTTTACGTAGCATTTTGTTCATGTTACAAACTCAG
>Contig_148_Coverage_45.25
TTAGGTTTATATAAAAAGTCTGGTAAACTGGTATTCCTGGGTCTAGACAATGCTGGCAAG
ACTACCCTGCTTCACATGCTCAAAGATGACAGAATGGCACAGCATGTTCCCACCCTGCAT
CCAACATCTGAAGAACTCTCCATGGGGGGTATGAAATTCACGACCTTTGATCTTGGTGGA
CATAAACAAGCCAGAAGAGTTTGGAAGGACTACTTTCCTGCCGTTGATGGAATTGTGTTC
CTTGTTGATGCTTACGATAGAGACCGATTTGCAGAGGCCAAGTCAGAACTTCATAGTTTG
CTGTCCGACGAGCAGGTGGCCCATGCCCCAGTGTTAATACTGGGCAACAAGATAGACAAA
CCTGGAGCTGCCAGTGAGGACGAGATAAGGGCAGTGTTTGAGCTGCATGGACACACCACA
GGAAGGGGCCAGGTATCCAGAGCCGACCTTCCCTCCCGGCCAATGGAATTGTTTATGTGT
AGTGTGTTGAAGCGACAAGGGTATGGTGAAGGCTTCCGGTGGATGGCCCAGTACATCAAC
TGAAACTTGTGATTTCTAGGCAATATTCATTATGTGGCACGTTAGGGATGGGTTCCATCG
CGCCCTGGACAATGTCAGACTAATGATTCCTGAATTTTATAAGCCTATTTTGAAATTTGC
ATCTGTACATATACATTTTGAATGGTGGATTATATGAGTGTATGCCAACAACAGTGGAGT
GCCTGGAATGTTGCTTACTATTGTAACATTCAAATACAGCCACATGCCGCGTCCAAGATT
CAGATTTGTCGACACAGCGACAACCTCAATGATGCAGTGAGGTGCTGTGTGTCAGCATGT
GGAACTAGCATGGACTCGATGTAGTGCTATTTGGGAGAAGCCAATCTGAGACTCTGTAAA
CCACTGTTTAACCTGACTGTATCGAAGGCTTAAGAGATAGAAGAACGAATCAAATCTTGA
AATGGTTGTGTTAGCCATCCGATTCATAAAGTGGAATAACACAAGTTAGTTTTCTACCCT
GTACCATCTATGACTAATTAACATGATACATCAAAGGATT
>Contig_149_Coverage_43.14
CAACAATGGCGTGGAGATCGAGCGGTACGAGCAATTCCAACCTCGTAGACAACTTGCATG
CGAATGGCATAATAAAATCTCCACAAGTTGTTCAAGTCATGAAGGCTGTAGATCGAGTAC
ACTTCTGCAAGTTCAACCCGTACAATGACTCGCCCCAGAGTATAGGATACGCTGTAACAA
TTAGTGCACCCCACATGCATGCACATGCCCTGGAGCTGCTGTCGGAGAACCTGAAGGAGG
GTGGGCGTGCCCTGGACGTGGGATCAGGCAGTGGCTACCTCACAGCATGCATGGCACTGA
TGGTGGGGGAGAAGGGTGTGGCTGTGGGTATTGACCACATCGATGAGCTTATCCAGATGG
CTACCACCAATGTCAGGAAGGACAAGAGCCTGGGGAAACTTCTGGATAGAGGTCAGCTGA
AATTGGTCCTGGGTGATGGCAGACTAGGCTATGAGGAAGATGCACCCTTTGATGCTATAC
ATGTGGGAGCTGCAGCACCAGAGCTGCCCCAGGCGTTGGTGGATCAGCTGAAACCAGGAG
GACGGCTGATCATCCCAGTTGGAGGTCAAGGAGAGAACCAGAAGCTGATGCAGATTGACA
AGACCCTTGATGGCCAGGTGGTCAGGAAGAACCTGATGGGAGTCATCTATGTGCCGCTGA
CCAGCAAGGACAAGCAGTGGCCCAGGCCCAAACCAGAGCTGTGAGTACAAGGAGCCATGC
CCACGACTGCAGTTCCAGTTTCAGTGATAGTCTCCAACTGTCTAATCTTGCTGACCTTCA
TGCTTATCTGACAGCCTTGACCTTGAT
>Contig_150_Coverage_74.32
TTCACTTTCATAAACATTTATTCACTTGTGTTTCACTATTTTACACAGTTGAACGTCTTG
AAGTAATGTCCAAAGACTCCATAAATAACAATGCAGTTGGATGCTAACTGTCTGAATGGA
GGACTCGGCGAGATGTCTGAACCCAAGCACAATACACTTTAACACACATGTCCTAAGCTC
CACAGAGTTACTTGTACAGCTCATCCAAGTAGGGAGTTCCAGACAGATCTCCAACTGCAG
CCATCGAGGGCTTGCCGTTGATCATCCTCTTGGCAACATTAACTACATCAGCCGTGGTGA
TAGAGTCGATCATCCTGGCGACCTCCTCTACTGGTATGATTTGTTGGTGACCGAGAGCCT
GTTCAGCCAGGTCCACCATAACTCCGGCCTGGCTTTCCACGGCCATCAAAACATTGGCCT
TCAGTTGGTTCTTGGCTCTGGCTACTTCCTGATCTGTGACTCCTTTGGTGACCGAGGCAA
ATTGGTTGAATGCCGCTCTCAATACCTGTCCAATTTCATTTGGTTGAGCTACAGCAGAGA
ATCCAAACAGCCCACCATCTGTGTAGTTAGCATTTATGCAGGAAACAGCGAAAGGTTGAG
AGCAGGCCCCAGAGACAGCCTGTCCCAGTTTGGACACTGTGGTGTTAGGGCTGTACTTGA
CGTATGGACCGATGCCCATGATGTTCTGAAGCACACCCACAGGAAGCAACTCCTTGGCAG
CAAGGCTTGGTCCTTCAACTGCCACTGCAGCATATGTCAGAGGATTCCTGTTGGCCACAC
GGAGTTCCCCTCCTCCATAATACCGAGCCGGTTCTGAAGCTGCACCAGCAGAGCTGAATG
GGGTGAACTTCTTGGCTAGGTTGACGAGAACATCATGGTCGACCCCAGCACCGACGAGTG
CCATCCGCTCACCAGTGTAGTAGTTCTTGATGTAATGAAGCAGCTGTTCTGGGCTGTACT
TGCCAACCATGAACTCAGGAGCATAGACGGATCGTCCCAGTGTGTTCCTGAATGCTGCCT
GGTGGAGCAGCTCAAACAGTTTGACTTGTGGTTGGGCATCCAAGATGGCCAGATCCAAGT
CAAGTCTGGACTGAAAATCAGCCAACTCCCATGGCTTAAAGGAAGGGCTGGTTGTGACGT
CACGTAAAAGGTCAACAACTTCATCTACATTGTCTCTGGTGCAGTCTGAACTGTAAGACA
TGTACTCTCTTGAAGTAGTGCACTGTAAGTTTCCTCCAACCTGTTGAATGCTTCTAGTTA
TTTTAAACTGTGATGCTTTTTGTGTGCTCAGGCCTGCAGCAGCCCTGAGGCAATGAGTCA
CGCCAAGGTTATCTCCGGATTCAAATCTAGATCCAGCATTCACTACAACAGCCACACTAG
AAAGTGGAGAGTAGTTCTCAAGGGAGGCAACTATCATACCATTGGGCAACTTGGTCAGCT
TTGGTGCTTGCTTGGGCAGACTGACCCCTGCTTCAGACTGTGCGGTGGCTGCCTGGCTTG
ACATCAGC
>Contig_151_Coverage_34.69
CAGGGCCCAAGAATTGTTAAATTAGGACGGAGTATTTCAAGAGAGGAAGGCAATGCTGTT
GTTAGTTTGAGAAGATCTACCACTGGACAACCATGGGGTTTTCGTATGCTTGGAGGTCGA
GACCAGGGAACTTGTCTCTACGTTCATAAGGTTAACAGTAAGAGTATAGCTGAGAAGAGT
GGTTTGAAACCAGGAGATGGACTCCTCTCCATAGCTGGAGTACCGACAGATGGCATGACA
CATGACCAGGCCAAGATGGAGATATTGAGGGCAGGAAACGAACTTGATTTCTATGTCAGA
AGAAACGCCGTGTCTGTCGCGACAGAAACACTCAGACGTCAACAAAGCACGGAAGAGCCC
AGAGCGGAGATTATCGAGGAACCATCAGTGTTCGATACTGGATACCAAAACCCAAACGTT
CAGTCAAGGTCATTCAAAATCATCCAGGAAGCCCTTAACTATACAGAGGCAGAAAATATC
GACAACGACGGGAAGCAACCAGCCTTCTTTTACTGTCCAATGTCTTCAGTCAAAAACTGA
TGCACTCCATTTCATTTGTGAACTGACAAGATGAACTCGTCACCTGTCTGTAGTCAGTAT
CCGACTGACCACTGCCATTACGTTGGGTAGTGTTCATCCAGGTTCGGATCATCATAACGA
GCTCAAGCGTGAGCAACAAATCACTCTTTTTTCTAATATTGTGGAATTTACAACGAGATG
CCTCTTCGTCCAGCCTCAAATTTGATGCAGATACTAGAAAAATTGTTATATTTAGTCACT
ACAAATTCTATATCCGTAATCATGTTCAGTTGTAGAATTCTTTACGCATGATGCGATGGG
TTTTATGAAAAATGTCAGAAAATGATCCAAATTGTTTGTGTGCCAATTACCTTACTTTGT
TTCCTGAAATAGGACTGCTTTCAGGATTTGTATATTCAGTAAAGCTATATTGGTAAGAAT
TCTGACGTGATGTATAGAGTATATT
>Contig_152_Coverage_71.92
CTTGTTGGTAAGGACAGTCGAGTTGTGAATACTTGTTTTGCTTTGTCAATATCAGGGGTT
AACCCTGAGACTTTTACCTTTATTTCGGATTCAGTAGGTGGGCGTCGTCGTCCCCTCCCC
CAGTAGCTGACAGCCATGTCTGACACAAAGGAAGACAAGGGGGATGATGAGAAGGTGTAT
GGGGGATGCGAGGGACCCGATGCCATGTATGTCAAGTTAATCTCATCGGACGGACACGAG
TTCATTGTCAAGCGAGATCACGCCCTCACATCCGGAACGATCAAGGCTATGTTAAGCGGA
CCTGGTCAGTTTTCAGAAAATGAGACGAATGAGATTAATTTTAGAGAAATACCGTCACAT
GTCCTACAGAAAGTGTGTATGTACTTCACCTACAAAGTCCGGTACACCAACAGCTCGACA
GAGATCCCAGAGTTTCCCATTGCACCGGAAATAGCACTTGAGCTACTCATGGCTGCCAAT
TTCCTCGACTGTTGAACTTTTGTTTTCCATAGAAATTTGCCAATTTTTTTTTCAATAATC
ATTACATATTAATTATTATTCTCATTGTGCTAGAGGAAACTATTTGGTGTTTAACTGGAA
AGTGTTTTAGTTTTTCATACGTGTATCTTGGCTTTCAACTGCTCCCAGTTCGAGCGTTAT
GCAAAGTGCTTTGCCTCCTCTGAAAAGGCAAGCAGTGGGGCATTTTTGCTATGAAGATGG
ATTATATATATTGATAATATTAATATCGAACGTTTCCCAGTGCATGGAGAGGAAGAGAAG
AGGAAAGGCTTTTTCGAGGAAGCTGAATGTGTGAAAGATGCGAAAGTGAAGCAGTGGTAA
TTACACTCTTAACCGGATATTTGCACAAGTACCTCACAGAAACCTTTCAAATTGCAAGTA
ATAACATGCTTTGATGGCACCTTAAAAACGTAATACCTGTTACATACTGTACCATCTAGG
ATATATCATAGTCCCTCGAATACATGTATATCCAATCCTGCATATGGAGAACACTTGTTT
TTAAAAAATGTGTACTTTTGTTCTGCTTTAATATCCCCAAGGGTATGTCAGAGCACACTC
TGCAGAAGGGAAATAGGTTTTATACATAAAGACATCTTTGTGGCGCTCTGTCAATGTGAA
GTAATCCAGCGTTATCCGTAGAGTACGAACCTTAAAGCATGAACTTTGCTTGTTGTACCT
GGAAAAAAATATTTTTTGTTTTAGTCGTTCCTTGCGACACTACCTAGCACAGATTCTACT
ACCATGCTTGATCTATAGGTCACTTAATGGGTATGAGACAGTGACTTGTTTTTGTACATT
TATTCTATTGAAGTTTTGTTATTTGATCCAAATTGACCCCAAGATCGATATCAGAGTCTC
ATTGAGAATCCATATTTGGTCTAAAGGGCATTCATTATCCCAGCTCTTCAACTAATGTTG
GTACATTTACAAACTATAGAGTGTCTTAATAAATATGTCCTGACAGTGTTG
>Contig_153_Coverage_33.25
AAACACATTCACATTATTGACCAGCCAGACACCAACTGTGCAGCAGCAGCAGCAGCAGAA
TGTTCTCAGTGTGCTGGTGGTCAAGGTAGACTGCATGTGTGGTGTTGCCCCATCTATTTC
TGCCAGCAACACACTGCTGGTCTGCTGTGTACATTTAATTCTCAGTGTACATCTCTTCAC
AGTACCTCTATATGTACAAATAGAATAAATAATTTTCCAATTTAGCTACACATCTGTGAT
GCCAAGCTCAGTTAAGGTGTGGAGACACATCCATGTTATCAGAGTACAGCTGGGCCAGCT
CCATCATGTGCATATGCTTGTTGCCAGTAGCTGCCGCTGCAGAAGCACACCGTCCAGCAT
ATTCAAGATCCACCGAGCTGTTTATCTTCTTGAGGACAGTGTTGATCCTTGGCTCCACAT
AAAACCATGCTCCCATGTTCTTGTGTTCCTCCTGGGCCCAGCACAACCTGGCGCGAGGGT
ACTTGAGAATCTCCGCCTTCACCAGGTCAAATGGGAAAGGTGTCAGCTGCTCCACTCTTC
CTATGGCTATCTGTTCCACCAGATTCTTCTTCTCTCTCTCCTTCACAAGTTCATAGTACA
CCTTGCCGGTACAGAGGATTAACTTTTTGACTGTGTCAGCATTACTGGCTGCTATCCCAT
TCTCTGGGTAGAATCGCTGGAAGTGAGTTCCCTCCACCATCTCATCAAAGCTTGAGCGTG
CCTCTGGCAAGCGCAACAATGACTTTGGTGTCATCACCACCAACGGCTTCCTGAAGGGCA
GGGCAATCTGTCTCCTCATGGCATGGAAGAAGTTTGCAGGGGTGGTGAAGTTACATACAA
ACCAATTGGTCTCGTGGGACTGCTGGATCTCAAAGTTTGGCCCCTCTGGCGGGAAATAAT
CGGGGTCGTCATTGCTCATCTGCAGGAAACGCTCCAGTCTGGCACTTGAGTGTTCTGGAC
CCATTCCTTCATAGCCGTGTGGTAGCAGAAGAACAATGCCACTCTGTCGCACCCACTTGG
CTTGTCCACTGGAGATGAACTGGTCAATGATACACTGGGCATTGTTGGAAAAATCTCCAA
ACTGAGCCTCCCAAATTACCAGGGCATTTGGGTTAG
>Contig_154_Coverage_35.49
CGTGGCCGCCGTGGCAAGCGTGGACCCCGGGGAGAGAAAGGGGATCAGGGCCTGCCTGGA
CTGGATGCACCATGTCCGCTAGGTAATGATGGATTGCCAATCTCGGGATGTGGGGACACA
AGTTATGAGGCCAGAAGTACCCGCTCGCTGCTCAAATCCCGACGTAAGCAGCGCAAGATC
TTGCGGCCTTAGATCAGTGACATGGCGCGAGGTAGGTGGGCGTGACAGGATGTGGATACT
TTGACAAACCAGATGATCAGTCAGAGCTCCGCCATGAGACACAGAGATGAACAGAGATTC
CCCATCTGGCATCACAACATCACTGTGACCAGGATTAACACAATACCACAGACATTCACA
CACACAGATACACTCCTGCATTCAGGCATCTTTAACCACTTCATGTTTCTGTTACCATTG
CATCTTCCCTCCATCATATCTACAAGCATAGGGCACGATCCTCCCAGCAGATGGCAACAC
CACCATTGAACAGTTGCCAAACAGATGTCATTCTTACAACAGATGTTTATTTAACAACAG
ACCTCATTTCAAATCAGACTTTAACCAGTAGACAAAGCCATCAGAAAGTGGCCTGAGAAA
TTAGAAATGTACATCATTTAGTCAGCAGACATTATTCAGAATGCAGATGTGTTTGATATT
AAGAAGCAGACGTCATTCCAAAAGCAGACAGCCAAAAGAAGCAGACGCTAGTCAGAAAGC
AGGCTCCTTAAAAATAGCAGACATCATTTAGAAAAGTCATCATTTAGAAACAGATGTGAA
TCTAAAAGTGAGCAGCCATCAGAACACCAGTCATTCAGAAGAAGGAAAGATCAAGCATGT
GGATGTCTTCAGAATGGAGGATTTGTGGCACTATGCAGTGGGAAGGATCAGGCTGTGTGT
ACTGTCAACCAAATGTAAATACAAGCGTTCATGTTTAATGTGATCTGTTCATGGACAGTG
TCATCAGCTCATGGACAATGTCGTCTGCTCATGGACTATGTCGTCTGTTCATGGACAATG
TCGTCTGCTCATGGACTATGTCGTCTGCTCATGGACAATGTTGCTGCTCATGGACTATGT
CGTTTGTTCATGGACAATTTCGTCTGCTCGTGGACTATGTCGTCTGTTCATGGACTTTGT
CGTCTGCTCATGGACTATGTCGTCTGTTCATGGACTATGTCGTCTGCTCATGGACAATGT
TGCTGCTCATGGACT
>Contig_155_Coverage_30.57
CTCGGCAGCACCAACGACACCAGCTCCAGCAGCAGGGGGTGGGGCCCCTCCTATAGCAAC
ACAGTGCTTCATGCTTTCCAACATGTTTGATCCTAACACTGAGACACGAAGCAGCTGGGA
TCAAGAGATCCGAGACGATGTGATAGAAGAGTGTAACAAACATGGAGGAGTATTGCATAT
TTATGTGGATAAGGCTTCACCACAGGGCAATGTTTATGTCAAGTGTCCAAGTATTGCTGC
TGCTGTTGCATCAGTCAACTCCCTTCATGGAAGGTACTTTGCTGGTCGAGTGATCACAGC
AGCGTATGTTCCCTTGCCTAATTACCATGCATTGTTTTCTGATGCTGTGCGTGCTAACCA
CCTGTTGATGCCCTCGGCACAGGCTCTGCAGGCTGCTGGTTTCAGTGGCTTCATGTCTGG
TGTTCCACAGCAAGTGATTCGATGAGAATACGACCATGCTTTCTTTGTGAAGCAGCCCAG
CTGCATGTCATGTACACTGATCAGGGAATTTATGACTTCCTGGAAGTCAACAGGAATCTG
TAGATGTGATGATGGAATGTCTTCAGTTGGTGGTAGAATTGACCAAGGATGCAATTAGTA
AAAGAAAATAGTTTTTGTTTGTTCTACCCCCAAATTGCTATGCTTTGACATCTAGCCAAA
AGTTTCATATTTGAACTTTGTGTAACTTCCATTTACTTTATCATTTCATCACTTGTTCTG
AAATTTGAATGGTTTCAAATGTCTCGTACCAAAGGAATTTTATCATACACAGCAATAATT
TCAGCACAAAT
>Contig_156_Coverage_27.36
CAAAAATAAACTTGGAATGACTTTGATTGTGGGACCCTTTGGCCTTGAATGACAAAAAAG
TCATCCCTTAAAAAAGTCTATGCTTGGACTGGTACTTTCAGTAACATCTTCAAATGACTT
GTCATATCGTCACACCTGGGTACAGCATTTTCATTGTTCATCCAGTGGGATGGAGGTTTC
GGCAGTACTTTTGGTGAGGGTGGGTCGCTAAATTTAGCACCAGCATAGGCATTTGCCTGT
GCATCAAGGATTTCTTCTAACTTCGTTGATTGCATCTCACTCTCGGACGGGCAACGACTC
CTTTTCTTGGCTCTATCTCCATCCTTTCGCCTGTCAGAGCTGGGATTTGAGATCAAACCA
TTTGAATAGGGTGTAGAATGTTGCGAAAATTTCTGAGCCCGTTTCTCTGTCATAATGTCC
TTGGGCCCTGAAACCCTCTTTGGCACTTGTTTAACGTGTTTCGGTGAAAATTTCACCCTT
TCGTCTCTCTGGGAAATATATTTCCCATTTGACCTTTTAGGTTTGTCCTTTATGTTCGAC
TGCGACATACCAAGAGTTGACAGGACCATTTGAAAGATCACGTACACTTCTGTATCGAAC
ACACAAGGTAGACGATCTTCAGGGTTAACCAGCAGCAGCAGATCTGTAGGGTGTAGAATC
TCCTGACAGCTGTACTTCAACGAATACTTCAACACAACAAATCGACCTCGGTTTGTTTAC
TTCAAGATGGCGTCCACTATTTATCTTTCAGCGACCTGTATTTTTCTTCTGCTTGTAGTT
TCAG
>Contig_157_Coverage_61.43
CCGCCATGTTGTGCTGGCCGGGCGCTGGCAGCCATGTTGGATATCACCGACTCAGGATGA
AGAAGACAACACGGTCCCGCGTCTTGACCTTGACCTTTCCGCAATTTCCCTAGCAGCTGG
CTTCAGTCAGACATTATTTCGCTTTTTCATTTCGTCGTCAGATCATGTCTTGTCATCATC
ATAATCACAGACGTCATCATCATCAGGAACATTCTCATCACCATTACTGTTGTCAGTGTA
GACGTGATCATCGTTCCCAGCTAGAGCTCGTGTACAGCAATAGTAGAACATGTCAGTGCG
GACTGACTCTCTTCATACATGGTGCTGAACTTATTTGTAAATGTTTGTCTTCAGTTTGTA
AATATTGTTTGTAAAGAGGAGATGTGCAGTGCAGCACCCGGGTGTTGCACGGAACTTCAG
TGTACAGAAAGTGTACAAAATTCTTCTAAGATATACTACATCAATTTCACTGTGTAGATA
AAACCTTCAGTTGGTCTGTGTAAAATGCAAGTGTACAGTTCATCAAAGAAGCTGTTGAAA
ATACTCAAGTTGTGTTCATATTTCAATGCAAAAGCTAAGCTGGTTATGTATATTATGAAC
ATGTGATATGAAGAAAGTGGAAGCTCCAGTTCTCGGGGCGACGCCATGACCAGTATTACC
CCTTCAAGAACAATCCTGACGGCAGTCTGCTGTTATAAATCTAGGTTATCTTTCTTCTGT
GATGAGCTGATACGGCACATCTTTCTCCACTTCTATTTATTCCATACTCTTTCAGGTACT
GTTGGGGCTTTGTTCTCTCCCAACAGCAGCAAGTTGGCCAGATGCTGTCGTAGAATGCTA
ATAACTACATACAGAATAGTAACATGCCATTTAAAGGGGCTTTAACAACAACCTAATACC
AACTGAAGCTGGATCTACATGCCTTTCAGTGACACTATTAATATACAAATCAGAAGTTCA
TTTAATGTAATTCAAGCACATGTAGACAAGAAAAGCTAAGCACCAATGTTATTCAAGCAC
ACATGTAGACAACAAAAGACAAGCATTAACGTAATTCAAGCACATGTAGGAAAGAAAAGC
TAAGCAACAATATAATTCAAGCACATGTAGGAAAGGAAAGCTGAGCACCAATATAATTCA
AGCACACATGTAGACAAGATAAGCGAAGCATTAATGTAATTCAAGCACACAGGCAAAATA
AGTGAAGCATTGATGTAATTCAAGCACACAGGCAAAATAAGCGAAGGATTGATCTAATTC
AAGCACACAAGCAAAATAAGCGAAGCATTGATGTAATTCAAGCACACAGGCAAAATAAGC
AAAGCATTGATGTAATTCAAGCACACAGGCAAAATAAGCGAAACATTGATGTAATTCAGG
CACACAGGCAAAACAAGCAAAGCATTGATGTAATTCAAGCACACATAGAAAAATCTAAGC
ACCAATGTAATTTAAGCACACAGGTAACCAAGCATTCACCCAGACCCGAGCAGCATCTGG
CCAAGCTGTGTTACTGTATGATCTCTCTTCTATTCCCTAGTGCCAAACATTGAGGTGGGG
CACTGACCGCGCTCTCAGCCACTAGGACCACCC
>Contig_158_Coverage_163.09
GAAGCATGAGGCCTTCGAGAGTGACCTGGCAGCCCACCAGGATCGTGTGGAGCAGATCGC
AGCTATTGCACAGGAGTTGAATGCTCTTGAGTACCATGATGTGGCATCAGTCAATTCAAG
ATGTCAGCATATCTGTGATCAGTGGGACCGTCTTGGTCTATTGACGCAGAAGAGGAGAGA
AGGACTAGATGAGGCTGAGAGGATTCTCGAGAAGATTGATCAGCTTCATCTGGAGTTCGC
CAAGAGAGCTGCACCATTCAACAACTGGATGGATGGAGCTAAGGAAGATCTGATGGATAT
GTTCATCGTGCACACAACAGAGGAAGTGCAGGGTCTGATTGACGCCCACGAGCAGTTCAA
GGCCACTCTGGGTGAGGCAGACAAGGAGTTCCAGACCATCATCTCCCTGGTCCAGGAAGT
GAACCATCTGTCCCAGCAGTACAACCTGACACCACCAGACAACCCCTACTCCACACTGCA
CGCTCAGGACATCGCCAACAAATGGTCGGAAGTCAAACACCTGGTACCCGAGCGTGATAC
CACTCTCCAGAGGGAGATGGCCAGGCAGCAACGCAATGAGCACCTGCGTAGGGAGTTCGG
AAAGAGGGCCAATGTGGTAGGCCAGTGGATCGAGACCAACCTGGATGCCGTGGCCTCAAT
TGGTCTTCAGTCCAAGATGTCCTTGGAAGATCAGCTGAAGAAGCTGAAGCAGTTTGACAG
TGCTGTTCAGGCCTACAAGACTAACATGGATGAGCTGGAGAGAATCAACATGGAGGTGCA
AGAGGCAATGATTTTCGAGAACCGATACACACAGTACTCTATGGAGACTCTGCGGGTGGG
ATGGGAACAGCTTCTCACAGCCATCGCAAGAAACAGCAACGAGGTTGAGAACCAGATCTT
AACCCGTGATTCTAAGGGCATCAGTGCAGAGCAAATGAACGAGTTCCGTGCCTCCTTTAA
CCACTTCGACAAGAGTCGTAACCGACGTCTTGAGGCAAAGGAATTCAAGGCTTGCCTTGT
CAGTCTTGGATACAACATCAGAGATGATAGACAGGGTGAGGCAGATTTCCAGAGGATAAT
GTCAATCGTTGATCCAAACGGAACAAAATTCGTCACCTTCGATGCCTTCCTCGACTTCAT
GACTCGTGAGACAGCGGACACAGATACTGCAGAACAGGTCATGCAGTCCTTCAAGATCCT
TGCAGGAGACAAGCCGTACATCACCGCTCAGATCCTGCGGCAGGAGCTTCCCCCCGATCA
AGCTGAATACTGCATCCAGCGTATGGCCCCCTACACCGGCCGCGATGCCGTCCCCGGCGC
CCTCGACTACATGTCCTTCTCCACAGCCCTGTACGGAGAGAGTGACCTCTAGACACGTTG
GTCAGCGGCAACCAGGGGACACTACTCTGAGTGTGCAGCATAGCCAGGCAGTGGTGTGCA
GTTTAGCCCACCCTAATTTGTATGTGAGGAGTGTCTCTGTGTGATCAGTATCAATTATAC
TGTAGTTGCGACTAACGCCATCGTCCAACCGACCGACCGACCCTCTTCTGTTGTGCATGC
TCCTGGTCACTGCTGTAGACCCCAAACTGTAGTCTCCTTGAGGAGCAAGTGAGCGTGGTC
GCCAGTACGTAGCCAGTTATCATGGGACATAAACTGATCTACTTCACAAAGTAGTCCCCA
TGCCTTGGTCTATGCTGCATATTTGACAATGCTTCCTGGATGATACATGGCTTATATTTT
TACAAAAAGCTGAAATTTTTACACATCACCTTGAATGCTATGCATACCCATCTGATATTT
TTGTGAGCATGACTACTGAGGCAATATACAGGTTGAGATGGTGTAGAGGCTTTGTTTGAC
GTTCTGTGAAGCACCCGTGCCACGAGGGTTCCGCTGTGTATGGTATTAATACCAACATAG
ACGTAGATCTAGCAAGTATTTTGTGAGTGTACGTACAAAACACTGCCATGCCAGCGTAGG
GAAGGGGGAGGGGCAGGGAGG
>Contig_159_Coverage_78.30
CTTTATTAAATAACAATACAAAATAGCCTCTTGTTGACATGTGAATACAAAAATAATTCG
CTTATACATTATAAAGATTCATCCATATTCGTATGAATTCAGTCTGAATTGATAAATAGC
TTTTTAACTGGGCTCCGTGACTGTGTTGTCAGAAATACAGTGATACAGTGATCACATGCC
TTCAGCACAAAATGGTATTGGGTTACTTTATATATTTGTTGCGCTTATTTTTTGTAACCC
GTGTCATTTAATGTTTATGAAACAACCTATCAGCGACGCTTGCAGAAAATTGATTAATAA
AACAATGTTAAGAACATTTGAAATGTAATTCAGATGTAATTTACCATGAATCTTAATTAG
TCAGAATTAAGCTCAGCTTCATTTCTGCTGTGGGTTGCAGTCGGGTTAACAGATACAGAT
TACGAAATGGGTAACTCAATGTGAATACGTCATAAAACGTATACGGTACAGGTCTTGTTA
GAAAAAAAATATAGTTTTTAAAGCAAACTGGCAATATTGACATCAACATTTACGTGTATG
TTCATGCTTTAAAAAGGTTGGATACCTTTGTTTATGCGCATACCGTATGCGACGGGATGT
GATAGTAGGAGCGCGTATCTGCTAGTTTTGTTACGCAGTTATTTCCCTTTATCTTGCTTC
TAATTATACTTCCGCCGGGTTTCACATCAGAAACTAGCATTTCTTCGTGGAAAGGCTGAG
TGCTGTATTGTCAGCTAAAGCAGGAAAATCAGAGTCACAAACAGGAAGACAGTAATTGAG
AAGTAACAAAGAAAGGCCACACAAGCATTTATCCTGAGGTAAACCTGGGCAAGGGTTATC
TCCCCTTATCAAATTTAAATTGGGTTTGCTGTTTTCATTGGAGATAATTTTGATACCCTC
TGGTAACATTTTCTTTTTTTTTTTTTTTTTTTTTTTTTTTTTTTTTTTTTTTTTTTTTCT
TTTTTTTTTTTTTTTTTTTTTTTTTTTTTTTTTTTTTTATTTTTTTTTTTTTTTTTTTTT
TTTTTTTTTTTTTTTTTTTTTTTGTTTTTTTTTTTTTTTTTTTTTTTTTTTTTTTTTTTT
TTTTTTTTATTTTGTTTATTTTTTTTTTTTTTTTTTTTTTTTTTTTTTTTTTTTTTTTAA
AAAATTTTTTTTTTTTTTTTTTTTTTTTTTTTTTTTTTTTTTTTTTT
>Contig_160_Coverage_35.67
AAACATGTCTTCAAAACACAAACATTATTGCTAGCCAGAAAATCCTGTTTTTCACACAAA
TGAAGAGGATGCCTTACCCCCACTAGGGGATTTACCAGATGGCGAGTAGCGAAGGTCGTC
ATCACGGTCATACTTCTCGTCATCTCGGTGAGACGGCTTCCTGTCATAGTCTTCATATGC
ATCACGGTTATAGTCATCATCGTCATCATAGTATTGGCCTGAGTAGCGGTCCTTGTCGCT
GTAGTAACTTGGCGGGCGTTTCTCATTCAGCGATGTCTGACTCTTCCTCATGCTGTCAGC
ATCTCGGTCATAGTCATAGTAGCTGTCTCTATCTCGGTCGTCATAGTAATCATTGTTGTA
GCCACGTGGCTCCGGGCCGAAGTCACTGGACCGGTCGGGGATGCGGGAAGTATCTGTATA
AGTAGCTTCTGGATAACGACCCTCTCTGTCCGGGGACCCTTTTCCTCCCATCTCAAAGCC
TCGCTTGATCAGACAGTAGGCAAAGATGACGAGAGCAATGAGGACTAAGAGAGCTACCAA
CATTCCAATAAACCAGCCGATGTTGCCAATGAGAGCCGATGCCGCAGCGACTCCAAGGGT
GGTGACCTTTTCAATGTAAGACTCTGTCCGCTGCTGGCCATTGGTTGCCACAACACGAAT
GTCATATGTAGTTCCTGACTCGAGGTCGGTGATGTTCTTGAATGTGTTGACGACCTCATC
TGTGGACCGTTGCCACTCAGGGGCACCTTCCTTCCTGTACTCCACAAAGATGACTGTCCC
GGATCTAGCGTAGGGGTTCACCCACCACGTCACGTTGATATTGGTTTCCCCGATATTGGA
AATAGTGTAACGCGGGGCCTCTGGACTTCCAGCTTTTGATGTTGTCAGCTCAATGAAGTA
TCCGTCCCCACGACCAATTGAGGTCCGAGCCCAGATGTACACTCTGTACTTTGTGCTGGG
AAGGAGGCCACTCAGTATCTCAGATGTCTGGAAGCGATTGTTGATCTGTGGCTCTCTGTC
TTGCATCTTGCCAAGGTCAAGGCCAGACACTATCTGATAGCCAATGTCGTATCCTATGAT
TTCTCCATTTTCATCCATTGGAGAGCCCCACTCAAGGTTGAAATGATTGTCACCGATGTT
GCGAAACTTGAAAAACTCAACTGGACCAGGAACTCCCTCATCCGTGCGGAACTGTATGAT
GTCGGTCGGTCGGCCAACATAGTAGTTGTTCATGACCGCAACACGTGCCTCCAG
>Contig_161_Coverage_42.43
CGTGTTACTTCATATTCATGATATAAAAAACATGCGCAGCACCAAATTGTCACGTGACCA
GCACGAATCTGTTCCCATGTTCACAGAAATATATAATTGAGTCCCTCTCTCTGTCTTTGT
ATTACACTTGCACCCGATCTTCACAGAAACCGCGAGGTCAACGTGGAAAATAAATATCTG
TCCATGACATACATATAAAGTCCAGTGAGGCTACCATAAAAGGCCAGCCAGGAAACATGA
AGCATTGTCCACATGTAAGAGTCGTACAAAATGTATTAGAAATCCGTACAAAAGCGTATG
AATACGGCAAGGCTGGGTGTGGAGAGGCTGTCGCGGAGGCACTTCCGCGCGTCCGTCTCT
CTCCGTGCATACGTCCGCCACACCGACACGAGGACACAGAACCCAGTCAGCTGACCCCCT
CGGGGAAAACCTCGGATGGGGTAAAGGCAAAGTCATACTGGCTCAATGATGAGGTAAAAT
AAAGATGAGGGAAGTCCTTACAATGAAATGAGTGTAGGAGAACCAACAGCTTCGGATCCG
CTCTCGCTGGAGCTGCGATGAGCCTGGCTTGCGCACGATGTCGAGACTGGCGTCAAACCC
GTGCCTCCATCCACTAGACTATCTAATCCGTTGAAGGAGAACAGGCCATTGGAAGGCGTG
CTGATTGGAACTCCGGCCACAGATTTCTTCTCCAGCTTGACGAGGGACAGAGAGTTGGGT
CTGTGAGTGTTAGGGGTAGAGAACTTCGAGTCTGAGCTTCTAGCTGCACAGTTAACGTGA
GTGCGGGGCTCAGTCTTCACCTTGACTGTGTCCACTTTCATGTTGATGGCGGACT
>Contig_162_Coverage_29.82
ATGAACGGACAATCAACAAGACGAACCTCACTGTGTTCAGGAAACATGAGAACCTTACTC
TAGCCTTAAACTCTGCCCAGTCCATCGGCTGCAGCATTGTCAACATTGGAGCAGAGGACA
TCGAGAAGGGCACCATTCACCTGGTCCTTGGCCTTATCTGGCAGATTATCAGGATTGGTC
TGTTGTCGGACATTGATCTGACACATCATCCTGGGCTGGTTGCCTTGTTAAATGAGGGTG
AGGATATTGGGGACCTCAAGAGTTTGTCCCCCGAGGCCCTGCTTCTCCGCTGGGTCAACT
ACCACTTGAGGCAATCAGGATGCAGCAGACAAATCAATAACTTCAGTGAAGACATCAAGG
ACTCTGAAGCTTACAGCTACCTTCTAACACAGATTGCCCCAGAGAATTCAGGTGTCACGT
TAGCACCCATGCAGGCAGGTGATCTAACTGAGCGGGCCGAAGGTGTTTTGAGGGAATCTG
ACAAAATTGGCTGTCGCAGTTTTGTAACAGCAAGGGACATTGTCACTGGAAATCCCAAGC
TAAATTTAGCCTATGTTGCCAACTTGTTCAACCAATATCCTTCACTGGATTCGGCAGGGA
AAGATATTGATTTTGGAGAACTACACGAAGAAACTAGAGAGGAAAAGACATACCGTAACT
GGATGAACAGCCTTGGCGTCTCACCCTTTGTCAACTACTTGTACAATGACCTCGGCAATG
GTCTTGTTATTTTCAAACTGTATGATAAAATCAGACCAAACTTGGTAGACTGGAATAAAG
TAATAAACCAATTCCACAAAATGAAAATCAACTTCGAGAAACTAGAAAACTGTAATTATG
CAGTAAACCTTGCTAAGGAGATCCATCTGTCCGTTGTCAACATAGGAGGAGAGGATATTC
GTGAAGGAAATCCGAC
>Contig_163_Coverage_45.18
GTAAAAAGAAAACAGTTTAGGATCCATAGCCTAGAGGATTCCATTAATTATTGTATCTAC
TACCTGTGGTGTACAGAAACTCCCCTCTAGGGAACATTGAACTAGCATCATACTTGATTT
TTGTATATAGTTATCCTCATTGATCATCCATGGGAAGCAAGTGTAGACAGCTCAGTCCAG
AGAGGCTTCATCCACAAACATAGGCTGGGCTATCATTTACCAAAGCAGAGGACCAAGGCA
AATAAGGCAGACTTGGAGAGGGCGATGTTGTTCAGTGATGCTGTTGTATTGTAAGGGACA
GTGGTTTAGCCCAGTGGTCAAGTGTTCACTTGGTTTACTATGGCTCTGGTTCTATCCCTA
TGTTGGTACAATTTGTGAATCTGTCTACTTGTTCTTTGTGGATGTAGAATTACTAAGTAC
AATCTGACGAAAAACATGTTAAATGTTGAAGCAGTTATACTGATGTTTGTTGAAGTGAAA
TCGTAGGTGGTGTGAAAATGTTGTTTTCATTATGAGCGCGACATCAAGTGTCCCTCTTCA
GCTGTCAGCCAATCAAGTTACATTTAGCTTTGTTGCAGTGAACGTTTACACGAGTACATC
AGTTCAATGCTTCACAATCGTGCTCATCATCTTCAACTGTTTTCCAGTCTCGATTCAAGA
GAACAGGACAGTATCTGAAATGACTTCATAGGCCATGTTGGCACTGGTTACCATGACGAT
GGCCCTTGTGATGTTCTGAAACTGTCCACGTAGTTAGGGAACATCCACCTGTCATTGGGA
ACAAGTCTGTCTACATTTGCTTCATCTATAAAACTATGATTTGACATGTTCATTCATATT
TATTCAAATAACATAATTTCACCTCACCTTAATTATGTGTGACATTAATCTGAGTGAAAG
GATTTGAGTACTGTTGATTTCAC
>Contig_164_Coverage_79.68
TGATCATACATTGCGATACAAGGGTTAAGGGAAAGAACCTTCCTCAAACTCGAGGAAAGC
AATGGCCCCCATCTGGGAGCCCACGGCGATAACCATGAGATGATCGTGGTGATTCACGAT
ACGTAAATCACTGATGTACTGGACGCCAGCAACATCGTTGTCATATAAGGTACGCCAGTT
GCCGTTGATGTCTCCTAGGCGTATGTAACTGAGGAAGGTTGCTGTTGGCAAGCCCACGCC
CTCCCCTTCCGACACTGAGTACAGCCATATTCCTCCCATACGACCACTGCCCACCGCAAC
AATAGGCTCCCCATTGTACATCCCTGTTGCTATCGCCGACGGTTCAGGGCCCATGTCGTC
AGACCTTGTGTCAAGATGCTGAGGTGGCGACAAGGTTTGCGAAAAACAATCTCCATTAAA
AACAGATCTATTGTACTGGCTGACTTGGTACTCTAAATCGCTTCCGCTGTCATACACCTG
GTTCACGCCGTCGGCGTTCCACATCGACCAACTTCGACCACCGTAGGCATATGCATGATT
GAAGTAACCAAACAGGGGGTTCCATCCATCTGACGGTTGTTGTAAAGTGCTGACAAACAG
GCGGCCGAGTTCAGCATCATTGTCCAAGGCTGATTTTGTAGTTGCATCAAGATTCGGATC
AAACAAAGAATCATCCATAAGGCGTGCCCTGACTGCCTCGTTAAACGCTACCCCCTCTAC
AGCTGTGGTGTAGGTCTTGTATGCCCCGGTGTTGGCGGTCACAAGGAAGGTGCTGTTGTT
AAAGTGGAGTATGTCAGCGTTCTTTGCCTGATAGAAACTCCGAATGTTCCGACGCACAAG
GTTGACATTGTCGTTCCCCGGACTCACAGCATTGTCTCTGTCACTGGTGTCGATGTCAAA
GTTGTTCCAGTCTTTGGTGCCAAGGCTGTACATGTCTACACCGCCCGCCAGATTGTCAAG
GTCGAACTTGGCTATAGCATTGTTCTCATGGAAGATGACGTAGACGCGGTTGTTGTCGTC
TATTGCAAGGTCACTGGGCTCAAGGTCGTTGAGTATCGAATGTTGGGGATTGTTGCTGTC
CTTAAAAACGTATCTGGCTTGATCCAGTCCTCTCGCACCCTGGAAATTTATGGTGAGTTT
GGTCCAGCCATTCACTTGGGGTTCAAACACATCTACGTGACTCAAAGGGTCCTCAAATGC
GTTGTTTCTCTGGCCCGGTCGACCCTCGCATGACACGACAAAACGGAAACATGAACTGTC
AAACTTCACAGCAGATGGGTCGGCTTCAGTTGCTACTCTTCCGAGGATTGTAAGAGTCTG
GTCGAAACGAAGGAATGGTTTGAAGACCTCCACATGTCCTTCATTCAGCCTATCCCTGGC
GGAGAACGCTATGACCAACTCTTCACGCATGGGACTACGACAAAAGGCAATAGCTTGTGG
GATACCATCTGCTATCTCACTGAATACACGAGTGAACACAATCTGGGGATCGCTGTGATT
CGCCAAGTCCACGATATGCAGAGTCTCAGCTAGGGTACCTATAACGTACAGGTAGCTCTC
CTGGTCGTCCCATGCAACTTTGTCTGCGGTTCCGAGGAAAGGTAGGAGGCGGTTGGAGGC
GTCAGGAATGGGGAGCCAGCTTCGAAGTTCAAGCAAAGGCACAGCTCCA
>Contig_165_Coverage_41.11
AATAAAAACAAAGCCATTCAAGAAAGTATACTGTCAGATGACACTCTCTCGAGATTGAAT
GTTCGTTTTGGGTCGGACACTAGCTTTAACGTTGAGCGTGTGAGGCTGCCATACCCACAA
GCTTCCCTGATCCGCACAATGGTGACCAAGTCCTACATCTGGTGGATGGATGACCCATGG
GCAGCACTTATTGCTCTGGCTGCCATTATCATTCTCCTCAGTATTGTGGGAATCATTGTC
ATCGTCTTCTCCTACTCCAGGTACATGAAGTTCATCCAGCAGTACAGACTCTATCAACAC
AACTATGGTGATGCCCCTGAATTTACAGAACCACCAAGCTTTTTACGAGAATATGAAACT
CAGAGTTTAAATATGTACGTCCCACCTGATGAGCAAATTCAGAGTGTTGGGGAGATCAAC
ATGACGTTTGAGGGTGACACAATGAAGGGAGCCATGCATACTAACCATGGGGAGGATGTG
GCAGCAGTTGTTAATCCAATCTTCCAAGGAGAAGGTCAAGGTCAACAACAACTCTCCTAC
AATGAAAGCACAACAATATTGTAACATGTAACCCCAGTCTTGCCACCACCCTTGAATTTG
ACCTTTGACACCATGACCTTTCAGAAGAAATAATCTTGATCTATGATGTTCACAAAAAAT
CCATGGACTTAGAATAGCTGGATTTACTTGTGGTGCTACTTTCAACCAAATCACCTACAC
ACAGCAATGTAACAACGTGGAGGAAAGGTCACACAAAAATAGTTATTGCAAATTTG
>Contig_166_Coverage_59.33
CAAGCGTCCAAATGAGGCTATTGACTTGCACATGGTGGAGATCATGGAGATGCAGCACAA
GACTGATATGGACACTACGTTTGTGCGGGGGCTTGTGATGGATCATGGATCTCGTCACCC
CGATATGAAGAAGCGAGTTGAGGATGCATACATTCTCACCTGTAATGTCTCGCTGGAATA
TGAAAAGACTGAGGTGAACTCTGGTTTCTTCTACAAGAGTGCCTCAGAGAGGGAGAAGCT
GGTGGAGGCAGAGAGAAAGTTCATTGATGATCGAGTCAGGAAGATTATTGAGCTGAAGAA
CAAAGTGTGCAAAGGAAACAACAAGGGATTTGTTGTCATCAATCAGAAGGGAATTGATCC
TCTGTCCCTGGATATGTTTGCCAAGGAGGGTATTGTTGGTCTGCGCCGTGCCAAGAGGAG
GAACATGGAGAGACTTTCCCTGGCAGTTGGTGGGACAGCTATGAACTCTGTGGATGACCT
GACACCAGATGTACTGGGGCATGCTGGACTCATGTATGAACATGTTCTGGGAGAACAAAA
GTACACCTTCGTGGAGGACTGCAAGAACCCGCAGTCTGTCACCATCCTTGTCAAGGGACC
TAACAAGCACACACTGACACAGATCAAAGACGCTATCCGAGATGGGCTCCGTGCTGTGAA
GAACGCCATCGAGGACAGCTGTGTGCTGCCAGGAGCTGGAGCCTTCGAGATTGCTGCCTT
CCAGGAACTCATGAAGTTCAAGGACACTGTCAAAGGCCGAGCTCGTCTAGGAATCCAGGC
GTTTGCCGAGGCCCTGCTGATCATCGTTAAGGTTCTAGCCCAGAACTCGGGCCTGGACCC
CCAGGAGGCCATTGTCAAGCTACAGCAGGAGTACCTAGGTCCTAAACAGGCAGTGGGACT
CGACATCAAAACAGGGGAGGCAATCATACCAGCTGATTTAGGAATACTGGACAACTTCCG
GGTGAAGAAACAGCTACTACATTCATGTACTGTGATAGCTACCAACCTTCTACTAGTGGA
CGAGATTATGAGAGCTGGCATGTCTTCCCTCAAGGGAGACTAACATCACCACATGCTGGT
CCTCGTGCTGCTTGTCCTGTCATCTTATAGTGCTTCACCAAGGAACTTCATTCTGTCTTA
TCCAGGAGTCATTTTCTTTGTTCAAAACTCAACTGCACGGTCATTATATTCATTTTGGTT
TTGAAATTAATTATTGTTCTCCAGTGCGATTACTGTGTTTTCACATGACTGCCTGACAAT
TTTGGAATGATGAGTGTGCGTCCAGAAATGGTCTTTTGAAACTTTCAGGGACGGAATGAA
GTTATCCAAGGATCTGTGTTTGTATCTCTTCATATGCCCAAATAAACGAATCCTGC
>Contig_167_Coverage_39.98
ATATATGAAATTAAAGATCACAAACAGAAACGTGATGATGTGGGCAGTTGCGATAACTCC
TTCTCCACCACTGGTGCACGGCTTCTTGTCCAGCGCTTTCAGAGCCCCAAGGTACTCTTG
ACCCAGCCATTTGGAGTAGTCTTGTTTGGCTTCCGGTATAGGAGACAGGAACGAGGTTGC
GTCATCAAAGATGGCGTCCTTCCCTTCGTATTTCGCGAACATTTTAAACACGTCACTGTC
CTTCCCAAACTTGAGCTGAGCCTTTCTTAAGATGGCGGAGTAGTGACGTCGTTCCGACTT
TGCCTTCGTGCCGCTTGTGACGACGGTGTGGGAGGGGACTTTAGCCAGGTTGCACTCTCG
CCATTTATCTACTGACTTCCGAGACCCGTCAGGGCAAAGCAGCTCAAAGTCCGCGGAGTT
CAGAGTTCGCGCCCAGTCCTCGTTCAGCTTCCCATCGGTGTAGCTTTGAACCGTGGAATG
TTTAACAAAAGCAACGTCAGCGTTTTTCTCAACCAAGCATCGGAAGGCTCCCTTGTAACT
GTAGTATTTGTTGGAACTGTCTCTCTGACAGAACTGTTTTCCCCCGCACAGTTCACAGAG
ACTACTGGGGTTCTTTCCGGTTGGGTTGTACTTGGGATTCAAGGCCCCGGGGACACAGCT
CTTGGAGAAGAACTTCCCAACGGCGTTAATGATGCCACACTTTGTGGACGAAGACGTTAT
TGACCCCTTCTCAATCAAGGTTCCAACTGGAACGTTCCAGCCTGATGTCTTCATGATGCC
AGTATGACAGGAGGTCTTCCCTTTCAGGTTGGTGAAGCTGACGTCGGTGTTGGACTTCTT
GGTGACAGCCACGGCCCAGTAGCTGGCATCGCTGGTGTCAGGGAAGTTCTCCGCCATCAC
GGGAACAAGATTGTGATACTTGCCGGCCGTGTAGACATCCCCTCCATCCAATGTGACCAG
GTCCGCATCTCCGGCTTCTATCTTCTCCATACATTCTTTGTGTGACCCCGCGCGTACACA
GGTCAACTGGCTTGTGATCCGGCCAGCGGCGAACGCTGCACTCATTTGTAAACATTTGTG
AGCTTCCGCGTCAGAGACCACGCACCACCTGTTTGTGTAGACGCACTTTACGTAGTTCTC
CAGCGTGTTCAGGTAGCCCTCACCTAAATAACTTGTGTAAGTGGTTTCGCTGACTCCAAG
CAGCCGTTTTGTTCCGTCAGTAAACAACAAGTCAGTTCCTCCAGACGAACTAAACATGCT
GAAGGTTCCAGATCCGTTAAACTGCCTGGCGCCATTTTCTAAGATGTCACGCAGTTGGTC
TATTGTTGCCTGGGGTAACGTTGGTGACGTCACAATGGCGTCAGTAGGTCTGGTTGCCCA
GGAACAGGTGTCCCACTCGTCCACAAGTGCTATTCGACCATCGGGAC
>Contig_168_Coverage_59.30
CCGACACTCCCTGGGTCCCTCGCATCCACTGCATCACCGGCGACTTTTTCAGTCTTGTCA
ATACTGCAACCCCTCTCCGTTTTCGGCCTGACGTTTCCTTGGCACACGTGAACCCGTCGC
ATTCTGTTGAACAAACTAAAACTTTGCACTCAAATTGAAGTCCTGGATCACCGTTGATGG
TAAAGAGGCGAAAGAAATAGCTGAGGGATGTCGTTCCCTTGGTTTTAAACCCTTTGTTCT
TGGGGATAACCATTCCATCGCCGCATCCATCTCGTAGCATCGACAATTTGTTTCCTTTGG
AATCAACGGCGTTACAAGATACTGGCTGGATTCCTTTGTCGCCAGCAGTCAAACTCATGG
CTTTGAGCCGCACCGTTTTGCCCGCAGCGATGGGAACCCCTGAGAGGGATCTGCCTAGCA
CGTCCACCATGATCACTTTGATGTGCGACTTGCTTTTAGGCGGTGTATTGCCCTGAAGCA
CCACCGGAGCGCTAACTGGTGGGGCGATTTGGAGAGGCTCGCTTCCCTTCTCCCCCTCCG
GCTGGAAGGAGCACGACAGTTTAAATTCATCTTCCGGGGAGTGAAGACGCTGGCCTGCTT
CCCCAAATGAGACATGGATCTCCACCGTGAACACCTTGGCCTTTGGCTTTTTCGCAAACA
CACAAGGCGAAGACCCCTTGCCGGGATACGATACTGGCAGTCCAAAGAAGACAAAATCCT
CGGTGCTGAACAAAACCTCCTTTCCTCCCGCACAGATTGCCTTTGCTTCCATCCCGGTGT
CCGTCATTATAGTGACGAAACCATCAGAAACACCGTCAGTTCCACATTCAGGCGAAATAT
CGAACACATAGCCAGGCGGAACAGGAGCCCTGACCAGTACCATCAAGCCGAAAACCATCA
AGACAATGTATGCAGTCATCGTTCACCGTTATGCTCTCACCAAGACGGTTTCTCAG
>Contig_169_Coverage_124.98
GACCGGCAAGATGGAAGCCATGTTATCACGCACGGTGCAAGTAATTTCACCGCAATGCAC
CCAAGTGCGGGGCATGGCAACACTGAAGGATATTCGTATCCGACTCAAGTCCGTCACCAA
CATTCAAAAGATCACCAAGTCCATGAAAATGGTGTCAGCTGCCAAGTTCTCCCGTGCTGA
GAGAGAGCTCCGTCCAGCGAGACCTTATGGATTAGGAGCTAAGGCTTTTTATGAGAAGGC
TGAGGTTGAACAGGATGCAAACCAACCAAACCACCTGATTGTAGCTGTGACCTCTGATAG
AGGTCTATGTGGTGGTATCCACAGCAGTGTTGTAAAACACATCCGTACAACACTTGCAGA
GCAGAAACCAGGCATTGACACCAAGATTGTCTGTATTGGAGATAAATCCAAAGCCATGTT
ACAAAGGCAGTACCCTAACAACATATTGTTGTCATTCAATGACATTGGCAAGCGGCCCCC
AGTGTTTGCAGATGCTAGTTTGATCGCTGGTTCCTTGTTGGAGTCTGGCTATAAGTATGA
TCACGGAACAATGATCTTCAACATCTTCAAGAGTGTGGTCTCCTACACAACAACCGAGCT
GCCTCTCTTCTCTCTTGATAGCGTCAGTGGTGCTGAGAAGCTCAACGTGTATGACAGTCT
GGATGAAGATGTAGTGCGCTCATACAATGAGTATGCTCTCGCCAGCCTCCTCTACTATGC
CCTGAAGGAGGCCTCGTGTAGTGAGCAGAGCTCTCGTATGACAGCTATGGACGCTGCCAG
CAAGAATGCAGGAGAAATGATTGACAAGCTGACCTTGACCTTCAACCGAACTAGACAGGC
AGTGATTACCAGGGAGTTGATTGAAATCATCTCTGGTGCTTCTGCACTTTAATAGTTGCT
CGTTTTAGTCATCAACATTTGTACATAAGCTACAAATAGGACCATTTGCAGTCAGGATGG
GAGAGACGAGCGTTCATCTCACCCGACTGGCCTCAACATCATTGAGAGGCTTTGGGTAAA
TCTGTTTAGTGCTGAGCAGTGCAGTTTTCGTCAGAAAGTTCGGTTTGCTGACCAGTCTGT
ATTTGAATGTTAACACACAAG
>Contig_170_Coverage_76.31
ATTTTATTTCTTATATAATGACTGAATGTTACAAAGCTGTGCTTATCGACATCCAAGATA
TCAGTGTATATGGCAATTTGGTGTAGTCAGGTTATCAGACTACAAGTAGTATTATGTACC
AAACAATAAATGCACATATAACAAAGCTATAGTAGATACAGCATCTGACCATCCTGCTTC
ATCCTACATGTACAATGCGTGAACTGGTCCAACACAAGGAAGTTTCATAAAGAGAGGAAA
CATCATGCTGTTAAACGATTTGCATCTAACAGCAATGACGGAAGGCCAGGATCAGACAAA
TTCGTTCTGGTATCACAAACTTTGCTGAACAAGCAAAATAATCAGAGATCAAGTCTGAGA
ATCCTCACCATATATTTTGTCTCGATTTTCTGTCAAAATTTAACTGAAATGTCATGCTGT
ATGTTACCAAATTCTGCAGAAGCCATACACAATAGGCTGAACATATATGGTTGAGAAGCT
TATTCAATCTGGTTAACTATGAGACCATAGCTCCTGCCATTTGCAAAATGCAATAGATGG
TACTCTTTGCACAAAATACAGAGATGCTAGCATGACTTCATGTCGAAGTTATGAATAATA
AACACAATCCTAGTGAAAGGGAAGACGGGTATTTGTACATTTCCACTATGTTAATCAGAG
ACTGGAACAAACTCCTCATTCAGATTACACAGGTCAGGACAAGGCAATTTGTGGTTATGT
CTTATAGAGCTGATCATGAACAGTTACAATAATTTATTAATCAAGTCACCACATCCAACA
TATTCTTGTTTATAGGAAACTGTAAAAGTGCTGCTGTTTTTTGTTTCAGACGCCCCCATC
TTACAATGTCTGATTATGACAAGCTATAATGGGAGCCATATCTATCCTTAGCTTCAAGGC
TGAAGATAGGGTCCCAATTCTGTTCAAAATTCTAAAAAATGTCTTGAACTATTTTCAGCC
CTCGAGAATATTGCATGACTTGATGGAACCCTTCAAGGGTTGTCAAGATACAAAATGAAA
CATCCTCGACTCAGAACTGGATATGATGGCGCCAAAGCGTGTACAGACATCAAGAATATG
GACGTTACTGAAACCTCCTACTCATACCACGATAAACATACACAAAATACTATAATTTGA
TCCAGGTTCAAAGTTATAAAGTCAAATATCAAGGATAGAAGCATGTAATTTAAGGCTTTG
TTTTTTTTATCCCATAGACACCTTCAGCAAAAACCATGACAAAGTTCTGTTCACCAAAAT
GCATGCTCAAGTAGAAATGTTAAAGAGGCTTACCGCTGAAGCTGGGTAGGCTTATTGGAT
GGTTCTGTACATGCCAGCCATTTTGATTGGTAACATATATATGTTGTCCTTTATATAGTG
TCCTGTGTCTTACAGAAAAATACTGCCCTGCAGAACATCACCTACAGCAGTGACATGCTT
TATTCACGAAACAATTACATATTTTTATTGTATTACCTCAGTGTCACACATTACTTGATT
TCCTAGAAAATCTCAAGAAATTGTTCCAGAATACTGTTCAAAAGTATCAGAATTACAAGT
CAAAGGAGTTCTTATCCTTGACTGGTTTTCACTCATGCCCAATCGACAGTTGCCTTCTTA
AAAGAGAACAAAGGTTCAACAAAGGACATATTGACATCTGAGGGAAACAGAAACACGACA
AATCTAATCAACATATACGCTCCTGTAAAATGGTCCGCAAGTGTAGAAGTTTAAACATGT
GAGCAAAAATCCTGCAAAATTATATTTGGTCCGGAATCAAAAAGTAAGACTTATCCCACA
AATTTTATACTGCATGTCCAACATAATGACATGTTTCTGATATGAACCGTTGTAATCAAG
GATAAGATCTGAAGACTATCAACATCGTCGTCGTGGTCCCTGATCATTATGACTATGCCA
CTATGTTCCATCTGGGTAGATAATTAACTAACATTCGCTTTTCACAAACGTCTTCATGTC
AGTTCAAAGTTAACATGCACGTGCAAGAGAATGGTGTTTTGCTGGTTCTCGGACGGGCTG
GGCGAATCGAGAGTCACCAGTCCAGCCTGCACTGTCTGCACACCTACAATTCCCTCCCAT
CACAGTGTCTCCTTCACACACGCGGAACTTAATATTCCAATCCATTGTTATCAAGCTCAG
GCTCCATTTCTGAGTTTGCTTCCACTTCCTCCTCCACTTGTTGTTCTGGTTCATCTTCCT
CATTGCCAAAGTTTTCTTGCCTGATTTCTTCCAAGATTTCCTCTGGTACATACGTGTCAT
AAGAGAACTTTTCTATTGTTGAGTTTTTCACTTCAGGAAATGCAGTCACCTTCTTCTTAT
AATGAAAGATGATGTCCTGATCCCTTGGCATGGTAGCTATGAATGCAGGCTGCTGGTACG
CATGAGCCAAGAACTTCCAAATTGCTTTGAATTCCATTGGGATATTGTAGTCAGCGTATC
TCTTGGTAGCCACCTTGATATGCTGTAACCTAGGCAGTAAGTGGCAATCAACATAGCACA
GCATGTCATCTATAAAGAACTTCTTGCCGTTGTCTAAGTCTTCATTTAAAGCTCTCAGGG
CTTTTGTCAATTTGGCCTCTGGCTGGCCTGTCAGGAATCCATTGAAAGTAGCATAAAGGG
TATCTACTCTGGACATGGCCTCTCCATTCTCCTTGTTATGCCTCTTCAACTCTGGGCACT
CACGGTTGATATTCTCAAAGAAGGTCTCCAACTCCTCGAAGCTGTCATACATGCATCCAC
TAATATCTTGGCCCTTCTTGTCTGTGCAATTGACTGAGAGGACCACTGGGAACTTCTTGC
TCCAACCCTCGAATTCTTTAGGAGGGCTATTTTCCTGCACGGTGAAAACTGAAAAGTTCA
CCCCAGGTTGTTTCTGGGCTATAAGGTACGCTATCATGAACCAGTGCTCACATATTGGGC
AGGGCCCTCGGGTTTCTTTGTCAATTTGTGAAGCCTTTATAAACAATTTAAACTCTTGTT
TCACAACGGCCTTGCGATCTTCGTCGTCGACCGTAGTCGCGAA
>Contig_171_Coverage_56.65
AACTGAACGAGTGCAAGCAACTGTCAGAAAACCAAGTGAAAACACTCTGTGAAAAGGCAA
AAGAGATTTTGTCTAAAGAGTCGAATGTCCAAGAAGTAAAATGTCCTGTCACAGTTTGTG
GAGATGTGCACGGGCAGTTTCATGACCTGATGGAGTTGTTTAGGATAGGTGGCAAGTCCC
CAGACACAAATTACCTCTTCATGGGGGATTACGTGGACAGGGGGTACTACTCTGTAGAAA
CAGTCACACTTCTAGTTGCATTAAAGGTTAGGTTCAAAGACAGAATAACAATTCTACGAG
GAAACCATGAAAGTAGACAAATCACACAGGTTTATGGCTTTTACGATGAGTGTTTGCGCA
AGTATGGCAATGCCAATGTATGGAAGTATTTCACAGACCTCTTTGACTATCTCCCTCTCA
CAGCACTTGTCGATAGCCAGATCTTCTGTTTACATGGTGGCCTCTCTCCATCAATAGACA
CACTAGATCACATCAGGGCATTAGACAGAATACAGGAAGTTCCTCATGAGGGCCCGATGT
GTGATCTGTTGTGGTCTGACCCTGATGACCGTGGTGGCTGGGGGATCTCTCCTCGTGGAG
CTGGCTACACGTTTGGTCAGGACATATCCGAGACATTTAATCACAGCAATGGTCTCACGC
TTGTATCAAGAGCTCATCAGCTTGTTATGGAGGGTTACAATTGGTGTCATGACAGAAATG
TAGTAACCATCTTCAGTGCACCCAACTACTGTTACCGATGTGGCAATCAAGCTGCAATTA
TGGAACTGGATGATTCACTCAAATATTCTTTCTTGCAGTTTGACCCAGCTCCTAGACGAG
GTGAACCCCATGTTACCCGCCGGACACCTGACTACTTCCTGTAACACGTGATGGAAGTGA
GACTATAGAGATGGAGTTGAGGAATATTAAATTCTTCAAATACATAGACTTTGACACGAA
GGCAGTACAAATTGTGCTTACTTCTTGATACTAATTAATGCAGGAAACTTGTGTTTGTCA
TTGGTTTCTTACTTGAAAATCGAACAAATACATCCTCTCATGAATTTATAGAGCAATATT
GCACCGCTGGCCACATTGCAGAACCTTGTGTGGCCTATGTAGTGCTTTCTCTACCAGATA
CTTTAAGATATTGTCAACTTTTCTTAATTATTGATTCTAATGTGGGATCTCTTGTAATTA
GATGTCAAAAATAGGGAGTATTATAATTATGCCACCAGATTATCTGCCAAGAATTTACAG
ATTAAATGTGATGTAAAGATAGAACAGTGCATGAAGTTAAACAATTATTTTCTTTTAAGG
AAGGGACAAGATACAGATTCATCTCACAATTGTGTAATAATTTCTTGTCAGTTTTTGTTA
TATTTTTAAAAATGTTTGTTACACAAACACTTTGTTGCTCCGCCAAATTTTTATTCGTCT
TGAGTCCATTTACCATCTTTGTTGTGTAGTTAGGTGTGACAATCAGTTGTGACTTGCTTA
TATCGCTAACAGAATAATTGGTTAACAAGGAGGATAATTAAATGTTTATTTCCCTTTTAT
CATAAGTATTCACCGACTGTCCTCTGAAACATCCACACTGATTGTGTAATTCATTCGTGT
CAAGAACGATACACACTGTTGTAAATCTGTGGACAGCAAAGATGACCTGTTCTTTCTGTG
GATTTGTGGAAGTATTTATGGGTGGTATACATGTATATAGAAATCTGTAAATGGATTACA
ATGTAATGATGTATTTAGCACAAGCAGCAGCAGCAGCAGCCAACTTGTCCTCCCATGTAG
CAGTGCTCCCAGATCATCCCAGTTCATTTGATTTTGTCTAGCTGTTCAGAATTGTTTGGT
TGCCAACAACTCATGCTATATCTATGTATGTAAAATAAATAATTT
>Contig_172_Coverage_47.21
GTGACAGGAGGTGTAACCTAAGCAAACCCGTCGGCAGGGGGCTCTCGCACACCCATGACG
TAATCAGAACAGGGAACTTCCGGTTACCCAGCTTTGACCATTGCAAAGTATTCAATTCTG
GGATAAACCGAAGAACTTTAAATTAGGAGAGCCGGAAGTTACCATTCGTAGCCATCTTGT
AATTTTCTCGGTACAAGCCGAATGACGAAATCTTCATTGGGCGTTTTAAAGGAACACATT
CCTATGACGCAAATAGCCACGTTTGATAAATTCCGAATCGCCCAAAATATTCAACACTTG
TCGAGATGTGACCAAACGGCTCACCAAAATTCCACTGACATGTGACTGACGATGATAGCC
GAGATGGAACGACAGATATCTCGGCAACGGTTCCTGTCCTGTTCTCCCAGCTCAAACGGA
TGTTCCGATTGATGTTGCCAAGTTCGATAACTCCTACTGTGATAATGCATGCACTTGATA
TCCACGTGGTAAATAATCAGCTGTCGATGTGGGCCTCTGCGATACATGCACAGCAAATAC
TGCTACTCTAATGGTTCCATACCTGAGTGTTCTTTCTAAATATAAAAGCTAGAACTGACC
AACTCGATATCAGCAAACTCCACAAGGACTAACACGACGACATTCATGGCAGGTGTCGGT
GTACCGTGATGTGAATGATATTAACTAGACGAATAGTATAATGCTTTGTAACTATCAAAC
GTCTTACACTTCAAACATTCTACCCAGTCAGTTAGATCAATATAC
>Contig_173_Coverage_34.19
TAGTCAAAGATTGCCAACATTCGAGACCAATAGGTCTACTTCCACCGGGCCCTTCTCGGA
AAGACTAGGATTCAAGTTCCTCACTGTATCGACATGTAGGGCCAGTTGAAAGAGCCTCCG
CTCAACAACATATCACGTATAAGTGTCTCGATCGGGGTCTTCCCTACCAGTCTCACGAAG
AAAAGCTGCTCAATCACCTGAGCACTGACCGAGCGAAGGGATGGAAGTCTCAGAAGAAGT
TTGCCAAATCGGGTAGGCTGGTTTGGATACTGACTGCGTACATATTCCTCGAGAGCGCAC
TGGGATTTCTCTTGAATACTTTCAATGTGATTGGCATCTGACAGGCCACAAGCATCTGAG
CTGAAAAGGACAATCGCTTTTAAACAGCTGTATTCGGCAGAGTCGACATGAAGGGCTTTC
AGTTTCTCCACCTGTTCTTGAAATATACGAATATGATCCATGAAAGCCACAACTCTGTCG
GCAGCCATGGGGCTAGCGTGGAGACCGGCGGCTGCCAAAAGCGGGGCCACATGGAGGGGC
ATGGAGCATTGGGCGGCATTCAAGACGAAAAGTTCGCTCCATCCCAGTCGCAAGAGTGCC
ACTTGGTCGGTCACTTGCAGGTCCGGGAAAAACGGGATATTTCTTGACCACTCGACTGCG
CTAAAAAGCAGCCTGGCTGCCAATTCGCAAATATTCTCGATTCCCATAATATTATTTGGC
TGCATACATTGTCCATAGCGAGACGTAGGGTAGGGTTCGGCCCTTAGTAGCATAGATATA
AAACTGGAAAGATAAGTATGTCCATTCAAAGGATCCCCATTTGGGAAGGCCATCTGCCCT
GGGAAAGGGTGTTGTGTAGGGGGAACACGACCTCTTTGGACAGCTTCC
>Contig_174_Coverage_56.36
TTTTGAAGAAGGTAAAATACTACATTCAAGCTCAGTCTGACATTCTCTCAATCAACAGGT
TGAGAACCAACTCTGCATGGTAACCTTAGTAACAAAACACCAGCCTTTCTTCCAAAACAT
TGCCTCAAAACACCATAACATAGGGGTAATGATAATTACAAGAAAAGTTATCATATCTTG
ATTTATGCTAACGACCAACTATGTCGTCAATCTTGTGTTTAACATATTGAACATTTTTTA
AGAAACCAAATTGATTGTGTCTCTTCATTCCGGCAAATGCTATTTCCATGCACAATATAA
CAAATAATGTTGAACACAAGATAAACATCAGTAAAACCGCTGTTTGACATTCAAGATGAA
ATAGCACAATACGATACACAAGCACTATAAGGAGTGGGAAATATGGAGATCAAAATCACA
CCATTTTCGAATGTTGAACTGAAGACATATTTTAGTGACTTTTCCAAAAATAATTATGTT
TTCCTTCACCTCAAGGCCTCAAGCAAATCAATGAACCTTCAATATGTTCCAGAAGCAACA
CGGTCAATGAGGACAATGTGAACCGGCGTAACTCCTTTCACAACGATAACATGTTAATCA
AGTTATATACAGATGACATGTGAATATGTACAATCAACAACAGCATGAACGCTTCTTTCA
CTCAGGATAACAAATATGTTGAATATATTACAAAAAATAATCAGATAATGGAGTTCAATA
ATTGATCCAAAATATTAGTAACATGTTGCAACTTATCAAGTGTGC
>Contig_175_Coverage_48.45
GCGAAAGCAAATACATGACTTTCAGAAAAAAAAAGTGAAAATGTCAAAACCAAGTATTTT
ACACAGTGTCCACTGGCAATATGTCACCTTCAACTGACTGGCAGAGATAAATAAATTATA
AATATATTTCTGTCATCCTTTCTCCTTTTCACACCTCTCGCACTTCACTAAAGCAACATC
AAGCCAGTTGAGAGATTCCTAGGCCACCTACTGTCTAATTATGCATTCACCTTGCATTCA
TAAGGGATAGGTAACAATGTAGCAAGTTGTTTATCATTATGTTTAAGGAAAACATAACTG
AATGCAGCTGCACCAACCTTACAGAAGCAGTTGTCTTAACAACATCACAAGGTATTCACC
ATCCTCCTAATGGTAATGTATCGAGAAGTTGTACATCCATGTTTGGCAGTGGGGATTTGA
CACTAAATTTGCATATGCAGATCGCAATGTCAGATTTTGGTATTGCTGCCTGTTGGATGG
AATAGTGTATGTTTGGCTATGTTTCAATAAAATCTGCAAACTTGTCGAAATAGGTGACAT
CCCGTAAGATCTGTGGAGTTGAGAGGTGAAGCAGATGGTGTAAACATCCTTGGGACTCCG
ATACAGTGCACATTCTCCTCGGGAGGTGTCTCCTCCCCTGTCCCATTGTTACCCATCCCT
CGGTTGTGGTATGTAGTTAGCGTCCACACTCAGGGCACACAATGTCGTCGCCGTTCATCA
AGAAGCCGCGGCCGACCATGGAAGCGTTGCATTTGTAGCATACAAAGCAGTCACTGTGCC
AGTGACGTTCCTCGAAAGAAATGAACTTTGTACCACCAATACCTGTGATGGGCTGTGTGC
AACGACAGCACTTCTTGGCAAACAGTTGACCATAGCAGTCGCCGCAGAATGGTTTCTCGT
CCCTGGATGTGAACTTCTCTCCAGACAGCATCTTGTCACAGCTGGTGCAGGTGAAGCACT
CCTTGTGCCATGGTGTGCCCTTGTAGGCAATTCCACCCTTGTTGATCACCCCAGCACATT
TTGTACACCTCTGTGCATAGTTGGCCTCGTAGCATGGAACGCAGATGACGAGTTCGTCCC
GTGGGATGAAGCTCATGTTGCCAATGGGCTGCTTACACTCACTGCAGGTGAAACAGTTGT
CATGCCATTGCTTGCCCTTGTACTCAAACTTCTTCATACCTCCCCTAAAGGGCTGTTGGC
AGCCATCACACCGAGCGGCAAAGTTTTCATCATGGCAGTCTGCACAGTAGATGGCATCGT
TCTTGGGGGCAAATGGCTGATCCACCAGTGACTTCTGACAGCTCACACATTTGAAACATT
CCTCGTGCCAGTGGTAGTCCTTATATGACAGATCCTTGTAGTCAGGTCCGATGGGCTTGC
TGCACTCCACACAGTTGTGTGCGAAGAGCTGCTGGTAGCAGGGGATACAGTAAGGGTGTT
CCTCCTTGAGGATGTAGCGGCAGGCCACTAGCTGCTTGTCACAGTTCCAGCAGGCCAGGT
GGTCAGTGTGGTAGTTCTGATCCATGGCCTTGGTGTACTCACCAGAAAATATCAACCAAA
AGTACAGGAAC
>Contig_176_Coverage_82.35
CAGAAACGGCAGTCCTCCTAGCTTCCTATAGCTGTCAAGCAAAGTATCATGATTACAGCA
GTGACGTTCACAAACCAGGGTTCCTTTCCAATGACAGATTACTGCCCCAGAGAGTATATG
ATCAACACAAGCTGAGCCGAGAGCAGTGGGAAGAACGAATCACAACCTGGTACTGTGAAC
ACAAATCAATGACCCCAGAAGATGCCATGATGGAATACCTGAAAATAGCACAGGACTTGG
AGATGTATGGTGTGAATTACTTTGAGATCAGAAACAAGAAGGGGACAGAACTCTCACTAG
GAGTAGACGCACTTGGATTGAATGTGTATGAGAAGGATGATAAACTAACACCTAAGATCG
GATTCCCTTGGAGTGAAATCCGGAACATTTCTTTCAATGACAAGAAGTTTGTCATTAAGC
CAATAGACAAGAAAGCACCAGACTTTATCTTTTACGCTCCTCGCCTTAGAATATGCAAGA
GAATTTTAGCTCTGTGTATGGGAAATCATGAGTTGTACATGAGGAGGAGAAAGCCAGATA
CAATTGAAGTGCAGCAGATGAAAGCTCAGGCCCGAGATGAGAAACTTGCCAGACAGAGGG
AAAGGGATGAGCTGCTGCGAGAGAAACAACAGCGAGAGATCGAGGAGCGTGAGAAGAAGC
AACTGCAAGAGAGACTTCGCTTACTGGAGGAAGAGCGGGAACAGATGAAGCGGGATGATC
TAGAGAAACAGAAGGTGTTTGAGGAAATGCAGGTGAAGATGAGTGCTCAAGAGGCTGCCA
TTGCTGAGGAGCGTCGTCTCCAGGAGGAGCTAGAGCGCACCCGACTGGAGAAGGAAGAGG
CTGAGAGGCAGATGCAGGCAGCTGAGAGTCTTAAGGAAGAAGAAAGGTTACAGCTGGAAC
AAGAGCTGTTGGCAGCTAAAGAAGCACTGGAGAGTCGTCAGAACGAGCTTCAGGAACAGG
TGCTGTTTGTCAACAACCTGAAGGAGGACCTTGACAAGACAAAGGCAGATGCTGAGGCCA
AGGAAAGGGAACTGGCCGAACAGCTGCGTGGGAGAGAGGAGGAGAGGGCACGGCAGCTGG
CCGAGTTGGAAGAGCAGGAGAGGATGCGTCGGGAGATGGAAGAGAGGCTCTCTGCTGCTG
TCCATGTGCACGAGCATGAGGATGATAATGAGGAACATGGCTCCTCAGAACTTCAAGTAG
AAGAAAACTACATGAACGTGGCTCGACCTGAAGAGAGTCGTCAAGTGATAGCTGAAACTA
ACGAGTCTCTCAGCGCAAAGTTAAAGTCTTTGAGTTCTGAGCTGGACAATGCTCGTCATG
AGGAGAAGATTACAAAGATGGACCAACTCCATATTGACAACAAGAAAGCTGGCCGTGACA
AATACAAAACTCTAAAACAGATCCGTCAGGGCAACACAAAACGGCGAGTGGATGAGTTCG
AGAGCATGTGAACAAGTACTATTGTCACCTTGACCTTGGGAACCTCCTACCCTCTCCAAG
AGGGCAATCCACTCGACCACTGTGAATTGGGTTCTCATACTGAATGTTTTATTATGGGAA
CTACCAAGAACTGATGTACCAGTTTATATAGCCACATTTCTATCTACTGTTCTATGGACC
TACTATCTCTCACCATCACTCTAGACTGAGGTCTTTTCACTCAGGATATATCGTAACGAG
GCTAATTCTGTGCGTTAATTGCCGAGAAGCAATTTTTGCCTCATGAATATGAATGGAGAA
CAATGGGACGGCATAGTCATGCAGGGATCACTGAGCCAGGCATGGTTGGAGGTTTACTCA
ATATTCCAGATGGATTTTATTAATCAATTATTCCGTAAGGTCACCAAAGTGGCATTTTTA
GTAGACTTAGGACTTTTTGAAGATAACGTGTTTAAAGAACTATTTTTCCAATTGAAATCA
AAATTACACAAGACAGCATGGTACAAAGGTTATGTTTGGGTTGTCAAACTTGTCAGTAAA
TATGTAAAATGAGACTTGTTTAGCTGACTAGGTATCCAATAATGCCTTTTTGTATCTGAT
TGATATTTTGTAACCAGACTGTACAGATAAACAATTGCTTAATACCCCAAGTACATTGTT
TGTGCTTTAGTTGTGAGTGCTAGCTGTGTGTAAGCATGGGACCGTCATGCAGTCAACACC
AAACATACATCTCATCAGGGTTCAGCCATTCAGGCCTCGCTCTTCAACTTCGTAATTGTT
CAAACTACGACAAATTCCAGTGGACTGGTTCTCTTCTACAGTTTCCATTTTGTGAATTTC
CATGTAGTTCATGCACAGCTGATGGGAAACACATAATGGGATACTGTCTTTTCGGCAGCA
GTTTCTCTCATGAATATTAAAGGCAAAACTATATATATATGTATTGCCATCAAGGTTGGA
AAAAGTGCCGCTGTTAGCAGTTCGTCTTTTTGAAAACAGATATGCATGGAGTTCATTTTT
TTACGTGAATGTAGTATGTCTCCGTGCAGTTATTTCTGTGATATTCTTTGTTGAAAATTG
AGCGACCAATATATCATGGCCAGTTATTTTAATGATTTTGTCACAGTTTGGTTGTTTGGA
CCATGGAATTCTTTCGTAGCAAGAACAGCCTTTTCAGCTGGTGAACAAAATTCATTCCTC
TGCTATTCTTGGAGCACCGTTTATAAAGACTCACTTTTCTGATTTTGAATGCTTGTGACG
CTTTATGAATGGGAACATAACAGAATCACTATTTTTGTAGCAAACGTTTAAATATATTTT
ATCATTGATGGCTGTCCAGTTTGAATTTAAATGGAAATTGTATTGAGGATTGTGTTTCAA
ACCACATTTGTGTGATCTCATTGAAAGGAGTGCCATCTGGTGTTATAGTGTTGCGGCTAT
AATGAGAAGATACTGGACCATCAAAAGGAAATCATATTCAGCAAAAATCTTATATATACA
TGAAGTCTTTTGGATTTTTTGTTTTCTCTGTAATGTAACATAGCACTTGTATACAGATTA
TACTATAGGCTTACTTTGCATTTTCTAACTTATTTTACTCTGATATTTCTGATATGAGAT
TTTTAGAATAATTTTCAAATAGTGTTCGATGAAAATGGATGGAACTATTCTTGAAGAATG
TATCAAAGAAAAAAT
>Contig_177_Coverage_28.29
GTGTACATCTAGCAATTTGTATCCAAAAGATCATTTCATTTTGGCCCAAATGTTGACAGT
CTACACCTTGACATGGACAGTATATAGGAAATGTGTAAATCTTAACAACAAATCTGTGAG
CACACCTGAGACCTAGCCATGGGACAGTAGTATTGTGGATAATTGTTTAATTTGTGGGGC
CTCTGATACAGTATATATACTGTGGTGTACAATGAATGTCAGTGAGATAGACAGGGTTAG
TGAGTGACACCAGCAGCTGGGATCAAGTTGTTATGCAGTACAAAACCAGACTCACTGACT
AGCTTGAAAACAAGCTTCAGAACTGAAGGACAATGTAAATTAAATATTGATTATTGTAGT
TGATGTCCACTGTACAATCTCTGAACACCTTGGGGTATCATGCAATAGCTTTAGCCTCAG
GCAGGAATGTTTCCCAGAACTTTATCATCTTCTGTTGGTTCTCCATCAGAGCTTCCAAGT
ATTTCACCACGCTGTTTTTGAAGTCAATGACACGATACTTTTCGAAGCGACGAATCTCCT
TCCTTATTGTGTCCGATATCTTTTCAAATTCCTCTTGGCCCTTCTCTACTTTTTGTTCAT
ACTCTGTGATCTCCTGTTGTGCCTGTGAGATCTTGTCAGTCTTGTGCTGCACCTCAAGTT
TGGCCTTGTTCTCCCGTTTCTTCCCCAGGACAACCTCAGCATCCTTCCAGTTCTTGTACA
GCTTGTAGCGCTCATGAAACACCTCCTTGACTGCTCCTATGAGGGAGATGTAGTCCTTCA
TAAGTTCAGCCATGGTGAAGAAGTCGTGTTCTGCCTGTTCCTTGTGCAGCTGCTCGATCT
TCTCCTCCGTCTCTGCCAGCTGGGACAGAGCCCGTGACAGCGCGGTGTGCTCCTCCACGC
TCCCCAGCATGGCAGCACTCTTGGCAAACACAGCTGTAGTTGTGCTCAGCTCTTTC
>Contig_178_Coverage_62.06
CGCATACTGAAAGCATAAGAGGCAGCTGCGCATTGGCTGACGCGTGGTCTGAAGTCACAG
GGTCAAGGTCATTGCCTAGAACTCTTTCGATCGGAGGATTCCTGTCTATTGCCTGCATAC
TTAAGTTCTTGTTTCAAATCCATTATCTGATCACGTAATTTATCAATCTCCATCTCCATA
CGAAACTGTTTCTTGTCAGCTTGTTCCAGAAGTTCGGTAAGATGTCTGTTATCTTCCTCT
GACTTGTTCTTCTTTTCATCCAGCATGTCCAGTTCGTCGTGCAGCCTCACCGACACTTCC
TTCGCCATCTTCAGCTCGTCCTCCACTTTCCGCACGTGCGCACGTGTGTCCTCAGACTCG
CATTGATTTTGTAGTAGTCTCATCCTTTCCTCATAGTGAGTTTTATCGGCTTCAACCTGT
TCAATGCGACGTTCAGATTTCCGAAGTTTGAACTGCAAAATGCGACAATTTTTTGCTGTG
ATTTCTAGCTCTTTCTGCATGTCCCTGAACTCATCCACTTCATTCTCCCTGAAAGTATCA
TACATTTCCTCCATCTCATCACGTATCTCCCTGATCTCACATTTTAGCTTCGCATTCTCC
TCCTCCACCTCGCCTACATCTTTCTCCGAGTCACGGAACTTCTGGCTGAGAGCAACCATT
TCTAATGATCCACCATGACTGGCTTTTCTTAGTGCTTCTTCCTTCTCTTTGAGTCCAGCC
ATAAGGCCTACGTTGTCGCCTTCCAACTTGACACACCGATCTTCCATGGAAGACAGCTGC
CGCCTCAAGTCTCCAAGTAGCTTTTCCATGTCCTCTTTCTTCTCATGAGCAGAAGTTTGC
TTAAGAGACTTATTTTCCTCATCCAGCTTTTTGC
>Contig_179_Coverage_45.12
AAGTAACAAAATTAAAACGAGACCCAAAAAATGTGAGGAAATTCCGAAAAATGGGGGAAA
ATCCTTGAGTCTCAGATATGCTCTCGTGTATAAGTAAACAGACGGAGCTGTTCGTACACT
GGACAAAAAGAAAAAAGAAATTACAAGGAACCTGGAGTGTCACAAACATGGTTGATACAT
GCATAAGTGCTCAGCGCAGAATTTTACAAAACAACCTGGCGTTTCGGACAGTCGATCTAA
CGTCTATAAGCACACAAAATGTGGGTTGAATCTGCCGTAGTAAGACGGACCATGCGGATG
TGGTAATATCCCGCCAACTCTGTTCCAACCGACACACACTAGTAGCTAAGGGTCTGTAAC
TGTATACACTGAAATATCTAGAACCAAAAAGATGAGAACAGTTCCATGGTGAACACAGAA
ATTAAAGCTAACATTCTTATTGCTTACGAAAGTGTTGAAAAAGAGTACCCCGACTGTGTG
ACCATTTCCCTTTCAGAGCAGGTTTATTCGCACCCGAAACATGTCAACTGAATCGCGAAA
TCTGTGTCCCATCCGCAAAGCGTTTGTAGCCCTACGACATTCTTACGCCCATGATAAAGT
ATATACTATATAGTTTGGGCAACTCGTAACGCTACGAAGGCTTTGTAAATCAGGCCCATG
CTTTCAGTGTGACCAGGTAATATTCAACTAAAATGCATGAGACACCTTCTCCCGGGTGCT
CTTAAATGACCAGTTGCACTTTTCCGACAGATACACCACCAACAATAAAGCTTAAAATGT
TCTAACCGACGTAAACTGTACATAGAAAAATGGATATAACTGCTATTCCCATCGCATGTT
CCACTGTGTGTCTTTGTGGCGAATGGCCGGTTTAACTCATATATGTTTTGTATCAGCGAA
GTACTTACATCCAAAAACTAAAACATAAAATCTCCAAATTGTATCAAAGGACTGTCATAA
TTTCCTGTCAACAAATACACTCCTACAAGTAGTTAGGAAGAGTGTATACTATTCTGTAAA
TGCATACAATGTAAGCTTTAACGTGTGCACGATTTCGTGTAAAACATGAGGCTTTAGGAA
AATCCTACATTGCTCCGCACAGCGACTTGTTTCAAAACCTAGTGCATAGAAATTGCATGG
GGTCAAAGTGCGTTTTAGAGACAGCTAACACTACAACGCACACACAAGTACAAAGTTTTC
CTCAACCTTTCATATGTACAATGAACTTGAGTACTTCCGTGAAACGCCCACTTTACAATG
AAGTCTTTATCAATAGGCAACTTATGTTTCCTGGTGCGTGTACAGCAGATCCAGAACGTG
TGTCGCACAACATGTAGCGAGTTGTATATTTGTTCATCATGCAAAAATACACTTCCAATC
ATAATCCGATTATAGTTTTGGGTTATACCTGTTCTCGCTATACAAACATGAAAGTTATAG
TGTACCTTGCCCCAGTGGAATGATTTCCCAACATTGAACAGAACATGCTCCAAGGCGACT
ATTTTCTTGTCCTTAAG
>Contig_180_Coverage_52.66
CAAGTAACCAAATTTTTATTCACATGTACTAAGTTCCATAAATGCTGAAAAAACAAGCAA
GGGGCCTTTGCAAATTATGATGCACAAAAACAAAATCACATCTTGGTCCCACTGGCATAA
CACAGTTCTGAACATTGTGCGTAACAATCAACAATCTGGCGTACATACATGTTAGTGCAA
CAAGCGTAGCTCGCACTTTAGCACATGGTACATAGTACACTATGGAACAGCAGTTCATCA
TACAAAACATGAACTTGCCGCTTTTTAGGTTCTTAACACTCAGGTCCAAACCATCAATCA
TCGTTCACCAGACCACTGTGCTGGCATCATCCCTGTTAAGACTTAGTCTTATTTGGATGT
ACAAGGGATGTTATCAGTGCTACACAAAGTGGCTACACTGCCTGCTGACTAGACTACTGC
CGGTCTACCCCTCGTATGATACAAACTGTGGTTACATGCGTCTCGAGCAGTGACACTCAC
ACAATATTTACTTAATCACTGCCTAACACTAAAAACACCAAGTTTCAAAGGAATCGCATT
AATCTTGCATTAAAATGGACTTTCATAAAAAGGTCAGTTTCAAGGAAATGTTAATCAATT
TGGAAAAAATGCCACAACGATGGACTGTCAGCACATTCTAACTCCGACATACACACAGAA
AGAAACTTCTTGGCAAGATAATCCACATTTGAAATAGCTGTTGATGAGGAGCTGGATATT
CAGTGAAAATTAATGAAACCTTCAATGCTGAAATGGTGGCAAGTGATAGATTATCTGCAA
TAGACGCATGTCGCCACTAACTACAATACTGTTGATTGTCCTCTTAAAGCACGCAAATTG
ACCTTGTACTAAAAACTTGACTATAAAAGCTACAACCTGGGCTTGGCGATACATGAACGG
AATGAATGGTGGAGAGATGGAGGGCTACAATAATTATTACTGATGAAATGCTTGCACACA
ATCTTTCATGCGTATGAAATCCTTCTATCATCTAGGTTGACGAAAAAATAATGCATAGCT
TGTGGATGATAATAAAAATGGCAGTATGAAATACATGACAAATTTGCACTTCTTTCATTA
ACACCAAGATGGACAATAAGTCCAGAACAAGCAAAAAGTAGTTGTAG
>Contig_181_Coverage_31.23
TTTGTCTGCATAGAACAGTTACTGTAGCCATTGACCATGGTTATTGTCATATTGATTCTC
AACATTGTTTAACTGTGTAACGACCATGTACCCACAAACAGGAAGGATGAACTTCAGCAG
CAATTTGTTAGTTTCAAACTCTGATTCAGAAAATACCAACATTTCTCCAAGTCTGTTGAC
ATTGATTCTATTTCCCATGAAGAAACACATCGGATTGGACTGTAGATATATTTAATGAAC
ACATCAGTTATTTCCTGGGGATGTGCCTTCTCTTGGCAGCAAGAGCAGCAAATGAAGGTA
TCATCTGATTCAGGATTAGAACTGGATCTTTGTAGTCTGTTCTGTGGGTACTTGTCTGAC
ATTTCAGAGTTAGAACATTGATTGTGTGTGTGTGGTCCCACACTCTTTGTAACATTCAAA
GCAAGAGTAGATTTTACGGGTATCTGGTTTCTACCATTGAAAGAAACTTCCAGGAAATAG
CATTACAGGTTATGATCATACGTACATGGTCAAGTTAGAACTCTGAAATGTCCACAGTTT
GCATGTATCTGGTTAAGTGTACAGTCTGTTTCCTATATTCCATCAGTGCACTTGTTACAA
CACCACATCACTATATCATATCCTAGGGTGGGATTGAAGACCTGAACTTTCAGCAGGATA
GAATTACATTGTTGCTATAGAAACAGGAAGCAGCCCTAAAGCACCTTGTTGCTATTGAAA
CAAAAAGCAGCACAGAATACCTTGTCACTTC
>Contig_182_Coverage_26.40
GCGGCGCCAGTTACAGCTCACACCCTCAACATCGGTACTGCAACAGGAACCCCATTCCAT
TCTGGGATGTTCATAACAATATATACCCAGGTTCTATGTACAAACAGTGTCGATGCAAGT
GGGGAATTCTTCACAAATATGGTTTGGCGCCACGTCATTTTTCATAGTCAATTTCGCCAG
TGAGATAGCTTTTTTTCCTCATACTGTCTTACCGACAATATACAACAGGTTGCCATGGTA
ACATTTCTCATTCCCATAACGTTTGTGCCCGACTGTACCAAAGCATTTGAGACAACACTA
TGCTTTTTCACTCTGCGGCAATAACGCGAACTGTTCTGGCATGTGTTGCGGTGACTTGTC
GTCGTGACTGACTTCGTTAGAGGGGAGTACAGATTGAACTGACAACGGGTCATCAAGACC
CAATGATGCGTAGTATCGCAGACGATTTTCTGTCAATGCTGGACCCCATTCTGGAGCAGG
CTTGGTAAGCTTCTGGAATCTTTCCAGTAGCGTTCCTTCTGTCTTGTACAACTGAATCAC
CATCATGATGGGGATAGGAAGAACTGATATCACTCCTAGTGACCAGCCGACAACGATGGC
CCACTGGGGATACGCCTTGTCTCCGTACGTCACAGGACCCAAAGTAATCACGCTGAACAA
CCAGATGAAAACAATAACGGATGGGGTTACAAATTTCCACATGTATTTCCACCATCTATG
GGGCTGGTAACCAATCATCAACTCGATGTCCTTGCAGAACCGGTCCGTACCGTAACACCA
GGAGATAGCCAGACACTCAGTAAGGGAAATCAGCATGAGAGAGAAGCTGGCACAGTACCA
GTCCATGATCTGCAGGATGTAGATACCTCCCTGTGTAATCAAGGGCAGCCCGATAA
>Contig_183_Coverage_37.68
TGTGGGTTTGAATCCCAGATTGAGTCTGATTGTTTCATGGTTTGTCAGCACCAAACGTGT
GGGTTTCTTCAAGTGGAAAACATTTCAGAAATGAATGGCATCACTTTCCCCCTTACATGA
AGCTGATATGTCATGATATTCTGAAATATGTTTCAAATGTCATTTAATAAAATCACTCAC
TCATTCCATACATGGCCAGTGGGGGTAGCTCTGTGGTCCGCATGTTTGCTTTGGAAAAAT
CATTATATAAGTAAAACACAAAGGTCTCAAGCTATCAGTATATATTTTAAGGTTACATTT
GGTTGGGTCTGCACTTAGTCCCAATGTTTAGTTTTGAAATGACGTCACATTGTGGACTTT
ATATCAAAATATGTCCTCAGAGTGTTTTCCTTGCAGTCCTGAACACACCCAGTGTATTGT
ATCTCCACTCTATTAGAATAGTACCAAGGACCGTTTTGTCTCAACATATTTCCCGGAGTA
TGAAAGTAAAGGATGGAAGCCCTTCGGACGTGTCCTCCTTCATACTAGTGACTATACTAA
ACATAAGTCGAGTTGAGTCCTGGCACTGCCACTTTCATCTATCAAAAGAAAATTTGGTAA
TTTGGCTACATGTCTGAATTTTGCTTTGTGTCTTTTGAAACATACTCAAACTAGCTATGA
TTGCGAAGGGACTGTATTTATAAGAATGGAATGGAGGTATGTTATACTGGGTAATGAAGG
ATTCAGACACTTCATCCCAACTGAGGCATAACCGACTCACTCATACTACATGAGGGGATT
GCTATGTAGAAAGTCTCAATCATGCTTTGCTCCAGTATTCGACTATTCAGAAGCAGTTTA
CCCTGATATTGATGAAAGTACTACAACAAGGAACCTGTGGTGTTGAATGTGTTGACATGT
TTCCTTGATGATTCCTTCAGATTGTACATAGAACTGATCCTGTACTTGATTCAGGGATCA
ATTTTATATACTTTGTACTACATGCCAATATGTAGTATTCTGTCACATATGTATCATACA
TTGAATATGCA
>Contig_184_Coverage_252.16
CGGCGGAAAGTTTTCCAAAGAACGAGCGATAGGTCAGCTTCGCCAGGAGGATGTTCATTT
TAGAAGAATTACTTTCTCCATCTTGACAGGCGAATCCCTCCCACACGACGACATGATGTT
AGGGAGGACCGCTTAAAGACATCTCGTGGTAGGGTGCTGATCTTGCTGTTGTCGCAGATG
ACACGAGCTAACGACACCCTCTTTATCTCAGCTAATTGCGCTGTAGTGAAGATCCGATCT
TTGTCAGTTCTCTCATACCAGAATCGATCCCCCAAGCGTATGTTTTCAAACTGTTGAGCC
AGTATGAAGCCAAATGTTGGTCCCAACAGTCCTCGCTTCACCGGCTTCTCCATCATACCG
CCCACGAACAAGTCCACATCGTTCACGCAATTGTACAGATCCAAGGCGCATTTTGGTACC
GTGAGATCATCACTAAATAGTTTCTTCACAGCAGGGATCTTTGATATGTGGTTAACGAAG
TCCAAGTATGGAGGCAATCCGTGGTCTCGTCCTCTTTGAATGTTGAACGATACAAGATCG
AAACCATTACCCGACTCAACCGTGTTTTCAAACAGGTGATCGACGATGCCTTGAGTAAAC
GCATTGTCGGTTCCCTGACTGCTCCACCTCATTAGTCCATTGAGAACGTCATCGTAACCA
TTGGTCACAAACGAGGTGTCAAAGAACATCCTTCGTATCTCCACTTTTCTGTTGCCCTTT
ACAGCGTATTCTCCAGCGAGCTGAGAGTGACCATACCTGAACGCCGCTGACGCAAAACTG
TTGAAGATGCCGGGGTTTACAGAGGCATTGTACCGGTATGCGCGGGACAGGTCAAAGAGT
GTGTACATTTCTCCGAGAACTTTGGGGAGCCAGGCTCTGTAAGTGATGTGCTGCATACTA
GCAATGACGATTTGACGTGCTTCCTGAAACAGTTTCTCGTCGTTCCATCTTCGGTTTACA
GAGGACAGCCCCCTCGCAATTCGGTTGTGTTCTCGCATCCAGAGTGTGTGCATGGAAGTC
AGGCCAGGGAACTCGTTCACTCGAAGATCACCAGCATCAAAGCAGGAATGTCCAGGACCC
TGCAAACACGTGGTTTGGTTTGTAATTGGGAGGCGTTGGCCATTCATCGTAGACGCCAGT
TGTCCTAATTTGAAGGTTCGGAGTCTGCGCGCCTCTTCTTCGGAACCCCCGTAGACGTTG
CTGCCGTCGATGTAGGCGGTGAGGGAGTTCAGCTGCTCTCGCTGACATCTCTCTGACGTG
GTCTCCAGAGGCAACGACCGGCTGAACTCCATGCAGTTCCTGAACTGTCTGTCTCCTGCA
GGTATCGGGATGGGGATACAGGGGCCATCAGAAAGGTAGTCGCTGTGAATACCGTTCGAA
GACATTCCTGGGCAACAGGATTTGGCGTCAGTTTTCGGCGTCCCCGTGAGGTCGTGGTCC
AGGAACTGACCCCACTGCATCATCATCTGACTGAAGACCTTGTCCTCCGTACTCGAACTG
TCGAGGTTCAAACACTCCACGCTGACCGCCCGGGCGCTTGGGAGGGGCTCTGTGTTACCT
CCGAACAACCGAGGGCTACCTTTATCATCGTCATATTGGGGGTCAAGGATTCTCCTGAAT
GCTTGTAATGGCGCCCCCCAGTTTGGGTTATTAATATTGTTACACACGCCATCTAGCGGC
CGGTATGTCAGCTTCTTGTCACATTTACTTGCGATTCTCTCGCTCAGTCTCGCCCTTTCT
CGCGCGAGGATGACCTCAGATAAATTGCCTTCGTTGAAGGTCTTCGCGGCATCGATATTG
GTCTCCATGGCTTCGACAAGTTCTGGTATCATATTTTGCACAGACCTCCTACCGCCCGTA
GCAACAATGGTGCCTGCGAAAAACAACGTTGTCAGCAACATCTTCATTACTGTCTGTTTC
ACCAGGAGCTGCC
>Contig_185_Coverage_60.55
TACGAGTCAGCTCAGGTTTCAGACTGATTCTGCTCTGATTCATCGTCATCTTCTTCTTCG
GCTGCCTGAGTCTTGATTGATTGAATAACCTGGCGGGCCGTCGTCGTGCTTCGAGATGAA
GGCCTGAATTTTCTTAACTGTGAGATTTCTCGAGATGCCACTTCATTTTGTTCCATCTGC
TCATCGATATCTCTCTGTAGTTTACGTTTCTGAGAGTTGAGACGTGCTACCTCCTCTTCG
GTTTCATCTAACTGGCGTTTCAATGCCTTCACTCGGTTGTTCACCTTGTCAAGCTGTTCC
TTATACTGGTCAGCATGTCTCCTCTCGTCCTCAGCCTGCAGCACTAACTCCTTCAGCTTC
TTCTCCAGTTTCCGACCTGATCTCGCCAATGTTGCACGCTCCTTGGCTTCGATTTCGATC
TGCTCTTCCAGATTGACTATCTTGCTCTCAAGGGCAGCTATAGTAGCCTTGGTTCTAGAT
CGGTTCTGTCCCTCCAGTTCTGCTAACTTGTCTCTCATGTCCTTGTTATTCCTCTCTAGG
GCAGACTTCTGGTTCTCTAACTTTAGGGAAAGTGTCTTCTCAGATGACAAATCAGCACTC
ATCTGCTCCATCTGCATAGTTGCCTTCCTGGCCTTATCTGTCATTATCTCTGCATTGCCA
TGTTCATCCTCCAGTTCGTCCTCCAACTCACTGATACGAGCCTCCAGGCGACGCTTCTCA
TCAAGGAATGCATTCTTTCCACTTGCAAGTGTTGTGAGTTCATCTGCGAGTTCATCACGC
TCTCCCTCAGCGTTCCTCCTTGCCCTTTCAGCCATGGACAACTCCTCCTGCACCTTCAGC
AGCTCTGCCTCAAGGTTCTTAATCTTCCTCTCATTGTCCTTAAAGCTGTTAGCCATCTCT
TCCCGGGATATCCTCAACTCATCCAACTCACGCAGATACTCCTTCGACTGAGACTGGGCC
CGTTTGTATTGTTTCACTGCATCGTCCTTCACCTTGTTGGACATCTCTAACTGACCTTCA
AGGTCTTTCAGGTCACCCATCAGCTTGTTGCGAGCACTTGTGGCAAGCGATCTCTGTTTG
CGTTCATCTTCCAGTTCTGCTTCCATTTCTCGCAACTGCTTAAGAATAGACTTCTTGGCT
TCATCCACCTGGTCATCCCGACCCTGCATGTCGCGGTCATACTGAGCTCTGAGGGCCTGC
ATGTTGACCTCAAGTCGCAGTTTGGCATCCTCTGAGAGCTGCAGTTCATCTTCAAGCTCC
TCAATCTGAGTCTTCTGTTCGTCCACCTGTTGTTCCAGCTGCCGCCGAGCCTTCTCCAAG
TCATGCACATTTTTGCCAACATCATCCTTGGAGGACATGAGATCGTCAAGCTCCCTGGCC
TGTTGTTGCTTCTGCCTATCGGAAGACTCTAGCCTCTCTCTCAATTCTTCTAGGTCCCTG
TTCAGGTTCAGGATCCTTGTCTCCTTATCCCTACTCTCACGCTCGATGCCGTCACGTTCA
GCTGCAAGTCTTTCTGAGATGGCCTTCTCTTCATTCAGCATCTGGTCAAACTTGCGCTGT
TTCTTCTCCATCTGACTGGTAGTGGACCTCTGACTGTCACGCTCTATTGTCAGGTCCTCC
ACCTCTGCTTGCAGCTTCTTGCGGGACTTGTCCAGCCTCTCATTCTGTGTGCGAGCCTCC
TGAAGTTGAGCCTGTAGAGCATCCAAGTCACGGGCAGCCTTCTTCTTCACCTCCTCCAAG
GCCTCAGCATTAGCAGTATCATTTTCAAACTTCTTCTTCATGTCAACCATCTTGACATTA
GCTTCTGCCAATTGCCTCTCCAGATTCTTCTTAGATTCCTCCTCCTCCTCAAGTCTGTCT
GTAAGCTGGTTGATCTCATCATTACCTTGACGTAATTTGGATTGGGCAGACAGTTTTTGA
CGAGTCTCCTCTTGCAGTAGATCCTGAGCATCAGCCAACTG
>Contig_186_Coverage_83.27
TGAGGCGATGTGTAGAAAGGTAAGTAAGTACATTGTCGTCGGGAGAAGCTTCTATGCTTG
ATAGACGGCGAGGGCGTTGATCCTGGAGAAGTCGGGGGGCCCGGCCATGGAGTTGCCTGT
GCCGTCCTTGTTGATCTTCATCACGCCGCTTTTGTTCCAGTCAGAGTAGAAGATGTATTT
GTCGGACAGAGCGAGGGCGAAGAAGTGAGCCGAGTTGTCTTGATAGATGAGCTTCCGGTT
TCCGCCATCAAGGTCAACAGCCTCGATCTGGTGGGTACCCGCGTCACAGAAGTATAAGCG
ACCAGCTTCCATGTCTATAGCTAAGCCGTTGGGCAGTTGGATGCCGGTTGACACGATAGT
TTTCCTGTTTGCCCCAGAGTAGTCAGCACTCTCAATCTTAGGCGTACTGCCCCAGTCCGT
CCAGAACACCACCTGATTTTGTGTGTCCACGACGATTGCTCTTGGTTGGTCAAGTTTGTC
TTGAGCTATAATTGTCTGCCCAGTTCCGTCGAGGGCCGTCCAGGCAATGATATCACTTCC
GGCGTCTGTATAAAAGAGTTTTGCCGATGTCGAATCCACAGCTAAGCCATCTGGGATGCT
TCCATTACTTAGTTGTTTGATGACCTTTAAGCCGGTGTCATCGATGCCAACGCTCCTTAT
TTGACTGCCTGGGTAGGGCACAACCTCGGAATAGAAGACTTGTTTCGTGACTTCATCGTA
AGCGAGGCCGACGGGGTTGGGGCTTCCTTGCTGGGGTATAACGCTGAAGCTGTAGGTGTT
TAAGTCCATCTTGAACAGCTGACCGCTGCTTACGTCCGTGAAAATGAGGAAGTTGTCAGG
AATCGTTGGGAGTTCACAGGTGATTCCAGCATCCTCTTGGTGGCTGCAGTCGTGCATGGC
CCAGTTCTCCTCGGTGAAGCCGCACTGTACGATGTGAGTCTCGGTGCCCGTGCAGTTCAC
CTCGTCCATGTAGATGAGGCCAGAGCCCGAAGACACTTGCACATTTGACGTTGCCAGAGC
GTTCTCTCTGTTGTAACCCAGCATGGAACAGACCACACTGGCGTCTTTGTTGTCCCAGTG
GTCATCGCAGATTGACCCCCACTCGCCATTAGCATACACGTCCACCCGACCTGCTGACGC
CGTCCCGCGCATGCGCACAAACACATGTGCAGGGTCTAAGTTCATAGTTGACGATGGGGT
TGGCTCTTGGACATCAGATCCGTATTCGTGTATCCTGATGTCGGCGAGTTGCCTGAAGCC
TGGTGGTCCGACAGACGTCTTACCGCTACCATCCTTGTTGACCCGCATCAACGTTGGTTG
GTTCCAGTCTGTGTAGTAGAGGTAGTTTTTGAAGACATCGATGGAAAAGAAGTGTGCGCC
AGCGTCCTTCAAGATAGTGCGTCTGTTGGAGCCGTCCATGTCCATCACCTCCAGCAGGTG
CGTGCCCCCGTCCACGAAGTACAGCTTGTCGTCATTGTAGTCTATTGCCATGCCGTTCGG
CCACATGATTCCGGTGGTCACCAGGGCTTTCCTGTCCGTGCCGTCATAGTTGGAGCTCTC
TATCTTTGGAGATTTCCCCCAGTCTGTCCAGAAGATCTGCTTTGAGCGAGGATCTACAGC
GATCTCTCTGGGTGAATCTAGATTAGAGTTGATAACAATCTTGAAGTTGCTTCCGTCGAG
GTTGATCGAGCCGATGACGTCATTGCCGGTGTCAGTGTAGAAGAGGATGCGGTTGACTGG
GTCCACCTCAAGTTTCTCCAGATCGGCATTAGAGTTCAACTGCTTAAGTTCCCTGATGTC
TGTCCCGTCAAAGTGGATGCTGACCAGCTGATCCAGTAGTGGCTCCACAAAGTAGATCCT
TCCATCCACCGAGTCGTAGTCGAAGGAGCCGACGGAGTACTGTTTGTTGATTGGGATGTC
AACGAAGCTGCCGGATAGGAGGTTCATGCGGGTCAATTGTCCTCCTCGGCCGGTGTCCAC
CAGAAATATGACGTCATCCTCCTTTGAAACTGACGTACACAATACACCGGCGTCCTCTGC
ATGTGAGCAGTCAGTGATGCCCCAGTTACTCTTCTGACACTGAGTAATGCTTGTTTCATT
GCCGACACAGTTCACGTCTTCCAACCAGATTCGCCCGCTTGAATAGTATCCAAATCTTGC
GTTTCCCACGCCGCCAGCTCCGACAGATGAATATCCCAGCATTTTGCAGATGACGCCAGC
ATCTTTGCCAGTCCAATTGTCGTCACAGATGGTGCCCCA
>Contig_187_Coverage_32.14
AATTTTCAATCGCCATTTTGGTAAACATCTTCATCATTAGGACCAGGGTGACTCTTTACG
TCAATATATTACTATAGATCGAGTCACAAACTCTACCAGTTAGATCTTGGTATTGAGCCA
TAACACCTTACTCCACCTTCCCACATCATATGAAATACTTATAACCACAGAAATGTTATT
TCTCCACCATGTTAAGAGATCTGGCTTTCATGCAGAGATTTTAGAACAAAGCCAGATTTA
GGGGCATCTAGCCAGTGTGTACACCAATACTTCCCCAGCACATAGCTGTCAAAGGCTTTG
ATAAGCATCATATTTGCCCATCTCCCACATCAAGTATTTCTACTATGGGCACATCATATT
AAAATCAGACGCTATCAAGAAGCCTTACCACCTTTCTCTTAACCACTGCCACCTTGCACA
GGACACTTTGGGCTATCAAAATGCTCAAGTAAATCTTACAAACTCGACAACACCTGAGAT
TCGTCTTCTTCACACATTCGGTACTTCACCCTACCTCATTAACACAATGTCCAATTCACA
TTCCTTGAGCCGCGAGTGCCGATTTCACGCCTGGATGGTTTACCAGCCTTTAATACCACG
TCATATTGGCACATATCACCTTCACCTCCACGGAAGCGCACATAACTTGATGAGTAAGGT
TCTTCAGGCAGTCTTAATACACATAAAATCCACAACTGAACATGTCCGTGAAAAGTCACA
CAGAATAATATTCATCAAC
>Contig_188_Coverage_61.12
TGCAGCTGCTGCCCCACAGCTCAGTCCCAAGATAAAGAAGTTTCAGATCTACAGATGGGA
CCCTGACAAGGCTGGTGACAAGCCCCGTGTTCAAACCTATGAAGTGGACTTGAATCAATG
TGGTCCAATGGTTCTTGATGCTTTGATTAAGATTAAGAATGAGATGGACCCAACCTTGAC
CTTCAGAAGATCCTGCAGAGAGGGTATCTGTGGGTCTTGTTCTATGAACATTGAAGGGAC
AAACACCCTGGCTTGTATATATAAGACGGACACAAACCTGAGCAAAACCTGCAAGATCTA
TCCCCTGCCCCACATGTATGTAATCAAGGACCTGGTCCCGGACATGAGCAACTTCTATGC
CCAGTATCGTTCCATTGAACCATACCTTCAGAAGAAGAATGAGACTGAGGCAGATGTTGG
CAAAGAGCAGCACCTGCAGAGTGTGTCTGACCGGGCCAAGCTTGATGGGCTGTACGAGTG
TATCCTGTGTGCATGCTGCTCCACATCCTGTCCCAGCTACTGGTGGAACTCGGACAAGTA
CTTGGGACCAGCTGTCCTCATGCAGGCTTACAGGTGGATGATTGATTCTCGAGATGACTT
CACTGATGAAAGGCTGGCCAAGATGGAGGACAAGTTCTCAGTTTACAGATGCCACACTAT
CATGAACTGTACCAAAACTTGTCCCAAGGGTCTGAATCCAGGACGGGCGATCGGAGAGAT
GAAGAAAATGCTCCTGTCCTATAACAAGAGTGCTGCAGCACATGCATGATGATTAAAACA
CCAGCAGACTGTCATATGCAACGACATATCACCAGCTTTGCTGAGTGATCCTTCAACTGG
CTATCCTAGGACACTGATGCCCTTGCTTCACTGTCAGTCTGGCTGTGGCAATGTAGCAAC
ACAGACAATGTAGAATAAATAAGTGAAATGTTGAAGACTTGCATATGTTGCAAGTTGATT
TCAATGGGTTTTCAGATGTTATTTGGCAATGATGTTATTTCAAGGTATTTATGGCACTGG
TGTGAACATATATATCTGTGATTATTTTCAGTATGTGTATATGCATTAAAGGTGGTTGAG
GAGGACAGTGCTATTCTGCCCCAGAGTAAAGATGATTGTGCTTGTTATGTTTGTGATATT
GACTTGTTCATGTATTTTACTTGTTAAGCAGGTTAAGAAGAAGACCCTTTGATGCTGCCA
TCAAACATCTGTTGGACATTTGCCCCGTTAGCTATAGACAGTTCTGTTGACTTCACTAAA
TCCACACGTTCTTCTATGCAGCTACATCTCACATGGTGGCATTGATAAGACAGTGTACTG
GGTATCTAGTCACAGCTAAAGTTAAGTGTTCATATTAACAAATTAAGTAACGTTTGTGTG
CGGATTAAATTGATTCTCATGACCAAAATTTTTTGATAGATATGTAAATGTCACAAATTC
GTGTCGAGGAACTTCCACGGGTGTAGACTCTGCTTTGAATTGGTTGCTGTGACATCTGCA
CTATTTGTTCCAACGGTTGCCGCGGTACGTGAGGGAGGTGTGCCGGGAATCATGCACTAC
ATAGAGCCGCCCCCTTCCCTCTCGGACAGCACATACAGTTGATCTTCCTAACTGGTGTCT
CCATGGCCCTTGTGGACAATCCATCTGCTACAGGCCATATTCTAATAGATGTGGAAACAC
TACTGCTAGGATCTTGTAGTCAGTTACATGGTTA
>Contig_189_Coverage_73.65
GTGTAATTCATTTATTCACATTAACTTAAGCAATACTTCACGGACATATTCACAGTAAAG
TTCCCTTGACACGCTAACATATGTGGTGTATGAGAGGGCGTACATATAACTTACACAAAT
ACAACAACTTTCATCATTCTGTGCGTCTTCTCGTCAACTCACGCACCAGAACTCGCGATC
TTTGAGATCTCATAAACAGAGCAGCATATGTACTCGTACATTGCTATTAACACGAGATAA
ATTATACCCTATCGTTCTCGATTCAAAAATGAGATTTTACTAGATACATTCATTCCTTCA
TTCATTCATGCCACATTCCTTCTTCTTTCCATTCGTACAACCACATACAATAAACGGTTA
TCATTCTACGCCAGGTAGTTTAAACTATCACAATTGGCAATGGTCCACGTGAGAGAAACA
TATTTCTAATTTCAGGTGGCAGATTTTGGTGACTGTGATTTAAAGGAGAAATTGCACCAG
ATATGCCCTATTAAATCTCCACGCTTCCTTGTCACGGTGCTGTAAAAATGACCGAGTTAC
ACAATATGTATCTTAAAAACAAACAAAAATATTGCAGTATCAATGATAAGCCATCGCGTT
TGAGGCAATCGTATGTCGACACCTACATACATGTTGATATAAGAATTATACCATGACTTT
CAAAGTCCTTACAATGTCCTGACATGGCACTCCTTGAGAGAAGCACGGAAATGATGAGAC
AGCTATATCACAGCATTGAGTCACTGTGACATCATCACGTTATGACGTCATCACACTTTG
ACGTCACAGTAGATCAAGTTTTCTATGTGAGGGTGTTGCACGGCGACAGCTTAGACTCTG
GACACTTGAACACCACCACGTGCACGACGACGGTCATGATGGATGCGGCGATTGCGGTAA
CTGCGGCGGGGCAACTGGTGGTCGCTGCCGATGTTGAAGTGGACGTACCTCTTGGCACGA
CGCTC
>Contig_190_Coverage_36.30
ACATTACAGACACAATTATGTACAACCGCAATCAAACATACTTCTGTAGACAAGCAACCA
AAGGTATTGACAATGTTAATATACATAGTTCCCTTAACTTGTGGACATAATGTCTGTCAG
CCCTCTACAACCCACTATTGTTAAATCAAAGTACAGGTTATCTTCAAATTGAAACAATTA
ATGAATGATACACAATGAATTGATCTCATGAACTTGGTTAGTTTAAAGAAGGTAAAGTTT
CTCTGCACACTTTGTAACTACACACCTGTCAGAGCACTTTCAAACAATGGAATGTTGTTT
ACTCAGGTGGACAAATTGACAAAAACACAGCTCGTCATCTCTACCTAAAGATGTCTAGTT
TACCGGTACACGTTCAAAGACATTAGCAATAATGACTAGCATTTCAGTGTCATGGCGGAA
TAAGCGTGATCTCTGTTGGTTCCTTATTAAATGGAAAATGACAGACAACAAAACACAGAT
GGGACTTAAAGAGTAAACCTGTCACTTGATCATGACAAAGAGCTACAGAATGTCTCCATT
CCTAAGATATACTACTCAAAACAGGATAAGGACAATCTGATCCTTCCATATTGCTACCAT
TCATGTGTCACATCACAGACTAAGTATCGCCCTTTACTTGCTTTGAGTAGTATAATAGCA
CTGATAACTTCATATACATAAATCTCTGTAACAGTGTTAGCAAGTGTTTCATTATCTTCA
TGTCACAATATTCCAATTTTTATGTTGTTTTATATGCAGTGAGCAATAATCATCACTTCA
ATCAGCCAGTCAGCATCCACATTCTCTCCTCCATCTTCAGACCATGATTGAACATGTCTC
GTATCATCTATAATGTTGCACATTGGCTTCAAAGCCATGAACTATTGACGGAGAAAATCA
TCCTATGACACAGTGCGTAGTTAAATTATTCTAGAACATGAAAACTTGGTTCAAACACAT
ATATATTACTATATCAGCCTCCAGTGTGTCCATTGGGACTGTGGGACAACCCGTGAACTT
TGTCACTCACATAACTCGCACCAGAATGATCAAGTTGCTTGTTGGAATAAGAACAAAGGT
TTCACAAGACTTTGTTGAACAGCTCAGCTATGAACAAAACAGATATTTCACTTTGAATGG
TATTCATAATAATTTGATACAAAGCTATA
>Contig_191_Coverage_68.08
GCGGTTCCTTGCATGAGTAGAAATGTTTGGTGATGACGTCACACGGGGGCTTCTTGAACA
GACAGACGTCGAGGAAGCAGTCCTTCATGGTGCTGATGAGTTGGCGGGGCGTCATGTGGC
GGGCCAGGCAGTCTTCTCCGACGTCAGTGAAGACGTACTGGCCGCAGATTAAGGTGGCAA
CGTCTTCGTCCGAGACATCCTGGCAGAAAGTAGCGAACTTGTCGTGAAGCAGCTGACATT
CACTGTATTTAGAGTTGATATTCATAATGGACATCACCAGGGTGTCTTGCTTGACCGTCA
AGTTGTATCTCTCGGCCTGCTGTGTCAAGGTCATCGCGGGGTCAGATGTCGGCAGCATGG
AACCCTTGTAGAGATTATTCGACTTTGGGATGTCGATTACGAGGGATGGGTTGGCGGAAT
GGTACTTGATCACCGTGGAACACTCCGGAAATTTTATGTCGACCAAACCAGACTCCATCG
TGTACGTCACGGGGAGGTCGCGCTTCCGGAACTCCACATTTGTGTCCACAAACATGCGAG
TTTCATTGCTGCCCTTCTTCATGATCACCTCTATCCCGTTGATGAAGGTGCGCGAGATAC
TCTTGACGGTGTCCAGGTCGGGGCCATTGGCGTACACTGATATGTAGCAGTCCCCGGGAA
TGTTCCCCATCAGCACCCTGTGTCCACATGGGGTTGGGAAACGGTAGTTCTCTTCGGGGA
TCAGACTATGCACCAGCGGGTCGCCATACTCAATGCCAACCAGTCTGTCGGTGTTTTCAT
AGCAGTAAAACCTTCCATCGCCGTCAGGGAGATTCACGGGACATATACACACGCCTGCCT
CACATGTTGCTTCCGACACGCACTCCGAGGCGGAACACAGGAATGCAAGTGTGGATCTCC
ACTGTAAGAACAGGACACAGACCAGACCGAGCAGTCTCATGATGGCGAGGGTTGTTT
>Contig_192_Coverage_121.64
GTCGGATCAAGGTGGCCAACCCTGTGGTGGAGCTCGATGGAGATGAGATGACCAGAATCA
TTTGGGAGAAAATCAAGGAGAGGCTCATCTTCCCCTACCTGGAGGTTGACTGCAAGTACT
ATGATCTGGGTCTGCCATACCGGGACCAGACCAACGACCAGGTTACCATCGACTCCGCCG
AGGCCATCAAGAAGTACAATGTGGGCATCAAGTGTGCCACCATTACACCTGACGAGGCTC
GTGTTGAAGAGTTCAAGTTGAAGAAAATGTGGCTCAGTCCGAATGGAACAATCAGGAACA
TCCTGGGTGGTACAGTGTTCCGGGAGCCAATTATCTGCAAGAACATTCCACGTCTCGTGC
CGGGCTGGACCCGCCCCATTGTGATTGGCCGTCATGCTCACGGTGATCAGTACAAAGCAA
CAGACTATGTGGTTGAGAAGCCCAGCAAGTTCGAGATGGTTTTGACCACTGATGGAAAGG
AAACCAGACTGCCAGCCTTCGAGTTCAAGAATGGAGGTGGTGTGATCATGGGCATGTACA
ATACTGACGAGTCAATCGTAGGATTCGCCCACGCTTGCTTCCAGTATGCCATAATGAAGA
AGTGGCCTCTATACATGAGCACAAAAAATACAATCCTGAAGAGATATGATGGCAGATTTA
AGGACATCTTTGAGGAGATCTATGAAGCAAAATACAAACCAGAGTTTGAGAAGCTTGGAA
TCTGGTACGAGCATCGTCTGATTGATGATATGGTTGCTCAGGCGCTCAAGTCAGATGGAG
GCTTTGTATGGGCTTGCAAGAACTATGATGGAGATGTGCAGTCGGATGTTGTTGCTCAGG
GCTACGGATCCCTGGGACTGATGACTAGTGTGTTGGTGTGCCCTGATGGAAAGACCATCG
AGGCGGAGGCTGCTCATGGCACTGTCACCAGGCACTACAGAGAGCACCAGAAGGGAAACC
CCACAAGCACCAACCCTGTCGCCAGTATCTTTGCCTGGACACGAGGATTGGAACACAGAG
GAAAATTAGACGGAAACACTGACCTTCAGAGGTTCTGTCAACAGATGGAGGAGGCATGTG
TCCAGTGTATCGACAGTGGCAAGATGACCAAAGATTTAGCTGGATGCATCCACGGACTGA
AGAATGTCAAGCCTGAGCATTATCTGAACACCATGGACTTCCTTGAGGCGATCAGCGAAC
AGTTCGAACGCATGCACAAGAATTGATCCACATAGCACATAGGCAGTTTCATTATCGTGT
GTACAGTAGGCAGGAGCCTGATTTGAATCTCTCATCATGGGTCCTCCCCATGTTTGTACA
ATAGAATCATGAAGCTTTATCATTCGTAAATCAAATGTACTCCAGTGCAAGTTCTTCAAA
GAGGTTAGGGGCTGGACTCCTTGAACAGTGTTTTACATTGCCATTTTGGGTCAACTCTGA
TTTATTTTTGAAGATTATCATTGACGTGTACATGGGCCCCAAACCAAATTTCGGTAAAGT
TCTGTTCCTCTTTATGAAACTGGACTGTCAGTAGGTTTCAAATTATTTGGGTGAAATCAG
CTGTAATTGTTACCAAAGAACGTTGTTGTTTATGCAAGAAATGAATCAACGAAACATGGT
CCTATTTGCATGAAGAGTACTAATTAAGTTTGTAGTATACATTTGAGATGCAGTGTAGTG
CTATTTGGAGAACCACATCATGAGAATAGTGAACTGAGTTGTTTACATTCATGAAACTTG
TACATCCATCAGCTCAGCAATAAAGCCACTGAGTGTCA
>Contig_193_Coverage_64.51
TGCGAAGAGCCGGTGGCTGTCCAAAGAAAACGTTTCGTAGTGTCCGTGTAAACAGTGTAG
ACTAGTAGCCATGGATGAAGAATACGATGTCATCGTTTTGGGTACAGGCTTGAAGGAATG
TATCCTTAGTGGCATGCTGTCTGTCAGTGGGAAGAAGGTCCTGCATATGGACAGAAACAA
GTACTATGGTGGCGAGAGTGCCTCAATGACCCCACTTGAAGATTTCTATAAATATAAAGG
ACGGCCATATCCTGGAGATAATGAAAAGTTTGGAAGAGGAAGGGATTGGAATGTTGACCT
AATTCCCAAGTTGTTGATGGCAAATGGCCAGCTGGTGAAGCTGCTCCTCCACACTAAGGT
CACCAGGTACCTGGAGTTCAAGTCCATTGAAGGAAGCTATGTATACAAGCAAGGCAAAAT
CTACAAGGTGCCCTGCAATGAAAAGGAGGCTCTTGCTTCGTCTCTAATGGGTCTGTTTGA
GAAAAGGAGGTTTAGGAATTTCCTGATGTTCGTTTCGGACTTTAAGGAAGATGACCCAAA
GACCCACAAGGATATCAATGTGAAAGGAACAGCCTTACAGCTCTATGAGAAGTTTGGTTT
GGACAAGGGAACTATTGACTTTGCAGGCCATGCCTTGGCTCTCTACCGAGATGACAGTTA
CCTGAATGGCCCCTGTGTGGACCTGATCAAACGCTGCCAGCTGTACAGTGACTCCCTGGC
CAAGTATGGCAAGACCCCATACCTGTATCCTCTCTATGGTCTAGGTGAACTGCCACAAGG
CTTTGCAAGACTCAGCGCCATCTATGGTGGAACCTACATGCTGGACAAGGAAGATGCTAC
AATAGTGTATGAAGATGGGAAGGTGGTTGGCGTGTCTTCAGCTGGAGAGACAGCCAGGTG
CAAGATGGTTGTGTGTGACCCCAGCTATGCCAAGGAGAAGTGTAAGAAAGTGGGAGAGGT
GGTGCGTGCTATATGCATATTGAACCATCCTATTCCCAACACTTCCGATGCTTTGTCTTC
TCAAATCATCATTCCACAGAACCAAGTTGGACGTAAATCGGACATCTATGTTTGCTGTGT
GTCCTATACCCATCAAGTAGCTGCCAAGGGCTTCTTCCTGGCCATTGTCAGTACAACTGT
TGAGACTGATAACCCAGAGGCGGAACTTAAACCAGGACTTGATCTTCTGGGACCAATTGT
CGAGAGGTTTGTTGATACTTCTGATTTACTGGCTCCCATAGATGACGGAACTGATAGTCA
GGTGTTCATCACCAAGTCGTACGATGCAACTACTCACTTTGAAACCACTTGTGATGATGT
CTTGGATCGCTTTGAAAAAATTACTGGTGAGAAGTTTGACTTCTCAAACATCAGCCAAGG
TGATGATCAACCGCAGTAGAACTGAACAAAACAAATGTGACTTTTACTGCAATTATGTTG
CACATTGGACAGTGCTTATTCCACGTCATTCACGACACAGGACCACACTGCCCAAGCTTC
GGAGAAGATCCACCATTTTGGAATGCCAAGAAACAGTGGTGCCCTGGTGAATCTGCTTCG
TCAAGTCTGGGTAGTCTCCCTTTGTCTGCCATGTAGACCAGACAACAGTCTGATCATGTA
ACAAGCTCATTGAGTTGAATGTTTCCCACGGGATGCTTCTATTGGTGCAGCTGTCCTTTT
TTATGTTCGACCATGTACTATAAGCCCTGCTTGTTTTGTGTCCAAGTTGTTGGCCATGTC
AAGGTGTATTAGGTGTTGTAAGATTTTGTCTAATATTCTTGTTGTCTTCAATCATGTACA
AGCCATTTCTGAAGACATTTTACCAAGTGTAAGTGACTCACTCACTCTCTCTGTCAGATG
AATTCTGGTTAAGTAGGTACAGATGTTATTGCTGCTTTGATTATTTTATGCATGCTTAGT
ATCTACAACTTTGGAGTAGTCCCATGACATGAAAGTCTGTTGTGTTAATGGTTATTTGAC
AATGAAAGTGTCCAACTCTACTTCATCCTATCAAAAGATACTGTTTTAGTAGTCATTATT
TTAGAACGCCAAGAAGTTGTTTCCCCCTTCCTCAAATTCCATAAGTTTTATTTTATTTTG
TTAAACAGTACCATGATGTACATGTATTTAACTGCTGTAATGATGTGAATAAACTCTTAA
TATATGAAATAATTGCAGTTTCGTCAATTGATATGGTAATGGCATAATGCCAAGCTCAAA
TTTGAAGACATTGATAAGACGTTGTTAAAA
>Contig_194_Coverage_24.98
ATCAGATCTACATGCATGATAATTACAAAACTCATTAGTGACCCGCAATTACTAAGATTG
GTGGTGTGAATATATCACCCGTTTAAGAAACAGAAAAGTAGATGTTTTCTTTGTTTCGAA
ATGGTTATATGACCGCATGACTGCATGGCTTCAACGGTGAATCAATCCATGGGCGTTGTT
CAGTGGTCGTGCAGTGATCTCTCTTCCTAAAAAGCAGCAGGTTGTCTGAGGCACATTCAG
CGGTATCGAGAAGTCTGGGTAGCGGTATATCCGTTGGTTTACAATCGCCGGTATGCTCCA
ACCTGGCTCTTGCAGTTTGGACACTGGTGGACGACGTCTTTGGTGCCATCGACGCAGAAC
GGGATCAGGCAACATCCGAGCCAGCATCCCACAATACAGATGATTCCAGCAGCTAGCCAC
GTGAGAGAACCGGTTTCATAGTAGGTGGCTGTAACAATCTGAGCGTTACATCGAGGGCAC
TGCAGCTGGGCGGGAGCCTCGCCAAGTCTAGCTGGATGCAGCACCAATGTTGAAGGTTGG
GCCATCACCACGGTCGTGCTTGACTGGCTGTATCCCGGGGGTGGGGCGCCGTACCCAGGT
GGAGGGGCATTGTACCCCGCTTGAGGAGGAGCGTAGCCAGGTTGAGTAGGGGCGTACCCA
GGTTGAGTTGGGGCGTAACCAGGCTGAGCAGGGTAGGCGGGAGGTGGTCCTTCTGGAGAT
TTGTTCGACATTCT
>Contig_195_Coverage_96.17
AATGCACACAACTTTCATCCACAATATGTACAAACCATTCACACAAATTCCTATCTACAT
TTCACGACTTAACACCCTTCGCTTTCAACACCTCTGCCATTAAGTCCTTCATGTACTGTA
TCTCGCGTGTCAACTGATCTACTTTGTCATGAAGATCCTTGTTCTTTTCTTCCAGACCCT
GTTCATCTGTCTTCACCTCTTCAGCTTCGGCTTTTTTCTTCTGGCGATACCTGATGGCTG
CGTTCTTGTTCTGCAGTTTCTTTTTGTCTTTCTTTGAAAGAAATTCAACCTGTATATCTG
AGTCAATTGTGTCCTTAACCTTGGACTTTGTGCTACGCCCACTAGACTTAGAATAGGGCG
ACGACCTAATCCTCGATTTGCTATTTGATTTGGGAGTATTGTCCAAAAGCATTGCTTGAA
GCTCACTACAGGTGGATGAGCCACTCACACAGTCTACTGTACTTCTTGAATCAGGGGAGG
AGGGCTCGGAGCCAGACAAGAGACTTTCTACATCTTCAGCCGAGAGAGGCGAATGCATGA
TACCATCCATGTCAGTCAGATGTATGGGAGACATGGGAGTCTCAATACTAGAGTCCAGGG
ATACTGTGCCCAGGTCAATAGTTGGGGCCACCTGTGCCTCTGGTGAGGGTGGGGTTGACT
CTGGCTCCAAACCCTGCTCGATCAAGCTTCTTAAAATTTCATGACCCTTGACCTCAGATG
AGGTGTCTGCAGCTTCCCATAAAGTTTCTGGGACTGAACTGGCATCCATGGCACTAGCTG
AGTCCTGAACCAGGCTCTGCAGCATCTCCGTGATGCCAGCATTTTCCATCCACTCATTGC
AGAAGGGGTCTGCAATATGCTCTGTTTGAGCTCCAAGCAGCTCGCTGAGGTCATCGACGC
CGCTATCGAGTGGTGTCTTGACAATATCTGTCGACTCCAAGTCGACGTTCTTCCATGGAT
CATCGAACAGGGTCAGTCCGAGCGAAGGCTCGAGCTGCCAGTCCT
>Contig_196_Coverage_41.52
CACAGCCTCTCTTTATACCACAGTCAGGGGTGTTGATACTCTCTGAGGAGGAGAAACGAA
CCCTCGTTTCTGAGGGTTACCCCATTCCTGGTAAATTGCCACTCACAAAACAAGAGGAAA
AGAATCTGAAGAAAATCCGTCGAAAAATAAAAAATAAGATCTCAGCCCAGGAAAGCAGAA
GAAAAAAGAAAGAATACTTAGAAGCATTAGAAAAAAGGGTTGAATCGTTTAACCAGGAAA
ATTCTGACCTGCGGAAAAAAGTTGATTCATTAGAGAATAACAACAGGTCTCTGCTGGGTC
AGCTGCACAAGTTACAAGCACTTGTGTCAAAGATGCCACGCCCATCAGCAGCCTCTGCAA
CACAGACAGGAACTGTTCTCATGGTCCTTGTTTTGTGCTTTGCTGTTTTCCTGGGCAGCT
GGTCTCCCACTTCTCTCAACATTGGTTATTCTCCGGGGCCTCGGGCAGTCAGTCCCGTTT
TCCTGTCAAAACCAGATCACATCCGCCCGACACCCGACCACGGGCCGAGTATTGGCAATG
CCAAGGTCAATGGCGACTATGCCACACCCAATATGAAATCGCGAATGCTGTTGTCGGTCA
AGGATGATCAAGAAGAAATGTTAAGCGAGGATGTCCGTGCCTTTTATCCGTGGGATCGCT
CATGGTGCTACTCCGGACATCGGGCAGAGGAAGAACATGGCGAGACCAACAAGCCAGCCA
TCAACAACGCCGCTCCCGAGGGGAACTACGCACGCCAAGAGGAAGTCGAGGCTGAAGCTT
CACAGAGTCCAGACATGCCCATTCTCTCCCTGCCTCGGTCCAGCGTGAACCGAGCCAATG
AAACGCATGAAGACTACCAGGCTATAATGCATCCCGATATCGCTGTAGCTCCAGTTGACC
TTCGGTCTATCGAGCCCAGAGGCAATCTCACTGCCGAAATGGAGACTGCCTAAATAAGAA
CTTTCGTAATGACTGCAGTAGTTAATTACTGCCAAGGACTACTGTATGTAGAGTTTACAT
ACCCAATTTGTCTCATAAGGGTGGAGGGCTCGTTAATCCTTGAGAGGACCAAAATGATGG
CATCTAATGAATGTTATGTATTCATACACTTCATCGTCAATTATTTAATGAAGCAGTACT
ATGCTATGAACTGTGATTCTTTGGGCATTCACGATGTCAGTATATACTAGAATGTTTTTG
TGGCATTTAGAAGATATTTGGAAAAAA
>Contig_197_Coverage_45.42
CCAGACAGGGAATCCATAATGGACGTGTTCTTGATGATTAGAAGAAAGAAGGTCACTGTT
TTTACCGATGCAAAGGAAACAACATCTCTTGGAGAAGTGAAGAAAATAATTGAAGGCATT
TGTAAGGTTTGCCCTGAGAATCAGAAGTTATTCAAAGATGATCAGCCCCTTACGGATGAC
CACAAGACACTTGGAGACTATGGCTTCACAGGAGCAACAGCTCGAGCCCAAGCCCCTGCT
ACTTTAGGGTTGGCGTTCAGACAAGATGATGGAGAGTGGGAATCACTTGAGATATCATCA
TATTCCAGCCCTCCAGAGCTGCCTGATGTGATGAAGCCCCAGGATTCCTCTTCCTCACAT
GCCCAAGAACAATCAGCATCTTAGACTAGTTTCTCATTCATTATTCACTTCTTACCATCT
TGGAACTTCTCACCACTAAAACAGCCCTTTTTGTGTATTACTGCACCAAGGCTGCAGATA
ATGATAATCTGAACAATCAAGAATAAACTGTTCAATCTTAGTAAAAGTGTGACAGTAACA
AGCAAACTTGTTGAAGCATCAGCTGCACAACAAATAAACGTTGAATGTTCTTACTCAAGT
TCATCTTCCTAGAATCACAAATTATATTTTACTGGAAAATGTCGGTAGATATTTTAATTT
GTTAAGTGTAACTGTCTTTTCATTGTGTAGCATATATCAGCTAAACTGTGTTAAACAGCC
TATATTTTGCGTTTTGTTTTATCATCTGGTAAAGAGAATGAAGGGGTAATTTCTTGTGTC
CTGTGATGATATCCTGTTTCATGTAAGGCCATTGACTTGAAGTGGTTTTTACCTCATTTG
ATAAGCATAAATGAGGCCTGTTAATACTTTTATGACATTCAAAAGTTTCGCAGCGTCAGA
CTCCTAGGAAAACTGTTGCAATGAATTTGGACTGTTATACATTTTAAAAATGTCAGAAAC
TACTTTAATTTATCAAAGTTAATGAACTGAACAAAAGTTATTGCACTAGGTAGTCTTTTT
TGTAAGGAA
>Contig_198_Coverage_93.57
TTCAGATATAATTATATTTTTATTCATAAACAGATACAGAAACATACGCACAGGATGTGT
ACTTGTTAAGTTATACAGTAAATGCACACAACAACAGAAAGTACACAGTTTTGCTGCGTT
AGCGCCTCATGAAGCCCTCCCTCCTAATGTCAAGTGTTGCCCCACCCAGCTGCCCCTGTC
TCCTGCTGTCTACACAAATCTAACCATACTATACAAATGTTTCCTTCAACTGGCAGTTGG
CAGCAATGGATATTTTTAAGTACAGTGGTAAATATTGTTTTCAAATTTGGCACGGATTTA
CAAACATGTTACCATTGATCAAGATCAGACAGTGCCAGCACTTACAGTAGAGACTCTTAC
AATGCAGGGTTGTAAGAACAAATATCAGGCTACATGGATAATAAAAGGAGAAAAATACAT
GAATACAAGAAATCTAGTTTGTGTTTGGCAGCAACCTGTATGTGATTGTTGCTTGAGGTT
GTTGGAGAGTGTGACATCACGTCCATCACTACATATTGCGGCACCCTGAGAACACAACTA
CAAACTTTAATGTTGCTATGCAAAACAAAACATGAAGAAGGAGTTATATTGAATAGCACT
GGAAATAGTTCACTACAAAACAGTTGACTGTACAAGTTATGATATCAGCATTGAATATCT
ACAAAATGGAAATAAAACATAAAAACAGGAGCAATCATTACTAGACAGACACAGTAACAC
AGACTTGCACACAGTTGCCGGGACAGTGGAACCCTTGCCTAACATCAACACAAAGATCAT
TAAAGCTTTTACAGCTTTAAGTGAGTAATTGCTGTATTGTCAGAAACAAATTCAATCATA
AACCCTGCACAAAGTTCATAGTCTTTGATTTGTTTCATGTACGTGGAAAAATATTTAATA
GATGCCATCTTGTATTATGTGATGTCGAGATATAATATCAAAAACCCTTTAACATAATCT
TACCAAAGACTGGATTATACTGACATAGAACCTTAAAGTACAAAAGACATGTTTTAGGCA
CAGATGTAAAGAAGACCCTGAATGAAGCCAGTCATGAAGAAAACAAAGCTCAAAGCACTG
CAATAGGCCAAATAAGATGCAGAAACCAATCCGCTGATCTAGGGCACAATGTCAACATAT
GTCCATCACCTACCAGTACTGTTTTTCAATGTCCCCAAGGGGCCTGTCGTCAAGTTGCTG
AGTATTGTGGATTGAAATGCCAATTATCTCACACATAGGATTACATTGCACTGTTAACTT
GAAAGAATATCTTCCCCCACTGTGTGTAGGAGGTGAGCTACAGAAAACTAGGAGCATAGT
TGGCCACCAGATGGCAGCACTACCTACACAGGTACACCGGATACATAGATAACGCAAGTC
TACCTTCTTCTACAAATACAATATCCCTAAAACACTAGCAAGCACCAACATTACGTCCTA
TCCACATATACATGTACAGTAGTTTATATTATGCACTCTCAACTATCAAGTCCTTCACAT
GTTTAAATTTGGACTAAAAGCATTACTTGGAGGTGGAAGCAATCAACTTCACAACTTATA
GAACCTGTCCACTTCGAAGTTGAATACCTACATTCATATCATCATCAATCACAGGTGTTA
CAGTGTGGATCCACCTGCAGGTGTAACAGTCCAATGGTGACACACAGGTGTGACTGTGGA
TGGATCCATCACCTGCAGGTGTAACAGTCCCCTGATGACATGCAGGTGTGACTGTGGATC
TGTCACCTGCAGGTGTGACAGTTGGTGTCAGGGGTGACTGTCAGATTGATGTGTGGATGT
TATTTGGCTGCAGGATGAAGCAAGAAACATTCCATGACTGCAACATGCTATGAGAGCCCA
GCTGTCTCCGCCACGGTGCCATGGTGTCACCCACTATCCTTCACTATCCTCCCCAGCAGT
TACAGATAACACATGCTGAGCTCCACACAGCTCGTATAGATGCTGATCACCCAAACCATA
ATATGGACGTATTTGTTATCAACACTAGGTACTTGTATCACATAAAAGGCACCATTCTAA
TATCACAATTACAGTAAACATATCACCCAATATAGTGTAGAAACCTGGAAGACATTGGTT
TTGTGTTTGCTATAGAAATGCTATCTATTGTAATACATACTTCTTACACTCTTCAACAGG
TGATGTGATACACAGTGACGAGACTCCAACGTCTTCACTAGCCTTCTTACCATACATGTC
TTGGAGAGTTTCACAATACACACTTATCTCTTGACTATGATGTCTTCCCTGTTGGAAGCC
ATGTGGTGGCAAGTTCGAAAGAGACGAAACAGATGTGTGTTTCTGGCCTGGAAGCAGGTG
AGTTGGAGGTGGGAATCACTGTGCCACCCGTGTTCTACTAGGTACTCCTGCACTAGTCGC
TGCTCCACACAAAGTCAGTGCAGCATCACCCCCACATGATTAAATGTTACAAACTCAATA
AGTTACATGACAAAAATAACAACAACTGTATGATGCTGTGCAAGCAGCGGTCAGCTGGTC
AGCCAATCACTGCTCTGCCTCCTTGGCCTTGTTGGCATCATGGTCACGCAGATGTCGGTA
GATACTCTGGACATAGGTAAACACACACTTCCAGTCGGGGTTCTTCATTCGCACCATATC
ATCTGTATCCAGTAGAGGGGCGATGTCAGCCATCTTCTCTGCAGTGTCAAAGGCCAGATC
AAAGTTGTAGCGTCTGTTTTTCGGCGTGAGCGCATTGAAGTCGAATGCATCGGGGAAGAA
GTGGTGGATGAGTGCACAGAATGCCAGCCCATTGTTCCAGCAACTGGAGAAGTTGGTGAT
CTGTATGGTCTCATACTCTACGGTCTTGGACTTGCACCAGTCTAGCAGCATCTGTTTGAT
AGCACTGGGGCTCCGCACCATGCCACGTCCACGGCCAGCATTCGGTTGTGCTGGGCTGTT
TGTGGCATCCATCTGTTTAAAGGCAGCCATGGCGCCACGGGAACCTCCTGGCTTTGCTGC
CCCTGGTTTTGAGAACTGCACTCCACCCATGCCTGATGTTTTT
>Contig_199_Coverage_131.81
CGCAGGGTCATCGAGTTGGAAGCGGAGGGCAGAGAAGACATTCGAGCTTCCTTTAAACTC
TCACAGACAAACTTACTCAAGGACCATGGCCAAGGCACCAGCTATTGGTATAGATCTGGG
GACCACCTACTCATGCGTAGGCGTGTTTCAACACGGAAAGGTAGAAATCATTGCCAATGA
CCAAGGTAACAGAACAACACCCAGCTATGTTGCCTTCACGGACACAGAGCGTCTTATTGG
TGATGCAGCAAAGAACCAGGTTGCCATGAACCCAGAGAACACTATCTTCGATGCCAAACG
TCTAATTGGTAGAAGATTTGATGAGGCAAATGTTCAATCGGACATGAAGCACTGGCCGTT
TAATGTGTTGAGTGATGGAGGCAAACCCAAGATCCAAGTAAATTACAAAGATGAACCAAA
AACTTTCTACCCTGAAGAGATTTCCTCCATGGTGCTAACAAAGATGAAGGAAACCGCAGA
ACAGTATCTGGGAAAGACTATAACAGATGCTGTTGTGACAGTCCCAGCTTACTTCAACGA
CTCTCAACGACAGGCCACTAAAGATGCAGGGACAATCTCTGGTCTCAATGTTTTACGTAT
CATCAATGAACCAACTGCCGCAGCTATTGCATATGGTCTTGACAAGAAGGTTGGTGGTGA
GCGCAATGTCCTCATCTTTGATCTTGGCGGTGGTACATTTGATGTGTCTATCCTGACAAT
CGAAGATGGTATTTTTGAGGTGAAATCTACAGCTGGAGACACCCACTTGGGTGGTGAGGA
CTTTGACAATCGTATGGTGAACCACTTTATCCAGGAGTTCAAAAGGAAACACAAGAAGGA
TATCTCCGATAACAAGAGGGCTGTGAGACGTCTGAGAACCGCCTGCGAGAGAGCAAAGAG
GACACTTTCCTCCAGCACCCAGGCCAGCATCGAGATCGACTCCCTGTTTGAGGGGGTAGA
TTACTACACCAGCATCACCAGAGCCAGGTTTGAGGAGCTCAATGCCGATCTTTTCCGTGG
CACACTGGAGCCAGTGGAGAAAGCTTTGCGTGATGCCAAGGCCGACAAGGTCTCCATACA
TGACATAGTGCTGGTTGGAGGATCTACACGTATCCCCAAGATCCAGAAACTCCTCCAGGA
CTTCTTCAACGGCAAGGAGCTATGCAAGAGCATCAACCCTGATGAGGCTGTTGCTTATGG
TGCTGCCGTCCAGGCTGCTATCCTCCATGGTGACAAGTCTGAGGAAGTCCAGGACCTGCT
CCTGCTGGATGTCACTCCACTGTCACTTGGTATCGAGACTGCTGGTGGTGTGATGACTGT
CCTCATCAAGAGAAACACAACCATCCCCACCAAACAGACCCAGACCTTCACAACATACTC
GGATAATCAACCTGGTGTGCTGATTCAGGTATTTGAGGGTGAGAGAGCCATGACAAAGGA
CAACAACATCTTGGGCAAGTTCGAGCTGACTGGAATTCCCCCAGCACCTAGAGGTGTTCC
ACAGATTGAAGTAACCTTTGACATTGATGCCAACGGTATCCTCAATGTATCTGCTGTGGA
CAAGAGCACCATGAAAGAGAACAAGATAACCATTACAAACGACAAAGGTCGCTTGTCGAA
GGAGGAGATTGAGCGTATGGTTAATGAGGCTGAGAACTACAAGGCGGAGGATGAGAAGCA
GAAAGATCGTATCCAGGCCAAGAATGGTCTGGAAAGCTATGCCTTCAACATGAAGTCAAC
TGTAGAGGATGAAAAACTGAAGGACAAGATCAGTGAAGATGACAAGAAGACCATCACTGA
CAAGTGTAACGATGTCATTAGCTGGTTAGACTCTAACCAACTGGCTGAGAAGGATGAGTT
TGAACACAAGCAGAAGGAGTTGGAGGGTGTGTGTAACCCAATCATCACCAAACTGTACCA
GGCAGCTGGAGGTGCTGGTGGTATGCCCAACTTCAACCCAGGTGCTGCTGGCGCTGGCGG
TGCAGGAGGAGCTCAGACAGGCGGCAGCTCCGGAGGCCCAACCATCGAGGAGGTTGATTA
AACACACCTCAAACATCCATTTAATGTGCATGACTAGAGCAACTTAACCACCACATGACC
TCATTCATCAGACACTGACTATAGAAGTTGTCTAGTCGCTTCTTCATGCACATCTAATGA
GAAGGAATGAACCTTCCTTTCAGTCAAGAACAATTTTGGACATTAGACATTCTCAGGTTT
CATCACCATCAGTAAGAATTTTTTATTGTCAATGATCAATTCTGTGAAGACTGAACACAT
GTATCATCATCCATTGACATTTCATTTTTGTCTGTGATCTAAATAAAAG
>Contig_200_Coverage_47.00
GTTTTACTAAAGTCTTCTTGTCATCTATGCTGTTTTTCTTTTAGAAGCTAAACCACTGAG
CAGCTTGTTACCAAAGAGGAATGTAGGTATAGCTAGTAGTCCCAGATAGCGCAGTGTCTG
GAACATGTTCAGCTGTGTCCAATAGCAGTAGTAAAGGCCAAAGATAGCTCCAAGGCAGAG
ATGGAATCCAATGGCGCTCAATGACACTGGGAAGTTTGATATGTTCACACCAATCTTCAG
CCACAGACCCAGCAACACAAGGATGGGCAGCAGCACCAGCGCTGTGAAGGCAAGGGACAC
CACAGTCGGTGGACGCTTCTCTTCAGGATGGAACTTATGCTTGATTTCAGGTTTTTTGGC
ATACTGGCTCTGTGCCTCTCGCACTGATGCAGCTCCCTCTGGGAAGGTAAGCTGGACATC
CGCCAGGATCCAGGAGAAAGGATTTTCAATAACAGCATCACCAACAATGAGCTCCATGCT
GTATTTCCCAGACAAGTAGCCGAATTCCTTGGCACTGGCACCAACATCCAAGTCAAACTT
CATTGTTTGTGAAGAATCTGCTTCAGTCACAAAGATAATCTCCTGCTTGGTCTGCACATT
GGTTAGTCTGACAAAGGCCTGATGAGCTGTAATGAGCTTGCCTGACACTTTGTCCTTCAG
CTGGAACTTCATAATAATCTTCTGGTGGGAATCAGCTTCTTGAGTTTTGGCTGCCTTGCT
TGGGTGCACAATCTTTGTGGTCCTGGCTGCAGTGGTCTGGTCCTTATCTGCAACACCTAT
CTCCACATTCTCAACAGACACTTGAGTTGTCACCTTCACGTCCACCTCAGCTCCTGAGGT
GCCAATAAGACGACTATCAGACTTCTGGGGGGAAATGGAAATAGTCAACTTGTAGAAGCC
ACGAGCTGGCTTTGACTGCATGAAGTCAAGCTCGTACAGAGACTTGTCGGAGGAGGCAGC
CTTGAAAGGTTTCTTGTTGAGAACAATGGCTTCATCTCCTAAGTGACGTGCACTGTCAGC
AGTTACAGTCAGCTGACCCAGAAGACCTCCCATCAGATTGGTCACACGCACCTGTATGCT
GGGGGATGACTGGCTAACAGCAACAGGACTGGCAAGGGTGACAGCAATGGGGATATGATA
CTTGTTATCTCTGAGGGTACTGATGACAGACAAGAAGTAGTATGCACTTCGCAGTTGGTG
GACATGTTTGCGGCTCAGGAAGTAGTTGGAAAATTTAATCACTTTGTCCTGGGAAATAGT
TGGGGCCTTGTTGGCTTTCTGGGCAAGTTTGTATGCCCCATCAACAACTAGTGAGCTGAC
GAACAGTCCACCTTCAAACTGGAGAAACTTTTCATCTACTTCATCAGCTTGTGCAACAAC
ATCTTCAATGCTGTCAAAGAATTTGCTCACGTCACCTGACAAGTCAGAGGCAACCAGGAA
TGCATAGCCATGGCTCAAGGGAGAATCATCTTTCTTCAATGATTCCAGTAATGACTTGCT
GACCTTAGCATTGTCAACTTTCAAATCAAGGTGTTTTAGGGCAAAAAATGCATAGAAGAT
ATCAACTACTGCAGCATCCTCCTTTATGGAATCCTGCAAGAGCTGCTGTACATTGCTGAC
ACCAAGCTTGCAG
>Contig_201_Coverage_40.31
GCTGTTACCAGCTTTCATGAGAGTTCACATTTGCTGTGCTATCAACATCAGAGGGACGTT
AAGCAATCAGAAATTTAACTGAGCATGGACTGCATTACTTGTGCTTTATGTATAAAATAT
CTTAGTGACTTGAGTAGTACTGTACTTTATACAAACAATGCACCACGTCCAATCAGCACA
ATACACAACATACAATATATGTTAATGTACACAAACAGCATTATGTTCAAAAACTCAAAT
ATCATAACATACTTGTGACATTTACAACAGGACTAATCAGTCATATAAATAATGTATTTA
ACTTCTGATTTCTTAGTTCACAACTAAAAGCATACAAAAAACTAAAGGATAAGACTACAC
ATTTCATCCTTCAGTTTAGCTCCTCAACTTGAAACTGGCTTATCGCTGGAACGTACATCA
GATCAGTTGCATTGTGGGTGTTTGTTTACCATGCAAAATAAACATGAAAACAGTTTACAA
ATGTGTAAAATTTTGATGTTTATACAGTAGTGACACAGCTCTGGGAGGGGATACGATTCA
ATTGAAAGTTTTCACTGGAATAACATTGTCTGCATACATGTGTTCATATCCAAACAAAAG
GTGCCACTAGAACAATATTCAACAAAATATTATGACAAAAGAATTTTCATATTTACAACT
GGTCTTCTTTCTATAGGTCAAAACATTCCCTACCACGTCTATTTGTCAGTCCGATGTCAC
AGAATCATGTCAACGAATGTGATAGGTTATCTTGTAACCAGTCATACTATGCCTCAATGC
AACACTTTTCTCTTCCAACAGTCTCCATTGGACAAATGATATATATGTCATATAACTAGT
GTAAAAAGCAATTAAATAAATGTACAGCAGTTGATTATCACAATCTGTTAAAGAAAAAAA
ATATGGTACTGAAGAAAC
>Contig_202_Coverage_48.55
AAAAATAGAGCTCATGATTCGCAAAACAATCTTAATGAGATCAAGGCAAATTTGTATATA
TATTACAAATATAGTTCAGGAAAACATCTAATGAAGGTAAAACATTTGTACAGCATTCAC
AAACAGCAAGACCATATGAAGTTAAAACAGTCATTCTCAGTTTTCCTTTACCTCCCAATT
TGTCCTGTTGTTGTAATAGTTTCATTACAACACCAGCACTAACATCACACCTGACTGTCT
CCTTATGTTGTAACAGCTTCACTAGAAGTTTTACACAATACTACCTTCATCATACTTCCA
TTTATAAGACTGATTTAATTCTGTTATCCATTAATAACTGCTCATTAAAACCACATACTT
TTTAACTTAAGAAATACTGGTGCTAGTCAATTTGCACAAATACAAATATGTGAGTAATAT
TGGAGGTGTTCAATATATGCTTGGGGTAGCTGTGGACGTGGCACACAGCTCCCAGGATGC
AACAGTCAATACACAGCAGCACATATACATCAGTGGTCAGGAATCTGAAAATCTTTCCTG
CTGGTTTGTAGTTGCTGATATTGACAAGCCTGCACAGAAATATTAACCTGTCACACTGTT
TCTCTTGTCTTGAACACGGGAAACTGTTTCTTGAACACTTCCAAGAAGTGAACTTGTGAA
ATATAATTTATGAAATAAAATCCTCACATTCTAAACAATCTACAGACGAATGAATGGGAT
GATGCTCAGCTATGGGACAACTATAGTTAGAGGTACAGACCTCTGTTCCTGAGCAAAATA
GGGAACCTCAACTAACCAATCTCAGCTGAAACTGTAACCAACCAGCATTATGTTACACAT
GCCACCTTGCAATTCATGCTCAAAAACAGCAATGAAACCATTTCTGTGGCCAAAATTGGA
ATAGATTCTTGCATACCAAGTTAATGTTCTGCAGTAGTATCCGCATTTGTGAGGCCCTCG
ACTCCAGTTCAGGAATACATGAATTTGCTGAAGATATCAAATGTATTCTTTTCTGTGCAT
AATACATGGGAAAACCTTGTCAGAAAAATTGAATCCCGTAGCAGGGTGTGTGCATTAAGC
TTAGGTGCGAACTATACTCAAGAAAACATGCATTACTATATTTCCCACCCTGGTGCTTTG
GTGTCTGGGTGAGGACCTCATCCATGGAAGTGGCCTGGTTGTGTCACTGACAGTTTATGC
AGTGGTCGGCCATCATGGAATGTGCTTGACATAAACAATACTGACCCCCACTACTTGCAC
ACACTGTATACATCATCACTACAGCACACAGTGGGGGCAGACTGGTTTCACTAAGCAAAC
AAATACCTCTTAACAAGCACACAGACACATTCAAGTCAAACACAGAACCTAAAACTTCAA
CAAAATGATACTGATCATAACATTTATGTTTCCCACTTTTTAAATAGAAAAGGTCTGAAA
ATATCACTTGTTTAGTACTCTTTCTTGCCTCAAATTTTAGAGTAAACATGGTGTTAAATA
AATATATGCTGAAAATGACAAACTCTGTACAAACAAATACTCTCCTACACAGGAATATAC
ATAGATATTTACTCAAAACAAAAGCACTTTTTTAGGATTACACAGCAAACAAATACGTAG
ACAAGTATGTACAAATAAAACATCTAATTAGATGACAAAACTGTTGAGACACTGGATGCA
CCATACACTAATTTCTTGTCCCCTCAGGATACATTTGTGACTTTAGCTCATGCTAATGTT
CAAACTCCAACACAACACTGCTAAAGACACACCAGAACTTCAGTATTTTATCCAAACTAA
TATATATGTTTCTGTT
>Contig_203_Coverage_44.57
AACATACCGGAGAAAACCAGTATGACACACAATGTGTTGAAGACATGCAGCCAAATCAGA
CAGATGTTGAGAAAGTTGTGGATGATCTGCCAGTGGAAAGTGATAATGGACAAGCAGCTT
CTATGAACCTTGAAGGGTCACCAGAAACACCATCATCTGAAGGACTACCAGAAGACCTAA
AAACAGCAGTGAATTTGTTGGTGACTCCACCAGAGAACACTGTCCTCTCAGACACATACT
TAGACCAAAGTGCTAAATCTTTGAACAAGGAATCAGTCGGAGCTGAAGCCTTTGGGGACG
TGATTGAAAGGGATGATGAGGAAGAACACTTCTACAGACCTGAAGAGGTTGAACTTAAGA
TGGACAGTCTTGGAATCCTGACACCACCTGAATCGGCACATACTGAATCCGGCTCTGATT
CACTTGATGCTGAGTATGAAATGGTGCAAGTAGATGACACAGATGATGATGTGAAAGCAG
ATAATCACTTTGATGCAGAAGATGACTGGGTTATCGCAGAAGCTGAAAAGCAGAAGCTTG
AAAATCTGGAGCCAAAACTTGAGGAGAGCATGGATATTGTTCCCACAGAGATGCAAGCTA
AAGAACATGTAGCTGCTGGTGGCACTACGGATGAGAGCAGGAGAACTAGAATCCCTTCAC
TTTACCAACGAACAATGTCAGCTGCACTTTCCGGAGCTACTGAAGAAATGGACTGGCCAC
AGGACACAGCATCTATTGTCACTGATGAAGATGATGATCTCTTTGTTGAAGGTGACACCG
GTGTAAACACTGAGGCCAGCTCAAAGGAAAAAAGACCTCGTATTCCATCACTTTACAACA
GGCAGATGTCTGCAGCTTTATCAGGTGTAACAGAAATTCCTGACTGGCAATCTGAAGTAG
TTTCTGAAATGATCAGAGGTCAGGAGAATGATGATGACATAACGCTTGTTGATGATGACA
AGACCATGAAGACTGATGATGAATCAACATCTTCTGC
>Contig_204_Coverage_27.20
TTAAAATCAAAGAAGAAGAGGAAATCAGGCAAAAAGAAGAGTGGAAAAGACAAAAGCAAA
TCCACAAATGACACACAGGGGAATATAGTGAGGAAACCAGAAATACCTGTTGAGTTAAAG
CAAGTTGAAAACACGCAAGATTCAGCAGCAAAGACTAAATCCGATGAAGGGAACACTGTC
AGTGAGACTTATGAATCAGAAAAAGAGAACAGTCCTCCCAAGAGGGAGTCTCAGCAGATC
CAAGATGTTATTGAAGCCTATGGACTTGAAAATATTGTTGGCGTCAGTGTGGAAAAGTTG
TCCGATGACCACAGTGTGGCATTAGCTGATGACGACGCATTAAAGGAGAGTGAATACCTC
TTGGCACGACCTCTATATGAGAGTGATGATGACTCTGATGACAGTTGTGATAGCAGGTCA
AGATCTTCAGGAGATCCCAGCACTTCCAGTTTGGAGGTATGTTCTCGACGAATTCCCGAA
ATCGAGGAGACCTTCAGTGAACTCTTATCTGTGAAGCATATTCTTGAGGACTTTGAGGAC
AGGACCCCTACCGAAGAAACATTACCCTCTTTCATAAGCTCGGAAGGACTGAGGTCGCCA
CCGGATTATTGCAATAGTCGGCGATCGAGGATGTCCCCAGCAATCACTGACCGGACAGAA
TCTGATTTAGACATATCAGAACAAAGGGATGATATCAGTACCGACAGCATGTATGCCGAC
GACGAAGATGATGGTGCGAGTGAGGTGTTATTCAGTCGTAGCTACAGTGAACCTGATGGC
AATGAAGTCGTCGTCAGCTGCACCTTTTACAACACACAACATAACAACAACACCAACGAC
AGTGACGACTTTTGGGAGGATTACACAACCGCGGATGAGAGTTTCAAACAGATCGAGATC
TCAGCGGACGCGGCGTCGTCGACCTTCCAGAATGCACGGAAAC
>Contig_205_Coverage_30.67
CCTCAAGCCAGCTTCAGCAGAAACTACCCCCCTGAAGCCCCAGACCCCACCCAAGGACAA
GAACCTCACACAAGATGACATCGTCAAGAAGCTGCAGAAGGCACAGGAACGCAGAGAGTC
TCTTGAAGCTCAGCGCCTTGAGCAGATCTCCCGGGAGCGTGCCCGAGCCCAGGAGAAGAT
CGCCAAGGTGCAGGAGGAGAGTGAGAGCTTCTCCAAACAAACCAAGGAGAAACTGAGGCG
ATCCATGGAAATCAGCAAGGAGAACAGAGAGCTGCAGATCAAAGCCCTGCAGGAGAGACT
GCGAGAACATGCCAGCCACATAAAGGAGGTATGTGAGGCCAGCGAGAACATGGGCAAGAT
GTCAGAGGAAAAGATCCTGGTGAAGATGGAGACTGCCTTGAAAAACCGAGAAGAGCAGCT
GAAGGCTCTGCAGGAGAGACTCCAGGAACATGAACGGAGAATTGAGGAAGTGCGGAAGAA
CAAGAGTTCTCTGCAGTCCACAGGTGTGGATGCCTGAGCATGTACTTGGTGACCAGTGGT
CAGTTTCTGCTATTGTCCCGAGGACAGCATCTCTGGTCACCTCTCCTGACCACCATGGAA
GACATACACACATTTAATGGAGTCTGAGTTGCTAATCTGTCAGCCACTGACAGCAGCATT
TATTATAATATTGTTTATTTGATTACATGATTCCAGCTCTTCATTTATCTGTATAGTGCT
GTTCGTAAGGCATA
>Contig_206_Coverage_59.86
TGTAAATGACAGAAAATATCAAAAATCACTTTCAATTTTCAAATTAGGAAAACATTTGTT
ATCAGATACATAATCAAGTATAAAATATCTCTCCATACTTTATTTTTTCTTGTACTATCG
CATACAAGATGGAGACGGGGTCTTCGAACTTAAAACTGCAGTGTTGGAATGTTTAACCTC
CTCGTATGTGTCACGAACTTGACCTTTTTGATAAAACTGCTGCAAAAGTATAAAAAAAAG
GATATTAAGAACTGCACAGTTACCTGCTTGCAATAGTAAATGCAAATCAAATGTCCACTG
ATTTCAAGGTCCCTTCATTTCAATACATTGCAAATTATTTACAGAGAACAAGCATTGAAA
TAATGTTGCTGTGCAGAATAGTCCTCGTTTCTATGACTACCACAGTTCCCCATCACGGTC
CTTGGCGGGCACTTCAATGACCCGTGGCTTGTCTATGATTCTGGCTGTGCGGTTGCCCTT
CTCAACAATTCCAATAATCCAAGACTGGTAACCCTCTTGTTTTTCAATGTCTTTGCAGAA
AGCAGCAGCTTGCTCTCGGGGTAAAGCAATCAGAAGACCTCCTGAAGTTTCGGCTGAGTG
TCCTTGTAGCAGACCAAACATGTTTCCGCATGCTTTGCTGATGGACGCCATCTTGGCAAT
GATTGGCAGGTTGTGGATGACGAAACCAACCTCATTCTTCTGGATCTTGGCTAGATTGTT
GGCATGACCAAGCAGCCCGAAGCCTGTAACGTCCGTGGCTCCATGAGCATTGTACTTGTG
CATCAGGCGAGCAGCTGTTCGGTTGAGTCTTGCCATGCTGAACATTGCCCGCTGGTAAGC
TTTCCTCACGTCATCCTCGCTGACAACCAGCTTGATGCGGTTCCATCTCTCTGGCTGGTC
CAACCACTGGTAGGCGTTGACTGCTACTTGTGTACCCAGCGGCTTCGTCATCACCAACAC
ATCACCGACCACGGCATTGTCAGGCATGATGTACTCGTTGGGTTGACAGACTGATGTGGC
GACACCTCCAATGGTCATCCATGGGTTAATGACAGTCTGACCACCGGTCACCTGCGATCC
TGCCTCTTCAGCACAGTCCTTGAAACCCCTCATCACCATAGGGACAATGACATCTCTCTC
CTTCTCCGACATCTTGTTGCTGACACCCAGCAACATCAGCATGTTGTCACAATCTGTTAC
ACCCATGGCGTACAAGTCACTTAACACGTTGGCACACGCAATCTTGCCCTGCATGTAGGG
GTCATCAACCAAAGGGTAGAAGAAATCTGTCGTCTGAACCAATGAGAGACCACCATGACG
CAGGGGCGTGACCGATGCATCCATTCCAATGCCAATCCTCGGAACGGGCGCCATATACTG
AAATTGCGACTCCGCATCCTGGGCATTGCTTTCCTGTTGCAGTCCCTCAAGAAGCTTGAG
CAGAGCTTCTTGAGGGACTTTAC
>Contig_207_Coverage_29.81
ATGTGTATGTGTGCATGACACACGACCCATAGTGAGAGTCGACTCCTGTGACAATGCTGA
CTGGCCTATTGAGTTTAACGATAAAAGCAACACCTCTTTCGTCTTCGAGAACGTCGATCT
GGTTACAAGAACTGGTGCTGACGGAAAGGCTGGCAACTTCACCGGTAACAGCCGTGTCTT
CCTCAATCCTTTCGCCAAGTCTGGCTTCCACAACCCCGTGTTTGTGGCCCGTGTCCGCAT
CCAAACATCTCTCCTGATCCCCGGTGAGGAATACGCCGTTATCAGCAACGGTGACTGCAA
CGTCACTGCTAGCATGGCCATCACCATACGCCCTACCAGCTCCGACCGCGGCCAAGCTTA
CTTCAAGGTGGTTGCTGAGGGTAACACCCAAGAGACCGCAGTCGATCTACAGTATACAGC
TGATGCGGGCTGGGTCACTCTGGAGTTAAGGTATGTCCGTACTGATGGCGGATCCTACGA
CTTGACAGGAAGTGTAAAGGGAGCAGGTGGAGTCAGACAGACTGACACAGTGACACTTGG
AGGTAAAATCTCCACCCGTGAATGTCCAGTACAGGTTGGCCAGGGCTACCTATATAGGTC
GTTTGTAGGCTTCATCGACTGGGCTCGATTCTGGATTCTCTGCGACCCCGGCGAGTTGTA
CTAGTTTCTACAAATAAACAAGTGTTGATACTGTTGAACTTGTTAATACGAGTTCACACT
AAACCTCTCACGTAAACTTCATATTCATTCTGCATCATTCTGTGCCTACCGAGATTAACT
CAACAACAGCTATCATCTGTACCATGTCCTGTGCGTCCTCGGCTGTGCCGACCTACTTAC
TGTTGGGTAGCTAACCCGCTTCTTATGTGTTCCTTGTAACTTATCACTGTC
>Contig_208_Coverage_49.21
GTCGGGGAATATGCGTCGTGGGCAAAGTTCAACTGCCCCAAATCCTGCGGCTACTGCGGC
GGAGGAGCAGCTCCAGTGACTACCCCGAGATCCAACATCATCGTTTACGGGAGCGCTGCC
CCCGTTCAAACTGGAGGCTCCCACACCGGCTGCACTGACGCCCTCGCCACCTGTGCCCAG
TATTCCCAGGCTGCCTGCCGCGACCCCTACGTCGGATGGGCCATCACCAACTGCGCCAAG
TTCTGCGGCCTCTGTGACCAAGTTGGAAAAGTCCCCTCTGGAACTCAAGGAACAGTGACC
ATTGGTGGTCAAGGTGGAAATGGTGTGTCGGGAAGCGGAACCTACAACCCCGTTTTCGTG
ACCCAGTACCCCATGAACGCTGTCACCGGCTTCAACGCTGGATGTTATTACAAGGGCCGC
GTGTACAAGACGGGCGAGGAGTGGCAAGACGGTTGTCAGTATAACTGTTCCTGTGTCAAC
GGACAGACCGGATACTACAAATGTGTCTCGGGCTGCCAGTCCTTCCCCAACCTACCTGCC
GGATGTACCCTCCAGAACGTGACCGGATCCTGCTGCCAGACCCCCGTCTGTACCGGCACC
GGCACCGGAACTGGCACCGGATCGTGTTTGTACAAGGGTCATACCTACCAACAAGGACAG
ACGTGGCACGACGGCTGTGACTACACCTGCACCTGCACTAACTCCGTCGGCTCTCGCTAC
CAGTGTCGACAGAGGTGTACTACGTGGTCTCTCCCAGCTGCGTGTACAGTTAACGACCCT
GCCCCCGGGAAATGCTGCAAGACTCCATCCTGTCCCCCCGGATATACCATCAGTTACCCC
CCAGGCTACACGGAAGAGTAGACGCATATTGATGACGTCATAATAACGTGGTACACATAA
CCTCAATGAATAGCTCAGATAGGCTTGTGATGTTTTTAGTATGTTTACACGAATAAAAAC
>Contig_209_Coverage_49.15
TGCGTGTTCAAGTCCCGCAAACACGCTGGCATCTGGATGGTGCTGGTGACCGTCAAATGG
TCCGAGCCCAGGGAGAAAATGAGAACCAAGCAGGAGCAGTATCTGATCACGTGCACACTC
GACCCTCATGCCGTCAACCAAACTGCCAAGCATGAAACTGAAGAGGGGTTGTTGGCACCT
ACCGAGCTTCAGCAGCAGATGGGTGCGCCATCTACATCGAAGTACTCCTTGGAAGTCGCG
GACATCTATGGTCGACGAATTAAGGGTCATGTCGACATCGGGCGGAATATTCTGCTGTTA
GCCAGAATGACAGCTGAAAACAAGGAGAAGGGTTTCCGTGCAGTCAGCTGTAACGCCCAG
GGAGGGGAGATGTCATACTCCGTTTTACGTGGCGGGTGTGGAGATGGTATCGTGTTTCCC
AGGAACAAAGGCTTTATTACCGAAGGTTTTCGAGTCAGAAGTCCCTATTTCGGTGCTTTC
AAGCTGAGCAATGAACCATTAATTTCCTTCAAGTGCAATTTCACATCCTGCAAGAACACG
TGTGACGGTGATTCCTGTAAGTTTGAAAGACGGCGACGGGACATGAGACTCCATGAAGAA
GACCCTTCGGAAGTCGAGCTGTCGTCTGATGACTTGAACATATATGGACCGGAAGCTGGA
GAAAGTCGACGTGACATGGCTCTGAGAATGCAAGATCTTGCTGACATGGGCATTGACGTC
GCCCCCGAGTCGTGCAAGATGTCCAGTCGAGGAATGGTGTGCCGGGCGGTGCAGGATGAC
TCCAGCATACTGAACGTTGAAGACCGAGATGGTTTCTATGGAGTGTTGGCGGTGGGGCTT
CTCCTGGTTCAAGCGTGCGTCACCCTAGGTCTGGTTGGGGGGTTGGTCCTTGCAAGCAGA
CGAGATAGACGAATCGAAAAGTCAAGTTCATGAACTGCTTCCATCCTTTCTTACAGAGGG
TTA
>Contig_210_Coverage_167.30
TGACTCTTTAAAGTTTATTGACAACCAACCACCTTGTACATTTTTTAACCTTTATAGGTT
GTTTAGGTCGCGGGACAACCTAATTGAACGACGTTGGTCCGTGTTGACATTTTGCGGGAC
AGCAAATTCGTTGTCAGCCAAGGTGTAAGGTTCTGTGAGAACATTGGTCTTCCAGCCCGA
TATGAAAGATTGCAGTCTTCCAACTGGACTTGCGTCTCTGCGTCTTCGTATTACTTTTTG
TGATGAACAGGATGGACCATTGCATTTTACAGCACAGATTGTAAAGTTACATTCGAACCG
GAGCGTCCAGTCACCATTGACCGTGAACACCTTGAAGAAAGGGCTGAACGAACGCCTGTC
GACAGTGATGAAGCCCTCGTTCTTACTGATGATCATGCCGTCTCCGCAACCAGCTCTCAA
TAGGGAGTATCTGTTAGCTTTAGAATCCATTGCGTCACACGACTCCACCTGTATGCCCAC
GTCTGTCGTGGTGTAGGTTCGTGCCATAAGTCTGACACTCTTGCCAGTCGGTATGTTCCC
TTTGAGTGCTGTGCCCTTCACGTCAACCAAGTACACCTTGACCACGGACTTGGTTTCTGG
GGCCTTGTTGCCTTCTATGACCTTTGGAGCACTTACACCTGGAACGATCTTCAGAGGACC
ACTGTCTTTCTTGCCCTTGGGCTGGAAGGTACATGTTATGGTGTACTCCTCGTCAGACTG
GTGAAGACGACTGCCGGGCTCGCCGAAGGCCACGATCACTAGAATTGTGTAGACCAAGGA
ATCTCGCTTTTTATTGTATTTACAGACGGACTTCCCTCCCTTTCCTGGGTAGGATACGGG
AACTGCATAGTTGACGCCATCTTTGGACGTAAACTTGACCTGGGTTCCCCCGGCACATAC
GGCTTTAGCTTCAGCACTGAAGTCTGTCATCAGTTTGACGACACCGTCCTCGACCCCGTT
AGAACCACAGTCGGGAGTAATGTCAAGAATATAGCCTGGTGGGATTGCCGATCTGACGTA
GCTTGCCGCCAAGCAGAGAATCACAAAGACTGTGCAGGAATTCGCCATTTTTCTCCTTGT
TATCACAGTTCTGCGCTCACCACGGC
>Contig_211_Coverage_58.86
TTTTGACTTTCCTACCTTTTCCCTTGAAAACTAGGGTTAATGTATCTGGAAATTATTTGT
CGAATGAGGCCGAACAGAAGTGCACCTGGAATAAGTGCTTGAGTAACAGTTTCTGAGACA
GGCAATGAGCATTGAACAGTGAGTGAAAGGTTTTGGTATGAACATGGTGGAACATAAGTT
CCAGAACGTCATCATATCATCCTCTCATGCAACATTGTTATCCCACAGGGAACAAACAAG
CTACAATTGAATGTTTACACTATTTTCCAGGATTGGAGTTTAATGGAGCAGCGAATTGTG
TCACTATTTGTAATGGCTTTGTTCATTATCCATATCTTGTGATCACAAACATGCTCATGT
AACCTTAGACTTCATTATCAAGGTCATTGATCATCACAGCGATTTTTCTTGGTGCTCATT
TTCTGTGTTAAGTTAAGGACAAGTAATTTTGGTTATGCTTCTCATTTAGTGGCAACAGAA
GGAAAAGAGAAAATCGAGGTAATTAATGTGAGGGGTTAATGGTTTGTGGCGTCTCTTGTT
TGTAAGAACTCACCAAGAGTATCAGAAGATGGCTGACTGCAATTTTCTGTGTCATAAATA
TTGCCACTATGGTTTAAAAACCAGCATTGGGACATACTAGTTTGAGAAGAAGGAAACCTG
TTACCATTCAGAATTATTACCAAGGCATTTTATCCTTGAAAAACCTAATATCAAATTTGG
TTGTTTTAGTGTTACTTTCTCCCATAAGGCAAATGATAATTCTGAGTGTAAAACATTGTT
TGGATTTTTTTTTTTTTTTTTTTTTTTTTTTTTTTTTTTTTTTTTTTTTCTTTTTTTTTT
TTTTTTTTTTTTTTTTTTTTTTTTTTTTTTTTTTGTTTTTTTTTTTTTTTTTTTTTTTTT
TTTTTTTTTTTTTTTTTTTATTTTTTTTTTTTTTTTTTTTTTTTTTTTTTTTTTTTTTTT
TT
>Contig_212_Coverage_58.42
CCCAACGCTACGAGAGGTTATATGCCATTCGTCACTCCAGCTAACAAGCGTAGTACGAAG
CATTCAAAACACTGTAAGCACTCTTCTTCAATGAAGTCCAAGGCGGGAGGACCCGACACG
AAGACATACCGAGTGACTCTTCGCGACAGAAATGGCTTTACCTACACTTACATTATCCAG
GCTGATGGAACTAAATCCCTGCCAGTTTTGTGCGAGTCCAAAGTCACAGGACCCAACGGT
TTCTCCAGTTCCCTACCCAACCTGGCGGAAGCTGCTCTAACAGGCAAACGTCTTCAGATG
CCCAAAGAAGAAGCCAAAGAGGAAGGTTCAAAGAATGGATTTTTTACATCCCTGATTCAG
TACATTCGGGGAAGGACAAAATCGAGCTCCTCAAAATCGAAATCAAAACGGAAGCCGAAA
CCGATGGTTCAAAGAAAACGCCAGAGGACCATCTCAACCATGTCCAACCTGGACCCTATT
CAGGAGTCTCCAGAGGAGGATAGTGAAGAAGACGCTGAGTCGTACAGTCACGATTCCGTG
TCCACAAGTAGCGACACAAGCAGTCTAGAAGAGCCCGAACCATGAGATACGACATCCATG
TAAAGGGGAAACGCTTCAACCGCAGCGACTGTCTCCCGTGGGACAACATCGCCGACAGCA
CCATGGCCTGATACATGTCACACAGGGCGTGTACGTCATGACCGCGAGGGGGAGAGAAAA
CGTGATGTGACTAGGTCTGTTCCTTGCCATAAGGAATGCCTGTGAGCTGACAGAGTGAAC
AATTCTATGGACAATACACAATGTGATATTGAACTGACTGTTTACGCTTCACTTCTGAAG
TTTGTACGCTATTGCGTTAACAGGACTGACACTACGGTCGAGAGCACGTGAATCGCTTCG
GACTCGGTCTCTTAGCGCCAGCCATCGCATACCGAGACGGGAAGGGTTGCCTGGGAGACA
ATGCTGAACTATTTGGAGGGAAGGAGACCCTCAAACGACTTTTATAGCCTCCTGCTTTCC
ACACCAAAGACTTTATCTGTGCTGCCGCCCGAATCTGGGTTAACGAACTTTAAAAGATGT
GCTTTTTACCTGGACTTTTATAAGACTATGCAAATTATGTAAAACGATGTGAAAACGGAA
ATATATCAGTGTGCTTCCTTGTAAAGGATCAGTTATTTTAAGGACTTTTTGTCCACCCAG
GTTGGTCCGTGAAAGTATTGTCTATT
>Contig_213_Coverage_35.90
TTGGACGAGTCGCCTTTCTTTTGTGTTTGCCAGCAATATGTTTTTCATTTGCTCTGTTTC
CCAATGATGGACATGAGACACAGCGCCGGGAGAATAATGAGGAGAACATGGTAAACGTGA
CAAGTGCTGAAGCAGATGACGTTTGCTCTGCACAGCTCAGTCCCTGTTGGGATAACCTCC
GCCCTCTACGTGCTGTGGAAGGTTTTCAAGGCATTGTTGTTGATGGGAGACTCGCTGTAC
CGTGCGGGTCAAACATCCGGGAGGAAAACTGGAACTGCCTTGCCTCTGCCAGTCAGTGTA
GTGACGACAGATCATACAGAGACATACAACTCACTCAGGCGATGTGGGATTTCCTTTGCC
AGAACAGCCCAGCATTTGTAGCTGGGCAGGATTGCTGGAGAAGCTCGGAGCTTGAGCCAG
CGGTCAAGAAGTGCTTTTTTTCTTCGATTAATGTGTGCGTACCTACCTGCGTCCAAGAAG
GTGTGGCGAAGATACCTGATTGCTCTGCAGAAGACGCCATCCTCCTGGGGCGCTTGGCAC
GCATTAGTTCAGAGGGAAGGCAGGCATCATGCTAGATTCACTTCTCGACTCTTTCTGGGC
AAGGAAGTGGCCATGGAATATCCACGTTCACAAGGAAACGACCAAGAAATCAGCTCCGTT
GAAACTCCGCGAAATATGCGGACTAGACTGTCCAGGTCACGATCAGACTTTCATTATTTA
ATATTTTTCAAAAAC
>Contig_214_Coverage_40.03
ATGAACACCTAAAGGCTATCCAATATCCACACATTGACCAGCTTAAACGCATTGTGGATT
CAGGGACAGAGAATGGAATCTTCACAGCAGTCATGAACGCCTCTAAGAGCGTTGCCATGA
TGCTGGGACTTGCAAAGGCCGTCAAGATGGCACTCAAGCTGCTGCTGTTGCTTGGTGCCG
CCAAAGTTGGTTATGAAATTGCCAAGTGGGGATACTCTAAGATAACCCCAAAAGCACCGA
AGACCAAGGAGGCTGCAGAGGAGATGGGTTCTTACACACAGGGAACTCAACGAACAGGAC
GTGACCTGAGAGTTGCACAGCTCAAAGGACTCGAGGAGGGCTTCGAGACGCAAATCGACA
AGTCCCTCTGGACATGGAAATGTGTGAAACCAAACGGCAAGACTACTTCAGTCAACTGTC
TTTCACTCGGTGGTGGAAACATACTTGTGAACTCTCACGCAGTAATGTTTGGAGCACAAC
ACTACGTGCACGTACCATGCGGACAGAAGAATGTGAAGATAGTCCAGGTGGATGTCTCGG
AAGAGAACACACTCCAACTGATGAACAACGGGCGCAATTGCGATCTCGTAATGGTTGGAG
CCGGAGCAGCTATCCCAAACACCAGGAACTTGACAAACTACTTCATGACCTCGGCACAGT
TCGAGACGATCAACAGGACCTATACCCAAATGACAATCAGGTCCAAGGAAGGAACTATCA
AGAAGATAGCGGGAGATGCAGTCTATGAAGCAGAGACATGGGTGCGTACTAGAACAGGAG
ACGTAGTACAATCATCGTACTCTACCAAAGTACCCCTTAATGACGGAGACTGCGGATCAG
TAATGATCAACACCATCGAGGGCTTTGACAACATCATCATCGGAATCGCGAATGCCTACA
ATGGACACAACTCATTCTGGATACCAGTAACCAGAGAGTGGATCCGAGAGGCGAAAAACG
AGATGGCTGTCAGAGTCGGGACTGGAAATGGAGTCGATGGAGTCGGCACATTCATGGGAG
CAACAGAACATGCTATACCAAGACTTGAGTTCTATGATCTAACAACAGACCAGAACTCCA
GGTACCAGCATGAGACTAATCAGCTTGAATCGTGGACTTATCCAGACACCAACCCCCAGT
TCGTTCCTTTGCGACAGGACGAATGGAAATCACCAGTCGCACCTAAGACTAAGATCACCA
AGACCTTCTATAGTCCAGAAGTCGAGGTACTTCTTCCCAATGAGAATTATGCCAGAGTTC
CAGCTGAACAAGCTAAGAAGAATTTCAAGAACATTCTACCATGTGTCAACACAAAGGTTG
ACGGAACACTGGCTACTCGAACTACAGGAGAGGCTACCTTTGATCAAAGAATCTTCGGAC
TCGCCAAGGAAGCAGTCAACAGAAAACTCAAGCCACAC
>Contig_215_Coverage_43.09
GCAAGAGTGCCTTGACCGTGCAGTTTGTCCAGGGTATTTTCGTGGAGAAGTATGACCCAA
CAATAGAAGACAGTTACAGAAAGCAAGTGGAGGTGGATGGCCAACAGTGTATGCTGGAGA
TCCTGGACACAGCTGGCACAGAACAATTCACAGCAATGAGAGACCTGTACATGAAGAACG
GCCAGGGCTTCCTTCTTGTCTACTCTATAACCGCTCAGTCCACTTTTAACGACCTTGAGG
AGTTGCGAGAACAGATTCTACGCGTGAAAGACACTGAATGTGTTCCTATGATCCTGGTGG
GCAACAAGTGTGATCTGGAGGACGAGCGTGTGGTGGGTAAGGACCAGGGCATCAATCTAG
CCAGACACAACAACTGTTCCTACCTCGAGACTTCAGCTAAAGCCAAGATCAATGTCAATG
AGATTTTCTGTGATTTAGTTCGAATGATCAACAAGAAGAACCCAGAACACTCTACCAAGA
AGAAGAAGAAATCCGGCTGCACTTTACTCTAAGTTTTGTAGGTCCATTGTTTGAGATAGG
ACTACTGTAAGCAACAGAGTGTAAGAGATGAAGGAATGGACAGCCAGGGAAACTAGCAGT
GGGAATATCGAAGGACAAAGTGACCACTCCACAACAGGGCATTCAAGAACCAGAGATATT
TTCACCACTAGTCTTTGCTACTTTTTTTGGACAACTTTTCCCATTGACCTAGGATCTGAT
AATTTAAGGGAAACTGAACGCTGTCCGTCACAGGTTTCTGATCAGTTCCGTACTGATCCA
GTTGATTGGCAAACTGACGAAGCATCGGTACACAGTGAAAGGATGTGTTTTAAGCCAGGT
GATAGTGCTTTTTGTTGCTTTCATCATCTACTTGTTGGTTTATGGAACTCTTTACTATAT
GCTTGAGCATGTATTGTTAAAAGTTGATGTAATAATGTCTTGATCGGAACATCAAGTATT
CCACAAAACTTTCAGTTCGTTCCCACTGCACCAACCTGCCTGTGTATATAACTCTTTTCA
AACTATGGGCCATTCATTAATGTCAGTTATTTGTAGAACACAAGATATGTGATAACCTCT
TGTTTCTCATAGAGTAGCTTCTACTTTTCATAAGC
>Contig_216_Coverage_63.59
TATATGGGGATAAAAACAATCTAAAAGAAGTTTTCTTGTAAGTTTACATTTTTGGCCAAT
AAAAACATTAGGATTTTATTTTTTGAGCGGGGAAAATTAATTTTTTTTTTTTTTCTTATT
CTTGAAAAAATACGACCGGCGGATCCGTAAAACAAGAAATAAAATTGGTCTGGCCTAATG
GTATATTACAAAATGAAAAGACACTTCCTCAGATAAACGATGGACAAATATTACACTTCA
GGTGAAGTATTGGGACCATTGTTGCACTGGCATTGTTGCTATTCTCAATAGCTGTAGCAA
GATTTCTTGAGGGACCAATGTAAGCAATACATATGGACTATAATTAGAAGTGTATGTTCA
ATGAGCTGATATCAAAGAAACCGTAGCAGCTAACGTAATGGTTCTGTTTGTGCTGCATTT
TTGTCAAAATTAATTATGTCATTGTGTTTGGAAATTTCTCTAGTCCATCTTATCCCAGGT
AGCTGTGGTTTAGCCAATCACGTCTTGCCTTGTCATGCAACTGGTCTGTGTTTGAGTCCC
TGCATTTGTACCCTTTGAAGACATTGTAGAATTCACTTTTGTAATGGGCCTATGAAGCCT
CAACCCGCCAGCGCAGACAATGTTTTCATTTTTTTAGACAACGCCCAGTTTTGACAACAA
TGGGCCTACAAAAGCCTCAAGTCACTCATGCAGACAATGTCTTTAATTTTTTAGACAGTG
TTCAGTTTTGACAATAATGGGCCTGTCGATCATGCAGATCATCTTTATATTTGGTTAAAT
GATGCCCAGTTTTAACAATGTCGTGACTGTATTCTGTACAACCGGTTCTTGTACAATTAC
TTTAAATGACGTGTTGTGCATAATTTAAACAACTTGTGGAGCACTGTTCGGTTGGACACT
TTATAGAACTGTATAACGTACTTTGTTTTTATCTGTATGTATCCAGATGTTTCTTTCATA
TTCATTGCTTAACTGTCATGTTTTCCTCTCCAGTAAATTTAAACCATTGCTCAAAATATT
TTTGCATATTAACTTACACACGCATGCACCATTCTGACAGTTATGGAATAAAACATATTT
TACCAACCAGGCTATTCAGGAAATTAAAACAATATAGCACTTTCCCTTTGGTTAGATTCT
TTGTATTTTGTATTTCCTAAATAACATGTAGAATTTATTTTTGATTACATCATCAACAGA
TATGCATATGAATTAACGCAAAATTTAAATGAGGTCATCTAAACCACTACATTGATATTT
TTTCCCCATTTCAGATGTTGATTTTAGCCTGTATTGCATATATCTGTGGTGTTTTCCGAT
TGCTTCAAACTTGAATCGCTGATATGCAAAAATGAAATCACTCTATAAAAGCAATAATAA
TTCAGTGAAAAAACGCCTACAGTTCAAGCTATGGTGTGTACTTTTTTCGTACTATTTTAT
AACATTTTTGTACAAAAAAAGTCCATGGGAAATGCACAAGTGGATCCCCTCTAAACTGTA
AATTTAACACATACTTCCAGTGAAGGTTCACCAAAATGGATCTCTTCAACTTCATTTTCC
AGTTTTACAGTGTTTCTTGGCCATTTTATACTGAATTAGTGATAGTTTATAAAAACCTGC
CCACCATGAAACATTTCTATTCCACTGTGTGCATCCCCTCCCTAATGTTGTTCATGGTTC
GTGGTGGTTTGCGAGGTCACTGTGTTCAGATTTTTCTACATTTTAATGATCAAATTCTAT
GCTCAAGGATTATTTGTTAACCATCCATCATAATATGTATTCTATCGTTCAGTTTGATAT
TTGAATAAAATTTAAAGGAAA
>Contig_217_Coverage_63.11
GGCGGGCGGTGTACAGCCCTGTAAAGATTCATGCTGCCCAAGTAAAGCACATCAAAATTG
CCGTATATAATTCTTTCAGCACCTTTGTAAGCCGGGAGTAGGAGAGGAGCCACAAAAATG
GCGGATGAAGAATACTATGATGGTTATATGGAAGAGGAGGAGGAATGGGATAGAGAGGGT
TTACTCGACCCGGCATGGGAAAAGCAGCAGAAAAAGACTTTCACAGCATGGTGCAACTCC
CACTTGCGGAAAGCAGGAACGAATATAGAAAACATAGAGGAGGACTTTCGAAATGGTTTA
AAACTTATGTTATTATTAGAAGTAATCTCCGGGGAGCAGTTACCTAAACCAGACCGAGGA
AAGATGAGATTCCACAAAATAGCCAATGTGAACAAAGCTTTGGACTACATTGCCAGCAAA
GGTGTTAAGTTGGTCTCAATAGGAGCTGAAGAAATTGTAGATGGAAATGTAAAAATGACG
TTAGGTATGATCTGGACGATCATTTTAAGATTTGCTATTCAAGACATTACAGTAGAAGAA
ATGACAGCAAAAGAAGGTTTACTTCTTTGGTGCCAGAGGAAGACAGCCCCATATAGAAAT
GTCAATGTACAGAACTTCCACCTTAGCTGGAAGGATGGTTTAGCCTTCTGTGCCCTAATT
CACAGACATCGGCCTGAACTCATAGACTATTACAAGTTATCACGGGACAACCCACTTCAA
AATCTGAACACTGCCTTCGATGTTGCTGAACAGCACTTAGACATCCCTCGCATGTTGGAT
CCAGAAGATATGGTGAACTCCGTGAAACCAGATGAGAGGTCAGTGATGGCGTACGTGTCC
TGCTACTACCACGCCTTTTCAGGAGCTCAGCAGGCCGAGACAGCCGCTAACCGTATCTGC
AAGGTGCTGAAGGTGAACCAGGAGAACGAGAGACTCATGGAGGAATATGAGCGTCTTGCC
AGTGATCTTCTTGAGTGGATCAGGAAGACCCGCCCCTGGCTGGAGAACCGTGTGACAGAC
AACACTCTACCCGGCACTAGGAGCAAGTTGGATGAGTTCCGTGACTACCGCCGCTTGCAC
AAACCGCCAAAACTGAACGATAAAGCTCAGCTGGAAAACAGCTTTAACACCCTACAGACA
AGACTGAGGCTGAGCAACAGACCAGCCTATATTCCCACAGAAGGCAAAATGGTTTCGGAT
ATTGCCAATGCCTGGAAGGGCCTGGAATCTGCAGAGAAAGGATTTGAGGAGTGGCTCCTC
TCAGAACTTCAAAGATTAGAGCGCCTGGATCATTTGGCGCAGAAATTCCGCCACAAGTGT
CAAATTCACGAGGAATGGTCAACCGGCAAAGAGGACATGCTGCAGAGCCGAGACTTCAAG
CAGTGCAGACTCAATGAACTCAAGGCTATGAAGAAGAAGCATGAGGCCTTCGAGAGTGAC
CTGGCAGCCCACCAGGATCGTGTGGAGCAGATCGCAGC
>Contig_218_Coverage_46.18
CCTGTAAAGTATTTGTACAAAACTGATTTCTATATTTGACTGAAAACTGAAAATTTGGAA
ATGGAAATGAAGTCAAGTAGATACATTTCTTTTTAATCATGTTAACTAAATAGAAGTTTC
AAACTGAGGTTTTTGCAACTGTTCTCTAAGTTTTTGCAACTATTGTTCTCTAAGTCTGAA
GTGTAGAAAGAGTGTGCAGTGAATAACCGATGTTGAGAATAAGCAGTAGCGGGTAGGGGA
TGTTGCTAGCCGCAGCAGCTGGTAGGGATGTTGCTAACCGCAGCAGCTGGTTGGTTGAGG
ATTTCGTATGGTCAGCATTGTAGTAACCTTATTTTCAGTTTCAGTGGTACAAAGCCGTCG
TGTTGATGTTGGTAGTATTTTGTTGCAAGAAAGTCAATTCTATACATTTCATATTTTCAA
GACATTTTTAATTTTTTCATGAGGTTGTTTATGTAACATTGGTAAAACTATACTTCAAGT
AAATTCCTCTATGTTGATTTTGCAAACCCATTGCTTGTCGACTTTGATTCAGTATTTTCT
GGATTTTATTGGCAGTTCTTATAAAGTTATATTTCTATTTATTTTTTTGTTGAGCCAAAT
TTATTATTTTGGAACATTTACCAGTCATATCTTATCCATATTTAATATTGCATGCATAAT
TAGAACATTTTGATCAATAACGAACTTACTATGTTTCCAACTTTCCTGCATTGTAATTTA
TATCAAAATTTGAAGTAACATTGATATGCTTGACATGTGTAGTCATA
>Contig_219_Coverage_25.13
GTGGAGCTACGCCCACTCGGACAACTGAACTCACACACCCAGGCTATTGTGATGCATCTT
CAAGCCAGACTTGTGATGGACTTGTCACAGCTCCATGTGAAAGTAGTAAATTTAACTGCC
CTGCAGCCACAGAAAAAGGAGTCCAGAAACGGGTTCTGAGAATTCCACGAACAGCAGTAC
CAGACAAAGAAACAACCTACATCTGCATGACCTTTGACCTGGATGACTCACAGGATTACC
ACATGATTGCCACTAAACCGGAAATTGACAATGTTGATATCATGCACCATATTATCCTTT
ACGGCTGTAATGATGATGCGCCCGTGATTGCAAGTCCACGAGAATGTGATATGTCTGCCC
CTGCTTGCGAGGAAGTAACAGGTTCGTGGTCGGTTGGCGTACCAGGTGAATGTTTCTACA
AAGAAGCTGGCTTCAGAATTGGCAAAACCGGCTACAAGAGGGTCCTGCTTGAGTTTCACT
GGAACAACCCCCAAAAGATATCCGGACAGATGGACGGCTCAGGCTTCAGCATCTACTACA
CCCCCAACCTTCGCCCTTACGACGCGGGAGTGTTTTGGACTGGTGAAACCCACCTTGTGA
TCCCACCGGGACGAAGCAGGACCGTGGTCGAATCTATGTGTCCATCACGGTGCACAAAGA
AGATCCTGAAAGACACCATCTATTTGATCTCAGGGTTCAACCATATGCATTATAAAGGCA
TCGCACAGACAGTGGAACTATTCAGCGGAGACACGAGAAGATATCTCACCAATGATGAAA
ACTACAGCTACGACAATCCATCTGACGTGCTATATGATCCGCCAGTGGCCGTTCGTCCTG
GTGATTCCCTGAAGACGACTTGCGTATTCCGATCCGTGTCTTCTAAGAAAACCACATTTT
ACGGCGACGCTACAAGTGACGAGATGTGTTATGGTATATTCACCTATTACCCTAAAAATG
CCAGCAGGAACAGCAAGTGTTATTCTTGGAAGACACTCAACCACTGTGACATGGACAGCG
GAGCACTTATGGGTTGCAGGATTGCCGATTTCTTCAATAATTCACATCCTAACACGAAAA
TGGTTCTGGACAAGGTGTTGGACAACTGCAGTCCCTACGGTGGATGTCGCGAGGAATGTC
CCGCAGCTATTGCTGAGGCTGAGAAGCATCCTTGTCTTGCCAAGGGTGTAACGCAGGATT
ACCTGCTAACCCTGAAGTCCAGAACATATCCAGATCTCAAAACAACGCAATTTGTAGCTG
CCCTTGGATCCTGTTCATGCAGGAAGGACGACAACAACGGGGT
>Contig_220_Coverage_35.02
TTATTTTTTGTCTGTGTTGTAAACAATTGTCTCCGTAGGAAGCCTTGCTGGAACCATTTA
TCTTCCAATATGTACATGTTTATTTATATGCTTTTCCCTTGTTAGTGTATCACAAAAGCT
TTCATGTGGACAAAAGATATCCTGCTCTATACTAGGGACTTGCATCTGCATACAGAGTCT
ATATTTTTGTATACTTACGTGGGAAAATAGTCCCCCTAAACAATATCTTGGCATGCATTT
TTATGGATACTACTTCATTTAGTGAAGATGAGAAATATTTGAGATACCTTGGTAGCATCA
CCAATTACAAAACCAAAATTCTATTCCATGGTTCCAACATGTTCTAACGGATTATTGATG
CTACCAGTCGTAGCCAAAGCAACCCAAAAGTGGATCATTATATGTGAGGCGCCATAACGG
TCAGATGGTTCCGACATCCTTGTTTGTGCGTTGTGTGTGTTTTATGAATGCACTACCGGT
GACAGGTGTTCTAAGAACACCCAGTGAGATGTATTTCTGTGTCCAATAAGTCCGTGCCAA
CTCTCTTCTGGTCTCCTGACAAAAGATTGTCCTTAGTTTTAAGGTATGGACTCTTTTGTA
AGTGTATTTACTTAGCAAATTTTACTTGATCATACTTTTGACTAGATTATGCTATTCTTT
TCATTTCATATATTTTGATATTTATCATCATATAGAACTTGCTTTCCAATTATATATCA
>Contig_221_Coverage_65.00
CGACGGCCGTTGCCTTGGAGACATCACGGAAGTGAACCTGCCCACAAGATTTGTGTTCAT
CCTGGCGGGACCGTCCAAATTCATCGCCGACTACTTGGAAAATGGCCGCTGCCTCGGCAC
CATGATGGTGGACGACATCTTCCGCGAGGTGGCGTACAAGTGCAGAAACAAGGATGACCT
GGTGGCGGGAATTGACGAGTTCCTGGAGCAGGTGACGGTGTTGCCCCCTGGCGAGTGGGA
CCCTAAGATCAGAATCGAGCCCCCAGACGCGGTTCCCAACCAACAGTTCCGTAAGACCCC
ATCATCGGCGGATTTCTTCGAGGGCGCTGTGGTCACCGCACCCGGCGGCGACGATGACGA
AGATGAAGGTCACGCTGACCCTGACCTCACCCTCAGTTGCAGGCCTTTCCTCGGGCTGAT
CCGTGACATCCGCAGGAAGGTTCCGTTCTACCTGAGCGACTTCAAAGACGCCATCCACAT
CCAGTGTATCGCTTCTTTCATCTACATCTTCCTCGCCACCCTCACCCCGAACGTCACCTT
CGGTGGAATGTTAGGAACGTCCACGGACCAGTACATGGGAGTGATGGAGTGTATCTTTGC
TGCCGCTGTGACGGGAATAGCATTTGCGTTATTCGCAGGTCAACCCCTGAACATCCTCGG
CAGTACGGGGCCAATGTTGGTGCTCGAGAAGATTATATACGATATCTGCAAGGATCAAGA
ATGGGACTTCTTGCCGTTCCGTGCTTGGATTGGTATCTGGACTGCTGGGTTCCTCTTGCT
GATTGTCATGTGGGATCTGAGCGCTCTTGTCAAGTACATCACTCGTTTCACCGAGGAGAG
TTTTGCCTGTCTTATAGCGCTTATATTCATATACGAAGCTTTCCTCAAACTAGCGGAGAT
TGGCTCTGAAGAAGCCCCTGTTGAACTCCACCCCTCAGGGAACTTCACCCCCCGAGTGTG
TCACTGTGTCCTCCCCGACACCGTCACCACTATGGCTCCCACGCACGAATCCCTCAACCA
CACCCTCAGCAACATGACCACTACTATGACCAGCGTCATCAACAACACCATGGGCATGAC
CACCGATGCAATGGAACACAACAACATGACCCATCTCTCCAAGGATGACTGTAAGGAGAT
GTTTGGAGAATGGCACTGTGTCGGACCCGTCCCTGACGCCTTCATGTTCTCAATCATTCT
TTACTTCGGCACCTTCGGTCTCGCCATCTTCTGTGTCACCTTCAAGACCTTCCCCTGCTT
CCCAACCTTTGTGCGTCAAATTATCAGCGATTTCGGTGTCCTCATCGCCATTGTGTTGAT
GGTTGTGGTCGATTATCTGCTCGGACTTCCAACACCCAAACTGACAGTGCCAGATGAGTT
CAAGCCTACCCGCTCTGACCGAGGCTGGCTCATCAACCCTGTCTCTGACAAGAACCCCTG
GTGGTTGGCTCTTGCTGCCGGTCTTCCCGCCATCATTGGCACCATCCTCATCTTCATGGA
TCAGCAGATCACCGCCGTCATCGTCAACAGGAAGGAAAACCTCCTCAAGAAAGGCAAGGG
CTATCATCTTGACCTGTTCGTGCTGTGCATCCTGGTCGCTGTCCACTCTCTGCTTGGACT
CCCCTGGTATGTCGCCGCTACTGTGTCCGCCATTGCCCACATCCAGAGTCTCAGGAAGGA
GTCCGAGTCCACAGCCCCCGGAGACAAACCCGCCTTCCTGGGTGTCAGAGAACAAAGAGT
CACCGCTCTTCTTGTCGGAATCCTCAGTGGCTTGGCTGTACTTATCACAAACGTTCTGAA
GGTTATCCCTATGCCAGTGTTGTACGGCGTGTTCTTCTACATGGGATTCTCAGCCCTCAA
GGGAATGCAGTTTATCGACCGGGTGCTCCTTGTCTTCATGCCCACCAAATACCAGCCCGA
CTACAAGTACCTTCGTCATGTCCGTCTGTGGCGCGTGCATGTCTTCACCTTCGTCCAGCT
CCTCTGCTTGGTGGCTTTGTGGGTCGTGAAGAGCATCAAGTCCATCTCCATCGGCTTCCC
CCTCCTGGTCGTGTTCACTGGCGTTGTCAGGAAGATCTTGGACTGTGTGTTCACCCAATA
TGAGCTGAAATACCTGGACGATATCCTCCCCAACGCTAAGAAAGACAAGGTCAAGGACTC
TGAGAAGAATGAAAAGTCGGAACCAACTTTCAAAAACATTAACGGTAACGGCCTAGACAA
ACACAACATCGTGGGCTCGGACGAGAAGAAACCTGCCTTCTACATCAGCAACGAAAGCCA
CGACTACGACAACGCTTACAAAAGGAAAGGAGAGGGCATCCGAAACAACGCCTTCGACAC
CAAACTGTGATTCACTCAAACAACCAAAGCTATAAATACAACATTGTGACTACGCATGCG
CGACTTCCCTTTCCGGGTACCTATTTACCGACTGGTGTTCATTCGGTAATTTCCGATACC
TTCCGACACTCTCAGTTCATGCAAATTGGAATATCAGCTTCAGTTGATAATCGTATCCGG
AAAATGCAGAATGAATATTATTTGTCATAATTTGGCAGAGCTGTTGTGATGTTTCTATTC
TGTGAAGACATTCTCATGCTCCATGTACATAGACATTTCTTCCAGTGCGTAAAACGCAAA
ACATTACTCAAAGAGATTTCAGCTTTTACACCCAACCACAATTATACCAGCTGATCTATG
TTACGTTTCAAATGTTTAATGCTATGATACACAAGTATAGATAGCACGCCGTTGTCTATT
TTTATACATCTAAGATAGATCTTTTGTACATAAACACTCTCCTACCTTACCTAGAGCTCT
ACCTAACTTCTACTTGAGCCCTACCTTACTTAATCTACATAAATGGCAGTCGGGTATTAC
AATACATATGCGATTCACAACTTTAACACAAGAAAAGTTTAGTAAGGATTTTGGTGTTGC
TTGTTTTTTCAACTTTGAGAAAGTACAAAAACATTTTGGGAAATGTTACATACGTGGGTT
AGCCATGACGAAACAGCATCTCTTTGAACTATTTCTTAGTCTTTCATTGAAATACTTGAG
TGGGTGGTAAAGTTTGAAGTGGGTATTCTATTGTATGTGTATAGACATTGCCTCGCTGTG
AGACACAGCCA
>Contig_222_Coverage_42.36
ATAACAGATACTGTGAAAGTCAGCACTATGGAGCTTGTACATAATCATATTCCCTGAAAT
ATCTTACACAAATTATGCACTTTGTGAACACGAAATATTCAATCATTTACAAGATACAGA
AGCATTAGGACAAGACAACCGAGACACTGAGATATATAATAACTACACCTAGAACTCAAG
AGGGGCTCGTCATCACATCATCCCTAATATCATCCTTAACATCATCTGATCACCATCTTA
ACATCACCTAAGCATCATCTGAACAGCATCTTAATGGCATGTTAACAGCATCTGAATGTC
CTTGTAACGAGGTCAGCGACACAACATAGTAGTAACATAGTCACAGGTCAGACGTCAGAC
AACCATAGCTGGTACCATCAGACCAAAGATCATTCAACTGGGTGTTTCAGCTGGATTCAA
ACCCACAACAATCCAAACAAAAAATGACGGAATTATTATCTACTGCCTAAGGGTTATCTT
GCTTCAACAAGATTGAACTGGACGAATCTGAATTAAACTAGACTGACCTAGTATGTGATG
AAGTTCAACTAGCTGAGAGGGAATAGGTGTTGACGAGCACACCTTTAAGATCTGCCTAGA
ACACCAGTCAATTGTTTCTCTGAAAATAGTAGGAATTAGTCTTCAAAGCTCACTGAATAA
AGTCTAGTGTTACGCAGGTTATATACAAATAGATTATTCTGTACAAGAACATCTCCTTCT
GTTGATGTGATTGGTGTTTACAATGAATTCGTAACAATGCTCAGACATTAATATTCAAAG
TACATGATGGATTATAAACAATACATGAATCTCGCAATTGGCAGTCGGCAGGGC
>Contig_223_Coverage_32.25
GTCGGTAACAGGCACCAGCTGTATCCTGGCAACCAGACAGAATCTCTCACAGAAGTCTTG
CAAAAGGATTTCAATGCTACTCACAATGAAGTGATACTGAAGTTCTACGAAATGAAGGAC
TGGCATTTCTCGGCCAACATCTACCTTGATGTCAAGACATTTGACGATCAGGTTTTCCAG
TATCCAGTGTACTTGTTGAGAGTCAATGGTGCCACTTCCCTGTCAGGAGCCATAACTCTG
TTGGCGGTATGCCTGCTCGCTGGACTGCTACAGAAGGTGTTATGAACATCTGAGATTATG
CAACAAAGTTAAGACAGTACTAAGAGTAGGGAATAAGAAGCTGCAGGTGCTGAAGAGGCA
ACAGCAAGACCAGATCAACTTGACCTCCCCACCACTCACAGCCTGCAGACAGCTGACGAT
ATTAACTGGCTGGATGATATATCAAAAGTTTGCTGAGAAAACCTCAGGAGTTTAGGCAGA
TGATAGTCATAAAAAGTTTACTCTTAAAGTTCGATCTCGAAACGTTCCAGTTTGAAGAAA
CTGAAACTTTCGGAACGTCAAGCCTATTTGGAGAATATTTCTTGCCGGTGTCTTACTGTA
GGCTGCTTTTATTACAATTCAGATCACTGTTGTTTTATAGACTTTTATTCCAGACAGTCT
AAGATCATAATTATCTTTCCATCTCAGCAATAATATTTAAGTTGTGATGGACTTTAAGTG
TTAAATGTTGTTGCCTGAAATCCAGATATGTGTTAAGTGTAATAATTCAGGGAAGACAAC
TCTTTGATAAGCAAAATATATATTTTCTTCATCAGCCTTTCTAATTTTGAAGACCATAGT
TTTTGTATGTACATGTTCTAAAACTGTTATCTGTATCGACTTAAGTTCTTCTTCCTGTAT
TGTGTTGAAATGCATTCTGTCATATTTCAGTTCACCCACCTGTGTGGTGGTATGTTCTTT
TCATACTTATGTTCCTCAGCATGTGTTGTCTAGGTATGTTACATTCTTACTTAAATTCGT
CTCCCTTAGTTTACGGCCGTTCTGTT
>Contig_224_Coverage_58.36
TAATTTATGAACCAGGAGAAGGTCATCATGATGACCACGAGTCGGGAAGCATAGCAGGAT
CTGGTGTCCGCAAGGACGTGAACACCCTTACAAAAGCTGAGACTGACAACCTGAGGGAAG
CACTTCAAGGTGTAATGGACGACCATGGTCCCAATGGCTTTCAAGCCATTGCTGCTTTCC
ATGGAAAACCAGCTTTGTGTCCCATGCCTGATGGTCACAACTACTCATGTTGCACTCATG
GCATGGCTACATTCCCACACTGGCATCGCCTCTACACGAAGCAAATGGAAGATGCATTGA
AGGCTCACGGATCTCTCGTTGGCCTCCCCTACTGGGACTGGACTACTGCCTTTACCCATC
TGCCAACACTTGTCACCGACACCGAAAACAACCCTTTCAACCATGGCCACATTGAGTATC
TCAATGTCGACACAACCCGTTCTCCCAGAGACATGCTGTTCAACGACCCCGAGCACGGAT
CAGAGTCGTTCTTCTACAGACAAGTCCTTTTTGCTCTGGAGCAAACTGATTTCTGCAAGT
TCGAGGTTCAGTATGAGATAACCCACAATGCTATCCATTCCTGGACAGGTGGCCACAGTC
CTTATGGTATGTCCACTCTCGACTTCACTGCCTACGATCCACTGTTCTGGCTACATCACT
CCAACACGGACAGAATCTGGGCTATCTGGCAAGCTTTGCAAGAATACAGAGGACTCCCAT
ACAACCATGCCAATTGTGAGATCCAGGCAATGAAAACGCCCCTGAGGCCTTTCAGTGACG
ATATCAACCATAATCCAGTCACAAAGGCTAACTCAAAGCCGGTAGATGTGTTCGAGTATA
ATCGGTTAAGCTTCCAGTACGACAACCTCATTTTCCATGGGTATAGTATTCCGGAACTTG
ATCACATGCTTGAAGAAAGGAAGAAGGAAGACAGAATATTTGCCGCCTTCCTTCTCAGTG
GAATCAAGCAAAGTGCTGATGTAGTTTTCGATGTATGCCAACCAGGTCACGAATGTGTGT
TTGCAGGCACTTTTGCGATCTTGGGAGGAGAGCTCGAAATGCCCTGGTCCTTTGACAGAC
TGTTCCGCTATGACATCACCAAAGTCATGAAACAGCTGCACCTGAGACACGATTCGGACT
TTACGTTTAGGGTGAAGATTGTCGGCACTGACGAACACGAGCTTCCTTCTGACAGTTTCA
AAGCACCAACTATTGAATTTGAACCAGGGGTACACGACGGAGAGAAACACGACGGTGGTC
ATCATGACGACAGACACTCAGATGTCCTGATCAGAAAAGAAGTTGACTTCCTCTCCCTGC
AGGAGGCCAATGCCATTAAGGATGCACTGTACAAGCTCCAGAATGACAACAGTAAAGGGG
GCTTTGAGGCCATAGCTGGCTATCACGGGTATCCTAATATGTGCCCAGAACATAGTACCG
ACAAGTATCCGTGCTGCGTCCATGGAATGCCTGTGTTCCCTCACTGGCATCGCCTGCATA
CCATTCAGATGGAGAGAGCTCTTAAAAACCATGGTTCGCCGATGGGCATTCCTTATTGGG
ATTGGACAAAGAAGATGTCGAGTCTTCCAGCATTCTTTGCAGATTCCGGTAATGGCAACC
CCTTCTACAAATATCATATAAGGGGTGTGCAACATGAAACAACCAGGGAAATTAATCCTA
GTATCTTTAATCAGACCAAGTTTGGTGAATATGATTACCTATACTACCTGACTCTGCAAG
TCCTGGAAGAAAACTCATACTGCGACTTTGAGGTACAGTATGAGATCCTTCACAACGCCA
TCCATGCCTGGCTTGGAGGATCTGGAAAGTATTCCATGTCTACCCTTGAGTATTCAGCTT
TTGACCCTGTCTTCATGATTCATCACTCTAGTTTGGATAGAATCTGGATCCTTTGGCAGA
AGTTGCAAAAGAGAAGAATGAAGCCTTACTACGCAATAGACTGTGCTGGAGATAGACTAA
TGAAGTCCCCCTTGCATCCCTTTAACTACGAAACCGTCAATGAAGATGAGTTCACTCGAA
TCAACTCTTACCCAAACATAGTGTTTGACCACTACAGGTTCAACTATGAATACGATAACT
TGAGAGTCAGAGGTCATGACATACATGAGCTTGAAGAGGTACTTGAGGAATTAAGACACA
AAGATCGCATATTTGCTGGTTTTGTTTTGTCGGGCTTACGGATATCAGCTACAGTGAAAG
TATTCATTCATTCGAAAAATGCAACAAGTCACGAAGAATATGCAGGAGAATTTGCAGTTT
TGGGAGGTGAGAAGGAAATGCCATGGGCATATGAAAGAATGCTAAAATTGGACATCACCA
ATGCTGTGAATAAGCTTCACCTGAAAGATGAAGACATCCGTTTTAGAATGGACGTTACTG
CCTACAACGGTGACATTGTTACTACCAAGCTGTCTCAGCCATTCATCGTCCACCGTCCAG
CTCATGTGTCTCACGACAT
>Contig_225_Coverage_35.48
CAGCCAGTGTTTTGGACTTGGAGTTATGTATAAGAGCACCGTATTCCCTCATCTTTGTTG
GTGGCTAAAAACTACTGACTGAGGTCTCAACACTCGTGGATTATGATATTTATTTTCTCT
CTGCCCACTGTTAAGCCCACCTTGGTCCTGTGTCCTGCAATATGACTGTGGAATGTACGT
TAGATCTGCCTAGTTGACGGAGTTATCAGTAAGTCTTGTGCCTTGTCGTCTGCCCTGTCG
GCCATGTTTACAGGTACAGGTATCCACAACTCGAATTAAAATGTTATCGAAAGTGAGCTA
TTAAAATGCTGCATTGACAGAGCGAAAAGAAAACCTTTGAGTGCTTTCGTAACTCTAGCT
CTAAAAGAGAAAAATATATTTCGTAATCCATCTCTGGCAGAGCAAAAAGAGTCTTTCGCA
ACTCTGGGTCCATCAGACATTGACTTTTGTCATTGAGGGAAATCTCTTTTTGCATTTCAA
CAGCATGTTCATCACGTCTGTGAATGAATGATACACAAAAAAGTGCACAGAAGGCTCCTT
TCGATTTGATTTTATGATTCTGCGCCGAGTACCTGAGGGTTTCTGATCATCCCAACGCCC
AACCATGTGTGTGTTAATCCAGAGTTAGCCGAAAAGTGTAAATTGTTACTTAACATGTTT
GGCTCTGTACTATAGCCAGTTTAAATAAGGTTGAAGTTATT
>Contig_226_Coverage_57.37
TGCGGCAACTATAACAACGACGACAAGGACGACTGGACGATAGGACCAGGATGTCCAAAT
GCAGGCCAGATCACAACCAACAATAATGAATTCGGCACCTCATGGGCATCGGAAACGTCA
GCAAAACGCAGTCCCAAGTGTAAGCGTGACTGCGATGAGCCACCGTCCATGAATCCTCCC
TGTGGCATGAGTCAGCAGATGGCGGCCATGATGTGTGGCTATCTCCTTGGACTGAGGACA
TCCGTCTTCAAAGACTGCATCCCTAAGATCAACTCCATCATCATGGAGGGGTTGTACAGA
AGCTGCAACATCGACATGTGCCGCTCGCCCCAGTCAGCCATGGACAACATGTGCGCCACC
GCAGGGAGGGTGGCTGACGAGTGCCGCGCTATAGGAGAACAGATTCCGGTATGGAGGAAC
GCCAATGGTCTCCGTTGTGGGGAATCGTGTGGGGAGAACATGGTATACAGTGTGTGTGGT
GGTATGGCCGACACCGACCCAGGTCCGGTACAGACGTGTCTTGGGATGCTGACCAACACC
ACGGAAGTCCCGTCCAAGTCGTGTTTGGACGGCTGCTTCTGCAAGGACGGGTACTATAAG
GACAAGGACCACTGTGTGCCCGCGGCGGAGTGTGGCTGTATCTACGAGGAGAACGGCACG
ACCACCTACATGGAGGCTGGGGAGACGGTCGTCAATGATGGGTGCGGAGCGTACAGAATC
TGCAATGAAGGCAACGTGTTCAACAACAAGTCCCTCGTGTGTGACACCGACGCCGAATGT
GATCTTAACCTAGAACTAGGTGTCTACGGTTGCCACTGCAAAGCTGGATTCATGGGCGAT
GGCGAGAAGTGCGAAAAGGATCCATGTTACAACGTCAACTGCAGCAAGAACCAGGAGTGC
AAGGCGGGCAAATGTGTCTGCAAGATGGGCTACACTGCGGACTGCGAGACGTGTGTGGAT
ATCGACGAGTGCGCCACGAGGACACACAACTGCACCAAGCCAGGCCAGGCGTGCAGGAAC
ATCGATGGCGGGGCGGAGTGCATCTGTAAGGAGGGCTATTATGGCGTGGAGGACTTCTGT
CTCGATTTTGACGAGTGCGCCACAGGGAAAGACAACTGCCCTCCAAACTCTGAGTGCAAG
AACACAAGAGGCGGGTTTGAGTGCGTGTGTTGCGCGGGCTTCAAGAAGCAGGGTCTGCAA
TGTGCCAGTGACGGCTCGGGTTTCGAGAATGTTGGCAATGGAACAATATGCTGTTCCTGC
TTCGGAGAGTCGTGCAGCAACCCAGGAAAGGTTTGTGGAAGTGACGGGAAGACTTACAAT
TCTGAGAAGGAACTGGTCATCAAAGCCTGCAAGAACCAAAACTTCGTGGAGAAATCCTAC
GACGGTCCATGCAGAGATGACTGTGCCAACACGCAGTGTGAGCTGCCCAGCCAGGTGTGT
GTGGTGGAGAACGGCAAGGCAAAGTGTCAATGCCCCGTGTGTACGGAGTCGGAGGCCAAT
GTTACAATAGAGGCAGTGTGCTCCTCTACTCACCTGATGTTCAAGAGCAGGTGCGACTTT
GATAAGTATACGTGTGGCATCGGCAACTCGGAGATCACCATCGTCTCCACTGGCAAGGCA
TGTGAAGGATCTGGAGCAGGTTATCCTATGGCACAGTGGGGACCATGGGGACCCTGCAGT
GTCACATGTGGTACTGGGTTCGAATCAAGGACACGTGTTCCCCTTGGCAACGCTTTAGAC
TCCAATGGCAACCCGCTGAAGGAGACGGCCATCGCTTTGTGCTACAGGACATGCCCAGAA
GGACCCTGCACTGCCACCACGTGCCCCAAGGCCCAGGTGTGTGTTTCCAACAATGAGACC
TCTTCAACAAACTGTACCTGCCGCAAGTGTGACAACCGCGGCTATGACCCCGTCTGCGGT
CGCGTGGGCAACTTCGTCAGGACCTACGTCAACCTGTGCGAGCTGGAGAAGGACGCCTGT
GTCAAGAGCCTGCCCATGACAATTGTACAGGATTTCGCTTGTGAAGTTAAACCAGTGAAC
TGCTCCAAGATGGCAGCATGGGGGTCCAGGAAGGACGACAAGGGGTGCGAGTCCATCTTC
ATGGACTTCGGTCAGTGCGGGGGAGGTTGTGGACAGATAGCAACTAAGTGCTGCACGCCC
AAAGTTGAACAACAGTCCATACAAGTCAAGTGTATTGGACAAACAGCCTACAATACAACT
TTGGATGTTATAACCAGCTGTCAATGTGAGGAAACCAATGCTCCACGCAGCACGTCGGAA
ACCAGCAATTTTTAAGCTAGGTTGTCTCCCCTTCCTTACACTGGATGGAGGCTGTAGATA
CACTGTTCAAGCCTCTACATCACGTCGTACAGTGTTGTGAAACCAACCGATTCCAAGATA
GTGTGTAAATAGGGAATATCGTTTTGATGACGTGAATTAGAAAAATATGTTATGAGTTTC
AACATGTTCCTTATATAAGGCCAAATACTTATTTTTGAAAATCATTTATGATTAAAATAT
GAATATGTGCAGCTTTCTGGTGTCAATAGCAACGTTGCCAAGCCGACGAAAT
>Contig_227_Coverage_39.84
TCAGAAGATCCACCCACAGACAATCATTGCTGGCTGGAGGAAAGCTGTGGATGAGGCCAG
GAATGCACTCAAGAAAGTAGCCCGGGATCATGGCAAAGATCCTGCCAAGTTCCGAGCAGA
CCTGATGAACATTGCCAGAACTACATTGAGCTCCAAGATCCTCACACAACACAAAGACTA
CTTCTCCAACTTAGCAGTAGATGCTGTTCTCCGATTAAAGGGAAGTGGCAATCTCGATGC
TATCCAGATCATAAAGAAGCTTGGTGGTCAACTCCAAGACTCCTACCTAGAAGAAGGGTT
TTTGCTTGACAAGAAAATAGGTGTAAATCAGCCAAAGAGAATTGAGAATGCCAAGATCTT
GATTGCAAACACACCTATGGATACAGACAAGATCAAGGTTTTTGGAACAAGAGTGCGAGT
TGATGCTGTGTCAAAGGTGGCAGATTTGGAGATAGCAGAGAAGGAGAAGATGAAGGAGAA
AGTCAACAGAATTGTCAGCTCAGGTTGCAACGTCTTTATCAACAGACAACTCATCTACAA
CTACCCAGAGCAGTTGTTTGCTGATGCTGGAGTGATGGCCATCGAGCATGCCGACTTCGA
GGGTGTAGAGAGACTGGGCCTTGTCACAGGTGGTGAGATCTTCTCCACATTTGACAACCC
TGAACCTGAAAAGCTTGGTAGATGTGATCTTATTGAGGAAGTCATGATTGGTGAAGACAA
GCTCTTGAAGTTCTCAGGTGTGAAGCTGGGTGAGGCATGTTCCATCGTACTCCGAGGAGC
AACACAACAGATTCTGGCTGAGGCAGAACGCTCCCTCCACGATGCCCTCTGTGTACTGTC
TCAGACTGTGAAGGAAACACGTACAGTGTTTGGAGGAGGCAGCTCTGAGATGTTGATGGC
TGATGCAGTGAGCAAGCTTGCTGCCAAGACTCCAGGCAAAGAGGCGGTGGCGATGGAAGC
CTTTGCCAAGGCACTCAGGATGCTGCCCACAACCATAGCTGATAATGCAGGTTACGACAG
TGCCGACCTTATTGCCAAACTCAGAGCAGTCCACACAGAAGGGAAGCACACGTATGGCCT
CAATATGGACCAAGGTAAAATTGATGACATGGAGAAGAATGGA
>Contig_228_Coverage_33.68
GGAAAGTGTACCAAGCATGTGACCACGATAATAACGGAAGAATTGTGCACAGAAACTGGA
ATGGTTCTACGCAGGGTTTGTCAACACCAATGACTCGCTTCAAGCCGATGGGGAGAATCG
AACCTTGATCTCTGGTGCAGAGCGAACGCCTAACACACTGTACTACCCGTATTGGCATGT
CGGACACGTGCGGTATATATTGGTCTCCGAGTATGTCGATGTCAAGTCCCGGTGGTCACG
TGTCGCTGTTTCCTGTGCACGTTTATCAGTCATCACATCGCGTGGGAGACTTGTTAAAGT
GGGGCTTGTGTATACATTGTCCATGGAGCGATTTCAAAGTAAACATTTTCGGCGCCGAAT
AAATAACCATTTTTAGTTCACCGGCAATATGGAGACCAAATTGTTACCTTTTAATAACAC
TGCATTTTAAAAAAGTGCACAAACAGCAGGAAGAAAATAAATAGCAACAGCAAACACTAT
CATCAGGTCATTCATACACAAATATCTGGAGGAAACACAATTGGAAGGAGAGTGCTTACT
TTCCATCAAGCTTCTTGTAAAGCTATCGTTTCTTCTGTACGGGTGTTTCTAAACTCCAAG
GAAAAAGGTTTTGTCATCTAATGTCACTAGTTGGCACACACTAAGATCGACTTACAAATT
CCCTTACAAATCGGCCAAAGTTTGTTTTGCATTTTCA
>Contig_229_Coverage_113.62
CCGCCATCCGCCATTTTGAAGCAGTTCTGATAATTTCTGTCTGCCGAAGTTGAAACTTAA
CATTGCCAAAGAGTGTCAAAATGGGTACTGAAAAACAGAAGTTTGTTGAAAAGGCCAAAA
TAGCTGAACAAGCTGAAAGGTATGATGACATGGCAGCAGCGATGAAACAGTGCGTGGAGT
GCTGCACAGGCAAGACATCTGACATTCTTACCAACGAGGAAAGAAACTTGCTATCCGTGG
CATACAAAAATGTCGTTGGTGCACGCCGTTCTGCATGGAGGGTCATTAGTAGTATCGAAC
AGAAAGGTGATATGGCAGGAGGAGAAGGTGCAGAAAGAAAGCAAGGGATGGCAAGAACCT
ACCGAACTAAAGTGGAAGAGGAGCTGAAAAAAATCTGTGAGGAAGTGTTGGAATTGCTGG
ATAAACACTTAATTCCCCAGACAAAAGAAGATTCCTCTGATGTGAAGGCTGGCAATGCTA
AAGACAACAAGAATGATAGTCGAGTCTTCTATATGAAAATGAAGGGGGATTACTACCGGT
ACTTGGCCGAAGTCAGGTCAGGGGAAGACAGGGCAGTTATCGTAGAAAAGTCTGAAACAG
CTTACAAGGAAGCAAACGAGACGGCTGCAGCGAAAATGGAGCCAACTCATCCCATCAGAT
TAGGACTGGCTCTAAACTTCTCTGTATTTTACTATGAAATTGCCAACAATCCAGAAAAGG
CTTGTCAATTAGCGAAAAGTGCATTTGATGAAGCTATTGCCATGTTAGATACACTTTCAG
AAGAGTCTTATAAGGATAGCACATTGATAATGCAGCTTCTCAGAGATAACCTTACGCTGT
GGACCTCTGATGCACAAGGAGACGATGGAGAAATGGGTGAACAGCACGATCAGCAGTGAG
ACAGATCCAGCCTAGCTTTGTTGGCCGTCTGCAGCTGCTGCTGCCAGTGGCATGAGGGAG
GGAAGGTGGCTGGGAGGGGGAGGTAGTGGTGACTGCAGCGCACATACTCTGATGGACATT
AAGACAAGACATGCAGACAGATAGACAGTTGTTGGTTTGCCATCTCAGGCACTGCAGGAT
CCATCGCCATTTAGGATTGATTCGTTGATCATTGCGTTGGTCACTTTTATACAGCAGACA
[truncated: 6,290,238 more chars]
