# Supplementary material for: Transcriptome characterization of the South African abalone Haliotis midae using sequencing-by-synthesis
Source: BMC Res Notes. 2011 Mar 11;4:59. doi: 10.1186/1756-0500-4-59 (PMC3063225; doi:10.1186/1756-0500-4-59)
Supplement: Additional file 2 — Top BLAST matches from NCBI NR database. BLAST results against the Genbank non-redundant (NR) protein database for all the contigs with a cut-off E-value of 10-3 are shown. [file 1756-0500-4-59-S2.XLS]

## Sheet: ADDITIONAL FILE 2
Sequence_Name	Sequence_Length	Sequence_Description	E-Value	Similarity	Score
Contig_6_Coverage_98.81	2424	PREDICTED: hypothetical protein [Saccoglossus kowalevskii]	0	67	712.99
Contig_7_Coverage_50.94	3109	serine threonine-protein kinase lats1	0	83	654.055
Contig_8_Coverage_51.05	3473	hypothetical protein DAPPUDRAFT_208250 [Daphnia pulex]	0	68	1198.34
Contig_11_Coverage_72.37	2155	vitellogenin [Haliotis discus hannai]	0	90	873.233
Contig_13_Coverage_47.62	1833	cg8036- isoform b isoform 1	0	80	771.155
Contig_19_Coverage_37.78	1779	PREDICTED: predicted protein-like [Saccoglossus kowalevskii]	0	81	714.916
Contig_26_Coverage_110.61	2602	rna-binding protein	0	84	644.81
Contig_27_Coverage_66.39	3569	heavy polypeptide a	0	92	1005.36
Contig_32_Coverage_54.43	2132	hypothetical protein BRAFLDRAFT_131988 [Branchiostoma floridae]	0	93	757.673
Contig_37_Coverage_38.85	1717	succinate dehydrogenase subunit flavoprotein	0	89	750.355
Contig_41_Coverage_41.63	1691	beta-catenin [Crepidula fornicata]	0	95	980.704
Contig_63_Coverage_49.45	1804	hypothetical protein BRAFLDRAFT_119852 [Branchiostoma floridae]	0	88	796.964
Contig_65_Coverage_52.50	1728	hypothetical protein BRAFLDRAFT_98992 [Branchiostoma floridae]	0	91	660.603
Contig_74_Coverage_41.84	1259	alpha amylase 1	0	93	705.671
Contig_85_Coverage_64.22	2501	valosin containing protein-1	0	96	1015.76
Contig_96_Coverage_80.34	2290	protein phosphatase catalytic gamma-like isoform 1	0	98	667.922
Contig_100_Coverage_34.19	1947	alpha amylase 2	0	93	1217.99
Contig_115_Coverage_80.31	1904	prohormone convertase 1	0	97	1160.59
Contig_144_Coverage_44.28	1840	glycogen phosphorylase	0	86	828.935
Contig_147_Coverage_86.09	1853	asparaginyl-trna isoform cra_b	0	83	790.415
Contig_158_Coverage_163.09	2001	hypothetical protein DAPPUDRAFT_99081 [Daphnia pulex]	0	86	676.781
Contig_185_Coverage_60.55	1961	nonmuscle myosin ii	0	85	672.929
Contig_192_Coverage_121.64	1778	hypothetical protein BRAFLDRAFT_115608 [Branchiostoma floridae]	0	88	698.353
Contig_199_Coverage_131.81	2329	heat shock cognate protein 70	0	99	1130.16
Contig_217_Coverage_63.11	1478	AF484962_1alpha-actinin [Biomphalaria glabrata]	0	96	822.002
Contig_221_Coverage_65.00	3131	electrogenic nbc-like protein	0	71	778.474
Contig_224_Coverage_58.36	2479	hemocyanin [Haliotis tuberculata]	0	96	1580.07
Contig_235_Coverage_61.21	1892	hypothetical protein DAPPUDRAFT_315656 [Daphnia pulex]	0	91	641.728
Contig_288_Coverage_39.34	1295	GJ24070 [Drosophila virilis]	0	98	783.097
Contig_327_Coverage_106.12	1427	beta -glucan binding protein	0	90	765.377
Contig_356_Coverage_58.35	1675	chaperonin containing subunit 5 -like	0	91	655.596
Contig_379_Coverage_224.47	2549	heat shock protein 90	0	99	802.742
Contig_387_Coverage_187.10	1453	myg_suldi ame: full=myoglobin	0	98	736.487
Contig_415_Coverage_131.46	2884	muscle myosin heavy chain	0	81	956.436
Contig_417_Coverage_150.92	1578	cathepsin l-like cysteine proteinase	0	96	660.988
Contig_419_Coverage_52.47	2251	beta chain spectrin	0	76	833.173
Contig_434_Coverage_49.18	2870	pyruvate kinase	0	85	774.622
Contig_438_Coverage_81.60	1628	atp-dependent rna helicase ddx5	0	88	751.51
Contig_460_Coverage_115.96	2092	sec61 alpha 1 subunit	0	96	893.649
Contig_530_Coverage_47.20	1559	t-complex protein 1 subunit eta	0	91	692.575
Contig_601_Coverage_145.77	3200	Filamin-C [Harpegnathos saltator]	0	63	736.873
Contig_681_Coverage_64.70	3328	alpha spectrin	0	86	1441.02
Contig_687_Coverage_56.64	1571	chaperonin containing tcp1	0	98	869.381
Contig_699_Coverage_44.70	1969	angiotensin-converting enzyme	0	73	709.138
Contig_756_Coverage_203.11	1781	adenosylhomocysteinase [Schistosoma mansoni]	0	88	716.842
Contig_781_Coverage_94.20	2767	sarco endoplasmic reticulum calcium atpase isoform c	0	93	1524.22
Contig_862_Coverage_83.44	1627	hypothetical protein BRAFLDRAFT_287788 [Branchiostoma floridae]	0	89	724.546
Contig_911_Coverage_289.02	1929	atp h+ mitochondrial f1 alpha subunit	0	92	893.264
Contig_932_Coverage_96.14	1720	retinal dehydrogenase	0	83	667.152
Contig_936_Coverage_75.50	1302	b- -glucanase	0	92	658.677
Contig_972_Coverage_153.54	3671	muscle myosin heavy chain	0	85	1524.22
Contig_996_Coverage_80.19	2351	ornithine decarboxylase	0	98	874.774
Contig_1033_Coverage_68.80	2121	muscle myosin heavy chain	0	84	1004.59
Contig_1038_Coverage_172.86	2233	eno_lolpe ame: full=enolase ame: full=2-phospho-d-glycerate hydro-lyase ame: full=2-phosphoglycerate dehydratase	0	89	691.419
Contig_1089_Coverage_72.63	1346	spliceosome rna helicase bat1	0	96	739.184
Contig_1091_Coverage_49.91	1522	macrophage expressed protein [Haliotis diversicolor supertexta]	0	98	1008.82
Contig_1254_Coverage_398.27	1527	tubulin beta chain-like	0	99	834.713
Contig_1271_Coverage_382.85	2936	poly a binding cytoplasmic 1 isoform 1	0	79	837.41
Contig_1462_Coverage_500.36	2812	elongation or family member (eft-2)	0	83	1253.43
Contig_1553_Coverage_223.02	1892	cellulase [Haliotis discus]	0	68	679.093
Contig_1591_Coverage_67.80	1192	eIF3e [Aplysia kurodai]	0	89	655.21
Contig_1667_Coverage_85.25	2254	aldehyde dehydrogenase 2 family	0	87	774.237
Contig_1843_Coverage_115.60	1529	muscle myosin heavy chain	0	89	689.493
Contig_1954_Coverage_184.99	1402	alpha tubulin	0	96	762.296
Contig_2116_Coverage_1,454.41	2102	cytochrome b	0	98	711.449
Contig_2694_Coverage_84.86	1549	PREDICTED: similar to aconitase, mitochondrial [Nasonia vitripennis]	0	87	666.766
Contig_2899_Coverage_345.90	1687	atp synthase beta subunit	0	90	802.357
Contig_3034_Coverage_2,315.60	2137	paramyosin [Haliotis discus discus]	0	93	1013.06
Contig_3676_Coverage_532.74	1392	actin a1	0	99	736.102
Contig_3754_Coverage_72.50	1481	beta-tubulin [Crassostrea gigas]	0	99	804.283
Contig_7947_Coverage_710.56	2497	nadh dehydrogenase subunit 5	0	96	722.62
Contig_7981_Coverage_54.51	2337	hypothetical protein BRAFLDRAFT_259732 [Branchiostoma floridae]	0	73	739.954
Contig_9866_Coverage_1,825.16	1830	elongation factor 1 alpha	0	98	848.581
Contig_17881_Coverage_45.17	2632	twitchin [Mytilus galloprovincialis]	0	78	1055.05
Contig_19332_Coverage_83.30	1053	alpha 1	0	98	674.085
Contig_20046_Coverage_82.25	1106	alpha tubulin	0	99	690.263
Contig_20535_Coverage_113.63	1216	vitelline envelope zona pellucida domain protein 26	0	93	652.129
Contig_20778_Coverage_83.13	1124	PREDICTED: GL12416-like [Saccoglossus kowalevskii]	0	99	694.886
Contig_22473_Coverage_117.86	2153	thioester-containing protein-f	0	70	675.241
Contig_22489_Coverage_54.23	1792	cndp dipeptidase 2 b	0	86	724.161
Contig_22491_Coverage_526.68	1795	briggsae cbr-eft-2 protein	0	87	709.138
Contig_22494_Coverage_424.68	2107	AF183909_3catchin [Argopecten irradians]	0	87	680.248
Contig_22509_Coverage_211.81	1535	thioester-containing protein	0	77	655.981
Contig_22534_Coverage_240.72	1632	achain placopecten striated muscle myosin ii	0	84	798.119
Contig_22537_Coverage_1,047.82	2700	cytochrome c oxidase subunit i	0	97	867.455
Contig_22540_Coverage_38.70	2016	alpha amylase 2	0	93	1186.79
Contig_22546_Coverage_203.44	1168	tubulin alpha-1 chain	0	94	701.434
Contig_5_Coverage_101.84	2394	fatty acid synthase isoform 2	1.94259e-179	69	634.41
Contig_8561_Coverage_52.31	1674	protein phosphatase regulatory subunit alpha	6.8829e-178	91	628.632
Contig_58_Coverage_175.42	1763	translation initiation factor helicase	7.36504e-178	90	628.632
Contig_5071_Coverage_689.41	2856	collagen pro alpha-chain	6.50005e-177	94	626.32
Contig_5603_Coverage_232.73	1023	tubulin subunit beta	2.0888e-175	98	619.387
Contig_171_Coverage_56.65	1905	protein phosphatase 2 (formerly 2a) catalytic alpha	6.64599e-172	100	608.986
Contig_256_Coverage_63.53	1611	cystathionine-beta-synthase [Haliotis discus discus]	9.20774e-172	99	608.216
Contig_193_Coverage_64.51	2250	gdi-1 gdp dissociation	1.38672e-171	82	608.216
Contig_1823_Coverage_52.90	1079	hypothetical protein BRAFLDRAFT_114745 [Branchiostoma floridae]	1.29178e-170	95	603.594
Contig_645_Coverage_85.03	1297	vitelline envelope zona pellucida domain protein 29	1.29542e-170	91	603.979
Contig_59_Coverage_63.79	1410	hypothetical protein DAPPUDRAFT_230717 [Daphnia pulex]	4.67373e-169	90	598.971
Contig_317_Coverage_62.04	1677	angiotensin-converting enzyme	7.62637e-169	72	598.586
Contig_504_Coverage_72.88	2337	phosphoenolpyruvate carboxykinase cytosolic	1.49776e-168	82	598.201
Contig_618_Coverage_297.34	2438	hypothetical protein BRAFLDRAFT_57135 [Branchiostoma floridae]	2.05297e-168	91	597.816
Contig_210_Coverage_167.30	1106	vitelline envelope zona pellucida domain 2 type 7 protein	2.12685e-168	94	596.275
Contig_22362_Coverage_1,062.88	913	beta-actin 2	4.55608e-168	99	594.734
Contig_206_Coverage_59.86	1463	selenophosphate synthetase	1.19822e-167	91	594.349
Contig_1529_Coverage_49.98	982	antistasin-like protein	6.33259e-166	91	587.8
Contig_929_Coverage_400.60	2831	hexokinase [Crassostrea gigas]	6.66665e-166	81	589.726
Contig_21565_Coverage_413.80	1412	actin a1	6.9933e-165	99	585.104
Contig_141_Coverage_191.92	1052	vitelline envelope zona pellucida domain 2 type 1 protein	1.01587e-164	95	583.948
Contig_1474_Coverage_70.84	1340	beta-glucosidase [Corbicula japonica]	1.34969e-162	75	577.4
Contig_24_Coverage_49.13	2593	Mnk [Aplysia californica]	3.07571e-162	78	577.4
Contig_1178_Coverage_117.64	1037	vitelline envelope zona pellucida domain 10	4.60707e-162	94	575.089
Contig_1022_Coverage_70.13	1171	galectin 4-like protein transcript variant	1.61461e-161	96	573.548
Contig_7159_Coverage_531.36	1323	rl4_ureca ame: full=60s ribosomal protein l4 ame: full=l1	3.26973e-161	87	572.778
Contig_227_Coverage_39.84	1123	unnamed protein product [Tetraodon nigroviridis]	5.74282e-161	87	571.622
Contig_18362_Coverage_211.06	891	PREDICTED: GL12416-like [Saccoglossus kowalevskii]	8.90996e-161	99	570.466
Contig_1216_Coverage_60.92	1107	major vault	9.61112e-161	87	570.852
Contig_22325_Coverage_818.52	909	cytoplasmic actin	2.6611e-160	97	568.926
Contig_3129_Coverage_84.97	1541	arginine kinase	3.40817e-160	88	569.696
Contig_132_Coverage_67.70	1564	predicted protein [Nematostella vectensis]	7.75678e-160	81	568.54
Contig_1417_Coverage_34.77	1109	pannexin 3	6.88779e-159	87	564.688
Contig_559_Coverage_34.77	822	selenium-binding protein	1.2284e-158	98	563.148
Contig_22676_Coverage_758.69	1494	cytochrome c oxidase subunit i	1.37569e-158	97	564.303
Contig_20429_Coverage_799.65	1613	fructose- 6-bisphosphate aldolase	1.97904e-158	87	563.918
Contig_22549_Coverage_556.23	2670	cytochrome c oxidase subunit i	2.80321e-158	97	564.303
Contig_16314_Coverage_468.37	1749	receptor of activated protein kinase c	4.92357e-158	90	562.762
Contig_61_Coverage_56.69	3208	membrane alanine aminopeptidase-like	2.92333e-157	56	561.222
Contig_6452_Coverage_166.50	878	AGAP010971-PA [Anopheles gambiae str. PEST]	3.39059e-157	99	558.525
Contig_408_Coverage_25.14	1287	proteasome ( macropain) 26s non- 1	1.79729e-156	91	556.984
Contig_19706_Coverage_39.87	1097	AF484962_1alpha-actinin [Biomphalaria glabrata]	7.01263e-156	92	554.673
Contig_7714_Coverage_124.50	1328	endo-beta- -glucanase	1.5787e-155	76	553.903
Contig_78_Coverage_64.11	1063	vitelline envelope zona pellucida domain protein 21	4.35906e-155	88	551.977
Contig_119_Coverage_49.12	1855	thioester-containing protein	7.10771e-155	66	552.362
Contig_106_Coverage_46.46	1388	electrogenic nbc-like protein	1.85984e-154	75	550.436
Contig_2169_Coverage_54.94	993	aconitate mitochondrial	3.29541e-154	93	548.895
Contig_166_Coverage_59.33	1376	predicted protein [Nematostella vectensis]	5.34365e-154	87	548.895
Contig_933_Coverage_123.53	933	glutamine synthetase	5.61298e-153	89	544.658
Contig_21041_Coverage_70.42	2099	staphylococcal nuclease domain containing 1	2.49908e-151	77	540.806
Contig_6754_Coverage_70.66	1478	predicted protein [Nematostella vectensis]	1.35377e-150	82	537.724
Contig_22499_Coverage_35.51	962	phosphoserine aminotransferase 1 isoform 1	4.69712e-150	95	535.028
Contig_4144_Coverage_158.87	1250	cathepsin d isoform 1	2.6538e-149	81	533.102
Contig_696_Coverage_34.29	1046	glucose-6-phosphate isomerase	4.54389e-149	86	531.946
Contig_200_Coverage_47.00	1633	ribophorin ii-like	4.96628e-149	74	532.717
Contig_22331_Coverage_1,294.50	1295	nadh dehydrogenase subunit 1	1.06487e-148	94	531.176
Contig_9471_Coverage_773.26	835	ribosomal protein l	2.03008e-148	99	529.25
Contig_18303_Coverage_1,203.58	1165	actin a1	7.74742e-148	99	528.094
Contig_1384_Coverage_214.23	1292	voltage-dependent anion channel 2-like protein	8.9716e-148	98	528.094
Contig_146_Coverage_198.36	2046	predicted protein [Nematostella vectensis]	1.61843e-147	62	528.094
Contig_1447_Coverage_830.54	1678	actin a1	3.69254e-147	99	526.554
Contig_579_Coverage_216.36	1873	predicted protein [Nematostella vectensis]	1.61139e-146	62	524.628
Contig_313_Coverage_49.57	2863	in family member (ttn-1)	1.32521e-145	54	522.316
Contig_440_Coverage_36.66	1130	bifunctional 3 -phosphoadenosine 5 -phosphosulfate synthase	2.00505e-145	89	520.005
Contig_1246_Coverage_58.02	1587	3-ketoacyl- thiolase peroxisomal	2.08877e-144	78	517.309
Contig_57_Coverage_127.05	1979	glucose dehydrogenase	1.36655e-143	64	514.998
Contig_841_Coverage_87.07	1229	endo-beta- -glucanase	4.7242e-143	72	512.301
Contig_5060_Coverage_91.15	1023	catalase [Haliotis discus discus]	1.04632e-142	93	510.76
Contig_320_Coverage_67.97	1062	vitalline coat protein c	1.45075e-142	86	510.375
Contig_1145_Coverage_76.96	1111	vitelline envelope zona pellucida domain 7	1.00101e-141	81	507.679
Contig_1654_Coverage_44.73	1660	glucan ( -alpha-) branching enzyme 1-like	1.74934e-141	83	507.679
Contig_3131_Coverage_134.58	1199	endo-beta- -glucanase	9.483e-141	75	504.597
Contig_10_Coverage_43.98	2117	hypothetical protein BRAFLDRAFT_268046 [Branchiostoma floridae]	4.46359e-140	70	503.442
Contig_103_Coverage_45.57	1400	achain crystal structure of seabream antiquitin and elucidation of its substrate specificity	5.86585e-140	85	502.286
Contig_11134_Coverage_137.01	1012	vitelline envelope zona pellucida domain protein 23	1.38763e-139	89	500.36
Contig_30_Coverage_73.22	3399	neuron-specific staufen	6.50935e-139	65	500.36
Contig_18995_Coverage_877.25	774	actin a1	9.72087e-139	100	496.893
Contig_39_Coverage_59.52	1303	hydroxyacyl- dehydrogenase 3-ketoacyl- thiolase enoyl- hydratase (trifunctional protein) alpha subunit	1.00799e-138	83	498.049
Contig_485_Coverage_238.87	1411	predicted protein [Nematostella vectensis]	1.12279e-138	85	498.049
Contig_168_Coverage_59.30	956	zona pellucida domain a	2.38819e-138	86	496.123
Contig_2317_Coverage_52.03	873	l-3-hydroxyacyl-coenzyme a short chain	2.6816e-138	97	495.738
Contig_2049_Coverage_206.69	1619	calreticulin [Aplysia californica]	5.08684e-138	90	496.123
Contig_22027_Coverage_62.02	1112	hypothetical protein BRAFLDRAFT_130974 [Branchiostoma floridae]	1.14978e-137	79	494.197
Contig_324_Coverage_61.45	1301	catalase [Haliotis discus discus]	1.8945e-137	91	493.812
Contig_337_Coverage_109.80	983	vitelline envelope zona pellucida domain 2	2.12281e-137	90	493.041
Contig_13601_Coverage_31.02	725	hypothetical protein SELMODRAFT_178975 [Selaginella moellendorffii]	7.95098e-137	100	490.345
Contig_1662_Coverage_97.58	860	cellulase [Haliotis discus discus]	1.20521e-135	86	486.878
Contig_98_Coverage_57.75	1200	t-complex 1-like isoform 2	6.60795e-134	91	481.871
Contig_347_Coverage_167.82	1073	hypothetical protein BRAFLDRAFT_60200 [Branchiostoma floridae]	1.25137e-133	96	480.715
Contig_17920_Coverage_491.76	1336	predicted protein [Nematostella vectensis]	6.52048e-133	88	478.789
Contig_22507_Coverage_196.82	1760	catchin protein	2.09782e-132	86	477.633
Contig_1177_Coverage_130.13	1504	temptin [Haliotis discus discus]	3.79932e-132	61	476.478
Contig_2048_Coverage_281.94	1355	translation elongation factor-1 gamma	7.34219e-132	69	475.322
Contig_84_Coverage_42.43	1060	serine threonine-protein kinase pim-3	7.45253e-131	97	471.47
Contig_173_Coverage_34.19	888	coup transcription factor 1-like	1.62692e-130	95	469.929
Contig_22543_Coverage_563.65	1544	muscle myosin heavy chain	1.65641e-130	83	471.085
Contig_319_Coverage_64.64	1628	predicted protein [Nematostella vectensis]	5.13737e-130	89	469.544
Contig_600_Coverage_46.33	1062	hypothetical protein BRAFLDRAFT_275079 [Branchiostoma floridae]	8.27824e-130	83	468.003
Contig_14033_Coverage_1,478.16	1427	catchin protein	1.39817e-128	80	464.537
Contig_175_Coverage_48.45	1571	four and a half lim domains	6.64565e-127	80	459.144
Contig_7855_Coverage_87.76	1800	hypothetical protein DAPPUDRAFT_219239 [Daphnia pulex]	1.7613e-126	78	457.988
Contig_21020_Coverage_66.58	868	cellulase [Haliotis discus hannai]	2.3272e-126	89	456.062
Contig_370_Coverage_39.63	1189	predicted protein [Nematostella vectensis]	2.92715e-126	84	456.447
Contig_729_Coverage_33.15	1078	alpha 1 type iv collagen	6.26593e-125	96	451.825
Contig_447_Coverage_61.09	1335	predicted protein [Nematostella vectensis]	6.5269e-125	74	452.21
Contig_127_Coverage_34.10	835	clathrin heavy chain	9.16638e-125	95	450.669
Contig_5019_Coverage_168.76	877	vm2 [Haliotis asinina]	9.95705e-125	80	450.669
Contig_1630_Coverage_161.15	1812	cytosolic malate dehydrogenase	4.83351e-124	83	449.899
Contig_251_Coverage_46.33	1110	electron transfer flavoprotein subunit mitochondrial precursor	5.51825e-124	88	448.743
Contig_853_Coverage_668.25	1351	myosin heavy chain	8.11026e-123	87	445.277
Contig_4572_Coverage_66.68	777	alginate lyase 2	2.16224e-122	90	442.58
Contig_2535_Coverage_82.61	907	cathepsin l2 cysteine protease	6.43046e-122	79	441.425
Contig_21737_Coverage_1,031.93	880	karg_norma ame: full=arginine kinase short=ak	7.95103e-122	96	441.039
Contig_188_Coverage_61.12	1714	unnamed protein product [Tetraodon nigroviridis]	2.09931e-121	90	441.039
Contig_3098_Coverage_156.15	1150	cathepsin l2 cysteine protease	3.54613e-121	79	439.499
Contig_83_Coverage_32.08	2049	beta-amyloid precursor protein	5.82224e-121	61	439.884
Contig_508_Coverage_29.55	811	protein arginine n-methyltransferase 8	9.87149e-121	91	437.187
Contig_791_Coverage_84.11	687	catalase [Haliotis discus discus]	2.69208e-120	99	435.261
Contig_82_Coverage_64.92	1826	PREDICTED: similar to AGAP007393-PB [Tribolium castaneum]	3.61584e-119	72	433.721
Contig_1559_Coverage_73.55	1647	major vault protein	4.1518e-119	89	433.335
Contig_283_Coverage_75.10	1353	phytanoyl- 2-hydroxylase	5.45772e-119	77	432.565
Contig_12791_Coverage_983.42	1213	ribosomal protein l5	1.35976e-118	98	431.024
Contig_1580_Coverage_28.21	750	glutamine synthetase	2.32423e-118	87	429.098
Contig_3257_Coverage_141.49	748	selenium-dependent glutathione peroxidase	5.13281e-118	95	427.943
Contig_507_Coverage_55.89	2089	gtp-binding protein ngb	1.0526e-117	75	429.098
Contig_389_Coverage_49.26	925	omega class glutathione-s-transferase 2	3.74376e-117	92	425.631
Contig_19158_Coverage_1,397.37	1780	cytochrome c oxidase subunit iii	5.6341e-117	93	426.402
Contig_20951_Coverage_194.90	717	cellulase [Haliotis discus hannai]	1.99852e-116	95	422.55
Contig_134_Coverage_47.85	823	zona pellucida domain protein d	4.43135e-116	87	421.779
Contig_1096_Coverage_40.17	691	glutathione-S-transferase [Haliotis diversicolor supertexta]	5.29564e-116	99	421.009
Contig_22680_Coverage_927.19	1515	tropomyosin [Haliotis discus discus]	6.59232e-116	100	422.55
Contig_4135_Coverage_21.43	1564	lustrin a	6.87453e-116	61	422.55
Contig_615_Coverage_79.44	3446	cysteine proteinase inhibitor-like	2.28133e-115	76	422.165
Contig_1409_Coverage_36.35	742	proteasome alpha type 2	2.34245e-115	100	419.083
Contig_1896_Coverage_27.96	755	endoplasmic reticulum heat shock 70 kda protein	2.42611e-115	97	419.083
Contig_14872_Coverage_445.65	681	alginase [Haliotis discus discus]	2.55536e-115	93	418.698
Contig_675_Coverage_31.70	664	PREDICTED: similar to GF15407 [Hydra magnipapillata]	4.13976e-115	94	417.927
Contig_95_Coverage_33.14	1680	myosin heavy chain cardiac muscle specific isoform 2	1.0842e-114	72	418.698
Contig_2176_Coverage_51.67	1109	thioester-containing protein-c	1.35991e-114	70	417.542
Contig_15115_Coverage_877.13	1199	rs3a_aplca ame: full=40s ribosomal protein s3a ame: full=lysine-rich protein krp-a	4.44052e-114	91	416.001
Contig_21870_Coverage_167.73	664	PREDICTED: GL12416-like [Saccoglossus kowalevskii]	7.81782e-114	99	413.69
Contig_345_Coverage_29.18	785	hypothetical protein BRAFLDRAFT_87657 [Branchiostoma floridae]	8.36949e-114	88	414.075
Contig_22559_Coverage_329.08	2118	glyceraldehyde 3-phosphate dehydrogenase	1.22786e-113	99	415.616
Contig_614_Coverage_33.84	991	hypothetical protein DAPPUDRAFT_306004 [Daphnia pulex]	2.80757e-113	92	412.92
Contig_1658_Coverage_30.93	666	v-atpase subunit a isoform 2	3.91873e-113	97	411.379
Contig_31_Coverage_115.69	2436	PREDICTED: similar to ENSANGP00000012072 [Nasonia vitripennis]	4.21515e-113	90	414.075
Contig_338_Coverage_41.36	967	gelsolin [Suberites domuncula]	4.62428e-113	77	412.149
Contig_9709_Coverage_43.75	1081	thioester-containing protein-e	9.3728e-113	69	411.379
Contig_22748_Coverage_16.61	851	neurofilament protein nf70	1.07702e-112	89	410.609
Contig_1244_Coverage_98.83	916	vitelline envelope zona pellucida domain 4	1.59897e-112	84	410.223
Contig_631_Coverage_40.85	616	beta-1-3 glucan recognition protein	3.57074e-112	98	407.912
Contig_1_Coverage_57.28	3601	PREDICTED: zonadhesin-like [Saccoglossus kowalevskii]	5.54767e-112	49	410.994
Contig_761_Coverage_37.72	848	carbonic anhydrase	9.0551e-112	85	407.527
Contig_2962_Coverage_60.78	857	proteasome beta 5 subunit-like	1.5744e-111	82	406.757
Contig_545_Coverage_27.93	785	hypothetical protein BRAFLDRAFT_255626 [Branchiostoma floridae]	1.74515e-111	84	406.371
Contig_723_Coverage_548.28	1807	40s ribosomal protein s2	3.57727e-111	94	407.142
Contig_89_Coverage_321.02	2320	peroxinectin [Fenneropenaeus chinensis]	6.31861e-111	57	406.757
Contig_209_Coverage_49.15	963	vitelline envelope zona pellucida domain protein 13	7.36153e-111	81	404.831
Contig_502_Coverage_51.95	1485	hypothetical protein BRAFLDRAFT_117231 [Branchiostoma floridae]	1.38133e-110	63	404.831
Contig_150_Coverage_74.32	1508	hypothetical protein BRAFLDRAFT_119024 [Branchiostoma floridae]	1.83995e-110	68	404.445
Contig_495_Coverage_37.11	634	26s proteasome regulatory subunit t4	2.76929e-110	98	401.749
Contig_400_Coverage_55.05	1102	thioester-containing protein-b	3.436e-110	70	402.905
Contig_232_Coverage_39.66	974	nonmuscle myosin ii	4.84983e-110	82	402.134
Contig_129_Coverage_63.88	1013	vitelline envelope zona pellucida domain protein 22	6.70972e-110	83	401.749
Contig_120_Coverage_40.20	864	argininosuccinate synthetase 1	8.81416e-110	85	400.979
Contig_22568_Coverage_702.31	752	ribosomal protein 3 large subunit	8.86451e-110	91	400.593
Contig_1448_Coverage_63.04	978	thioredoxin peroxidase 2	1.09205e-109	99	400.979
Contig_1797_Coverage_455.19	1717	ornithine decarboxylase antizyme	1.84909e-109	98	318.546
Contig_17976_Coverage_45.09	1177	hypothetical protein BRAFLDRAFT_121149 [Branchiostoma floridae]	5.51539e-109	81	399.053
Contig_1125_Coverage_40.83	902	proteasome subunit n3	6.1672e-109	99	398.282
Contig_1718_Coverage_57.42	893	glucose-regulated protein 94	7.90637e-109	89	397.897
Contig_219_Coverage_25.13	1303	temptin [Haliotis discus discus]	1.08698e-108	60	398.282
Contig_3107_Coverage_107.13	1341	actin-related protein 2 3	1.12588e-108	81	398.282
Contig_5339_Coverage_202.62	806	myosin heavy chain	2.49072e-108	85	395.971
Contig_265_Coverage_89.36	2193	ras-related protein rab-1a	3.60995e-108	100	397.512
Contig_1283_Coverage_75.32	899	cathepsin l2 cysteine protease	3.97294e-108	76	395.586
Contig_5956_Coverage_62.46	1073	cellulase egx1	4.05364e-108	70	395.971
Contig_20776_Coverage_648.79	691	alginate lyase	6.95955e-108	94	394.045
Contig_1280_Coverage_57.71	696	achain crystal structure of rigor-like squid myosin s1	1.21022e-107	90	393.275
Contig_137_Coverage_73.18	1198	gtp-binding nuclear protein ran	1.37856e-107	100	394.43
Contig_153_Coverage_33.25	1116	2-oxoglutarate dehydrogenase, putative [Pediculus humanus corporis]	2.78248e-107	78	393.275
Contig_21861_Coverage_142.89	888	thioester-containing protein-f	4.31706e-107	78	392.119
Contig_18998_Coverage_15.27	806	neurofilament protein nf70	8.02316e-107	89	390.963
Contig_5586_Coverage_647.82	684	alginase [Haliotis discus discus]	9.82693e-107	93	390.193
Contig_278_Coverage_32.02	688	dihydrolipoyllysine-residue succinyltransferase component of 2-oxoglutarate dehydrogenase mitochondrial	8.38599e-106	92	387.111
Contig_346_Coverage_48.89	1099	predicted protein [Nematostella vectensis]	1.13879e-105	86	387.882
Contig_7946_Coverage_79.95	679	malate dehydrogenase precursor	6.90007e-105	94	384.03
Contig_20192_Coverage_22.22	982	f-actin-capping protein subunit alpha	1.06479e-104	80	384.415
Contig_18605_Coverage_14.87	1039	f-actin-capping protein subunit alpha	1.16049e-104	80	384.415
Contig_330_Coverage_36.13	830	predicted protein [Nematostella vectensis]	1.14853e-103	81	380.563
Contig_8428_Coverage_77.93	560	manganese-superoxide dismutase	2.34891e-103	97	378.252
Contig_162_Coverage_29.82	916	Plastin-3, putative [Pediculus humanus corporis]	3.02253e-103	76	379.407
Contig_116_Coverage_46.52	955	ribophorin i	4.24394e-103	76	379.022
Contig_773_Coverage_63.75	1380	succinyl- ligase	4.30944e-103	86	379.793
Contig_1011_Coverage_90.16	2565	gelsolin [Aplysia californica]	1.58941e-102	70	379.022
Contig_133_Coverage_62.47	1066	stanniocalcin-like protein	1.92576e-102	94	377.096
Contig_835_Coverage_45.20	982	u2 small nuclear ribonucleoprotein auxiliary factor large subunit	2.21724e-102	92	376.711
Contig_167_Coverage_39.98	1427	hypothetical protein BRAFLDRAFT_124962 [Branchiostoma floridae]	2.23964e-102	62	377.481
Contig_1352_Coverage_1,287.59	1046	karg_norma ame: full=arginine kinase short=ak	9.27148e-102	84	374.785
Contig_1136_Coverage_39.79	736	vitelline envelope receptor of lysin	1.10564e-101	82	373.629
Contig_2330_Coverage_87.84	596	endo - beta d-glucanase 1	2.61513e-101	95	371.703
Contig_9174_Coverage_39.83	695	muscle myosin heavy chain	3.73637e-101	87	371.703
Contig_378_Coverage_20.68	660	glutamine: fructose-6-phosphate aminotransferase	4.39303e-101	89	371.318
Contig_894_Coverage_28.94	661	fascin [Haliotis diversicolor]	5.73747e-101	89	370.933
Contig_299_Coverage_38.17	1475	temporarily assigned gene name family member (tag-163)-like	5.75089e-101	79	372.859
Contig_15084_Coverage_786.23	1269	nadh dehydrogenase subunit 2	6.15407e-101	90	372.474
Contig_3923_Coverage_87.69	1539	Rab7 [Aiptasia pulchella]	7.98572e-101	93	372.474
Contig_22516_Coverage_177.34	963	karg_norma ame: full=arginine kinase short=ak	1.5406e-100	87	370.548
Contig_1061_Coverage_39.76	670	zona pellucida domain protein b	1.7225e-100	91	369.392
Contig_72_Coverage_45.22	1241	hypothetical protein BRAFLDRAFT_260217 [Branchiostoma floridae]	2.93523e-100	81	370.163
Contig_246_Coverage_53.45	887	RAS-related protein, putative [Ixodes scapularis]	2.97375e-100	99	369.392
Contig_21030_Coverage_485.53	571	hypothetical protein DAPPUDRAFT_243700 [Daphnia pulex]	3.40233e-100	99	367.851
Contig_605_Coverage_25.52	785	eukaryotic peptide chain release factor -like isoform 1	4.03256e-100	94	368.622
Contig_5224_Coverage_101.53	942	peroxiredoxin 6	9.59105e-100	89	367.851
Contig_184_Coverage_252.16	1933	PREDICTED: similar to peroxinectin [Acyrthosiphon pisum]	1.17577e-99	55	369.007
Contig_2318_Coverage_484.46	1313	lim protein	1.54461e-99	98	317.39
Contig_622_Coverage_37.55	894	peroxidase [Bruguiera gymnorhiza]	2.56523e-99	95	366.311
Contig_138_Coverage_63.02	1597	pp2a inhibitor	2.70084e-99	89	367.466
Contig_234_Coverage_36.45	867	dead box atp-dependent rna	4.12044e-99	100	365.54
Contig_656_Coverage_42.15	800	eukaryotic translation initiation factor 3 subunit i-like	1.03034e-98	81	363.999
Contig_118_Coverage_198.04	2104	glutathione-s-transferase isoform	1.10144e-98	92	365.925
Contig_997_Coverage_36.47	825	PREDICTED: hypothetical protein [Strongylocentrotus purpuratus]	1.43883e-98	80	363.614
Contig_716_Coverage_129.40	1649	triosephosphate isomerase 1	1.81591e-98	84	364.77
Contig_18292_Coverage_56.28	1356	beta-catenin [Aplysia californica]	3.12774e-98	82	363.614
Contig_737_Coverage_46.88	832	hypothetical protein BRAFLDRAFT_217557 [Branchiostoma floridae]	9.46039e-98	83	360.918
Contig_21068_Coverage_790.41	1069	ribosomal protein l7	1.4404e-97	87	360.918
Contig_4_Coverage_51.31	2464	tribbles homolog 2-like	1.47516e-97	75	362.459
Contig_8933_Coverage_30.51	1875	PREDICTED: titin-like [Saccoglossus kowalevskii]	1.81226e-97	49	361.688
Contig_553_Coverage_498.44	1386	intermediate filament protein	4.65591e-97	69	359.762
Contig_2053_Coverage_59.62	658	vitelline envelope zona pellucida domain 8	1.88803e-96	90	355.91
Contig_650_Coverage_38.77	1053	eukaryotic translation initiation factor 2 alpha subunit	5.90432e-96	86	355.525
Contig_130_Coverage_38.09	1001	unnamed protein product [Tetraodon nigroviridis]	7.03846e-96	89	355.14
Contig_176_Coverage_82.35	3135	radixin, moesin, putative [Ixodes scapularis]	1.06504e-95	94	356.681
Contig_2039_Coverage_47.44	704	vitelline envelope zona pellucida domain protein 17	1.84962e-95	85	352.829
Contig_18872_Coverage_13.90	921	hypothetical protein DAPPUDRAFT_218819 [Daphnia pulex]	5.23655e-95	78	352.058
Contig_19219_Coverage_1,458.17	1085	cytochrome c oxidase subunit ii	6.77891e-95	96	352.058
Contig_4050_Coverage_132.48	1186	endo-beta- -glucanase	7.74433e-95	64	352.058
Contig_623_Coverage_26.84	529	beta- -mannanase	9.84219e-95	96	349.362
Contig_3835_Coverage_530.32	1454	sord-prov protein	1.02936e-94	68	352.058
Contig_43_Coverage_123.98	1398	adp-ribosylation factor 2	1.28378e-94	97	351.673
Contig_69_Coverage_70.74	2685	kruppel-like factor	2.19836e-94	53	352.058
Contig_943_Coverage_61.45	996	hypothetical protein BRAFLDRAFT_214346 [Branchiostoma floridae]	3.8521e-94	86	349.362
Contig_583_Coverage_51.27	796	PREDICTED: similar to AGAP006456-PA [Tribolium castaneum]	4.44521e-94	86	348.591
Contig_6061_Coverage_196.16	1388	phosphoglycerate mutase	8.21846e-94	79	348.977
Contig_2834_Coverage_48.70	991	aldehyde dehydrogenase 5 member a1	1.44863e-93	84	347.436
Contig_334_Coverage_58.88	785	cathepsin l2 cysteine protease	1.641e-93	82	346.665
Contig_794_Coverage_55.62	513	catalase [Haliotis discus discus]	2.2283e-93	98	344.739
Contig_374_Coverage_43.38	868	transposase [Portunus pelagicus]	2.58687e-93	78	346.28
Contig_2093_Coverage_111.23	1064	ubiquinol-cytochrome c rieske iron-sulfur polypeptide 1	3.63272e-93	77	346.28
Contig_6968_Coverage_117.91	626	signal sequence receptor beta-like protein	1.12451e-92	98	343.199
Contig_3612_Coverage_30.80	602	GF21182 [Drosophila ananassae]	1.74973e-92	89	342.428
Contig_625_Coverage_38.57	928	gelsolin [Aplysia californica]	1.88199e-92	73	343.584
Contig_1284_Coverage_58.40	1063	cathepsin l2 cysteine protease	2.35466e-92	71	343.584
Contig_2122_Coverage_98.19	797	ependymin related protein-1 precursor	3.19383e-92	95	342.428
Contig_22720_Coverage_136.78	520	cellulase [Haliotis discus discus]	4.40384e-92	93	340.502
Contig_1414_Coverage_35.52	554	vacuolar atp synthase catalytic subunit osteoclast	5.22817e-92	95	340.502
Contig_1675_Coverage_35.68	584	omega class glutathione-s-transferase 1	1.03552e-91	89	339.732
Contig_21385_Coverage_1,528.30	494	ribosomal protein s4	5.58843e-91	100	336.65
Contig_12918_Coverage_653.63	679	tropomyosin 2	7.40637e-91	99	337.421
Contig_5568_Coverage_302.36	1032	cathepsin l2 cysteine protease	2.7445e-90	86	336.65
Contig_3416_Coverage_25.64	632	chromatin assembly factor 1 subunit-like	4.10477e-90	99	334.724
Contig_1346_Coverage_29.86	613	PREDICTED: hypothetical protein [Strongylocentrotus purpuratus]	4.94861e-90	82	334.339
Contig_584_Coverage_44.33	654	acetylcholine binding protein 2	5.81433e-90	84	334.339
Contig_1783_Coverage_108.30	1980	hypothetical protein BRAFLDRAFT_279146 [Branchiostoma floridae]	8.73901e-90	64	336.265
Contig_20940_Coverage_367.51	489	beta 2c-like	1.05878e-89	100	332.413
Contig_655_Coverage_63.63	857	eukaryotic translation initiation factor 3 subunit g	1.29694e-89	77	333.954
Contig_229_Coverage_113.62	3284	14-3-3 zeta	1.56127e-89	78	336.265
Contig_2073_Coverage_110.57	698	x-box binding protein	2.53519e-89	85	332.413
Contig_470_Coverage_33.17	653	phosphoglycerate kinase 1-like	3.7244e-89	88	331.643
Contig_40_Coverage_62.50	2132	hypothetical protein BRAFLDRAFT_261371 [Branchiostoma floridae]	4.71355e-89	67	333.954
Contig_169_Coverage_124.98	1101	atp synthase gamma	7.44857e-89	82	332.028
Contig_1024_Coverage_37.09	1413	3-ketoacyl- mitochondrial	1.06613e-88	82	332.028
Contig_960_Coverage_41.23	742	hypothetical protein BRAFLDRAFT_241140 [Branchiostoma floridae]	1.43104e-88	82	330.102
Contig_2325_Coverage_73.26	601	myosin heavy chain type ii	1.53284e-88	91	329.331
Contig_18207_Coverage_12.32	927	hypothetical protein DAPPUDRAFT_218819 [Daphnia pulex]	2.15617e-88	75	330.102
Contig_407_Coverage_38.55	777	phosphoenolpyruvate cytosolic	5.94322e-88	73	328.176
Contig_21711_Coverage_54.55	1016	alkaline phosphatase	7.26497e-88	68	328.561
Contig_468_Coverage_30.69	759	eukaryotic translation initiation factor subunit h-like	9.77264e-88	85	327.405
Contig_22712_Coverage_41.52	1076	dehydrin 2	1.04419e-87	89	328.176
Contig_982_Coverage_59.08	875	hypothetical protein DAPPUDRAFT_54753 [Daphnia pulex]	1.64967e-87	97	327.02
Contig_962_Coverage_77.31	1029	alcohol dehydrogenase	1.65266e-87	71	327.405
Contig_930_Coverage_132.42	1220	transgelin [Haliotis discus discus]	2.13118e-87	94	327.405
Contig_8850_Coverage_16.18	769	neurofilament protein nf70	3.81213e-87	89	325.479
Contig_20369_Coverage_17.41	1289	PREDICTED: moladietz-like [Saccoglossus kowalevskii]	3.95604e-87	65	326.635
Contig_21620_Coverage_234.65	754	beta- -endoglucanase	4.77434e-87	75	325.094
Contig_1500_Coverage_22.89	1509	PREDICTED: moladietz-like [Saccoglossus kowalevskii]	4.88938e-87	65	326.635
Contig_20427_Coverage_2,169.74	881	myosin essential light chain	8.30472e-87	100	324.709
Contig_401_Coverage_40.87	1021	d-3-phosphoglycerate dehydrogenase	1.05818e-86	67	324.709
Contig_21720_Coverage_841.67	465	alginase [Haliotis discus discus]	1.10182e-86	96	322.398
Contig_1787_Coverage_91.58	1180	ccaat enhancer binding protein	1.73101e-86	78	324.324
Contig_1470_Coverage_21.13	768	hypothetical protein BRAFLDRAFT_124020 [Branchiostoma floridae]	2.46828e-86	78	322.783
Contig_1336_Coverage_67.81	972	sigma class glutathione-s-transferase 2	2.86309e-86	88	323.168
Contig_236_Coverage_150.39	2731	myc homolog	2.93561e-86	60	325.094
Contig_416_Coverage_85.22	1388	hypothetical protein BRAFLDRAFT_81989 [Branchiostoma floridae]	3.68817e-86	54	323.553
Contig_654_Coverage_28.28	652	vacuolar atp synthase subunit b	5.03368e-86	98	321.242
Contig_22608_Coverage_18.14	762	serine hydroxymethyltransferase	1.20637e-85	78	320.472
Contig_8705_Coverage_54.39	911	FMRF1 [Haliotis asinina]	1.26051e-85	73	320.857
Contig_149_Coverage_43.14	807	hypothetical protein BRAFLDRAFT_284774 [Branchiostoma floridae]	1.7456e-85	81	320.087
Contig_2141_Coverage_159.40	714	mitochondrial atp synthase	1.80462e-85	96	319.701
Contig_258_Coverage_33.84	840	cytoplasmic dynein 1 heavy chain 1-like	1.87254e-85	77	320.087
Contig_1288_Coverage_38.81	608	proteasome subunit beta type-1-a	2.09177e-85	88	318.931
Contig_22535_Coverage_61.17	612	sorbitol dehydrogenase-2-like	2.15445e-85	86	318.931
Contig_7615_Coverage_1,004.14	1409	atp synthase f0 subunit 6	3.20215e-85	95	320.472
Contig_535_Coverage_48.43	1745	paraspeckle protein 1 isoform beta	7.21884e-85	80	319.701
Contig_15925_Coverage_1,864.58	1385	calponin-like protein	9.0889e-85	64	318.931
Contig_20142_Coverage_656.53	712	hypothetical protein BRAFLDRAFT_117286 [Branchiostoma floridae]	1.51506e-84	90	316.62
Contig_10740_Coverage_923.32	594	ribosomal protein l11	1.70481e-84	95	315.849
Contig_1806_Coverage_57.60	603	myosin heavy chain isoform a	1.74549e-84	84	315.849
Contig_1259_Coverage_69.65	575	rho_aplca ame: full=ras-like gtp-binding protein rho flags: precursor	3.38875e-84	99	314.694
Contig_2638_Coverage_40.04	1024	dehydrin 2	6.45171e-84	89	315.464
Contig_148_Coverage_45.25	1060	PREDICTED: GTP-binding protein SAR1B, putative-like [Saccoglossus kowalevskii]	8.92676e-84	91	315.079
Contig_36_Coverage_41.04	1395	sjchgc02598 protein	1.0138e-83	62	315.464
Contig_1046_Coverage_46.52	608	ferritin subunit 1	1.49523e-83	91	312.768
Contig_3002_Coverage_91.08	908	PREDICTED: similar to predicted protein [Ciona intestinalis]	1.54841e-83	70	313.923
Contig_296_Coverage_52.01	1060	cg18317-pa isoform 2	1.98867e-83	66	313.923
Contig_353_Coverage_55.27	1004	heterogeneous nuclear ribonucleoprotein l	3.09099e-83	79	313.153
Contig_21076_Coverage_801.91	771	muscle myosin heavy chain	4.39887e-83	78	311.997
Contig_109_Coverage_32.61	1173	u protein	6.73586e-83	77	312.383
Contig_42_Coverage_35.92	1427	membrane alanine aminopeptidase precursor variant	6.77471e-83	78	312.768
Contig_325_Coverage_26.27	608	rho family small gtp binding protein cdc42	7.43977e-83	97	310.457
Contig_592_Coverage_34.89	758	hydroxysteroid (17-beta) dehydrogenase 10	9.36134e-83	82	310.842
Contig_462_Coverage_62.51	954	plancitoxin [Haliotis cracherodii]	1.41936e-82	87	310.842
Contig_472_Coverage_36.19	624	histidyl-trna synthetase	1.79947e-82	79	309.301
Contig_21408_Coverage_16.58	684	PREDICTED: similar to spectrin [Acyrthosiphon pisum]	3.76538e-82	86	308.531
Contig_665_Coverage_63.73	872	hypothetical protein BRAFLDRAFT_283789 [Branchiostoma floridae]	7.8583e-82	82	308.145
Contig_17220_Coverage_360.91	658	glyceraldehyde-3-phosphate type i	1.00713e-81	86	306.99
Contig_478_Coverage_45.75	789	serine protease cfsp2	1.12093e-81	67	307.375
Contig_329_Coverage_53.31	1100	electrogenic nbc-like protein	1.49769e-81	77	307.76
Contig_571_Coverage_53.63	1767	ferm domain-containing	2.21332e-81	78	308.145
Contig_21139_Coverage_118.71	551	tubulin subunit beta	3.12455e-81	96	304.679
Contig_3170_Coverage_106.77	566	mitochondrial atp synthase delta chain	3.41468e-81	98	304.679
Contig_276_Coverage_34.76	806	hypothetical protein BRAFLDRAFT_121562 [Branchiostoma floridae]	7.5517e-81	79	304.679
Contig_15455_Coverage_347.91	579	nucleoside diphosphate kinase b	8.10224e-81	93	303.523
Contig_13482_Coverage_21.09	529	sorbitol dehydrogenase-2-like	1.05759e-80	88	302.753
Contig_21957_Coverage_122.99	553	tubulin subunit beta	1.20973e-80	96	302.753
Contig_6070_Coverage_140.07	710	cysteine protease inhibitor	1.3126e-80	84	303.523
Contig_16808_Coverage_48.25	483	hypothetical protein BRAFLDRAFT_115230 [Branchiostoma floridae]	1.54606e-80	95	301.982
Contig_866_Coverage_61.30	1413	galectin [Pinctada fucata]	3.11718e-80	69	303.908
Contig_561_Coverage_376.89	1719	myosinase-I [Todarodes pacificus]	4.02406e-80	55	303.908
Contig_10652_Coverage_20.27	564	ubiquitin-conjugating enzyme	6.44682e-80	96	300.442
Contig_21315_Coverage_190.12	545	tubulin beta chain-like	7.58641e-80	94	300.056
Contig_610_Coverage_21.18	460	hemocyanin [Haliotis tuberculata]	2.1678e-79	97	298.13
Contig_661_Coverage_30.62	668	calmodulin 2	2.83453e-79	91	298.901
Contig_1181_Coverage_43.70	725	clathrin coat assembly protein	3.39152e-79	97	298.901
Contig_808_Coverage_44.42	1358	PREDICTED: titin-like [Saccoglossus kowalevskii]	4.24125e-79	52	300.056
Contig_917_Coverage_34.05	603	tar dna-binding protein 43	6.42445e-79	82	297.36
Contig_538_Coverage_41.95	1420	hypothetical protein BRAFLDRAFT_117369 [Branchiostoma floridae]	1.71643e-78	63	298.13
Contig_7053_Coverage_34.12	459	alginate lyase	2.40287e-78	94	294.664
Contig_4731_Coverage_70.05	455	sarco endoplasmic reticulum calcium atpase isoform c	3.16599e-78	93	294.278
Contig_6706_Coverage_26.10	955	eukaryotic translation initiation factor 5-like	4.73713e-78	71	295.819
Contig_215_Coverage_43.09	1115	hypothetical protein BRAFLDRAFT_209131 [Branchiostoma floridae]	6.00435e-78	93	295.819
Contig_1637_Coverage_76.13	836	hypothetical protein BRAFLDRAFT_117811 [Branchiostoma floridae]	6.43687e-78	71	295.049
Contig_22727_Coverage_68.11	480	regucalcin [Haliotis discus discus]	6.99947e-78	91	293.123
Contig_22584_Coverage_16.94	677	spectrin alpha chain	7.22679e-78	84	294.278
Contig_48_Coverage_175.87	2988	myc homolog	7.23005e-78	54	297.36
Contig_1296_Coverage_30.54	569	lysin [Haliotis midae]	1.36593e-77	100	292.738
Contig_1700_Coverage_53.91	753	betaine-homocysteine methyltransferase-like	3.42485e-77	74	292.352
Contig_491_Coverage_78.51	1131	hypothetical protein BRAFLDRAFT_156038 [Branchiostoma floridae]	3.993e-77	64	293.123
Contig_22429_Coverage_219.53	427	beta actin-like 1 protein	4.61042e-77	100	290.426
Contig_22725_Coverage_68.81	551	cellulase [Haliotis discus hannai]	4.66902e-77	89	290.812
Contig_373_Coverage_92.10	2445	serine threonine protein kinase	6.36965e-77	61	293.893
Contig_1349_Coverage_19.93	693	ubiquitin conjugating enzyme	6.41084e-77	96	291.197
Contig_548_Coverage_26.65	580	legumain [Haliotis discus discus]	9.26008e-77	94	290.041
Contig_437_Coverage_35.44	662	PREDICTED: hypothetical protein [Strongylocentrotus purpuratus]	1.28381e-76	73	290.041
Contig_1118_Coverage_36.78	844	temptin [Haliotis discus discus]	1.59999e-76	67	290.426
Contig_3256_Coverage_19.04	473	temptin [Haliotis discus discus]	2.97671e-76	91	287.73
Contig_635_Coverage_24.69	451	hypothetical protein BRAFLDRAFT_124425 [Branchiostoma floridae]	1.12811e-75	97	285.804
Contig_1722_Coverage_95.03	1662	PREDICTED: chitotriosidase-like [Saccoglossus kowalevskii]	1.28026e-75	52	288.886
Contig_369_Coverage_33.02	857	hypothetical protein BRAFLDRAFT_273055 [Branchiostoma floridae]	1.81348e-75	89	286.96
Contig_1167_Coverage_48.66	561	proteasome alpha 4 subunit	4.69351e-75	93	284.263
Contig_2704_Coverage_62.68	580	glutamine synthetase	5.08118e-75	86	284.263
Contig_2208_Coverage_96.90	754	atp h+ mitochondrial f1 o subunit	5.46786e-75	96	285.034
Contig_697_Coverage_42.97	810	PREDICTED: hypothetical protein [Gallus gallus]	8.18855e-75	75	284.648
Contig_382_Coverage_28.79	564	PREDICTED: CG6422-like [Saccoglossus kowalevskii]	2.37023e-74	92	281.952
Contig_3758_Coverage_51.84	604	sorbitol dehydrogenase-2-like	4.76447e-74	79	281.182
Contig_749_Coverage_31.32	417	up5_halai ame: full=uncharacterized protein 5 flags: precursor	4.82487e-74	97	280.411
Contig_19343_Coverage_57.54	1086	PREDICTED: similar to chitotriosidase [Ornithorhynchus anatinus]	5.07493e-74	60	282.722
Contig_21581_Coverage_778.40	525	ribosomal protein l19	5.50274e-74	94	280.411
Contig_8894_Coverage_45.46	726	eukaryotic translation initiation factor 3 subunit k	5.57638e-74	76	281.567
Contig_10947_Coverage_52.38	507	splicing factor u2af 35 kda subunit-like	6.43393e-74	93	280.026
Contig_18597_Coverage_14.48	708	serine hydroxymethyltransferase	6.98557e-74	77	281.182
Contig_758_Coverage_156.67	1820	14-3-3 protein	1.02779e-73	83	282.722
Contig_335_Coverage_29.48	752	nervous system adducin	1.33175e-73	71	280.411
Contig_21867_Coverage_1,709.67	415	predicted protein [Nematostella vectensis]	1.36674e-73	98	278.87
Contig_402_Coverage_32.09	722	PREDICTED: hypothetical protein [Saccoglossus kowalevskii]	2.10935e-73	77	279.641
Contig_18318_Coverage_39.07	468	regucalcin [Haliotis discus discus]	4.04673e-73	89	277.33
Contig_1337_Coverage_44.30	950	heparan sulfate proteoglycan 2- partial	4.5373e-73	60	279.256
Contig_21296_Coverage_913.22	460	ribosomal protein s9	5.19201e-73	100	276.944
Contig_124_Coverage_27.19	846	nuclear receptor subfamily 1 def	6.33548e-73	69	278.485
Contig_16356_Coverage_103.15	588	alpha-l- plasma	6.51894e-73	80	277.33
Contig_22591_Coverage_53.28	1064	peptidyl prolyl cis-trans isomerase b	7.13221e-73	86	278.87
Contig_735_Coverage_75.66	1301	GJ11008 [Drosophila virilis]	1.62963e-72	69	278.1
Contig_125_Coverage_120.17	2488	nuclear assembly protein 1 like	2.17046e-72	78	278.87
Contig_944_Coverage_28.94	606	nuclear factor interleukin 3 regulated-like protein	2.65224e-72	88	275.404
Contig_358_Coverage_50.70	686	sigma class glutathione-s-transferase 3	2.70107e-72	82	275.789
Contig_21726_Coverage_927.70	530	40s ribosomal protein s23	3.08509e-72	95	274.633
Contig_19905_Coverage_45.75	742	arylsulfatase [Haliotis discus discus]	3.20717e-72	68	275.789
Contig_21422_Coverage_570.98	426	actin [Crassostrea gigas]	4.46556e-72	96	273.863
Contig_1469_Coverage_40.28	468	predicted protein [Nematostella vectensis]	4.46802e-72	90	273.863
Contig_1355_Coverage_56.11	902	nadh dehydrogenase	4.61631e-72	92	275.789
Contig_22690_Coverage_112.84	3432	predicted protein [Nematostella vectensis]	6.94821e-72	51	277.715
Contig_896_Coverage_66.63	1796	hypothetical protein 2 [Haliotis diversicolor]	7.28088e-72	87	276.559
Contig_5616_Coverage_121.19	918	cu zn-superoxide dismutase	8.07625e-72	92	275.018
Contig_62_Coverage_132.89	1277	hypothetical protein BRAFLDRAFT_119209 [Branchiostoma floridae]	1.03e-71	55	275.404
Contig_399_Coverage_32.42	687	citrate synthase	1.03732e-71	83	273.863
Contig_9270_Coverage_34.71	846	PREDICTED: similar to conserved hypothetical protein [Acyrthosiphon pisum]	1.56048e-71	69	273.863
Contig_5065_Coverage_39.20	410	perlucin 1	1.68233e-71	93	271.937
Contig_22662_Coverage_664.21	1914	collagen pro alpha-chain	1.75479e-71	94	275.404
Contig_14629_Coverage_353.21	1113	karg_norma ame: full=arginine kinase short=ak	1.87766e-71	88	274.248
Contig_819_Coverage_31.84	686	alpha class glutathione-s-transferase	2.28659e-71	84	272.707
Contig_935_Coverage_71.83	913	hypothetical protein BRAFLDRAFT_59891 [Branchiostoma floridae]	3.02466e-71	93	273.092
Contig_572_Coverage_39.68	965	aminopeptidase n	3.33442e-71	66	273.092
Contig_21297_Coverage_44.31	672	dhdps-like protein	3.79912e-71	83	271.937
Contig_18243_Coverage_134.64	663	leukocyte cell derived chemotaxin 1-like protein	6.26668e-71	87	271.166
Contig_9_Coverage_94.41	2002	syntenin-1 [Pongo abelii]	9.209e-71	79	273.092
Contig_93_Coverage_73.91	1112	phospholipase membrane-associated precursor	1.2105e-70	59	271.552
Contig_14_Coverage_42.95	1827	inhibitor of nuclear factor-kappab protein	1.39628e-70	63	272.322
Contig_706_Coverage_38.62	442	vitelline envelope zona pellucida domain protein 28	1.89298e-70	92	268.47
Contig_2498_Coverage_36.64	559	hypothetical protein BRAFLDRAFT_115771 [Branchiostoma floridae]	2.61838e-70	89	268.47
Contig_336_Coverage_267.48	1823	hypothetical protein BRAFLDRAFT_83665 [Branchiostoma floridae]	3.09718e-70	51	271.166
Contig_20796_Coverage_1,259.85	434	beta-actin 2	3.17314e-70	94	267.7
Contig_9231_Coverage_24.69	847	PREDICTED: similar to conserved hypothetical protein [Acyrthosiphon pisum]	3.8436e-70	69	269.24
Contig_5255_Coverage_30.09	412	gtp binding protein 4-like	4.12655e-70	95	267.314
Contig_4205_Coverage_47.67	716	fructose- -	6.23123e-70	84	268.085
Contig_11097_Coverage_43.05	692	perlucin 2	7.52035e-70	82	267.7
Contig_9907_Coverage_50.43	484	myosin ii heavy chain	9.39104e-70	85	266.159
Contig_20161_Coverage_1,581.69	415	beta-actin 2	3.48368e-69	99	264.233
Contig_425_Coverage_24.51	538	O-glycosyltransferase [Nasonia vitripennis]	4.42974e-69	82	264.233
Contig_12327_Coverage_26.26	709	proteasome 26s non-atpase subunit 12-like	8.83439e-69	81	264.233
Contig_20933_Coverage_174.05	787	PREDICTED: similar to predicted protein [Hydra magnipapillata]	1.08112e-68	67	264.233
Contig_239_Coverage_38.23	972	radial spoke protein morn40	1.20539e-68	81	264.618
Contig_21341_Coverage_545.35	414	ubiquitin [Rana nigromaculata]	1.3238e-68	99	262.307
Contig_97_Coverage_41.17	1080	ubiquitin-activating enzyme e1	1.4154e-68	88	264.618
Contig_19090_Coverage_707.52	963	senescence-associated protein	1.55496e-68	72	264.233
Contig_3505_Coverage_28.81	473	temptin [Haliotis discus discus]	1.74916e-68	87	261.922
Contig_1759_Coverage_27.62	396	tauropine dehydrogenase	1.7698e-68	99	261.922
Contig_872_Coverage_106.74	1259	regucalcin [Haliotis discus discus]	1.77971e-68	65	264.618
Contig_713_Coverage_67.68	1114	sodium potassium-dependent atpase beta-2 subunit	1.941e-68	63	264.233
Contig_21332_Coverage_1,606.74	482	calponin [Haliotis diversicolor]	2.25688e-68	99	261.536
Contig_16825_Coverage_678.58	955	actin depolymerisation factor cofilin	3.40731e-68	87	263.077
Contig_740_Coverage_23.59	526	hypothetical protein BRAFLDRAFT_217157 [Branchiostoma floridae]	5.88481e-68	82	260.381
Contig_2429_Coverage_30.33	461	hypothetical protein similar to Flotillin 2 [Enchytraeus japonensis]	6.55884e-68	90	259.996
Contig_4721_Coverage_53.13	445	sarco endoplasmic reticulum calcium atpase isoform c	6.70376e-68	87	259.996
Contig_1241_Coverage_36.91	788	galectin [Pinctada fucata]	6.98024e-68	68	261.536
Contig_1138_Coverage_43.82	572	allograft inflammatory factor	9.97796e-68	90	259.996
Contig_878_Coverage_35.25	500	hydroxyacyl- dehydrogenase 3-ketoacyl- thiolase enoyl- hydratase (trifunctional protein) beta subunit	1.12192e-67	92	259.225
Contig_13314_Coverage_617.36	841	af268492_1 ubiquitin	2.30215e-67	100	259.996
Contig_309_Coverage_31.49	652	plasma alpha-l-fucosidase	3.06018e-67	73	258.84
Contig_18664_Coverage_142.34	429	calm_metse ame: full=calmodulin short=	4.30693e-67	100	257.299
Contig_998_Coverage_43.11	792	predicted protein [Pediculus humanus corporis]	6.01833e-67	61	258.455
Contig_1916_Coverage_66.85	710	actin-related protein 2 3 complex subunit 3	8.2598e-67	91	257.684
Contig_5075_Coverage_51.97	716	temptin [Haliotis discus discus]	8.42176e-67	72	257.684
Contig_1059_Coverage_30.79	539	hypothetical protein BRAFLDRAFT_120637 [Branchiostoma floridae]	9.23658e-67	87	256.529
Contig_828_Coverage_29.37	397	26s protease regulatory subunit 8	9.72491e-67	99	256.144
Contig_51_Coverage_30.10	1146	protein-tyrosine phosphotase, putative [Ixodes scapularis]	1.11292e-66	84	258.455
Contig_19254_Coverage_43.06	869	proteasome alpha 3 subunit-like	1.21478e-66	90	257.684
Contig_20857_Coverage_175.80	526	glutathione-s-transferase [Haliotis discus discus]	1.45145e-66	86	255.758
Contig_619_Coverage_30.90	458	valosin containing protein	1.62264e-66	96	255.373
Contig_703_Coverage_23.50	543	hypothetical protein AND_16999 [Anopheles darlingi]	1.63436e-66	85	255.758
Contig_860_Coverage_30.73	891	PREDICTED: hypothetical protein, partial [Strongylocentrotus purpuratus]	1.66353e-66	69	257.299
Contig_5952_Coverage_58.62	436	achain crystal structure of rigor-like squid myosin s1	2.11638e-66	90	254.988
Contig_22255_Coverage_846.41	474	60s ribosomal protein l13a	2.13156e-66	88	254.988
Contig_672_Coverage_32.15	543	3-hydroxybutyrate dehydrogenase type 2	2.79493e-66	86	254.988
Contig_1343_Coverage_34.09	856	hypothetical protein BRAFLDRAFT_267717 [Branchiostoma floridae]	3.43682e-66	86	256.144
Contig_2623_Coverage_35.80	752	hypothetical protein BRAFLDRAFT_227282 [Branchiostoma floridae]	3.52177e-66	66	255.758
Contig_2076_Coverage_42.29	926	acidic mammalian chitinase isoform 1	3.92847e-66	60	256.144
Contig_580_Coverage_37.69	532	band stomatin	4.4007e-66	92	254.218
Contig_1183_Coverage_37.06	466	sterol carrier protein 2	4.80609e-66	89	253.832
Contig_21160_Coverage_2,377.21	1666	ferritin [Haliotis discus hannai]	5.41172e-66	88	256.914
Contig_626_Coverage_20.94	455	unnamed protein product [Tetraodon nigroviridis]	6.19315e-66	88	253.447
Contig_2211_Coverage_35.55	379	hypothetical protein BRAFLDRAFT_69762 [Branchiostoma floridae]	8.14893e-66	98	253.062
Contig_6137_Coverage_37.53	543	antiquitin [Acanthopagrus schlegelii]	1.06207e-65	82	253.062
Contig_632_Coverage_207.08	1612	calmodulin-dependent protein kinase	1.16002e-65	95	255.758
Contig_7810_Coverage_45.78	970	glucose-regulated protein 94	1.2452e-65	88	254.603
Contig_1479_Coverage_28.15	480	adp-ribosylation factor-like 2	1.78578e-65	94	251.906
Contig_7695_Coverage_36.61	437	unnamed protein product [Tetraodon nigroviridis]	1.79364e-65	97	251.906
Contig_1189_Coverage_89.85	1097	predicted protein [Nematostella vectensis]	1.95143e-65	70	254.218
Contig_104_Coverage_62.51	949	ubiquitin-conjugating enzyme e2 isoform 1	2.0362e-65	89	253.832
Contig_19224_Coverage_428.97	494	ribosomal protein l3-like	4.0329e-65	89	250.751
Contig_546_Coverage_71.76	2230	cyclophilin type peptidyl-prolyl cis-trans isomerase	5.02417e-65	81	254.218
Contig_2180_Coverage_204.40	974	myosin essential light chain	6.20661e-65	89	252.292
Contig_1449_Coverage_220.38	1816	kazal proteinase inhibitor	6.65408e-65	67	253.447
Contig_22089_Coverage_195.50	392	ubiquitin [Rana nigromaculata]	6.79782e-65	99	249.98
Contig_2033_Coverage_47.55	619	hypothetical protein BRAFLDRAFT_115002 [Branchiostoma floridae]	7.39555e-65	90	250.751
Contig_585_Coverage_29.12	469	t-complex protein 1 subunit alpha (tcp-1-alpha) (cct-alpha) isoform 1	9.00075e-65	89	249.595
Contig_5863_Coverage_137.92	1014	granulin- partial	1.12714e-64	63	251.521
Contig_524_Coverage_31.49	495	2-oxoglutarate dehydrogenase, putative [Pediculus humanus corporis]	1.1664e-64	83	249.21
Contig_5491_Coverage_39.37	558	nadh dehydrogenase fe-s protein 1 isoform 1	1.64386e-64	85	249.21
Contig_810_Coverage_122.73	652	translocon-associated gamma	3.17491e-64	90	248.825
Contig_4439_Coverage_60.88	448	ring-box protein	3.42806e-64	99	247.669
Contig_145_Coverage_24.74	868	calcineurin b	5.63528e-64	100	248.825
Contig_2100_Coverage_85.07	963	predicted protein [Nematostella vectensis]	6.75153e-64	62	248.825
Contig_803_Coverage_29.16	661	PREDICTED: CG4119-like [Saccoglossus kowalevskii]	1.24955e-63	80	246.899
Contig_1307_Coverage_42.19	495	vitelline envelope zona pellucida domain protein 14	1.68428e-63	87	245.358
Contig_1678_Coverage_43.66	629	proteasome beta 7 subunit-like	1.89544e-63	88	246.128
Contig_308_Coverage_33.26	666	lim domain protein	3.71922e-63	75	245.358
Contig_22100_Coverage_1,356.23	704	elongation factor 1 alpha	4.16455e-63	95	245.358
Contig_275_Coverage_34.70	645	hypothetical protein DAPPUDRAFT_208250 [Daphnia pulex]	4.4754e-63	87	244.973
Contig_562_Coverage_33.73	662	hypothetical protein TRIADDRAFT_27568 [Trichoplax adhaerens]	6.18561e-63	77	244.588
Contig_1478_Coverage_82.27	542	beta -glucan binding protein	8.23241e-63	72	243.432
Contig_2027_Coverage_28.72	478	glutamate decarboxylase	8.33292e-63	79	243.047
Contig_20295_Coverage_402.26	1050	ribosomal protein l18	8.57619e-63	97	245.358
Contig_599_Coverage_30.05	571	hypothetical protein TcasGA2_TC002610 [Tribolium castaneum]	9.66444e-63	93	243.432
Contig_902_Coverage_28.15	409	pyruvate dehydrogenase	1.42389e-62	91	242.276
Contig_617_Coverage_48.05	1320	PREDICTED: hypothetical protein [Saccoglossus kowalevskii]	1.55649e-62	82	244.973
Contig_1071_Coverage_84.49	1637	lethal g0320-like	1.58767e-62	72	245.358
Contig_3168_Coverage_54.33	565	potassium voltage-gated shaker-related beta member 1-like	1.59355e-62	77	242.662
Contig_143_Coverage_108.52	1518	PREDICTED: hypothetical protein LOC100475275 [Ailuropoda melanoleuca]	2.46388e-62	80	244.588
Contig_1516_Coverage_96.88	1303	gaba receptor-associated protein	2.62345e-62	100	244.202
Contig_475_Coverage_41.46	622	GL17491 [Drosophila persimilis]	2.66591e-62	76	242.276
Contig_350_Coverage_25.95	589	unnamed protein product [Mus musculus]	3.95978e-62	74	241.506
Contig_1122_Coverage_51.75	598	eukaryotic translation initiation factor 3 subunit 5 epsilon-like	4.14254e-62	77	241.506
Contig_506_Coverage_28.22	502	unnamed protein product [Tetraodon nigroviridis]	5.35435e-62	96	240.35
Contig_5269_Coverage_34.91	455	twitchin [Mytilus galloprovincialis]	5.42546e-62	84	240.35
Contig_1117_Coverage_34.10	354	arha2-prov protein	9.27912e-62	99	239.58
Contig_403_Coverage_28.91	550	hypothetical protein BRAFLDRAFT_121507 [Branchiostoma floridae]	9.43868e-62	81	239.965
Contig_18940_Coverage_838.83	629	beta-actin 2	1.04119e-61	98	240.35
Contig_499_Coverage_52.77	1768	peptidylprolyl isomerase b	1.49152e-61	78	242.276
Contig_1120_Coverage_25.62	424	hypothetical protein BRAFLDRAFT_123545 [Branchiostoma floridae]	2.08503e-61	87	238.424
Contig_16423_Coverage_652.77	848	ribosomal protein rps15a	2.49982e-61	96	239.965
Contig_75_Coverage_55.19	1864	hypothetical protein BRAFLDRAFT_198713 [Branchiostoma floridae]	2.70068e-61	83	241.506
Contig_21563_Coverage_546.30	625	60s ribosomal protein l15	2.99086e-61	99	238.81
Contig_633_Coverage_59.32	749	#NAME?	4.41631e-61	83	238.81
Contig_5377_Coverage_106.83	426	calm_metse ame: full=calmodulin short=	4.62539e-61	96	237.269
Contig_956_Coverage_30.87	559	sodium glucose cotransporter 4-like isoform 2	4.94952e-61	82	237.654
Contig_412_Coverage_129.42	1671	hypothetical protein DAPPUDRAFT_307331 [Daphnia pulex]	5.26018e-61	70	240.35
Contig_452_Coverage_38.49	694	goose-type lysozyme	6.44064e-61	76	238.039
Contig_728_Coverage_62.93	1250	hypothetical protein DAPPUDRAFT_301953 [Daphnia pulex]	7.90057e-61	72	239.195
Contig_1616_Coverage_126.10	777	selenium-dependent glutathione peroxidase	8.08858e-61	69	238.039
Contig_177_Coverage_28.29	956	sorting nexin 2	1.17222e-60	80	238.039
Contig_895_Coverage_40.71	715	hypothetical protein BRAFLDRAFT_122671 [Branchiostoma floridae]	1.17789e-60	77	237.269
Contig_20098_Coverage_558.68	557	ribosomal protein s10	1.4163e-60	87	236.113
Contig_782_Coverage_39.20	639	PREDICTED: similar to AGAP007103-PA [Acyrthosiphon pisum]	2.02301e-60	71	236.113
Contig_18202_Coverage_88.73	642	unnamed protein product [Vitis vinifera]	2.05633e-60	82	236.113
Contig_112_Coverage_95.19	1206	cathepsin s precursor	2.1873e-60	56	237.654
Contig_22484_Coverage_25.83	675	temptin [Haliotis discus discus]	2.33559e-60	69	236.113
Contig_826_Coverage_37.05	592	hypothetical protein BRAFLDRAFT_89258 [Branchiostoma floridae]	2.88143e-60	72	235.343
Contig_890_Coverage_23.29	528	multifunctional protein 2	3.52417e-60	84	234.572
Contig_2995_Coverage_38.81	409	protein phosphatase regulatory subunit beta	6.63092e-60	93	233.417
Contig_4004_Coverage_23.76	427	hypothetical protein BRAFLDRAFT_115356 [Branchiostoma floridae]	8.72311e-60	85	233.032
Contig_15770_Coverage_125.57	449	tpa_inf: cathepsin b	8.74754e-60	80	233.032
Contig_3206_Coverage_34.36	2027	klf2-like transcription factor	9.63098e-60	57	236.498
Contig_2606_Coverage_21.48	362	26s protease regulatory subunit	1.12831e-59	99	232.646
Contig_547_Coverage_47.34	893	hypothetical protein BRAFLDRAFT_125500 [Branchiostoma floridae]	1.51197e-59	58	234.187
Contig_1498_Coverage_27.59	476	nervous system adducin	1.92973e-59	90	231.876
Contig_22562_Coverage_23.11	560	dual oxidase 1	2.08231e-59	79	232.261
Contig_1777_Coverage_23.99	375	rrm2 protein	3.32935e-59	96	231.106
Contig_22579_Coverage_26.76	846	proteasome ( macropain) 26s non- 1	3.9921e-59	90	232.646
Contig_20492_Coverage_909.64	552	ribosomal protein l17	4.47323e-59	100	231.106
Contig_21880_Coverage_275.92	2081	elegans protein confirmed by transcript evidence	4.949e-59	61	234.187
Contig_281_Coverage_25.09	848	nucleolar kke d repeat protein 56	5.20684e-59	91	232.261
Contig_4592_Coverage_39.15	439	putative glutathione-s-transferase [Haliotis discus discus]	5.55844e-59	85	230.335
Contig_20436_Coverage_50.28	437	beta-glucan recognition protein	5.59015e-59	91	230.335
Contig_4730_Coverage_377.14	550	peptidyl prolyl cis-trans isomerase a	5.72625e-59	82	230.72
Contig_2379_Coverage_121.19	1094	cytochrome b5	6.06883e-59	99	232.646
Contig_486_Coverage_41.95	841	hypothetical protein BRAFLDRAFT_79407 [Branchiostoma floridae]	6.68937e-59	84	231.876
Contig_13855_Coverage_37.74	451	sodium glucose cotransporter	7.37307e-59	94	229.95
Contig_352_Coverage_27.81	584	proliferating cell nuclear antigen	8.84791e-59	88	230.335
Contig_1211_Coverage_22.71	327	hypothetical protein DAPPUDRAFT_93070 [Daphnia pulex]	9.62504e-59	99	229.565
Contig_14411_Coverage_25.76	400	26s protease regulatory subunit 6b	9.7051e-59	100	229.565
Contig_254_Coverage_24.25	666	folylpoly-gamma-glutamate carboxypeptidase	1.23495e-58	70	230.335
Contig_3582_Coverage_145.37	486	mitochondrial atp synthase f chain	1.26641e-58	99	229.18
Contig_2177_Coverage_42.68	628	microsomal glutathione s-transferase 1	1.83588e-58	86	229.565
Contig_3437_Coverage_87.93	2055	hypothetical protein BRAFLDRAFT_126592 [Branchiostoma floridae]	1.85066e-58	77	232.261
Contig_549_Coverage_126.68	1484	heterogeneous nuclear ribonucleoprotein a1-like	4.64959e-58	80	230.335
Contig_9386_Coverage_45.91	1132	acireductone dioxygenase, putative [Ixodes scapularis]	5.44155e-58	87	229.565
Contig_739_Coverage_30.91	596	aspartate mitochondrial-like	7.96578e-58	91	227.254
Contig_1778_Coverage_86.95	595	histidine triad nucleotide binding protein	7.96578e-58	94	227.254
Contig_1818_Coverage_130.85	666	ependymin related protein-1 precursor	8.02521e-58	74	227.639
Contig_2889_Coverage_27.57	391	dolichyl-diphosphooligosaccharide--protein glycosyltransferase subunit -like	8.03732e-58	95	226.483
Contig_522_Coverage_17.96	495	cap binding protein 20 cg12357-pa	8.09633e-58	90	226.483
Contig_1200_Coverage_21.93	325	bud31_brabe ame: full=protein bud31 homolog ame: full=protein g10 homolog	8.15836e-58	96	226.483
Contig_4084_Coverage_24.79	356	af288921_1 cytosolic nadp-malic enzyme	1.06434e-57	95	226.098
Contig_20932_Coverage_282.82	479	ubiquitin 40s ribosomal protein s27a fusion protein	1.37861e-57	99	225.713
Contig_1054_Coverage_25.74	353	unnamed protein product [Vitis vinifera]	1.39547e-57	94	225.713
Contig_16104_Coverage_670.86	730	ribosomal protein l32	1.64703e-57	93	226.868
Contig_873_Coverage_17.20	388	clathrin heavy chain 1	1.79328e-57	89	225.328
Contig_9589_Coverage_22.93	378	Mx [Haliotis discus discus]	1.81961e-57	94	225.328
Contig_4791_Coverage_129.16	1537	hypothetical protein DAPPUDRAFT_223347 [Daphnia pulex]	2.42591e-57	52	228.024
Contig_13163_Coverage_30.95	775	hypothetical protein SINV_13485 [Solenopsis invicta]	2.44985e-57	63	226.483
Contig_1402_Coverage_33.39	457	nad (+) alpha subunit	3.06727e-57	84	224.557
Contig_909_Coverage_33.13	378	translation initiation factor 2 gamma subunit	3.10378e-57	96	224.557
Contig_19594_Coverage_36.32	337	chalcone synthase	4.00385e-57	100	224.172
Contig_20657_Coverage_111.41	627	perlucin 2	4.52806e-57	82	224.942
Contig_1938_Coverage_29.52	392	inorganic pyrophosphatase-like	5.20964e-57	86	223.787
Contig_1878_Coverage_297.42	1589	heterogeneous nuclear ribonucleoprotein a1-like	5.65334e-57	76	226.868
Contig_152_Coverage_71.92	1491	elongin c-like	6.75398e-57	96	226.483
Contig_1207_Coverage_30.04	336	psmc6 protein	6.80271e-57	100	223.402
Contig_226_Coverage_57.37	2572	fibrillin 1-like	7.75126e-57	41	227.254
Contig_796_Coverage_50.62	1076	carbonic anhydrase vii	9.51959e-57	64	225.328
Contig_2938_Coverage_21.39	603	dual oxidase 1	1.17899e-56	74	223.402
Contig_20795_Coverage_858.05	717	ribosomal protein l6e	1.36247e-56	81	223.787
Contig_4076_Coverage_33.30	386	26s protease regulatory	1.99574e-56	99	221.861
Contig_1467_Coverage_54.37	744	sulfatase 1a precursor	2.48573e-56	72	223.016
Contig_7380_Coverage_42.66	686	d-lactate dehydrogenase	2.71363e-56	76	222.631
Contig_3393_Coverage_34.93	561	PREDICTED: hypothetical protein isoform 2 [Strongylocentrotus purpuratus]	4.87961e-56	94	221.09
Contig_1353_Coverage_31.55	397	t-complex protein 1 subunit zeta	5.90527e-56	94	220.32
Contig_2040_Coverage_580.59	1892	collagen pro alpha-chain	5.95295e-56	95	223.787
Contig_1385_Coverage_158.16	1371	hypothetical protein DAPPUDRAFT_224487 [Daphnia pulex]	6.69527e-56	51	223.016
Contig_20275_Coverage_90.59	659	cell wall-associated hydrolase	7.268e-56	70	221.09
Contig_1666_Coverage_35.92	537	nonmuscle myosin ii	7.33557e-56	92	220.32
Contig_81_Coverage_38.35	1117	novel protein vertebrate basic leucine zipper and w2 domains 2 (zgc:55580)	8.4952e-56	75	222.246
Contig_979_Coverage_17.32	410	PREDICTED: hypothetical protein [Strongylocentrotus purpuratus]	9.9086e-56	90	219.55
Contig_18_Coverage_99.66	1782	tis11 family protein	1.23671e-55	99	222.631
Contig_1424_Coverage_36.70	465	hypothetical protein AND_07551 [Anopheles darlingi]	1.71334e-55	84	218.779
Contig_836_Coverage_24.19	412	cathepsin z	2.19826e-55	82	218.394
Contig_634_Coverage_23.02	453	hypothetical protein BRAFLDRAFT_275870 [Branchiostoma floridae]	2.20782e-55	84	218.394
Contig_2791_Coverage_32.12	320	FMRF1 [Haliotis asinina]	2.24403e-55	99	218.394
Contig_4755_Coverage_31.31	442	sodium glucose cotransporter	2.24651e-55	91	218.394
Contig_2406_Coverage_406.88	1446	ribosomal protein l23a	4.68417e-55	92	220.32
Contig_7474_Coverage_107.08	328	cellulase [Haliotis discus discus]	4.94327e-55	97	217.238
Contig_21254_Coverage_92.99	1286	reticulon-like protein	5.1968e-55	57	219.935
Contig_64_Coverage_31.04	1201	hypothetical protein BRAFLDRAFT_92543 [Branchiostoma floridae]	6.10117e-55	58	219.55
Contig_1451_Coverage_140.44	1600	Myophilin [Schistosoma japonicum]	6.98235e-55	77	219.935
Contig_8123_Coverage_898.85	588	ribosomal protein l13	8.00592e-55	83	217.238
Contig_3481_Coverage_18.83	340	glyceraldehyde phosphate dehydrogenase	8.30481e-55	98	216.468
Contig_867_Coverage_38.81	547	hypothetical protein similar to Flotillin 2 [Enchytraeus japonensis]	8.37387e-55	91	216.853
Contig_2862_Coverage_149.27	1001	atp synthase b	1.34633e-54	69	218.009
Contig_4988_Coverage_9,583.80	663	unknown [Zea mays]	1.40067e-54	88	216.853
Contig_1356_Coverage_42.56	717	dctd protein	1.66326e-54	77	216.853
Contig_1379_Coverage_27.30	447	proliferation-associated protein	1.88541e-54	89	215.312
Contig_3019_Coverage_17.03	322	pl10-like protein	4.21628e-54	100	214.157
Contig_1063_Coverage_52.69	739	hypothetical protein BRAFLDRAFT_86827 [Branchiostoma floridae]	5.09133e-54	60	215.312
Contig_1661_Coverage_123.10	886	hypothetical protein BRAFLDRAFT_237286 [Branchiostoma floridae]	5.49539e-54	62	215.698
Contig_1083_Coverage_30.43	512	hypothetical protein [Monosiga brevicollis MX1]	5.77961e-54	78	213.772
Contig_10654_Coverage_364.01	420	senescence-associated protein	7.22121e-54	91	213.386
Contig_34_Coverage_30.54	1344	PREDICTED: GJ19688-like [Saccoglossus kowalevskii]	1.03838e-53	53	215.698
Contig_1277_Coverage_51.70	650	hypothetical protein BRAFLDRAFT_125500 [Branchiostoma floridae]	1.45689e-53	61	213.386
Contig_22_Coverage_33.43	1751	endothelin-converting enzyme-like 1	1.92618e-53	49	215.312
Contig_18077_Coverage_17.98	475	sorbitol dehydrogenase-2-like	2.06882e-53	80	211.846
Contig_881_Coverage_141.78	2017	v-type proton atpase 16 kda proteolipid subunit isoform 1	2.28462e-53	89	215.312
Contig_35_Coverage_43.14	1362	hypothetical protein BRAFLDRAFT_127500 [Branchiostoma floridae]	2.35862e-53	72	214.542
Contig_10315_Coverage_21.32	325	sorbitol dehydrogenase	2.72269e-53	100	211.46
Contig_18683_Coverage_53.53	398	eukaryotic translation initiation factor 3 subunit 6 interacting	2.74697e-53	89	211.46
Contig_5228_Coverage_25.04	319	temptin [Haliotis discus discus]	6.11107e-53	92	210.305
Contig_10160_Coverage_328.89	1029	transcription factor containing nac and ts-n	7.7767e-53	85	212.231
Contig_15166_Coverage_72.08	450	cysteine peptidase 2 cathepsin-b-like	7.89574e-53	79	209.92
Contig_290_Coverage_208.28	1831	cd63 antigen-like protein	1.00746e-52	94	213.001
Contig_2640_Coverage_34.69	415	nervous system adducin	1.01688e-52	86	209.534
Contig_1824_Coverage_29.13	397	taurine transporter	1.04238e-52	86	209.534
Contig_22492_Coverage_21.81	485	pannexin 2	1.04456e-52	84	209.534
Contig_170_Coverage_76.31	3043	chloride intracellular channel	1.07642e-52	62	213.772
Contig_2817_Coverage_88.32	1068	probable ribosome biogenesis protein rlp24	1.07923e-52	84	211.846
Contig_2639_Coverage_17.62	364	gelsolin [Aplysia californica]	1.33069e-52	90	209.149
Contig_10550_Coverage_43.48	471	macrophage migration inhibitory factor	1.347e-52	91	209.149
Contig_1587_Coverage_17.58	326	nonmuscle myosin ii	1.35126e-52	96	209.149
Contig_22733_Coverage_34.18	1955	klf2-like transcription factor	1.43371e-52	56	212.616
Contig_611_Coverage_510.06	828	heterogeneous nuclear ribonucleoprotein k-like	1.57404e-52	82	210.69
Contig_19674_Coverage_85.05	1065	---NA---	1.83487e-52	57	211.075
Contig_2231_Coverage_57.02	925	s-phase kinase-associated protein 1	1.89281e-52	96	210.69
Contig_457_Coverage_27.51	671	myosin vii	2.28702e-52	95	209.534
Contig_6000_Coverage_67.17	400	dolichyl-diphosphooligosaccharide--protein glycosyltransferase 48 kda subunit precursor	2.31271e-52	86	208.379
Contig_3166_Coverage_496.78	1492	molting fluid carboxypeptidase a	2.94403e-52	54	211.075
Contig_1633_Coverage_24.69	399	cop9 complex homolog subunit 6 cg6932-pa	3.02049e-52	89	207.994
Contig_18624_Coverage_89.62	510	c-type lysozyme	3.18382e-52	84	207.994
Contig_7305_Coverage_56.09	528	alkaline liver bone kidney	3.54526e-52	74	207.994
Contig_9951_Coverage_22.54	457	twitchin [Mytilus galloprovincialis]	3.8801e-52	77	207.608
Contig_3380_Coverage_38.51	356	hypothetical protein SINV_07990 [Solenopsis invicta]	3.91739e-52	88	207.608
Contig_1322_Coverage_52.91	399	hypothetical protein BRAFLDRAFT_129071 [Branchiostoma floridae]	3.94488e-52	81	207.608
Contig_1880_Coverage_46.60	500	unknown [Populus trichocarpa]	5.0595e-52	84	207.223
Contig_2057_Coverage_42.11	1035	GF22810 [Drosophila ananassae]	6.64079e-52	55	209.149
Contig_2306_Coverage_45.03	470	hypothetical protein [Monosiga brevicollis MX1]	6.70762e-52	86	206.838
Contig_591_Coverage_34.67	467	fatty acid synthase-like	8.77715e-52	81	206.453
Contig_4743_Coverage_35.78	361	predicted protein [Nematostella vectensis]	1.13093e-51	92	206.068
Contig_2985_Coverage_39.81	399	PREDICTED: predicted protein-like [Saccoglossus kowalevskii]	1.14779e-51	86	206.068
Contig_9560_Coverage_693.68	912	collagen pro alpha-chain	1.1993e-51	90	207.994
Contig_479_Coverage_49.00	513	hypothetical protein DAPPUDRAFT_308028 [Daphnia pulex]	1.23697e-51	92	206.068
Contig_2561_Coverage_24.69	424	taurine transporter	1.4977e-51	81	205.682
Contig_4244_Coverage_113.39	1270	nonmuscle myosin essential light chain	1.5354e-51	81	208.379
Contig_2951_Coverage_45.23	515	unknown [Malus x domestica]	1.61553e-51	100	205.682
Contig_3029_Coverage_47.44	967	PREDICTED: similar to predicted protein [Ciona intestinalis]	1.73431e-51	65	207.608
Contig_1967_Coverage_122.40	671	glutaredoxin [Haliotis diversicolor supertexta]	2.24988e-51	93	190.274
Contig_19859_Coverage_41.10	832	hypothetical protein BRAFLDRAFT_282827 [Branchiostoma floridae]	2.29161e-51	59	206.838
Contig_679_Coverage_79.61	1128	vitelline envelope zona pellucida domain protein 23	2.49299e-51	69	140.969
Contig_326_Coverage_29.67	784	hypothetical protein DAPPUDRAFT_95004 [Daphnia pulex]	2.65046e-51	68	206.453
Contig_2236_Coverage_91.54	1655	high mobility group 1 protein	2.85103e-51	70	207.994
Contig_1094_Coverage_192.42	950	eukaryotic translation initiation factor 5a-1	2.86183e-51	81	206.838
Contig_22482_Coverage_198.69	1747	Histone H3.3 [Camponotus floridanus]	3.07227e-51	100	207.994
Contig_196_Coverage_41.52	1227	creb-like transcription factor	3.2507e-51	63	207.223
Contig_22477_Coverage_30.70	1399	2410104i19rik protein	3.91565e-51	62	207.223
Contig_925_Coverage_149.28	1479	caffeoyl- o-methyltransferase	4.20314e-51	58	207.223
Contig_1175_Coverage_406.46	1150	ribosomal protein l31	5.03962e-51	92	206.453
Contig_6970_Coverage_26.09	358	taurine transporter	5.63471e-51	91	203.756
Contig_1016_Coverage_26.95	359	hypothetical protein BRAFLDRAFT_123512 [Branchiostoma floridae]	9.61136e-51	88	202.986
Contig_20833_Coverage_823.98	511	ribosomal protein l12	1.0242e-50	94	202.986
Contig_18828_Coverage_26.73	619	hypothetical protein BRAFLDRAFT_115295 [Branchiostoma floridae]	1.35589e-50	70	203.371
Contig_1339_Coverage_28.15	307	tauropine dehydrogenase	1.63022e-50	99	202.216
Contig_2843_Coverage_80.00	474	histone h2a isoform 2	1.63741e-50	100	202.216
Contig_14775_Coverage_44.55	384	hypothetical protein BRAFLDRAFT_125840 [Branchiostoma floridae]	1.63828e-50	84	202.216
Contig_976_Coverage_39.16	554	PREDICTED: similar to predicted protein [Ciona intestinalis]	1.70146e-50	74	202.601
Contig_21793_Coverage_23.41	354	Myosin-VIIa [Harpegnathos saltator]	2.15261e-50	91	201.83
Contig_10415_Coverage_75.39	744	glutamine synthetase	2.66194e-50	88	202.986
Contig_11381_Coverage_33.73	308	plasma membrane intrinsic protein	2.78399e-50	100	201.445
Contig_658_Coverage_21.45	445	vacuolar proton pump delta polypeptide	2.8296e-50	94	201.445
Contig_1228_Coverage_153.66	1295	matricellular protein osteonectin sparc bm-	2.97778e-50	62	204.142
Contig_20204_Coverage_246.27	582	dermatopontin [Haliotis discus discus]	3.37458e-50	72	201.83
Contig_1053_Coverage_192.17	661	AGAP011159-PA [Anopheles gambiae str. PEST]	3.52958e-50	79	202.216
Contig_2420_Coverage_60.68	1442	superoxide dismutase	4.5103e-50	60	203.756
Contig_4169_Coverage_464.85	601	thioester-containing protein-f	4.82055e-50	80	201.445
Contig_4759_Coverage_22.10	262	hypothetical protein SINV_05085 [Solenopsis invicta]	4.82709e-50	98	200.675
Contig_3049_Coverage_25.52	465	ccr4-not transcription complex subunit 1	4.82843e-50	88	200.675
Contig_13409_Coverage_16.73	292	light-harvesting complex ii protein lhcb1	4.83632e-50	100	200.675
Contig_22297_Coverage_64.95	928	ankyrin unc44	6.78082e-50	55	202.216
Contig_5967_Coverage_107.55	1134	hypothetical protein BRAFLDRAFT_282827 [Branchiostoma floridae]	7.14579e-50	59	202.601
Contig_1264_Coverage_26.53	400	vacuolar proton	8.22558e-50	82	199.904
Contig_12259_Coverage_29.64	371	malate dehydrogenase	8.29446e-50	94	199.904
Contig_2919_Coverage_244.58	819	serine peptidase 2	9.34475e-50	62	201.445
Contig_903_Coverage_44.96	542	GJ23234 [Drosophila virilis]	1.04649e-49	88	199.904
Contig_769_Coverage_29.09	414	hypothetical protein BRAFLDRAFT_230626 [Branchiostoma floridae]	1.04965e-49	77	199.519
Contig_19659_Coverage_666.85	437	ribosomal protein l30	1.0567e-49	99	199.519
Contig_581_Coverage_21.02	507	26s proteasome non-atpase regulatory subunit 2	1.10392e-49	90	199.519
Contig_6196_Coverage_37.07	565	endo-beta- -glucanase	1.18455e-49	73	199.904
Contig_629_Coverage_123.30	1710	hypothetical protein BRAFLDRAFT_119799 [Branchiostoma floridae]	1.25375e-49	70	202.601
Contig_827_Coverage_22.95	397	loc402794 protein	1.40881e-49	81	199.134
Contig_744_Coverage_46.23	610	hypothetical protein DAPPUDRAFT_308414 [Daphnia pulex]	1.43834e-49	99	199.904
Contig_904_Coverage_32.02	579	rho gdp dissociation	1.64597e-49	71	199.519
Contig_2015_Coverage_23.60	431	endoglucanase [Mizuhopecten yessoensis]	1.81539e-49	77	198.749
Contig_4373_Coverage_96.16	479	endo-beta- -glucanase	2.35378e-49	74	198.364
Contig_6040_Coverage_29.02	323	Arf1 [Suberites domuncula]	2.39415e-49	95	198.364
Contig_1110_Coverage_38.53	815	hypothetical protein DAPPUDRAFT_301953 [Daphnia pulex]	2.67235e-49	71	199.904
Contig_1867_Coverage_28.36	368	nervous system adducin	3.99084e-49	88	197.593
Contig_1367_Coverage_34.10	417	taurine transporter	4.11301e-49	81	197.593
Contig_974_Coverage_65.78	587	low-density lipoprotein receptor	4.9309e-49	88	197.978
Contig_18671_Coverage_28.34	657	collagen alpha-1 chain	6.58889e-49	64	197.978
Contig_969_Coverage_21.98	568	hypoxia-inducible factor 1 alpha	7.79045e-49	76	197.208
Contig_2661_Coverage_49.36	758	hypothetical protein BRAFLDRAFT_250332 [Branchiostoma floridae]	8.8663e-49	58	197.978
Contig_2885_Coverage_33.47	546	hypothetical protein Phum_PHUM259320 [Pediculus humanus corporis]	1.53354e-48	80	196.052
Contig_6785_Coverage_23.39	286	glutaredoxin 5	1.56521e-48	100	195.667
Contig_852_Coverage_38.04	677	selenium dependent salivary glutathione peroxidase	1.56814e-48	67	196.823
Contig_848_Coverage_39.34	586	hypothetical protein BRAFLDRAFT_115358 [Branchiostoma floridae]	1.87374e-48	76	196.052
Contig_1762_Coverage_43.21	404	inner mitochondrial membrane translocase tim17-like protein	2.01774e-48	90	195.282
Contig_2225_Coverage_81.61	626	cysteine protease inhibitor	2.22021e-48	70	196.052
Contig_1489_Coverage_162.90	671	cytochrome c proximal cg17903-pa isoform 1	2.61669e-48	94	196.052
Contig_6203_Coverage_493.09	430	tropomyosin [Haliotis discus discus]	2.62141e-48	96	194.897
Contig_1400_Coverage_66.56	465	defender against apopototic cell death 1	2.64945e-48	89	194.897
Contig_22479_Coverage_55.10	977	enolase-phosphatase 1	3.11545e-48	67	196.823
Contig_11154_Coverage_36.12	655	naaladase ii protein	3.23114e-48	65	195.667
Contig_18937_Coverage_12.44	268	rbs_malsp ame: full=ribulose bisphosphate carboxylase small chloroplastic short= isco small subunit flags: precursor	3.44008e-48	100	194.512
Contig_683_Coverage_34.10	436	sigma class glutathione-s-transferase 2	4.42224e-48	88	194.126
Contig_186_Coverage_83.27	2259	low density lipo protein 1 (alpha-2-macroglobulin receptor)-like	5.68883e-48	48	197.593
Contig_18263_Coverage_47.67	391	cellulase [Haliotis discus hannai]	7.55082e-48	87	193.356
Contig_13829_Coverage_107.38	560	2- partial	8.20524e-48	100	193.741
Contig_285_Coverage_124.49	1100	predicted protein [Micromonas sp. RCC299]	8.29471e-48	61	195.667
Contig_19494_Coverage_374.87	802	rna polymerase ii proteinral transcription factor	8.37463e-48	84	194.897
Contig_22558_Coverage_19.71	336	26s protease regulatory subunit 6b	9.88473e-48	100	192.971
Contig_22239_Coverage_81.64	454	2- partial	9.94725e-48	100	192.971
Contig_3440_Coverage_29.48	469	naaladase ii protein	1.00232e-47	74	192.971
Contig_3482_Coverage_113.29	1354	myosin regulatory light chain	1.12289e-47	86	195.667
Contig_20167_Coverage_121.64	391	bet v 7-like protein	1.28797e-47	89	192.586
Contig_2975_Coverage_35.60	398	vitelline envelope zona pellucida domain protein 20	1.31861e-47	86	192.586
Contig_14275_Coverage_23.10	347	PREDICTED: hypothetical protein [Saccoglossus kowalevskii]	1.32081e-47	82	192.586
Contig_22438_Coverage_77.34	1339	cg15786 cg15786- partial	1.44473e-47	67	195.282
Contig_2413_Coverage_68.79	1124	hypothetical protein BRAFLDRAFT_226180 [Branchiostoma floridae]	1.46495e-47	55	194.897
Contig_977_Coverage_22.15	366	proteasome beta 7 subunit-like	1.67671e-47	85	192.2
Contig_22520_Coverage_22.70	364	mgc81970 isoform 2	1.68572e-47	91	192.2
Contig_743_Coverage_20.88	419	ethanolamine-phosphate cytidylyltransferase	1.72368e-47	85	192.2
Contig_837_Coverage_29.28	393	papss_ureca ame: full=bifunctional 3 -phosphoadenosine 5 -phosphosulfate synthase short=paps synthase short=papss ame: full=sulfurylase kinase short=sk includes: ame: full=sulfate adenylyltransferase ame: full=atp-sulfurylase ame: full=sulfate adenylate transferase short=sat includes: ame: full=adenylyl-sulfate kinase ame: full=3 -phosphoadenosine-5 -phosphosulfate synthase ame: full=aps kinase a…	1.72483e-47	82	192.2
Contig_843_Coverage_33.53	571	programmed cell death-involved	1.95138e-47	75	192.586
Contig_7950_Coverage_195.67	648	2- partial	2.04509e-47	100	192.971
Contig_1072_Coverage_69.65	720	2- partial	2.5965e-47	100	192.971
Contig_598_Coverage_25.27	536	cathepsin c precursor	3.56696e-47	70	191.43
Contig_750_Coverage_41.67	669	predicted protein [Nematostella vectensis]	3.77849e-47	61	192.2
Contig_20690_Coverage_41.18	395	transaldolase 1 isoform 1	3.85765e-47	86	191.045
Contig_1860_Coverage_174.25	800	lumbrokinase [Eisenia fetida]	4.11901e-47	62	192.586
Contig_2915_Coverage_457.11	1640	troponin c	4.20797e-47	80	194.126
Contig_741_Coverage_39.48	945	hypothetical protein BRAFLDRAFT_233542 [Branchiostoma floridae]	4.24151e-47	58	192.971
Contig_22728_Coverage_60.86	371	partner of nob1-like	5.03344e-47	95	190.66
Contig_71_Coverage_49.03	2065	PREDICTED: nucleolin [Xenopus (Silurana) tropicalis]	5.6162e-47	60	194.126
Contig_456_Coverage_26.37	528	hypothetical protein SINV_02400 [Solenopsis invicta]	5.85089e-47	75	190.66
Contig_2644_Coverage_102.28	391	dermatopontin 2	6.38314e-47	81	190.274
Contig_2594_Coverage_25.11	311	hypothetical protein DAPPUDRAFT_306409 [Daphnia pulex]	6.38703e-47	96	190.274
Contig_1148_Coverage_27.07	370	hypothetical protein BRAFLDRAFT_109688 [Branchiostoma floridae]	6.56455e-47	86	190.274
Contig_4932_Coverage_18.68	342	erythrocyte band 7 integral membrane	6.57271e-47	94	190.274
Contig_1031_Coverage_33.81	725	hypothetical protein BRAFLDRAFT_143777 [Branchiostoma floridae]	7.60643e-47	63	191.43
Contig_22531_Coverage_26.76	353	hypothetical protein BRAFLDRAFT_120433 [Branchiostoma floridae]	8.49778e-47	88	189.889
Contig_20062_Coverage_12.84	264	ubiquitin-conjugating enzyme	8.50312e-47	98	189.889
Contig_20140_Coverage_210.22	323	myosin heavy chain	8.52516e-47	90	189.889
Contig_941_Coverage_20.74	372	predicted protein [Nematostella vectensis]	8.53972e-47	88	189.889
Contig_702_Coverage_34.12	610	splicing arginine serine-rich 2-like	8.71427e-47	92	190.66
Contig_18044_Coverage_1,346.27	1239	---NA---	1.09976e-46	78	192.2
Contig_20367_Coverage_427.80	474	ribosomal protein l19	1.09983e-46	91	189.504
Contig_6369_Coverage_16.29	429	peptidylprolyl isomerase b	1.10136e-46	82	189.504
Contig_4513_Coverage_29.83	347	hypothetical protein DAPPUDRAFT_205240 [Daphnia pulex]	1.11684e-46	87	189.504
Contig_742_Coverage_27.17	558	hypothetical protein AaeL_AAEL009171 [Aedes aegypti]	1.54576e-46	74	189.504
Contig_19042_Coverage_918.63	438	paramyosin [Haliotis discus discus]	1.85726e-46	99	188.734
Contig_22485_Coverage_111.13	1058	hypothetical protein SINV_01247 [Solenopsis invicta]	1.93765e-46	74	191.045
Contig_3530_Coverage_85.21	1617	light polypeptide a-like	2.05203e-46	58	191.815
Contig_718_Coverage_23.13	739	hypothetical protein DAPPUDRAFT_191054 [Daphnia pulex]	2.28484e-46	51	189.889
Contig_340_Coverage_153.33	1771	hypothetical protein BRAFLDRAFT_117163 [Branchiostoma floridae]	2.31101e-46	47	191.815
Contig_16707_Coverage_110.19	539	low quality protein: tubulin beta-5 chain-like	3.09249e-46	100	188.348
Contig_21215_Coverage_71.02	264	cellulase [Haliotis walallensis]	4.22006e-46	98	187.578
Contig_17505_Coverage_54.20	647	hypothetical protein SINV_15229 [Solenopsis invicta]	4.97787e-46	98	188.348
Contig_16523_Coverage_105.28	983	PREDICTED: hypothetical protein [Saccoglossus kowalevskii]	5.02574e-46	55	189.504
Contig_647_Coverage_34.09	854	GI11965 [Drosophila mojavensis]	5.11154e-46	52	189.119
Contig_4001_Coverage_254.98	540	ependymin related protein-1 precursor	5.37462e-46	70	187.578
Contig_18849_Coverage_106.26	456	chit3 protein	5.43432e-46	73	187.193
Contig_905_Coverage_29.69	441	hypothetical protein BRAFLDRAFT_126283 [Branchiostoma floridae]	5.53216e-46	100	187.193
Contig_362_Coverage_40.15	1122	adipose differentiation-related protein	6.13902e-46	53	189.504
Contig_274_Coverage_35.99	711	PREDICTED: hypothetical protein [Ornithorhynchus anatinus]	6.21441e-46	59	188.348
Contig_5792_Coverage_147.32	1004	2- partial	6.73181e-46	98	189.119
Contig_8539_Coverage_198.69	361	calmodulin [Schistosoma mansoni]	7.10829e-46	98	186.808
Contig_6671_Coverage_17.98	320	ras-related protein rab-11b	7.23555e-46	92	186.808
Contig_18184_Coverage_261.58	688	peptidyl-prolyl cis-trans isomerase	7.49599e-46	89	187.963
Contig_18879_Coverage_85.29	456	chit3 protein	9.26955e-46	73	186.422
Contig_684_Coverage_30.18	682	actin [Lingulodinium polyedrum]	9.57103e-46	61	187.578
Contig_588_Coverage_24.71	469	h+ lysosomal v0 subunit a4	1.22525e-45	74	186.037
Contig_5734_Coverage_33.85	746	peptidyl-prolyl cis-trans isomerase b precursor (cyclophilin b) (s-cyclophilin)	1.51154e-45	88	187.193
Contig_20949_Coverage_874.40	556	ribosomal protein l26	1.6808e-45	97	186.037
Contig_263_Coverage_101.76	2564	protein phosphatase 1 binding	1.78353e-45	63	189.504
Contig_12026_Coverage_85.48	362	calmodulin [Culex quinquefasciatus]	2.0682e-45	90	185.267
Contig_9308_Coverage_27.66	328	unknown protein 3 [Haliotis diversicolor]	2.08168e-45	89	185.267
Contig_3030_Coverage_89.13	427	calmodulin 2	2.0859e-45	81	185.267
Contig_22731_Coverage_387.74	1576	predicted protein [Nematostella vectensis]	2.20812e-45	67	188.348
Contig_4223_Coverage_200.25	827	profilin [Haliotis diversicolor]	2.41665e-45	78	186.808
Contig_3222_Coverage_38.84	587	kh domain- rna- signal transduction-associated protein 2- partial	2.53892e-45	73	185.652
Contig_3052_Coverage_84.98	479	calm_sacja ame: full=calmodulin short=	2.69307e-45	81	184.882
Contig_19611_Coverage_30.40	262	expansin [Malus x domestica]	2.74498e-45	100	184.882
Contig_1276_Coverage_29.40	504	neurofilament protein nf70	2.74514e-45	71	184.882
Contig_771_Coverage_51.17	1198	peptidyl-prolyl cis-trans isomerase b precursor (cyclophilin b) (s-cyclophilin)	3.35125e-45	88	187.193
Contig_155_Coverage_30.57	791	hypothetical protein TcasGA2_TC014444 [Tribolium castaneum]	3.75666e-45	89	186.037
Contig_920_Coverage_50.28	1137	proton myo-inositol cotransporter isoform 2	4.07468e-45	59	186.808
Contig_6012_Coverage_300.97	968	mitochondrial atp synthase subunit 9 precursor-like protein	4.13754e-45	98	186.422
Contig_4902_Coverage_23.30	384	Cpv-1 [Haplochromis burtoni]	4.61161e-45	82	184.111
Contig_1383_Coverage_31.25	406	phosphogluconate dehydrogenase	4.63253e-45	87	184.111
Contig_12906_Coverage_34.81	622	hypothetical protein TRIADDRAFT_55167 [Trichoplax adhaerens]	5.05655e-45	67	184.882
Contig_18909_Coverage_85.35	538	dynein light chain cytoplasmic-like isoform 2	5.83375e-45	98	184.111
Contig_18735_Coverage_47.75	416	leukocyte cell derived chemotaxin 1-like protein	5.98374e-45	79	183.726
Contig_7578_Coverage_15.49	311	flagellar protofilament ribbon protein rib74	5.98506e-45	91	183.726
Contig_3180_Coverage_215.79	492	hmg-like protein	6.04613e-45	80	183.726
Contig_20223_Coverage_44.11	1132	proton myo-inositol cotransporter isoform 2	9.01353e-45	58	185.652
Contig_1431_Coverage_30.60	595	proteasome alpha 8 subunit-like isoform 2	1.01001e-44	90	183.726
Contig_19593_Coverage_13.54	268	light-harvesting complex ii protein lhcb1	1.03578e-44	100	182.956
Contig_1289_Coverage_37.98	811	cp1_aplca ame: full=cerebral peptide 1 short=cp1 ame: full=connecting peptide 3 short=cp3 contains: ame: full=apgw-amide contains: ame: full=c-terminal peptide short=ctp flags: precursor	1.15623e-44	65	184.496
Contig_22693_Coverage_59.96	361	plc_halla ame: full=perlucin	1.34093e-44	84	182.57
Contig_453_Coverage_74.84	1821	hypothetical protein BRAFLDRAFT_85511 [Branchiostoma floridae]	1.71135e-44	52	185.652
Contig_21568_Coverage_533.70	411	ribosomal protein rpl14	1.74828e-44	80	182.185
Contig_6084_Coverage_35.44	404	unknow protein	2.31527e-44	96	113.235
Contig_7513_Coverage_20.62	377	glucose-regulated protein 94	2.31637e-44	92	181.8
Contig_22572_Coverage_49.55	519	aldo-keto reductase family 1 member b10	2.61795e-44	69	181.8
Contig_2230_Coverage_578.49	1138	rna-binding protein	2.64113e-44	95	184.111
Contig_1172_Coverage_31.05	330	lipopolysaccharide induced tnf-alpha factor	2.98713e-44	98	181.415
Contig_10933_Coverage_19.64	329	AGAP002157-PA [Anopheles gambiae str. PEST]	3.00944e-44	86	181.415
Contig_2967_Coverage_20.65	266	suppressor of cytokine signalling-2	3.0199e-44	98	181.415
Contig_7228_Coverage_49.89	413	endo - beta d- glucanase 2	3.8893e-44	74	181.03
Contig_2146_Coverage_22.48	350	probable 10-formyltetrahydrofolate dehydrogenase aldh1l2 (aldehyde dehydrogenase family 1 member l2)	3.957e-44	96	181.03
Contig_47_Coverage_95.78	1563	ras homolog gene member a-like isoform 2	4.11524e-44	95	184.111
Contig_2171_Coverage_37.74	638	bile salt-activated lipase-like isoform 2	4.56105e-44	61	181.8
Contig_1389_Coverage_21.53	301	17-beta-hydroxysteroid dehydrogenase type 4	5.11692e-44	95	180.644
Contig_529_Coverage_30.44	494	hypothetical protein BRAFLDRAFT_126144 [Branchiostoma floridae]	5.11835e-44	78	180.644
Contig_4553_Coverage_25.40	345	predicted protein [Nematostella vectensis]	5.18794e-44	85	180.644
Contig_834_Coverage_82.06	1292	collagen type vi alpha 6	5.40672e-44	51	183.341
Contig_5716_Coverage_22.84	283	splicing factor 3b	6.58564e-44	95	180.259
Contig_710_Coverage_35.69	499	hypothetical protein DAPPUDRAFT_303430 [Daphnia pulex]	6.62325e-44	78	180.259
Contig_22180_Coverage_21.11	363	dcmp deaminase	6.62889e-44	81	180.259
Contig_21673_Coverage_442.81	329	ribosomal protein l28	6.70616e-44	98	180.259
Contig_20120_Coverage_72.80	401	cysteine protease inhibitor	6.75408e-44	98	180.259
Contig_8888_Coverage_29.14	288	17 beta-hydroxysteroid dehydrogenase type 11	6.78868e-44	95	180.259
Contig_8781_Coverage_27.72	272	tauropine dehydrogenase	8.73504e-44	97	179.874
Contig_4964_Coverage_26.08	327	glucose-regulated protein 94	8.74596e-44	93	179.874
Contig_107_Coverage_50.06	890	translation initiation factor 1a	8.82689e-44	88	181.8
Contig_1187_Coverage_19.44	330	hypothetical protein BRAFLDRAFT_281437 [Branchiostoma floridae]	1.13511e-43	90	179.489
Contig_366_Coverage_32.92	674	AGAP003212-PA [Anopheles gambiae str. PEST]	1.15031e-43	82	180.644
Contig_1525_Coverage_20.42	285	conserved hypothetical protein [Pediculus humanus corporis]	1.16079e-43	94	179.489
Contig_1152_Coverage_44.48	607	v-type proton atpase 116 kda subunit a isoform 4-like isoform 1	1.51655e-43	85	179.874
Contig_1369_Coverage_87.86	900	hypothetical protein BRAFLDRAFT_66659 [Branchiostoma floridae]	1.54748e-43	52	181.03
Contig_1844_Coverage_31.73	522	myosin alkali light chain 1	1.68669e-43	75	179.104
Contig_477_Coverage_33.60	951	hypothetical protein Phum_PHUM055050 [Pediculus humanus corporis]	1.6911e-43	81	181.03
Contig_1169_Coverage_105.96	565	hypothetical protein DAPPUDRAFT_230889 [Daphnia pulex]	2.15824e-43	79	179.104
Contig_659_Coverage_32.67	710	Se-cadherin [Sexostrea echinata]	2.18881e-43	58	179.874
Contig_691_Coverage_43.50	1145	nadh-ubiquinone oxidoreductase 42 kda subunit	2.25456e-43	58	181.03
Contig_512_Coverage_32.12	498	cathepsin l precursor	2.51683e-43	75	178.333
Contig_6367_Coverage_42.58	477	nadh dehydrogenase fe-s protein 4	2.52064e-43	72	178.333
Contig_1584_Coverage_20.16	430	twitchin [Mytilus galloprovincialis]	2.53905e-43	71	178.333
Contig_19957_Coverage_27.89	316	regucalcin [Haliotis discus discus]	2.58677e-43	86	178.333
Contig_5134_Coverage_81.58	759	notch homolog	3.29122e-43	49	179.489
Contig_793_Coverage_21.16	412	PREDICTED: calumenin-like [Saccoglossus kowalevskii]	3.29249e-43	74	177.948
Contig_2617_Coverage_39.22	411	sodium-dependent proline transporter-like	3.29249e-43	78	177.948
Contig_1351_Coverage_20.35	305	retinoid x receptor	3.30455e-43	100	177.948
Contig_14124_Coverage_158.04	445	endo-beta- -glucanase	3.35402e-43	66	177.948
Contig_2142_Coverage_174.58	691	heterogeneous nuclear ribonucleoprotein a b	3.51393e-43	61	179.104
Contig_5291_Coverage_40.19	679	sodium glucose cotransporter	4.39811e-43	68	178.718
Contig_563_Coverage_32.97	1071	bromodomain-containing protein 4- partial	4.56575e-43	88	179.874
Contig_711_Coverage_45.67	439	hypothetical protein BRAFLDRAFT_251578 [Branchiostoma floridae]	5.58428e-43	92	177.178
Contig_21848_Coverage_64.35	663	hypothetical protein Aasi_0703 [Candidatus Amoebophilus asiaticus 5a2]	7.22007e-43	61	177.948
Contig_22165_Coverage_32.40	368	glucose-regulated protein 94	7.30027e-43	92	176.792
Contig_1599_Coverage_21.38	277	Hsp70, putative [Ixodes scapularis]	7.33361e-43	100	176.792
Contig_953_Coverage_73.35	2996	hypothetical protein BRAFLDRAFT_128819 [Branchiostoma floridae]	9.91162e-43	53	180.644
Contig_19499_Coverage_46.63	410	PREDICTED: hypothetical protein [Strongylocentrotus purpuratus]	1.25812e-42	71	176.022
Contig_1753_Coverage_23.16	349	methionine-r-sulfoxide reductase mitochondrial	1.27292e-42	81	176.022
Contig_20532_Coverage_96.02	648	hypothetical protein DAPPUDRAFT_230889 [Daphnia pulex]	1.51707e-42	79	176.792
Contig_4224_Coverage_47.84	652	hypothetical protein BRAFLDRAFT_130749 [Branchiostoma floridae]	1.53328e-42	60	176.792
Contig_19145_Coverage_25.63	650	sodium-dependent alanine transporter 1	1.98136e-42	58	176.407
Contig_1041_Coverage_33.87	596	PREDICTED: hypothetical protein [Ornithorhynchus anatinus]	2.10601e-42	77	176.022
Contig_11243_Coverage_59.58	303	vitelline envelope zona pellucida domain protein 28	2.14446e-42	89	175.252
Contig_18714_Coverage_21.70	431	vacuolar protein sorting-associated	2.15185e-42	74	175.252
Contig_959_Coverage_30.98	488	chromodomain helicase dna binding protein 1	2.17021e-42	70	175.252
Contig_9659_Coverage_56.99	678	thioester-containing protein-f	2.18512e-42	59	176.407
Contig_396_Coverage_45.52	898	electrogenic nbc-like protein	2.21516e-42	56	177.178
Contig_12_Coverage_48.49	1978	hypothetical protein BRAFLDRAFT_82713 [Branchiostoma floridae]	2.32744e-42	42	178.718
Contig_676_Coverage_21.70	438	Se-cadherin [Sexostrea echinata]	2.77145e-42	72	174.866
Contig_1009_Coverage_25.50	466	ran-specific gtpase-activating protein	2.83727e-42	91	174.866
Contig_19991_Coverage_140.44	285	cellulase [Haliotis discus discus]	2.86326e-42	97	174.866
Contig_490_Coverage_67.42	824	hypothetical protein DAPPUDRAFT_186952 [Daphnia pulex]	3.2344e-42	57	176.407
Contig_205_Coverage_30.67	734	stathmin [Octopus vulgaris]	3.35273e-42	61	176.022
Contig_2214_Coverage_20.13	291	mgc78953 protein	3.70728e-42	97	174.481
Contig_1210_Coverage_20.00	422	betaine-homocysteine methyltransferase-like	3.71312e-42	79	174.481
Contig_4660_Coverage_21.88	286	vitelline envelope zona pellucida domain protein 20	3.73412e-42	94	174.481
Contig_11422_Coverage_33.07	237	beta-1-3 glucan recognition protein	4.79748e-42	98	174.096
Contig_1220_Coverage_17.09	326	briggsae cbr-trxr-1 protein	4.80512e-42	85	174.096
Contig_198_Coverage_93.57	3043	hypothetical protein TcasGA2_TC002172 [Tribolium castaneum]	5.01179e-42	70	178.333
Contig_1363_Coverage_104.39	959	hypothetical protein PANDA_008538 [Ailuropoda melanoleuca]	5.50088e-42	59	176.022
Contig_2295_Coverage_24.81	643	sodium-dependent alanine transporter 1	5.61836e-42	58	174.866
Contig_19967_Coverage_1,623.69	1808	troponin t	6.02886e-42	69	177.178
Contig_8676_Coverage_51.30	345	dolichyl-diphosphooligosaccharide-protein glycosyltransferase- partial	6.34916e-42	85	173.711
Contig_764_Coverage_32.02	781	myosin vib	6.49111e-42	68	175.252
Contig_1907_Coverage_38.81	477	conserved hypothetical protein [Ixodes scapularis]	8.10862e-42	75	173.326
Contig_1515_Coverage_78.53	881	hypothetical protein BRAFLDRAFT_94321 [Branchiostoma floridae]	8.12666e-42	70	175.252
Contig_1342_Coverage_23.29	323	coatomer protein complex subunit alpha-like isoform 2	8.24768e-42	86	173.326
Contig_2715_Coverage_1,337.00	1300	predicted protein [Micromonas pusilla CCMP1545]	8.74403e-42	92	176.022
Contig_1407_Coverage_42.42	518	nhp2 non-histone chromosome protein 2-like 1	9.09194e-42	89	173.326
Contig_22483_Coverage_34.06	477	lipopolysaccharide-induced tnf-alpha factor	1.06047e-41	100	172.94
Contig_1212_Coverage_23.24	327	COUP-TF [Branchiostoma floridae]	1.06912e-41	100	172.94
Contig_7682_Coverage_43.73	321	PREDICTED: DC2 protein-like [Saccoglossus kowalevskii]	1.07844e-41	90	172.94
Contig_663_Coverage_36.62	443	hydroxyacyl-CoA dehydrogenase, putative [Ixodes scapularis]	1.0824e-41	83	172.94
Contig_182_Coverage_26.40	896	sodium- and chloride-dependent glycine transporter 2	1.09539e-41	69	174.866
Contig_8429_Coverage_96.04	513	low quality protein: tubulin beta-5 chain-like	1.16172e-41	100	172.94
Contig_746_Coverage_31.34	474	predicted protein [Nematostella vectensis]	1.38584e-41	65	172.555
Contig_8557_Coverage_52.73	484	hypothetical protein BRAFLDRAFT_60330 [Branchiostoma floridae]	1.4131e-41	68	172.555
Contig_2140_Coverage_63.85	595	possible gluconolactonase	1.78284e-41	62	172.94
Contig_6994_Coverage_23.29	287	sulfatase 1a precursor	1.85322e-41	89	172.17
Contig_786_Coverage_42.76	780	unknown [Medicago truncatula]	1.88379e-41	96	173.711
Contig_893_Coverage_42.05	466	cg6084 cg6084-pa	2.40189e-41	72	171.785
Contig_322_Coverage_29.64	611	hypothetical protein BRAFLDRAFT_124962 [Branchiostoma floridae]	2.44952e-41	59	172.555
Contig_22474_Coverage_87.39	1402	hypothetical protein DAPPUDRAFT_303552 [Daphnia pulex]	2.82134e-41	47	174.481
Contig_22159_Coverage_11.89	357	dcmp deaminase	3.10346e-41	80	171.4
Contig_1201_Coverage_45.54	417	predicted protein [Postia placenta Mad-698-R]	3.14857e-41	84	171.4
Contig_22495_Coverage_53.77	626	muscle myosin heavy chain	3.43789e-41	74	172.17
Contig_13801_Coverage_55.21	500	hypothetical protein BRAFLDRAFT_61918 [Branchiostoma floridae]	4.02258e-41	69	171.014
Contig_1689_Coverage_40.20	269	mago nashi, putative [Aedes aegypti]	4.06715e-41	96	171.014
Contig_1741_Coverage_19.40	265	axonemal dynein light chain p33	4.08151e-41	100	171.014
Contig_2263_Coverage_25.41	1293	low-density lipoprotein receptor-related protein 5	4.30989e-41	57	173.711
Contig_6823_Coverage_32.18	932	scavenger receptor cysteine-rich partial	4.42522e-41	48	172.94
Contig_10030_Coverage_26.09	1397	low-density lipoprotein receptor-related protein 5	4.77648e-41	57	173.711
Contig_1853_Coverage_38.86	664	adp-ribosyl cyclase precursor	5.16726e-41	68	171.785
Contig_4666_Coverage_30.73	390	ap-2 complex subunit beta-	6.83563e-41	85	170.244
Contig_3618_Coverage_22.16	316	eukaryotic translation initiation factor 5	7.03432e-41	94	170.244
Contig_8648_Coverage_22.95	309	importin beta 1	8.9435e-41	93	169.859
Contig_10540_Coverage_21.74	254	unknow protein	9.23153e-41	97	169.859
Contig_6976_Coverage_552.36	583	predicted protein [Nematostella vectensis]	1.08661e-40	62	170.244
Contig_3550_Coverage_26.21	283	PREDICTED: hypothetical protein [Vitis vinifera]	1.16248e-40	90	169.474
Contig_3137_Coverage_40.74	480	GK15672 [Drosophila willistoni]	1.16559e-40	87	169.474
Contig_5170_Coverage_57.73	472	up4_halai ame: full=uncharacterized protein 4 flags: precursor	1.18146e-40	96	169.474
Contig_4037_Coverage_46.87	379	up3_halai ame: full=uncharacterized protein 3 flags: precursor	1.18492e-40	94	169.474
Contig_2301_Coverage_24.32	317	transcription elongation regulator 1	1.19987e-40	90	169.474
Contig_652_Coverage_42.88	898	zeta (quinone reductase)	1.21862e-40	69	171.4
Contig_1786_Coverage_67.23	799	hypothetical protein BRAFLDRAFT_126555 [Branchiostoma floridae]	1.28341e-40	55	171.014
Contig_21868_Coverage_938.21	340	ribosomal protein s14	1.52271e-40	98	169.088
Contig_20547_Coverage_250.45	332	catchin protein	1.54019e-40	90	169.088
Contig_110_Coverage_60.98	1071	c-jun protein	1.6239e-40	63	171.4
Contig_5598_Coverage_10.94	565	poly u binding factor 68kd cg12085- isoform a	1.71445e-40	68	169.474
Contig_467_Coverage_37.82	627	PREDICTED: similar to predicted protein [Ciona intestinalis]	1.72632e-40	80	169.859
Contig_2850_Coverage_48.50	428	NADH:ubiquinone oxidoreductase, putative [Ixodes scapularis]	2.02036e-40	75	168.703
Contig_4703_Coverage_66.01	620	nadh-ubiquinone oxidoreductase sgdh subunit	2.1668e-40	69	169.474
Contig_80_Coverage_48.85	1172	lipophorin receptor	2.42023e-40	47	171.014
Contig_10824_Coverage_160.41	475	conserved hypothetical protein [Fusobacterium sp. 4_1_13]	3.42592e-40	88	167.933
Contig_12380_Coverage_22.06	317	macrophage migration inhibitory factor	3.49517e-40	86	167.933
Contig_1130_Coverage_26.01	341	cono_lymst ame: full=conopressin neurophysin contains: ame: full=lys-conopressin g contains: ame: full=neurophysin flags: precursor	4.42406e-40	79	167.548
Contig_1636_Coverage_18.95	273	hypothetical protein BRAFLDRAFT_283521 [Branchiostoma floridae]	4.46502e-40	95	167.548
Contig_3032_Coverage_16.06	285	sec23 homolog b	4.56465e-40	90	167.548
Contig_18329_Coverage_20.13	253	ribonuclease-like pr-10c	4.58281e-40	100	167.548
Contig_5127_Coverage_96.12	983	PREDICTED: similar to Y54G2A.42 [Acyrthosiphon pisum]	5.37623e-40	51	169.474
Contig_832_Coverage_38.56	592	pancreatic lipase-related protein	5.63517e-40	61	167.933
Contig_3419_Coverage_21.73	283	upf0139 membrane protein c19orf56-like protein	5.7693e-40	93	167.162
Contig_20334_Coverage_748.49	923	senescence-associated protein	5.78335e-40	93	128.257
Contig_1931_Coverage_35.98	446	chit3 protein	5.91378e-40	76	167.162
Contig_6160_Coverage_33.01	345	hypothetical protein DAPPUDRAFT_315656 [Daphnia pulex]	5.93577e-40	93	167.162
Contig_992_Coverage_47.05	719	small nuclear ribonucleoprotein sm	6.78416e-40	97	168.318
Contig_22370_Coverage_610.56	638	ribosomal protein l35-like	6.82483e-40	88	167.933
Contig_19374_Coverage_14.40	536	conserved hypothetical protein [Pediculus humanus corporis]	7.23211e-40	66	167.162
Contig_1156_Coverage_35.56	488	cathepsin b	7.71876e-40	76	166.777
Contig_19437_Coverage_14.78	263	rbs_malsp ame: full=ribulose bisphosphate carboxylase small chloroplastic short= isco small subunit flags: precursor	7.73573e-40	92	166.777
Contig_22523_Coverage_85.72	485	histone h2a isoform 2	7.76461e-40	100	166.777
Contig_5054_Coverage_235.51	2438	hypothetical protein BRAFLDRAFT_92024 [Branchiostoma floridae]	8.11711e-40	50	170.629
Contig_885_Coverage_28.03	385	hypothetical protein DAPPUDRAFT_188248 [Daphnia pulex]	9.92577e-40	80	166.392
Contig_18451_Coverage_41.47	359	proteosome psmb6 9 protein	9.9835e-40	88	166.392
Contig_410_Coverage_42.38	603	hypothetical protein BRAFLDRAFT_84323 [Branchiostoma floridae]	1.00271e-39	74	167.162
Contig_688_Coverage_23.95	469	aldehyde dehydrogenase 3a2-like	1.00465e-39	74	166.392
Contig_1140_Coverage_25.82	338	putative radixin [Latrodectus hesperus]	1.29213e-39	92	166.007
Contig_19010_Coverage_30.60	305	hypothetical protein BRAFLDRAFT_82370 [Branchiostoma floridae]	1.301e-39	87	166.007
Contig_19551_Coverage_19.68	270	temptin [Haliotis discus discus]	1.30564e-39	91	166.007
Contig_1790_Coverage_30.98	258	catalase [Prunus persica]	1.32221e-39	96	166.007
Contig_864_Coverage_48.39	696	solute carrier family member 1	1.40699e-39	61	167.162
Contig_542_Coverage_36.49	570	camp-dependent protein kinase a catalytic subunit	1.50142e-39	96	166.392
Contig_21707_Coverage_19.85	437	unknown [Populus trichocarpa x Populus deltoides]	1.69097e-39	74	165.622
Contig_1705_Coverage_26.95	407	unnamed protein product [Tetraodon nigroviridis]	1.70505e-39	76	165.622
Contig_745_Coverage_51.34	804	splicing factor	1.87693e-39	83	167.162
Contig_18009_Coverage_33.35	531	CYP356A1 [Crassostrea gigas]	2.06072e-39	73	165.622
Contig_3833_Coverage_26.58	240	chalcone synthase	2.21825e-39	100	165.236
Contig_11233_Coverage_19.89	266	hypothetical protein AND_08169 [Anopheles darlingi]	2.24225e-39	95	165.236
Contig_842_Coverage_24.97	445	hypothetical protein BRAFLDRAFT_123537 [Branchiostoma floridae]	2.24724e-39	79	165.236
Contig_5307_Coverage_18.80	256	unknown protein 11 [Haliotis diversicolor]	2.26323e-39	98	165.236
Contig_1609_Coverage_71.84	895	endo-beta- -glucanase	2.28403e-39	50	167.162
Contig_818_Coverage_26.59	478	eukaryotic translation initiation factor 4 2	2.88398e-39	74	164.851
Contig_260_Coverage_64.40	890	myosinase-II [Todarodes pacificus]	2.94598e-39	53	166.777
Contig_2010_Coverage_30.51	312	novel protein (zgc:55656)	2.96637e-39	91	164.851
Contig_9836_Coverage_17.37	610	sodium-dependent alanine transporter 1	3.00201e-39	58	165.622
Contig_2130_Coverage_21.20	337	alanyl-trna synthetase domain-containing protein 1	3.75953e-39	81	164.466
Contig_2877_Coverage_44.98	546	telomeric repeat binding factor (nima-interacting)	3.786e-39	68	164.851
Contig_439_Coverage_41.59	965	loc733208 protein	5.75542e-39	72	166.007
Contig_1425_Coverage_66.09	854	endo-beta- -glucanase	6.06765e-39	51	165.622
Contig_13102_Coverage_42.47	242	dermatopontin 2	6.4618e-39	93	163.696
Contig_6849_Coverage_43.52	298	proteasome delta	6.4966e-39	92	163.696
Contig_11168_Coverage_39.04	483	hypothetical protein DAPPUDRAFT_301204 [Daphnia pulex]	6.57136e-39	70	163.696
Contig_17205_Coverage_67.47	371	peptidoglycan recognition protein short form	6.58915e-39	73	163.696
Contig_1366_Coverage_20.24	303	unnamed protein product [Heliconius melpomene]	8.42295e-39	99	163.31
Contig_9215_Coverage_36.62	376	ras-like gtp-binding protein rho1	8.5354e-39	95	163.31
Contig_1732_Coverage_19.71	317	PREDICTED: similar to GA19322-PA [Tribolium castaneum]	8.59887e-39	89	163.31
Contig_312_Coverage_344.17	2995	subcommissural organ spondin	8.683e-39	41	167.548
Contig_3021_Coverage_23.41	365	water and ammonia transporting aquaporin	1.09363e-38	75	162.925
Contig_21201_Coverage_17.57	378	succinate-semialdehyde mitochondrial precursor (nad(+)-dependent succinic semialdehyde dehydrogenase) (aldehyde dehydrogenase family 5 member a1)	1.11062e-38	80	162.925
Contig_15023_Coverage_135.69	265	pwap_halla ame: full=perlwapin	1.11282e-38	95	162.925
Contig_12385_Coverage_24.78	539	hypothetical protein BRAFLDRAFT_94321 [Branchiostoma floridae]	1.39138e-38	70	162.925
Contig_21407_Coverage_15.89	372	acetylcholine binding protein 1	1.46211e-38	87	162.54
Contig_18679_Coverage_359.49	948	collagen pro alpha-chain	1.63101e-38	91	164.466
Contig_3690_Coverage_47.03	983	hypothetical protein NECHADRAFT_75162 [Nectria haematococca mpVI 77-13-4]	1.72947e-38	57	164.466
Contig_2061_Coverage_36.81	451	hydroxysteroid (17-beta) dehydrogenase 4	1.88595e-38	73	162.155
Contig_20189_Coverage_86.19	354	predicted protein [Nematostella vectensis]	1.89016e-38	88	162.155
Contig_7245_Coverage_56.67	443	aldose reductase	1.91277e-38	68	162.155
Contig_3661_Coverage_39.87	418	macrophage migration inhibitory factor	1.915e-38	89	162.155
Contig_372_Coverage_42.39	640	outer arm dynein lc3	2.1765e-38	98	162.925
Contig_5285_Coverage_28.48	334	gastrin-binding protein	2.44615e-38	82	161.77
Contig_18742_Coverage_26.05	241	plasma membrane intrinsic protein	2.45615e-38	100	161.77
Contig_142_Coverage_46.69	1691	hypothetical protein DAPPUDRAFT_100635 [Daphnia pulex]	2.84947e-38	84	164.851
Contig_6374_Coverage_367.54	1032	hypothetical protein VITISV_002825 [Vitis vinifera]	3.18411e-38	97	163.696
Contig_6149_Coverage_20.15	244	hypothetical protein SINV_80122 [Solenopsis invicta]	3.19215e-38	98	161.384
Contig_1646_Coverage_18.14	269	taurine transporter	3.2226e-38	92	161.384
Contig_628_Coverage_27.69	486	fatty acid synthase- partial	3.2347e-38	65	161.384
Contig_2222_Coverage_28.63	253	hypothetical protein BRAFLDRAFT_118723 [Branchiostoma floridae]	3.27948e-38	96	161.384
Contig_2002_Coverage_30.89	391	d-lactate dehydrogenase	4.14704e-38	75	160.999
Contig_22216_Coverage_55.15	300	rna-binding protein pno1	4.20168e-38	83	160.999
Contig_22292_Coverage_50.43	324	hypothetical protein BRAFLDRAFT_67673 [Branchiostoma floridae]	4.2261e-38	86	160.999
Contig_946_Coverage_27.37	371	hypothetical protein AND_03103 [Anopheles darlingi]	4.2649e-38	74	160.999
Contig_4342_Coverage_151.29	773	collagen pro alpha-chain	4.30453e-38	97	162.54
Contig_355_Coverage_38.19	1025	GJ21630 [Drosophila virilis]	5.35179e-38	55	162.925
Contig_2257_Coverage_105.24	495	calmodulin 3b (phosphorylase delta)	5.45596e-38	100	160.614
Contig_1863_Coverage_246.12	633	tropomyosin [Haliotis discus discus]	6.29946e-38	84	161.384
Contig_1218_Coverage_30.57	507	hypothetical protein AaeL_AAEL006688 [Aedes aegypti]	7.40294e-38	95	160.229
Contig_3299_Coverage_113.25	1107	dihydrodipicolinate synthetase	7.88494e-38	63	162.54
Contig_164_Coverage_79.68	1669	hypothetical protein BRAFLDRAFT_91441 [Branchiostoma floridae]	1.06471e-37	43	162.925
Contig_287_Coverage_35.87	974	fibrillin 1-like	1.10322e-37	49	161.77
Contig_1813_Coverage_116.65	734	b-cell translocation gene 1	1.11897e-37	81	160.999
Contig_20635_Coverage_21.99	401	cysteine protease inhibitor	1.23374e-37	94	159.458
Contig_1192_Coverage_173.51	2560	hypothetical protein BRAFLDRAFT_92024 [Branchiostoma floridae]	1.37227e-37	48	163.31
Contig_21387_Coverage_15.04	366	acetylcholine binding protein 1	1.57523e-37	85	159.073
Contig_4550_Coverage_25.37	379	carboxypeptidase a1	1.60146e-37	74	159.073
Contig_19513_Coverage_36.64	287	nadh-ubiquinone oxidoreductase	1.62586e-37	94	159.073
Contig_7978_Coverage_11.71	612	probable domain-containing histone demethylation protein 3b	1.67227e-37	60	159.844
Contig_3404_Coverage_269.62	730	GI16556 [Drosophila mojavensis]	1.89117e-37	60	160.229
Contig_1554_Coverage_20.11	282	Flotillin-1 [Harpegnathos saltator]	2.05196e-37	95	158.688
Contig_2453_Coverage_30.53	481	calpain b	2.05746e-37	71	158.688
Contig_3051_Coverage_792.29	482	actm_aplca ame: full= muscle	2.05746e-37	100	158.688
Contig_22099_Coverage_597.18	500	actm_aplca ame: full= muscle	2.06649e-37	100	158.688
Contig_5383_Coverage_112.11	388	regucalcin [Haliotis discus discus]	2.06651e-37	94	158.688
Contig_937_Coverage_123.43	803	friy_lymst ame: full=yolk ferritin flags: precursor	2.28285e-37	60	160.229
Contig_2109_Coverage_26.07	835	fps oncogene analog cg8874- isoform b isoform 1	2.47454e-37	52	160.229
Contig_8225_Coverage_22.91	228	glycosyltransferase [Malus x domestica]	2.74886e-37	100	158.303
Contig_942_Coverage_25.43	371	hypothetical protein BRAFLDRAFT_59444 [Branchiostoma floridae]	2.76443e-37	78	158.303
Contig_22529_Coverage_42.80	568	predicted protein [Nematostella vectensis]	3.08266e-37	65	158.688
Contig_1854_Coverage_16.08	254	hypothetical protein BRAFLDRAFT_200305 [Branchiostoma floridae]	3.62589e-37	95	157.918
Contig_6021_Coverage_702.01	627	actm_aplca ame: full= muscle	3.97982e-37	100	158.688
Contig_306_Coverage_174.17	1760	calmodulin 2	4.34048e-37	90	160.999
Contig_22117_Coverage_18.52	235	sulfatase 1b precursor	4.66392e-37	96	157.532
Contig_22718_Coverage_87.43	324	hypothetical protein CLOBAR_02295 [Clostridium bartlettii DSM 16795]	4.6725e-37	82	157.532
Contig_19587_Coverage_14.19	259	temptin [Haliotis discus discus]	4.70956e-37	91	157.532
Contig_160_Coverage_35.67	1254	hypothetical protein DAPPUDRAFT_309386 [Daphnia pulex]	4.7101e-37	53	160.229
Contig_19709_Coverage_404.87	692	actm_aplca ame: full= muscle	4.92131e-37	100	158.688
Contig_2059_Coverage_28.89	512	hypoxia-inducible factor 1 alpha	4.92805e-37	70	157.532
Contig_3249_Coverage_466.12	710	Ubiquitin [Salmo salar]	5.22183e-37	85	158.688
Contig_850_Coverage_30.88	391	hypothetical protein BRAFLDRAFT_249173 [Branchiostoma floridae]	5.97324e-37	81	157.147
Contig_2216_Coverage_26.65	451	dipeptidyl peptidase four family member (dpf-4)-like	6.06689e-37	71	157.147
Contig_1558_Coverage_48.37	780	predicted protein [Nematostella vectensis]	6.28716e-37	68	158.688
Contig_19434_Coverage_62.61	1711	hypothetical protein BRAFLDRAFT_240914 [Branchiostoma floridae]	7.14524e-37	46	160.229
Contig_15062_Coverage_25.72	305	hypothetical protein BRAFLDRAFT_206818 [Branchiostoma floridae]	7.89288e-37	84	156.762
Contig_22753_Coverage_129.51	237	achain placopecten striated muscle myosin ii	7.92831e-37	96	156.762
Contig_4490_Coverage_41.13	532	nadh dehydrogenase	9.562e-37	83	156.762
Contig_496_Coverage_270.22	1176	hypothetical protein 3 [Haliotis diversicolor]	9.59341e-37	100	159.073
Contig_8913_Coverage_19.33	281	predicted protein [Nematostella vectensis]	1.02324e-36	89	156.377
Contig_1653_Coverage_28.17	302	hypothetical protein TRIADDRAFT_37449 [Trichoplax adhaerens]	1.03342e-36	87	156.377
Contig_6321_Coverage_65.06	466	unknown protein 25 [Haliotis diversicolor]	1.04428e-36	89	156.377
Contig_4363_Coverage_24.73	319	mgc82317 protein	1.04724e-36	89	156.377
Contig_22752_Coverage_24.72	514	coatomer subunit zeta-1	1.12553e-36	94	156.377
Contig_1977_Coverage_65.18	808	peptidylprolyl isomerase b-like	1.15026e-36	60	157.918
Contig_6413_Coverage_63.09	571	cytochrome p450 partial	1.18965e-36	61	156.762
Contig_10610_Coverage_248.55	1151	actm_aplca ame: full= muscle	1.20948e-36	100	158.688
Contig_4428_Coverage_28.98	244	heat shock inducible protein 70	1.34115e-36	98	155.992
Contig_2031_Coverage_18.58	239	ets-family transcription factor	1.35039e-36	93	155.992
Contig_3153_Coverage_26.47	268	growth hormone-inducible transmembrane protein	1.35394e-36	94	155.992
Contig_14543_Coverage_82.95	327	calm_metse ame: full=calmodulin short=	1.35401e-36	98	155.992
Contig_1026_Coverage_35.75	510	hyaluronoglucosaminidase, putative [Ixodes scapularis]	1.43019e-36	72	155.992
Contig_6388_Coverage_45.64	1089	PREDICTED: hypothetical protein [Saccoglossus kowalevskii]	1.44807e-36	59	158.303
Contig_550_Coverage_90.80	975	lysosomal-associated transmembrane protein 4a	1.5975e-36	59	157.918
Contig_1864_Coverage_27.97	336	DbpA [Capsaspora owczarzaki ATCC 30864]	1.74637e-36	79	155.606
Contig_10189_Coverage_65.57	451	putative glutathione-s-transferase [Haliotis discus discus]	1.76717e-36	75	155.606
Contig_1215_Coverage_19.33	326	dystrophin-like protein	1.773e-36	81	155.606
Contig_1768_Coverage_22.55	262	myosin regulatory light chain nonsarcomeric (myosin rlc)	1.78078e-36	94	155.606
Contig_2384_Coverage_12.46	218	transmembrane 9 superfamily member 2-like	2.26963e-36	97	155.221
Contig_3148_Coverage_47.54	440	AGAP010464-PA [Anopheles gambiae str. PEST]	2.27245e-36	93	155.221
Contig_1607_Coverage_25.24	278	fascin [Haliotis diversicolor]	2.28501e-36	91	155.221
Contig_1913_Coverage_53.94	899	mgc85401 protein	2.37828e-36	87	157.147
Contig_1543_Coverage_66.23	1228	contactin-associated protein	2.9538e-36	55	157.532
Contig_1180_Coverage_18.69	331	probable signal peptidase complex subunit 2	3.00157e-36	79	154.836
Contig_13599_Coverage_12.68	674	probable domain-containing histone demethylation protein 3b	3.03746e-36	61	155.992
Contig_22617_Coverage_24.57	618	pg1 protein	3.6361e-36	80	97.0561
Contig_18885_Coverage_35.46	422	lactase-phlorizin hydrolase-like	3.98083e-36	69	154.451
Contig_668_Coverage_30.12	581	hypothetical protein BRAFLDRAFT_74384 [Branchiostoma floridae]	4.64934e-36	54	154.836
Contig_21106_Coverage_183.31	436	endo-beta- -glucanase	5.09138e-36	71	154.066
Contig_2278_Coverage_21.46	383	dystonin protein	5.13115e-36	77	154.066
Contig_10195_Coverage_34.67	266	hypothetical protein [Monosiga brevicollis MX1]	5.16923e-36	90	154.066
Contig_1524_Coverage_30.62	369	purple acid	5.21348e-36	78	154.066
Contig_22708_Coverage_1,249.74	1691	ribosomal protein l37-like	5.94941e-36	92	157.147
Contig_541_Coverage_70.47	874	beta-thymosin domain repeat protein csp29kda_v1	6.57803e-36	67	155.606
Contig_1909_Coverage_15.76	247	hypothetical protein BRAFLDRAFT_131251 [Branchiostoma floridae]	6.63311e-36	97	153.68
Contig_3737_Coverage_35.41	633	sterol regulatory element-binding protein 1	7.70057e-36	58	154.451
Contig_556_Coverage_61.90	829	small nuclear ribonucleoprotein polypeptide n-like	7.82811e-36	77	155.221
Contig_9444_Coverage_369.47	437	y-box factor-like protein	8.68223e-36	97	153.295
Contig_122_Coverage_43.03	1240	serine protease p153- partial	8.72252e-36	54	155.992
Contig_21683_Coverage_24.99	240	6-phosphogluconate dehydrogenase	8.73577e-36	88	153.295
Contig_9132_Coverage_47.36	575	predicted protein [Nematostella vectensis]	1.00344e-35	63	153.68
Contig_19963_Coverage_28.92	478	predicted protein [Pediculus humanus corporis]	1.13565e-35	71	152.91
Contig_1617_Coverage_26.41	274	taurine transporter	1.13809e-35	83	152.91
Contig_1952_Coverage_13.05	246	hypothetical protein TcasGA2_TC005591 [Tribolium castaneum]	1.4777e-35	91	152.525
Contig_3541_Coverage_57.38	395	light roadblock-type 2-like	1.51835e-35	92	152.525
Contig_8834_Coverage_39.89	314	up1_halai ame: full=uncharacterized protein 1 flags: precursor	1.52526e-35	91	152.525
Contig_1002_Coverage_191.64	853	protein translation factor sui1 homolog	1.82224e-35	77	154.066
Contig_612_Coverage_19.44	459	solute carrier family 3 ( dibasic and neutral amino acid activator of dibasic and neutral amino acid transport) member 1	1.92612e-35	62	152.14
Contig_2075_Coverage_18.80	416	ceruloplasmin precursor	1.92667e-35	67	152.14
Contig_938_Coverage_32.44	456	cytosolic beta-glucosidase-like	1.93463e-35	63	152.14
Contig_2120_Coverage_26.98	231	#NAME?	1.9633e-35	93	152.14
Contig_4900_Coverage_27.94	258	cytoplasmic aconitase iron-regulatory protein	1.97579e-35	94	152.14
Contig_7361_Coverage_18.39	442	aldose reductase	1.97719e-35	66	152.14
Contig_14047_Coverage_75.73	285	hemocyanin [Haliotis diversicolor supertexta]	1.98693e-35	94	152.14
Contig_22555_Coverage_23.92	1286	beta-amyloid precursor protein	2.05308e-35	60	154.836
Contig_60_Coverage_32.95	1428	novel egf domain containing protein	2.37425e-35	44	154.836
Contig_1060_Coverage_45.33	1193	twitchin [Mytilus galloprovincialis]	2.38245e-35	66	154.451
Contig_3250_Coverage_20.94	423	thioester-containing protein-g	2.56657e-35	72	151.754
Contig_2397_Coverage_27.45	376	mitogen-activated protein-binding protein-interacting protein	2.56699e-35	88	151.754
Contig_2557_Coverage_20.30	223	proteasome 26s atpase subunit 2	2.59028e-35	100	151.754
Contig_3456_Coverage_117.00	804	beta-ig-h3 fasciclin	2.8119e-35	58	153.295
Contig_46_Coverage_98.60	1488	sulfotransferase st1b2	3.2609e-35	51	154.451
Contig_1565_Coverage_18.21	281	lipoate-protein ligase b	3.28778e-35	88	151.369
Contig_4528_Coverage_21.86	500	solute carrier family 6 (neurotransmitter glycine) member 5-like	3.29472e-35	69	151.369
Contig_1960_Coverage_23.50	245	unknown protein 5 [Haliotis diversicolor]	3.30336e-35	95	151.369
Contig_1019_Coverage_14.68	358	rna-binding protein luc7-like 1	3.31874e-35	83	151.369
Contig_13256_Coverage_31.29	315	restnal dehydrogenase, putative [Pediculus humanus corporis]	3.38535e-35	86	151.369
Contig_1476_Coverage_46.66	411	AGAP007780-PA [Anopheles gambiae str. PEST]	4.31011e-35	75	150.984
Contig_10940_Coverage_38.15	274	glyceraldehyde-3-phosphate dehydrogenase like protein	4.32983e-35	97	150.984
Contig_908_Coverage_30.80	378	aldose reductase	4.36121e-35	76	150.984
Contig_22595_Coverage_21.77	375	neuronal nitric oxidse synthase inhibitor	4.38484e-35	92	150.984
Contig_2174_Coverage_17.40	230	retinoid x receptor	4.38863e-35	100	150.984
Contig_348_Coverage_59.30	1333	refp2_mouse ame: full=rna and export factor-binding protein 2	4.78252e-35	59	153.68
Contig_527_Coverage_51.15	1390	pdz and lim domain protein 3	5.08341e-35	48	153.68
Contig_1315_Coverage_24.52	530	hypothetical protein BRAFLDRAFT_143777 [Branchiostoma floridae]	5.13753e-35	60	150.984
Contig_2998_Coverage_25.50	460	arylsulfatase [Haliotis discus discus]	5.60414e-35	63	150.599
Contig_22545_Coverage_162.71	392	vacuolar atpase g subunit-like protein	5.6128e-35	80	150.599
Contig_981_Coverage_21.43	365	Myosin-VIIa [Harpegnathos saltator]	5.61673e-35	77	150.599
Contig_1224_Coverage_32.22	325	unnamed protein product [Tetraodon nigroviridis]	5.68929e-35	85	150.599
Contig_12129_Coverage_39.34	266	hypothetical protein BRAFLDRAFT_67691 [Branchiostoma floridae]	5.71525e-35	85	150.599
Contig_377_Coverage_42.79	1806	predicted protein [Nematostella vectensis]	7.12873e-35	42	153.68
Contig_18487_Coverage_32.16	270	PREDICTED: predicted protein-like [Saccoglossus kowalevskii]	7.41385e-35	92	150.214
Contig_20837_Coverage_16.03	471	pannexin 3	7.42762e-35	82	150.214
Contig_20862_Coverage_14.64	467	pannexin 3	7.49417e-35	82	150.214
Contig_1517_Coverage_27.55	286	hypothetical protein BRAFLDRAFT_124952 [Branchiostoma floridae]	7.54146e-35	88	150.214
Contig_4778_Coverage_462.47	997	hypothetical protein BRAFLDRAFT_127065 [Branchiostoma floridae]	9.0259e-35	53	152.14
Contig_1627_Coverage_74.44	2495	deleted in malignant brain tumors 1	1.05615e-34	45	153.68
Contig_1319_Coverage_28.51	310	alternative splicing factor asf	1.2494e-34	93	149.443
Contig_22475_Coverage_49.69	1240	conserved hypothetical protein [Pediculus humanus corporis]	1.26121e-34	80	152.14
Contig_2574_Coverage_21.94	294	hypothetical protein BRAFLDRAFT_60009 [Branchiostoma floridae]	1.27251e-34	87	149.443
Contig_1780_Coverage_21.06	260	hypothetical protein TRIADDRAFT_24662 [Trichoplax adhaerens]	1.28067e-34	90	149.443
Contig_3704_Coverage_8.03	694	PREDICTED: putative porin-like [Saccoglossus kowalevskii]	1.35233e-34	42	150.599
Contig_426_Coverage_30.89	536	eukaryotic translation initiation factor 3 subunit a-like	1.5584e-34	78	149.443
Contig_2590_Coverage_29.87	279	vitelline envelope zona pellucida domain 3	1.63171e-34	88	149.058
Contig_9635_Coverage_298.60	331	hypothetical protein BRAFLDRAFT_125603 [Branchiostoma floridae]	1.64893e-34	89	149.058
Contig_957_Coverage_36.84	493	actin related protein 2 3 protein complex subunit p16	1.65034e-34	82	149.058
Contig_3571_Coverage_106.80	543	heat shock factor binding protein 1	1.65381e-34	98	149.443
Contig_18952_Coverage_38.41	263	glutathione-s-transferase [Haliotis discus discus]	1.66873e-34	91	149.058
Contig_1919_Coverage_49.13	791	glutathione-s-transferase [Haliotis discus discus]	1.75358e-34	97	150.599
Contig_22550_Coverage_538.09	529	x-box binding protein	1.95492e-34	60	149.058
Contig_3973_Coverage_29.79	341	hypothetical protein BRAFLDRAFT_255626 [Branchiostoma floridae]	2.12665e-34	81	148.673
Contig_19697_Coverage_58.18	300	sigma class glutathione-s-transferase	2.15792e-34	92	148.673
Contig_22726_Coverage_145.89	403	cytochrome c oxidase subunit iv	2.16884e-34	76	148.673
Contig_19296_Coverage_50.60	225	myosin heavy chain type ii	2.18864e-34	97	148.673
Contig_22573_Coverage_786.00	1172	y-box factor-like protein	2.59527e-34	97	150.984
Contig_18901_Coverage_515.26	451	rs19_aeqir ame: full=40s ribosomal protein s19	2.82209e-34	83	148.288
Contig_2986_Coverage_19.85	380	proteasome ( macropain) 26s non- 7	2.82685e-34	94	148.288
Contig_13608_Coverage_83.68	295	PREDICTED: GL12416-like [Oryctolagus cuniculus]	2.83819e-34	94	148.288
Contig_15473_Coverage_30.23	561	arylsulfatase [Haliotis discus discus]	3.08108e-34	63	148.673
Contig_21613_Coverage_26.59	234	Mx [Haliotis discus discus]	3.69544e-34	96	147.902
Contig_2896_Coverage_34.46	291	h aca ribonucleoprotein complex subunit 1	3.71589e-34	83	147.902
Contig_1936_Coverage_23.25	247	cop9 signalosome complex subunit 4	4.75361e-34	96	147.517
Contig_21582_Coverage_527.38	387	ribosomal protein s30	4.77082e-34	84	147.517
Contig_2722_Coverage_28.69	331	obg-like atpase 1	4.79208e-34	77	147.517
Contig_797_Coverage_199.39	1044	glutathione-s-transferase [Haliotis discus discus]	4.85087e-34	92	149.828
Contig_22521_Coverage_144.84	507	peptidylprolyl isomerase	4.98509e-34	84	147.517
Contig_1247_Coverage_44.08	613	arsenic (+3 oxidation state) methyltransferase-like	5.02961e-34	71	148.288
Contig_5342_Coverage_18.94	249	importin beta 1	6.18695e-34	92	147.132
Contig_20992_Coverage_31.08	277	hypothetical protein DAPPUDRAFT_55824 [Daphnia pulex]	6.23173e-34	87	147.132
Contig_3302_Coverage_62.66	948	contactin-associated protein	7.0817e-34	56	149.058
Contig_131_Coverage_68.97	1144	hypothetical protein BRAFLDRAFT_69120 [Branchiostoma floridae]	7.25086e-34	47	149.443
Contig_18583_Coverage_18.63	414	solute carrier family member 7	8.10604e-34	72	146.747
Contig_21994_Coverage_31.62	223	macrophage expressed protein [Haliotis diversicolor]	8.3449e-34	98	146.747
Contig_785_Coverage_45.91	1084	conserved hypothetical protein [Pediculus humanus corporis]	8.70637e-34	43	149.058
Contig_21645_Coverage_152.63	250	tubulin alpha-1 chain	1.05687e-33	100	146.362
Contig_9653_Coverage_48.62	499	sodium- and chloride-dependent glycine transporter 2 isoform a	1.05987e-33	66	146.362
Contig_2485_Coverage_14.62	212	26s proteasome non-atpase regulatory subunit 7	1.06135e-33	98	146.362
Contig_1669_Coverage_19.25	307	heat shock protein 40a	1.06159e-33	93	146.362
Contig_1039_Coverage_53.04	573	thioredoxin-related protein 14	1.22529e-33	68	146.747
Contig_18588_Coverage_173.12	503	mt2_maldo ame: full=metallothionein-like protein type 2	1.37969e-33	100	145.976
Contig_757_Coverage_34.10	447	hypothetical protein BRAFLDRAFT_93226 [Branchiostoma floridae]	1.40475e-33	69	145.976
Contig_2482_Coverage_41.65	423	vitelline envelope zona pellucida domain protein 18	1.40833e-33	84	145.976
Contig_1817_Coverage_27.46	258	delta-9-desaturase 2	1.41594e-33	85	145.976
Contig_2300_Coverage_23.72	221	beta- -mannanase	1.42612e-33	100	145.976
Contig_1328_Coverage_51.86	924	predicted protein [Nematostella vectensis]	1.50673e-33	76	147.902
Contig_3140_Coverage_153.16	590	PREDICTED: predicted protein-like [Saccoglossus kowalevskii]	1.73364e-33	76	146.362
Contig_22470_Coverage_534.96	1223	ribosomal protein s26	1.78102e-33	94	148.288
Contig_700_Coverage_149.28	605	sec61 beta subunit-like	1.83161e-33	85	146.362
Contig_6059_Coverage_19.36	285	chromatin modifying protein 1b-like	1.85753e-33	88	145.591
Contig_1051_Coverage_30.43	1097	ubiquitin-conjugating enzyme e2b (rad6 homolog)	1.96962e-33	98	147.902
Contig_3189_Coverage_120.84	580	predicted protein [Nematostella vectensis]	2.1597e-33	61	145.976
Contig_197_Coverage_45.42	1029	transcription elongation factor b polypeptide 2	3.06902e-33	81	147.132
Contig_4627_Coverage_21.61	292	flotillin-1 [Saccoglossus kowalevskii]	3.14569e-33	91	144.821
Contig_15822_Coverage_369.23	318	paramyosin [Haliotis discus discus]	3.15682e-33	77	144.821
Contig_20665_Coverage_63.30	255	beta- -endoglucanase	3.17003e-33	83	144.821
Contig_280_Coverage_239.06	1562	AF339450_1hillarin [Hirudo medicinalis]	3.25962e-33	52	147.902
Contig_9661_Coverage_53.36	644	d-lactate dehydrogenase	3.65017e-33	76	145.591
Contig_5050_Coverage_160.13	540	loc100170417 protein	3.99515e-33	68	144.821
Contig_1974_Coverage_31.81	284	light organ c8 alpha proteasome subunit	4.00465e-33	94	144.436
Contig_2276_Coverage_22.02	436	syf2 rna splicing factor ( cerevisiae)	4.02853e-33	77	144.436
Contig_1282_Coverage_26.86	475	kda proteinase-like cysteine protease	4.05184e-33	61	144.436
Contig_1158_Coverage_104.83	687	PREDICTED: similar to NADH:ubiquinone dehydrogenase, putative [Tribolium castaneum]	4.26061e-33	73	145.591
Contig_5076_Coverage_30.34	402	unknown [Medicago truncatula]	4.37999e-33	98	103.219
Contig_1317_Coverage_20.00	310	glycogen debranching enzyme	5.24921e-33	78	144.05
Contig_812_Coverage_61.21	884	calmodulin, putative [Ixodes scapularis]	5.31362e-33	62	145.976
Contig_4894_Coverage_40.59	318	hypothetical protein BRAFLDRAFT_114648 [Branchiostoma floridae]	5.37845e-33	84	144.05
Contig_2872_Coverage_21.22	220	hypothetical protein AND_09577 [Anopheles darlingi]	5.41924e-33	98	144.05
Contig_1193_Coverage_20.67	329	PREDICTED: predicted protein-like, partial [Saccoglossus kowalevskii]	6.92857e-33	82	143.665
Contig_1048_Coverage_32.98	765	dual oxidase 1	6.99513e-33	55	145.206
Contig_22659_Coverage_17.83	374	endoglucanase [Mizuhopecten yessoensis]	7.02838e-33	68	143.665
Contig_1475_Coverage_21.63	290	hypothetical protein BRAFLDRAFT_277357 [Branchiostoma floridae]	7.03323e-33	84	143.665
Contig_19552_Coverage_138.81	520	thioredoxin [Haliotis diversicolor supertexta]	7.89861e-33	96	143.665
Contig_733_Coverage_100.24	1135	15 kda selenoprotein precursor	7.93733e-33	73	145.976
Contig_8664_Coverage_30.38	240	phosphoglucose isomerase	9.03763e-33	91	143.28
Contig_1665_Coverage_30.81	271	hypothetical protein TRIADDRAFT_37485 [Trichoplax adhaerens]	9.04965e-33	98	143.28
Contig_5018_Coverage_28.98	219	26s protease regulatory subunit 6b	9.24382e-33	98	143.28
Contig_19132_Coverage_312.30	1096	nadh dehydrogenase subunit 3	9.81337e-33	96	145.591
Contig_918_Coverage_63.35	655	hypothetical protein BRAFLDRAFT_124972 [Branchiostoma floridae]	1.11448e-32	58	144.05
Contig_2802_Coverage_15.26	539	PREDICTED: titin [Oryctolagus cuniculus]	1.13962e-32	59	143.28
Contig_261_Coverage_42.04	1119	chaperonin containing subunit 3 -like isoform 2	1.32546e-32	84	145.206
Contig_859_Coverage_38.02	596	rna-binding 1-like protein	1.51277e-32	86	143.28
Contig_3169_Coverage_54.83	284	hypothetical protein DAPPUDRAFT_319543 [Daphnia pulex]	1.52176e-32	85	142.51
Contig_900_Coverage_22.99	428	loc100124858 protein	1.55052e-32	55	142.51
Contig_1309_Coverage_21.75	312	PREDICTED: similar to AGAP009788-PA [Tribolium castaneum]	1.57655e-32	79	142.51
Contig_22740_Coverage_75.70	529	gamma interferon-inducible protein 30	1.82975e-32	69	142.51
Contig_2555_Coverage_25.83	391	serine incorporator 2	1.99348e-32	75	142.124
Contig_7461_Coverage_29.16	210	thioredoxin peroxidase 1	2.00163e-32	100	142.124
Contig_22742_Coverage_164.98	312	hypothetical protein GCWU000323_01829 [Leptotrichia hofstadii F0254]	2.06201e-32	82	142.124
Contig_11834_Coverage_84.62	614	epididymal secretory protein e1-like isoform 1	2.11543e-32	69	142.895
Contig_1297_Coverage_52.43	807	co6a5_human ame: full=collagen alpha-5 chain ame: full=collagen alpha-1 chain ame: full=von willebrand factor a domain-containing protein 4 flags: precursor	2.24488e-32	55	143.665
Contig_394_Coverage_227.32	1771	heat shock protein 22 isoform 1	2.48059e-32	82	145.206
Contig_4030_Coverage_33.08	454	transposase [Portunus pelagicus]	2.62623e-32	79	141.739
Contig_636_Coverage_56.35	899	calcium-dependent protein kinase	2.72111e-32	69	143.665
Contig_3560_Coverage_30.72	288	ankyrin-1, putative [Pediculus humanus corporis]	3.49056e-32	86	141.354
Contig_14716_Coverage_16.74	258	threonyl-tRNA synthetase, putative [Ixodes scapularis]	3.49172e-32	87	141.354
Contig_19537_Coverage_33.90	618	cysteine protease inhibitor	3.7096e-32	86	142.124
Contig_3125_Coverage_63.23	1613	hypothetical protein BRAFLDRAFT_143777 [Branchiostoma floridae]	3.76645e-32	44	144.436
Contig_4078_Coverage_38.73	278	af084394_1calmodulin mutant syncam10	4.45948e-32	83	140.969
Contig_3102_Coverage_24.16	196	serine threonine-protein phosphatase 2b catalytic subunit 2	4.53341e-32	100	140.969
Contig_1615_Coverage_40.70	459	glycosyltransferase [Malus x domestica]	5.79938e-32	100	140.584
Contig_12900_Coverage_27.61	334	conserved hypothetical protein [Microscilla marina ATCC 23134]	5.84253e-32	78	140.584
Contig_2935_Coverage_29.38	608	xdh protein	5.97749e-32	57	141.354
Contig_1800_Coverage_27.19	570	serine protease inhibitor 4	6.75522e-32	58	140.969
Contig_178_Coverage_62.06	874	hypothetical protein [Schistosoma mansoni]	7.52624e-32	61	142.124
Contig_2316_Coverage_42.68	457	16kda secretory protein	7.60769e-32	67	140.198
Contig_2337_Coverage_34.80	321	hypothetical protein BRAFLDRAFT_280892 [Branchiostoma floridae]	7.73752e-32	95	140.198
Contig_22090_Coverage_23.71	219	macrophage expressed protein [Haliotis diversicolor]	7.83687e-32	97	140.198
Contig_18552_Coverage_196.14	516	unknown protein 38 [Haliotis diversicolor]	8.54118e-32	81	140.198
Contig_20269_Coverage_94.82	1123	transposase [Salmo salar]	8.63982e-32	50	142.51
Contig_20419_Coverage_79.00	480	hypothetical protein BRAFLDRAFT_67697 [Branchiostoma floridae]	9.90381e-32	58	139.813
Contig_2728_Coverage_14.33	205	six2 protein	1.00001e-31	98	139.813
Contig_1365_Coverage_21.77	297	hypothetical protein BRAFLDRAFT_57285 [Branchiostoma floridae]	1.00461e-31	84	139.813
Contig_2195_Coverage_24.58	228	arm-1 protein	1.01175e-31	90	139.813
Contig_5187_Coverage_23.92	260	hypothetical protein BRAFLDRAFT_277494 [Branchiostoma floridae]	1.01473e-31	89	139.813
Contig_22672_Coverage_31.75	255	hypothetical protein BRAFLDRAFT_216481 [Branchiostoma floridae]	1.01976e-31	89	139.813
Contig_18621_Coverage_85.85	608	ependymin-related protein	1.02099e-31	56	140.584
Contig_3118_Coverage_55.09	830	hypothetical protein BRAFLDRAFT_130073 [Branchiostoma floridae]	1.17276e-31	55	141.354
Contig_12025_Coverage_38.73	368	regucalcin [Haliotis discus discus]	1.29126e-31	89	139.428
Contig_4509_Coverage_21.07	311	tubulin folding cofactor b	1.29293e-31	81	139.428
Contig_1536_Coverage_35.37	389	hypothetical protein BRAFLDRAFT_62377 [Branchiostoma floridae]	1.29738e-31	74	139.428
Contig_2666_Coverage_36.01	358	hypothetical protein BRAFLDRAFT_245310 [Branchiostoma floridae]	1.30505e-31	73	139.428
Contig_22463_Coverage_83.56	782	ankyrin unc44	1.35845e-31	58	140.969
Contig_7060_Coverage_1,008.93	1255	PREDICTED: hypothetical protein [Bos taurus]	1.6588e-31	86	83.9593
Contig_2511_Coverage_22.71	212	pl10-like protein	1.69448e-31	98	139.043
Contig_6999_Coverage_18.76	252	chlorophyll a b binding	1.74297e-31	91	139.043
Contig_3772_Coverage_23.71	313	tektin [Saccostrea kegaki]	1.74309e-31	91	139.043
Contig_381_Coverage_24.27	923	serine protease inhibitor	1.83102e-31	52	140.969
Contig_20372_Coverage_38.85	212	heat shock inducible protein 70	2.21632e-31	97	138.658
Contig_2415_Coverage_31.96	362	neuronal nitric oxidse synthase protein inhibitor	2.2174e-31	100	138.658
Contig_22493_Coverage_48.29	455	possible gluconolactonase	2.22632e-31	63	138.658
Contig_1450_Coverage_36.61	328	hypothetical protein BRAFLDRAFT_225844 [Branchiostoma floridae]	2.23443e-31	75	138.658
Contig_4750_Coverage_17.75	258	proteasome 26s non-atpase subunit 2-like	2.26059e-31	95	138.658
Contig_11158_Coverage_21.47	226	coatomer subunit beta-like	2.26427e-31	96	138.658
Contig_17921_Coverage_120.29	515	tropomyosin [Haliotis discus discus]	2.42797e-31	66	138.658
Contig_4517_Coverage_26.68	301	plc_halla ame: full=perlucin	2.91231e-31	79	138.272
Contig_18644_Coverage_30.18	451	hypothetical protein CLOLEP_01442 [Clostridium leptum DSM 753]	2.9204e-31	70	138.272
Contig_7649_Coverage_26.91	233	PREDICTED: similar to AGAP002355-PA [Tribolium castaneum]	2.93726e-31	89	138.272
Contig_19449_Coverage_278.77	293	ribosomal protein l3	2.94774e-31	81	138.272
Contig_1586_Coverage_31.71	521	hypothetical protein DAPPUDRAFT_301729 [Daphnia pulex]	3.31489e-31	66	138.272
Contig_17641_Coverage_779.13	994	hypothetical protein Bm1_11025 [Brugia malayi]	3.66994e-31	82	120.553
Contig_2367_Coverage_21.69	218	light harvesting chlorophyll a b binding protein	3.74977e-31	100	137.887
Contig_802_Coverage_25.04	409	annexin a11	3.79155e-31	66	137.887
Contig_1534_Coverage_20.54	369	hypothetical protein SINV_07362 [Solenopsis invicta]	3.8664e-31	67	137.887
Contig_3861_Coverage_18.97	224	lim homeobox protein cofactor	3.87067e-31	93	137.887
Contig_20609_Coverage_61.35	222	hemocyanin isoform 1	3.87635e-31	95	137.887
Contig_18088_Coverage_126.28	1336	transposase [Salmo salar]	4.20918e-31	57	140.584
Contig_20407_Coverage_317.43	976	cubilin [Daphnia pulex]	4.51961e-31	46	139.813
Contig_2439_Coverage_32.51	320	PREDICTED: similar to conserved hypothetical protein [Monodelphis domestica]	5.03408e-31	77	137.502
Contig_17999_Coverage_32.27	282	GL25621 [Drosophila persimilis]	5.08268e-31	93	137.502
Contig_22472_Coverage_626.34	991	hypothetical protein Bm1_11025 [Brugia malayi]	6.19379e-31	82	119.783
Contig_21695_Coverage_10.60	379	temptin [Haliotis discus discus]	6.5262e-31	69	137.117
Contig_851_Coverage_40.81	718	PREDICTED: hypothetical protein [Saccoglossus kowalevskii]	7.49896e-31	72	138.272
Contig_2605_Coverage_135.73	1383	conserved hypothetical protein [Magnetospirillum gryphiswaldense MSR-1]	7.54883e-31	58	139.813
Contig_303_Coverage_38.81	746	veli-like protein	8.05216e-31	94	138.272
Contig_22729_Coverage_100.23	1794	pol-like protein	8.15469e-31	41	140.198
Contig_2683_Coverage_17.65	206	histidyl-trna synthetase-like	8.46562e-31	98	136.732
Contig_1849_Coverage_14.24	254	hypothetical protein BRAFLDRAFT_263599 [Branchiostoma floridae]	8.65025e-31	91	136.732
Contig_18090_Coverage_21.80	246	anthocyanidin synthase	1.09749e-30	100	136.346
Contig_3678_Coverage_31.86	298	heterogeneous nuclear ribonucleoprotein l	1.11072e-30	78	136.346
Contig_19911_Coverage_465.20	268	ribosomal protein	1.11178e-30	87	136.346
Contig_428_Coverage_133.65	2892	hypothetical protein BRAFLDRAFT_79792 [Branchiostoma floridae]	1.42508e-30	54	140.198
Contig_3300_Coverage_18.14	251	hypothetical protein BRAFLDRAFT_136434 [Branchiostoma floridae]	1.42633e-30	87	135.961
Contig_11600_Coverage_46.68	366	thioester-containing protein-f	1.42765e-30	71	135.961
Contig_5557_Coverage_14.73	278	solute carrier family member 5	1.43456e-30	86	135.961
Contig_1387_Coverage_24.81	453	nucleolar protein 5a (56kda with kke d repeat)	1.44106e-30	92	135.961
Contig_11860_Coverage_36.30	330	hypothetical protein TRIADDRAFT_20245 [Trichoplax adhaerens]	1.44453e-30	73	135.961
Contig_5731_Coverage_26.56	266	polypyrimidine tract-binding protein 1-like	1.45504e-30	83	135.961
Contig_1897_Coverage_19.00	309	eukaryotic translation initiation factor 3 subunit	1.86698e-30	80	135.576
Contig_16535_Coverage_39.75	245	nadh dehydrogenase fe-s protein 1 isoform 2	1.87799e-30	85	135.576
Contig_10298_Coverage_26.49	269	twitchin [Mytilus galloprovincialis]	1.89365e-30	79	135.576
Contig_6181_Coverage_29.65	324	small nuclear ribonucleoprotein d2-like protein	1.89869e-30	100	135.576
Contig_1318_Coverage_24.70	396	PREDICTED: hypothetical protein [Strongylocentrotus purpuratus]	1.91292e-30	72	135.576
Contig_2244_Coverage_22.94	225	u2 small nuclear ribonucleoprotein auxiliary factor 2 isoform 1	1.91453e-30	95	135.576
Contig_18958_Coverage_22.21	397	nadh dehydrogenase	1.9151e-30	81	135.576
Contig_22488_Coverage_112.78	619	chymotrypsin-like elastase family member 1	2.03553e-30	58	136.346
Contig_6882_Coverage_49.01	310	microsomal glutathione s-transferase 1	2.43835e-30	75	135.191
Contig_20737_Coverage_321.94	302	hypothetical protein BRAFLDRAFT_125603 [Branchiostoma floridae]	2.46898e-30	88	135.191
Contig_18211_Coverage_39.00	202	eukaryotic translation initiation factor 3	2.47423e-30	98	135.191
Contig_22744_Coverage_429.62	986	hypothetical protein TRIADDRAFT_53561 [Trichoplax adhaerens]	2.97652e-30	42	137.117
Contig_1999_Coverage_16.21	242	aspartyl aminopeptidase	3.21059e-30	93	134.806
Contig_18128_Coverage_17.79	196	adenosylhomocysteinase s-adenosyl-l-homocysteine hydrolase	3.25366e-30	100	134.806
Contig_1036_Coverage_58.04	578	proteasome ( macropain) 26s non-	3.75074e-30	86	135.191
Contig_2158_Coverage_33.96	333	selenium-binding protein	4.18218e-30	100	134.42
Contig_2839_Coverage_14.78	200	zinc finger	4.22924e-30	92	134.42
Contig_19764_Coverage_30.73	233	sodium glucose cotransporter	4.24139e-30	89	134.42
Contig_1270_Coverage_24.96	317	PREDICTED: similar to CG33138-PA [Nasonia vitripennis]	4.27748e-30	76	134.42
Contig_2964_Coverage_39.17	271	3-ketoacyl- mitochondrial	5.49024e-30	87	134.035
Contig_1764_Coverage_29.53	472	hypothetical protein DAPPUDRAFT_230545 [Daphnia pulex]	5.50085e-30	71	134.035
Contig_2736_Coverage_16.10	202	PREDICTED: hypothetical protein [Vitis vinifera]	5.50541e-30	97	134.035
Contig_2491_Coverage_25.29	691	PREDICTED: similar to prosaposin, partial [Strongylocentrotus purpuratus]	5.819e-30	51	135.191
Contig_10432_Coverage_61.04	620	PREDICTED: hypothetical protein [Strongylocentrotus purpuratus]	5.92088e-30	52	134.806
Contig_789_Coverage_53.73	1232	multiple egf-like-domains 6	7.07316e-30	40	136.346
Contig_1979_Coverage_18.43	251	polypyrimidine tract binding protein 2	7.07878e-30	89	133.65
Contig_15375_Coverage_31.14	197	predicted protein [Nematostella vectensis]	7.2464e-30	100	133.65
Contig_2183_Coverage_30.25	229	brain protein, putative [Ixodes scapularis]	7.25065e-30	92	133.65
Contig_22125_Coverage_29.01	260	hypothetical protein TcasGA2_TC015765 [Tribolium castaneum]	7.28268e-30	90	133.65
Contig_1820_Coverage_20.35	257	hypothetical protein BRAFLDRAFT_123699 [Branchiostoma floridae]	7.29747e-30	90	133.65
Contig_14977_Coverage_726.93	917	hypothetical protein BRAFLDRAFT_85664 [Branchiostoma floridae]	7.60996e-30	61	135.576
Contig_15655_Coverage_35.37	177	up7_halai ame: full=uncharacterized protein 7 flags: precursor	9.27559e-30	96	133.265
Contig_1672_Coverage_15.95	269	PREDICTED: hypothetical protein [Taeniopygia guttata]	9.3981e-30	86	133.265
Contig_9750_Coverage_22.09	280	caenorhabditis hydrolase family member (ceeh-1)-like	1.2101e-29	77	132.88
Contig_9289_Coverage_33.88	204	hypothetical protein BRAFLDRAFT_203026 [Branchiostoma floridae]	1.22243e-29	95	132.88
Contig_2105_Coverage_16.84	233	AGAP001065-PA [Anopheles gambiae str. PEST]	1.23259e-29	90	132.88
Contig_22656_Coverage_21.79	374	x-prolyl aminopeptidase (aminopeptidase p)	1.24063e-29	67	132.88
Contig_759_Coverage_182.11	1524	hypothetical protein BRAFLDRAFT_85664 [Branchiostoma floridae]	1.24101e-29	54	135.961
Contig_5069_Coverage_22.09	286	glutamate decarboxylase 2 (pancreatic islets and 65kda)	1.24596e-29	79	132.88
Contig_3438_Coverage_29.21	187	unnamed protein product [Oikopleura dioica]	1.2467e-29	100	132.88
Contig_271_Coverage_75.16	1127	conserved hypothetical protein [Ixodes scapularis]	1.38341e-29	85	135.191
Contig_3207_Coverage_34.22	520	PREDICTED: cornifelin-like [Saccoglossus kowalevskii]	1.39271e-29	75	132.88
Contig_2412_Coverage_28.24	246	aspartate aminotransferase	1.58246e-29	86	132.494
Contig_20569_Coverage_224.89	279	myosin heavy chain type ii	1.58273e-29	85	132.494
Contig_6975_Coverage_31.78	337	hypothetical protein BRAFLDRAFT_220540 [Branchiostoma floridae]	1.58319e-29	74	132.494
Contig_12767_Coverage_19.12	234	eukaryotic translation initiation factor 3 subunit c	1.60625e-29	85	132.494
Contig_3156_Coverage_31.96	233	transaldolase 1	1.60981e-29	88	132.494
Contig_3061_Coverage_13.38	197	exportin 1-like	1.61239e-29	100	132.494
Contig_12868_Coverage_24.33	282	hypothetical protein AND_11273 [Anopheles darlingi]	1.63504e-29	79	132.494
Contig_19636_Coverage_20.93	284	hypothetical protein BRAFLDRAFT_89258 [Branchiostoma floridae]	1.63504e-29	79	132.494
Contig_424_Coverage_83.72	1904	hypothetical protein TcasGA2_TC007173 [Tribolium castaneum]	1.64169e-29	63	135.961
Contig_22743_Coverage_404.53	1580	hypothetical protein BRAFLDRAFT_143777 [Branchiostoma floridae]	1.703e-29	42	135.576
Contig_995_Coverage_27.64	548	hypothetical protein BRAFLDRAFT_78483 [Branchiostoma floridae]	2.07696e-29	56	132.494
Contig_2094_Coverage_35.47	505	PREDICTED: hypothetical protein XP_536868 [Canis familiaris]	2.11165e-29	58	132.109
Contig_3370_Coverage_20.88	189	hypothetical protein BRAFLDRAFT_126929 [Branchiostoma floridae]	2.11964e-29	95	132.109
Contig_21134_Coverage_525.87	621	ribosomal protein l22	2.28095e-29	90	132.88
Contig_814_Coverage_32.36	524	hypothetical protein BRAFLDRAFT_120994 [Branchiostoma floridae]	2.36774e-29	61	132.109
Contig_726_Coverage_31.95	644	transmembrane protein 59-like	2.45171e-29	54	132.88
Contig_13018_Coverage_117.64	329	PREDICTED: predicted protein-like [Saccoglossus kowalevskii]	2.73458e-29	71	131.724
Contig_14548_Coverage_34.58	294	glutamine synthetase	2.74901e-29	85	131.724
Contig_11040_Coverage_22.33	233	hypothetical protein BRAFLDRAFT_90100 [Branchiostoma floridae]	2.74919e-29	90	131.724
Contig_1236_Coverage_41.33	323	perlucin 6	2.75199e-29	69	131.724
Contig_18942_Coverage_26.66	217	transmembrane emp24 domain-containing protein 9 precursor	3.51483e-29	96	131.339
Contig_2800_Coverage_16.29	202	hypothetical protein [Arabidopsis thaliana]	3.5685e-29	94	131.339
Contig_10371_Coverage_40.42	235	grp58-prov protein	3.57409e-29	80	131.339
Contig_6948_Coverage_75.79	702	acetylcholine binding protein 1	3.92892e-29	69	132.494
Contig_22649_Coverage_119.16	377	microsomal glutathione s-	4.69568e-29	77	130.954
Contig_19470_Coverage_47.38	258	temptin [Haliotis discus discus]	4.7205e-29	76	130.954
Contig_3460_Coverage_16.22	187	hypothetical protein [Monosiga brevicollis MX1]	4.73744e-29	100	130.954
Contig_20769_Coverage_588.61	2061	hypothetical protein BRAFLDRAFT_236936 [Branchiostoma floridae]	5.2783e-29	56	134.42
Contig_3813_Coverage_18.38	180	calcineurin a	5.98567e-29	98	130.568
Contig_1605_Coverage_25.15	276	ubiquitin-conjugating enzyme e2l 3-like	6.02716e-29	93	130.568
Contig_19206_Coverage_29.17	205	Unknown (protein for MGC:80813) [Xenopus laevis]	6.07582e-29	92	130.568
Contig_4394_Coverage_21.08	236	succinate-coenzyme a adp- beta subunit	6.09647e-29	91	130.568
Contig_1437_Coverage_36.52	398	PREDICTED: similar to Si:ch211-240l14.3 [Strongylocentrotus purpuratus]	6.15366e-29	73	130.568
Contig_454_Coverage_39.68	813	hypothetical protein [Schistosoma mansoni]	6.84321e-29	56	132.109
Contig_3223_Coverage_12.57	205	hypothetical protein BRAFLDRAFT_281312 [Branchiostoma floridae]	7.92358e-29	92	130.183
Contig_1635_Coverage_19.23	329	von hippel-lindau-binding-like protein	7.94716e-29	82	130.183
Contig_2107_Coverage_21.15	233	af121894_1lipoamide dehydrogenase	7.98939e-29	93	130.183
Contig_10267_Coverage_42.63	195	hypothetical protein BRAFLDRAFT_267717 [Branchiostoma floridae]	8.01183e-29	95	130.183
Contig_20682_Coverage_678.37	1690	predicted protein [Nematostella vectensis]	9.19994e-29	66	133.265
Contig_5251_Coverage_21.71	400	pg1 protein	9.76186e-29	80	87.0409
Contig_5567_Coverage_201.25	534	PREDICTED: hypothetical protein [Strongylocentrotus purpuratus]	9.78387e-29	79	130.183
Contig_2248_Coverage_23.19	241	intraflagellar transport 57 homolog	1.03281e-28	91	129.798
Contig_4625_Coverage_26.83	204	mrna export factor	1.03485e-28	93	129.798
Contig_9470_Coverage_16.35	189	aquaporin pip1.2 [Oryza sativa Indica Group]	1.05197e-28	100	129.798
Contig_8865_Coverage_20.12	190	transcription factor iib-like	1.05323e-28	100	129.798
Contig_19380_Coverage_109.05	1165	pg1 protein	1.16158e-28	60	108.612
Contig_21777_Coverage_65.43	811	predicted protein [Nematostella vectensis]	1.16317e-28	66	131.339
Contig_12970_Coverage_33.98	852	predicted protein [Nematostella vectensis]	1.26948e-28	66	131.339
Contig_2198_Coverage_106.08	862	hypothetical protein BRAFLDRAFT_93226 [Branchiostoma floridae]	1.294e-28	55	131.339
Contig_1135_Coverage_23.29	339	phosphofructokinase [Aedes aegypti]	1.33514e-28	79	129.413
Contig_6693_Coverage_22.59	246	hypothetical protein BRAFLDRAFT_271061 [Branchiostoma floridae]	1.33963e-28	100	129.413
Contig_1784_Coverage_44.06	474	nadh dehydrogenase	1.34884e-28	80	129.413
Contig_9637_Coverage_13.49	192	aspartic proteinase 2	1.37109e-28	98	129.413
Contig_18906_Coverage_48.69	519	reverse transcriptase-like protein	1.54151e-28	71	129.413
Contig_18945_Coverage_70.10	531	15-hydroxyprostaglandin dehydrogenase (nad+)	1.6366e-28	68	129.413
Contig_514_Coverage_23.27	497	hypothetical protein BRAFLDRAFT_63940 [Branchiostoma floridae]	1.75472e-28	56	129.028
Contig_9597_Coverage_17.83	234	hypothetical protein BRAFLDRAFT_59392 [Branchiostoma floridae]	1.77592e-28	87	129.028
Contig_3691_Coverage_22.50	188	Myosin-VIIa [Camponotus floridanus]	1.80023e-28	96	129.028
Contig_5140_Coverage_20.46	188	hypothetical protein DAPPUDRAFT_299809 [Daphnia pulex]	1.80023e-28	100	129.028
Contig_5496_Coverage_71.29	970	predicted protein [Nematostella vectensis]	2.0742e-28	66	130.954
Contig_10292_Coverage_21.53	214	archeron-like protein	2.28526e-28	94	128.642
Contig_2518_Coverage_12.71	212	hypothetical protein TRIADDRAFT_10137 [Trichoplax adhaerens]	2.29016e-28	95	128.642
Contig_6744_Coverage_33.39	380	cyclin i	2.31788e-28	69	128.642
Contig_2924_Coverage_21.85	324	hypothetical protein BRAFLDRAFT_122397 [Branchiostoma floridae]	2.32099e-28	83	128.642
Contig_1010_Coverage_16.88	1106	npdc-1 [Aedes aegypti]	2.53128e-28	82	130.954
Contig_910_Coverage_142.88	1237	hypothetical protein BRAFLDRAFT_123351 [Branchiostoma floridae]	2.72633e-28	74	115.161
Contig_21642_Coverage_339.23	976	cubilin [Daphnia pulex]	2.74195e-28	45	130.568
Contig_194_Coverage_24.98	734	lipopolysaccharide-induced tnf-alpha factor	2.76252e-28	75	129.798
Contig_19170_Coverage_6,921.61	876	hypothetical protein Ssol98_08391 [Sulfolobus solfataricus 98/2]	2.98283e-28	100	130.183
Contig_1420_Coverage_26.71	389	hypothetical protein BRAFLDRAFT_88001 [Branchiostoma floridae]	2.98344e-28	62	128.257
Contig_22759_Coverage_401.38	415	thioester-containing protein	2.98351e-28	85	128.257
Contig_9348_Coverage_18.43	225	ryanodine receptor related	3.0566e-28	87	128.257
Contig_14022_Coverage_33.44	260	temptin [Haliotis discus discus]	3.0589e-28	76	128.257
Contig_2329_Coverage_20.40	220	binding protein 2 like protein	3.07723e-28	91	128.257
Contig_3188_Coverage_31.84	898	predicted protein [Nematostella vectensis]	3.11335e-28	66	130.183
Contig_772_Coverage_28.32	709	predicted protein [Nematostella vectensis]	3.39255e-28	60	129.413
Contig_20_Coverage_67.39	1668	water and ammonia transporting aquaporin	3.42417e-28	58	131.339
Contig_747_Coverage_122.65	1772	matrilin 2	3.72125e-28	58	131.339
Contig_4408_Coverage_23.80	181	agc pka protein kinase	3.8798e-28	100	127.872
Contig_8753_Coverage_26.31	217	expressed hypothetical protein [Trichoplax adhaerens]	3.88504e-28	91	127.872
Contig_20889_Coverage_41.71	216	conserved hypothetical protein [Staphylococcus aureus subsp. aureus MN8]	3.88611e-28	87	127.872
Contig_3449_Coverage_33.74	392	hypothetical membrane associated protein	3.89052e-28	65	127.872
Contig_3909_Coverage_18.60	178	transcription factor yy1	3.89234e-28	96	127.872
Contig_16095_Coverage_23.82	246	kiaa1990 protein	3.90236e-28	85	127.872
Contig_21824_Coverage_13.25	269	transglutaminase 1 (k polypeptide epidermal type protein-glutamine-gamma-glutamyltransferase)	3.95425e-28	81	127.872
Contig_1924_Coverage_22.22	403	I-connectin [Procambarus clarkii]	3.95617e-28	60	127.872
Contig_3723_Coverage_16.84	198	adp-ribosylation factor-like isoform cra_a	3.95845e-28	98	127.872
Contig_15585_Coverage_20.64	200	tektin a1	3.9632e-28	98	127.872
Contig_1571_Coverage_19.56	397	aminopeptidase partial	3.98869e-28	62	127.872
Contig_4626_Coverage_34.43	290	alginate lyase 2	3.99371e-28	77	127.872
Contig_4181_Coverage_964.78	2364	predicted protein [Nematostella vectensis]	4.0277e-28	66	131.724
Contig_5889_Coverage_35.53	932	predicted protein [Nematostella vectensis]	4.29613e-28	66	129.798
Contig_5550_Coverage_28.22	518	hypothetical protein BRAFLDRAFT_278514 [Branchiostoma floridae]	4.38065e-28	59	127.872
Contig_762_Coverage_22.09	532	hypothetical protein BRAFLDRAFT_119432 [Branchiostoma floridae]	4.74445e-28	64	127.872
Contig_22528_Coverage_72.58	787	conserved hypothetical protein [Magnetospirillum gryphiswaldense MSR-1]	4.93692e-28	57	84.7297
Contig_3708_Coverage_16.89	182	cata3_nicpl ame: full=catalase isozyme 3	5.06717e-28	96	127.487
Contig_2004_Coverage_17.20	242	hypothetical protein BRAFLDRAFT_269635 [Branchiostoma floridae]	5.12578e-28	81	127.487
Contig_3474_Coverage_23.61	236	ankyrin 2,3/unc44, putative [Pediculus humanus corporis]	5.16098e-28	90	127.487
Contig_1497_Coverage_24.36	487	tumor protein d52-like 2 isoform 2	5.18948e-28	66	127.487
Contig_19739_Coverage_32.62	192	glycine-rich rna-binding protein 1	5.21156e-28	100	127.487
Contig_1494_Coverage_18.53	288	twitchin [Mytilus galloprovincialis]	5.21595e-28	78	127.487
Contig_2673_Coverage_19.52	223	probable serine carboxypeptidase cpvl	5.23136e-28	85	127.487
Contig_1866_Coverage_17.98	252	GI20539 [Drosophila mojavensis]	5.24792e-28	83	127.487
Contig_3689_Coverage_57.31	946	sodium- and chloride-dependent glycine transporter 1-like	5.77402e-28	52	129.413
Contig_21311_Coverage_36.61	732	predicted protein [Nematostella vectensis]	6.16257e-28	66	128.642
Contig_6845_Coverage_23.91	281	heat shock protein 60	6.64003e-28	90	127.102
Contig_1067_Coverage_44.02	611	headcase protein	6.93683e-28	95	127.872
Contig_2191_Coverage_20.16	538	titin isoform n2-a	8.45158e-28	57	127.102
Contig_22633_Coverage_198.69	480	cytochrome c oxidase subunit 6a polypeptide 1-like	8.67616e-28	71	126.716
Contig_2238_Coverage_35.55	457	predicted protein [Nematostella vectensis]	8.70432e-28	78	126.716
Contig_21938_Coverage_45.10	597	nadh dehydrogenase	8.73007e-28	65	127.487
Contig_9330_Coverage_78.16	409	chalcone synthase	8.75088e-28	100	126.716
Contig_20901_Coverage_30.51	450	notch homolog	8.7931e-28	60	126.716
Contig_19818_Coverage_23.38	284	predicted protein [Nematostella vectensis]	8.97423e-28	78	126.716
Contig_3226_Coverage_476.17	1297	hypothetical protein [Schistosoma mansoni]	9.35349e-28	51	129.413
Contig_565_Coverage_60.32	663	mitochondrial nadh:ubiquinone oxidoreductase	1.11471e-27	64	127.487
Contig_332_Coverage_29.99	1027	hypothetical protein BRAFLDRAFT_122664 [Branchiostoma floridae]	1.12116e-27	64	128.642
Contig_3048_Coverage_29.77	218	papss_ureca ame: full=bifunctional 3 -phosphoadenosine 5 -phosphosulfate synthase short=paps synthase short=papss ame: full=sulfurylase kinase short=sk includes: ame: full=sulfate adenylyltransferase ame: full=atp-sulfurylase ame: full=sulfate adenylate transferase short=sat includes: ame: full=adenylyl-sulfate kinase ame: full=3 -phosphoadenosine-5 -phosphosulfate synthase ame: full=aps kinase a…	1.12902e-27	91	126.331
Contig_4255_Coverage_18.31	249	unnamed protein product [Tetraodon nigroviridis]	1.13014e-27	89	126.331
Contig_3917_Coverage_23.44	178	thioredoxin peroxidase 1	1.1325e-27	100	126.331
Contig_4097_Coverage_17.41	175	glutamine synthetase	1.13615e-27	100	126.331
Contig_19096_Coverage_21.36	171	pannexin 2	1.14117e-27	94	126.331
Contig_21834_Coverage_39.34	193	sigma class glutathione-s-transferase	1.16102e-27	98	126.331
Contig_22620_Coverage_53.14	257	cell wall-associated hydrolase	1.16676e-27	81	126.331
Contig_17623_Coverage_23.33	184	hypothetical protein DAPPUDRAFT_230436 [Daphnia pulex]	1.17239e-27	100	126.331
Contig_5660_Coverage_55.14	516	small nuclear ribonucleoprotein polypeptide g-like	1.27457e-27	90	126.331
Contig_56_Coverage_71.21	1177	hypothetical protein BRAFLDRAFT_90332 [Branchiostoma floridae]	1.38494e-27	43	128.642
Contig_18096_Coverage_22.72	205	#NAME?	1.49653e-27	94	125.946
Contig_21791_Coverage_131.76	299	thioester-containing protein	1.50336e-27	85	125.946
Contig_8586_Coverage_29.07	197	calcineurin a	1.51097e-27	100	125.946
Contig_510_Coverage_32.08	942	78kda glucose regulated protein	1.66621e-27	95	127.872
Contig_14095_Coverage_12.26	546	conserved hypothetical protein [Pediculus humanus corporis]	1.71003e-27	61	122.094
Contig_1583_Coverage_264.78	720	nadh dehydrogenase subunit 4	1.74973e-27	98	127.102
Contig_1250_Coverage_20.43	479	swi snf matrix actin dependent regulator of subfamily member 4	1.93896e-27	93	125.561
Contig_1459_Coverage_35.96	360	sodium myo-inositol cotransporter 2-like	1.94254e-27	68	125.561
Contig_694_Coverage_23.69	433	protein tyrosine phosphatase	1.94482e-27	98	125.561
Contig_8146_Coverage_24.00	433	thioester-containing protein-f	1.94482e-27	67	125.561
Contig_3309_Coverage_17.88	208	adaptor-related protein complex mu 1 subunit-like	1.94519e-27	98	125.561
Contig_12388_Coverage_38.44	426	sec13- partial	1.96363e-27	85	125.561
Contig_3988_Coverage_17.26	228	glycerol-3-phosphate cytidylyltransferase, putative [Ixodes scapularis]	1.97454e-27	89	125.561
Contig_9389_Coverage_22.78	189	26s protease regulatory subunit 6b	1.98393e-27	100	125.561
Contig_1184_Coverage_29.93	343	arsenite methyltransferase	1.98819e-27	68	125.561
Contig_7256_Coverage_42.95	393	gamma interferon-inducible protein 30	1.9899e-27	68	125.561
Contig_3339_Coverage_27.12	390	predicted protein [Nematostella vectensis]	2.52176e-27	63	125.176
Contig_8257_Coverage_39.35	390	glutamine synthetase	2.52464e-27	95	125.176
Contig_1739_Coverage_26.81	276	hypothetical protein DAPPUDRAFT_303533 [Daphnia pulex]	2.53224e-27	81	125.176
Contig_3246_Coverage_15.87	203	septin-1 (diff6 protein homolog) (protein innocent bystander)	2.55736e-27	96	125.176
Contig_2923_Coverage_33.78	200	proteasome alpha 5 subunit	2.56579e-27	92	125.176
Contig_2066_Coverage_19.79	411	predicted protein [Nematostella vectensis]	3.3078e-27	77	124.79
Contig_20660_Coverage_40.76	207	chloroplast light-harvesting chlorophyll a b-binding protein	3.32288e-27	100	124.79
Contig_544_Coverage_26.12	486	predicted protein [Nematostella vectensis]	3.36372e-27	56	124.79
Contig_1875_Coverage_21.69	258	alpha-l- plasma	3.37801e-27	83	124.79
Contig_3097_Coverage_29.07	255	GF25273 [Drosophila ananassae]	3.38981e-27	90	124.79
Contig_18268_Coverage_24.53	188	tnf receptor-associated factor 3 (cd40 receptor-associated factor 1) (cd40-binding protein) (lmp1-associated protein) (cap-1)	3.39917e-27	98	124.79
Contig_4842_Coverage_19.32	184	cinnamic acid hydroxylase	3.40609e-27	100	124.79
Contig_375_Coverage_27.60	567	ras protein activator like 1-like	3.77192e-27	64	125.176
Contig_86_Coverage_34.96	1464	hypothetical protein BRAFLDRAFT_90332 [Branchiostoma floridae]	4.17202e-27	53	127.487
Contig_641_Coverage_20.54	478	PREDICTED: titin-like [Saccoglossus kowalevskii]	4.31955e-27	57	124.405
Contig_21014_Coverage_31.82	234	sulfatase 1b precursor	4.37543e-27	85	124.405
Contig_3104_Coverage_21.30	196	aliphatic nitrilase	4.39096e-27	92	124.405
Contig_2261_Coverage_22.65	224	PREDICTED: hypothetical protein [Monodelphis domestica]	4.42861e-27	96	124.405
Contig_245_Coverage_37.93	1356	GK21935 [Drosophila willistoni]	4.92061e-27	63	127.102
Contig_897_Coverage_36.79	594	selenoprotein m	5.56789e-27	70	124.79
Contig_2486_Coverage_22.47	365	cellulase [Haliotis discus discus]	5.62978e-27	62	124.02
Contig_4457_Coverage_24.31	173	ras-related c3 botulinum toxin substrate 1-like	5.65675e-27	100	124.02
Contig_9668_Coverage_21.00	227	tkb1_strpu ame: full=tektin-b1	5.76449e-27	88	124.02
Contig_1267_Coverage_32.44	317	serine threonine-protein kinase tao1	5.78119e-27	85	124.02
Contig_3538_Coverage_13.43	185	splicing factor 3b	5.80991e-27	96	124.02
Contig_2139_Coverage_20.25	244	ccr4-not transcription complex subunit 1	7.3762e-27	87	123.635
Contig_1886_Coverage_32.24	491	hypothetical protein BRAFLDRAFT_212086 [Branchiostoma floridae]	7.45942e-27	82	123.635
Contig_2123_Coverage_14.49	232	glycogen debranching	7.47784e-27	81	123.635
Contig_1300_Coverage_22.65	313	annexin a11-like	7.57851e-27	81	123.635
Contig_483_Coverage_28.68	668	predicted protein [Nematostella vectensis]	9.54379e-27	62	124.405
Contig_1229_Coverage_15.66	324	PREDICTED: hephaestin [Taeniopygia guttata]	9.727e-27	69	123.25
Contig_9458_Coverage_27.33	192	proteasome 26s atpase subunit 5	9.82589e-27	100	123.25
Contig_19163_Coverage_20.78	186	vacuolar atp synthase subunit b	9.89278e-27	98	123.25
Contig_4016_Coverage_49.99	366	thioester-containing protein-f	1.24925e-26	70	122.865
Contig_1338_Coverage_17.97	308	beta-transducin repeat containing isoform a	1.2538e-26	92	122.865
Contig_8644_Coverage_33.45	271	superoxide dismutase	1.26571e-26	75	122.865
Contig_2068_Coverage_22.80	236	importin beta 1	1.27119e-26	86	122.865
Contig_3094_Coverage_19.65	196	ras homolog gene member u-like	1.27757e-26	92	122.865
Contig_14885_Coverage_37.96	189	17 beta-hydroxysteroid dehydrogenase type 11	1.28749e-26	98	122.865
Contig_6548_Coverage_21.10	309	glutamate decarboxylase-like protein 1	1.63556e-26	77	122.479
Contig_2922_Coverage_16.89	200	hypothetical protein BRAFLDRAFT_275161 [Branchiostoma floridae]	1.6631e-26	90	122.479
Contig_3020_Coverage_16.01	198	hypothetical protein BRAFLDRAFT_211866 [Branchiostoma floridae]	1.6631e-26	93	122.479
Contig_11093_Coverage_189.70	400	predicted protein [Nematostella vectensis]	1.67087e-26	76	122.479
Contig_1704_Coverage_31.40	466	hypothetical protein BRAFLDRAFT_93226 [Branchiostoma floridae]	1.6711e-26	62	122.479
Contig_7539_Coverage_17.20	192	ankyrin repeat protein	1.67604e-26	95	122.479
Contig_2242_Coverage_20.90	225	au rna binding protein enoyl-coenzyme a hydratase	1.67721e-26	95	122.479
Contig_13125_Coverage_25.47	189	temptin [Haliotis discus discus]	1.68152e-26	95	122.479
Contig_7269_Coverage_91.11	393	gamma interferon-inducible protein 30	1.68263e-26	68	122.479
Contig_3455_Coverage_15.52	187	hypothetical protein DAPPUDRAFT_307388 [Daphnia pulex]	1.68496e-26	96	122.479
Contig_3818_Coverage_44.47	537	GL19627 [Drosophila persimilis]	2.0817e-26	98	122.479
Contig_3108_Coverage_14.90	195	chaperonin containing t-complex protein 1 gamma subunit tcpg	2.17921e-26	95	122.094
Contig_1935_Coverage_20.51	259	cysp2_homam ame: full=digestive cysteine proteinase 2 flags: precursor	2.18956e-26	77	122.094
Contig_3308_Coverage_20.24	190	tauropine dehydrogenase	2.19349e-26	96	122.094
Contig_2081_Coverage_51.36	611	hypothetical protein BRAFLDRAFT_124972 [Branchiostoma floridae]	2.2315e-26	57	122.865
Contig_22501_Coverage_21.51	729	megakaryocyte-associated tyrosine-protein kinase-like	2.56538e-26	62	123.25
Contig_253_Coverage_110.12	2726	hypothetical protein [Schistosoma mansoni]	2.60023e-26	53	125.946
Contig_18143_Coverage_29.05	180	rr14_arath ame: full=30s ribosomal protein chloroplastic	2.7838e-26	100	121.709
Contig_22396_Coverage_27.48	438	fibropellin partial	2.78821e-26	54	121.709
Contig_19857_Coverage_30.74	504	hypothetical protein PANDA_010030 [Ailuropoda melanoleuca]	2.85787e-26	82	121.709
Contig_18771_Coverage_308.47	258	histone H3.2 [Culex quinquefasciatus]	2.86383e-26	96	121.709
Contig_3312_Coverage_15.08	190	arsenite-resistance protein, putative [Ixodes scapularis]	2.86478e-26	95	121.709
Contig_567_Coverage_40.55	932	unnamed protein product [Oikopleura dioica]	3.07881e-26	93	123.635
Contig_19660_Coverage_27.69	179	ldox_maldo ame: full=leucoanthocyanidin dioxygenase short=ldox short=leucocyanidin oxygenase ame: full=anthocyanidin synthase ame: full=leucoanthocyanidin hydroxylase	3.64751e-26	100	121.324
Contig_1265_Coverage_33.18	431	hypothetical protein BRAFLDRAFT_265991 [Branchiostoma floridae]	3.67411e-26	62	121.324
Contig_22653_Coverage_21.91	203	Unknown (protein for MGC:83395) [Xenopus laevis]	3.69827e-26	86	121.324
Contig_9571_Coverage_600.81	486	unknown [Glycine max]	3.71903e-26	96	121.324
Contig_13317_Coverage_29.41	321	ivbi3_bitga ame: full=bitisilin-3 ame: full=two-kunitz protease inhibitor	3.72376e-26	69	121.324
Contig_11087_Coverage_21.53	192	unnamed protein product [Tetraodon nigroviridis]	3.73383e-26	93	121.324
Contig_4156_Coverage_16.49	174	pl10-like protein	4.7734e-26	100	120.939
Contig_17786_Coverage_22.28	174	glutamate synthetase	4.78047e-26	100	120.939
Contig_2016_Coverage_18.63	241	gtp-binding protein rab11b	4.79759e-26	96	120.939
Contig_898_Coverage_25.79	382	hypothetical protein DAPPUDRAFT_188248 [Daphnia pulex]	4.81376e-26	77	120.939
Contig_2408_Coverage_41.23	425	hypothetical protein BRAFLDRAFT_205508 [Branchiostoma floridae]	4.85159e-26	69	120.939
Contig_1025_Coverage_27.46	485	peptidylglycine a-hydroxylating monooxygenase	4.87935e-26	57	120.939
Contig_3521_Coverage_28.89	186	26s protease regulatory subunit 8	4.90248e-26	96	120.939
Contig_247_Coverage_333.03	1380	predicted protein [Nematostella vectensis]	5.58077e-26	44	123.635
Contig_16495_Coverage_63.29	367	dopamine beta hydroxylase-like protein	6.20878e-26	63	120.553
Contig_2166_Coverage_19.64	392	tektin 3-like	6.21132e-26	71	120.553
Contig_2449_Coverage_15.70	215	GK14712 [Drosophila willistoni]	6.21593e-26	87	120.553
Contig_844_Coverage_381.23	2310	selenoprotein pb	6.23366e-26	60	124.405
Contig_3805_Coverage_22.74	270	hypothetical protein BRAFLDRAFT_121562 [Branchiostoma floridae]	6.28164e-26	68	120.553
Contig_2768_Coverage_99.82	429	hypothetical protein BRAFLDRAFT_283990 [Branchiostoma floridae]	6.28296e-26	81	120.553
Contig_19939_Coverage_117.82	489	hypothetical protein DAPPUDRAFT_231281 [Daphnia pulex]	6.32342e-26	62	120.553
Contig_15405_Coverage_27.87	353	n-acetylneuraminate pyruvate lyase	6.32966e-26	71	120.553
Contig_19506_Coverage_20.52	229	calcium-binding atopy-related autoantigen 1	6.3612e-26	92	120.553
Contig_21892_Coverage_19.90	257	transglutaminase 1 (k polypeptide epidermal type protein-glutamine-gamma-glutamyltransferase)	6.40223e-26	81	120.553
Contig_3498_Coverage_11.70	186	ankyrin repeat protein	6.40284e-26	95	120.553
Contig_639_Coverage_52.07	1118	PREDICTED: hypothetical protein LOC100456594, partial [Pongo abelii]	7.01428e-26	57	122.865
Contig_630_Coverage_42.35	730	hypothetical protein BRAFLDRAFT_129258 [Branchiostoma floridae]	7.45405e-26	53	121.709
Contig_1162_Coverage_28.73	655	Snf7 [Crassostrea gigas]	7.73596e-26	88	121.324
Contig_11964_Coverage_17.69	181	asns1_pea ame: full=asparagine nodule ame: full=glutamine-dependent asparagine synthetase	8.09962e-26	96	120.168
Contig_11637_Coverage_21.60	237	PREDICTED: hypothetical protein [Strongylocentrotus purpuratus]	8.22131e-26	80	120.168
Contig_2196_Coverage_32.23	228	sjchgc08494 protein	8.29582e-26	79	120.168
Contig_9780_Coverage_26.88	288	hypothetical protein DAPPUDRAFT_304437 [Daphnia pulex]	8.33718e-26	83	120.168
Contig_5183_Coverage_16.93	183	glucose-regulated protein 78	8.38949e-26	100	120.168
Contig_22539_Coverage_34.26	938	camp responsive element binding	9.07431e-26	84	122.094
Contig_1076_Coverage_33.18	351	apolipoprotein d-like	1.07843e-25	62	119.783
Contig_2137_Coverage_16.11	231	poly-u binding splicing factor 60kda-like	1.0798e-25	98	119.783
Contig_3359_Coverage_19.32	189	PREDICTED: hypothetical protein [Hydra magnipapillata]	1.08862e-25	93	119.783
Contig_21_Coverage_88.16	3455	transcription factor - partial	1.28801e-25	73	124.02
Contig_151_Coverage_34.69	985	unknown [Schistosoma japonicum]	1.29238e-25	55	121.709
Contig_7754_Coverage_139.04	540	PREDICTED: similar to regucalcin [Ciona intestinalis]	1.3778e-25	63	119.783
Contig_18713_Coverage_15.19	180	achain molecular insights into plant cell proliferation disturbance by agrobacterium protein 6b	1.38197e-25	100	119.398
Contig_3897_Coverage_16.63	178	hypothetical protein DAPPUDRAFT_307388 [Daphnia pulex]	1.38438e-25	100	119.398
Contig_6773_Coverage_23.24	199	vitelline envelope zona pellucida domain protein 14	1.4079e-25	95	119.398
Contig_76_Coverage_37.97	1251	predicted protein [Nematostella vectensis]	1.41633e-25	44	122.094
Contig_19931_Coverage_40.77	695	predicted protein [Nematostella vectensis]	1.50068e-25	65	120.553
Contig_3589_Coverage_13.42	212	pur-alpha, putative [Ixodes scapularis]	1.8146e-25	91	119.013
Contig_14164_Coverage_26.82	456	hypothetical protein FAEPRAM212_00169 [Faecalibacterium prausnitzii M21/2]	1.81698e-25	74	119.013
Contig_8364_Coverage_16.58	201	long-chain specific acyl- mitochondrial	1.83273e-25	93	119.013
Contig_1716_Coverage_24.55	266	sr protein related family member (rsr-2)-like	1.84063e-25	81	119.013
Contig_10927_Coverage_20.06	232	unnamed protein product [Tetraodon nigroviridis]	1.84405e-25	86	119.013
Contig_3251_Coverage_26.83	192	predicted protein [Nematostella vectensis]	1.85086e-25	96	119.013
Contig_9091_Coverage_25.28	193	hypothetical protein SINV_06727 [Solenopsis invicta]	1.85308e-25	95	119.013
Contig_7771_Coverage_24.21	258	predicted protein [Nematostella vectensis]	1.85577e-25	86	119.013
Contig_1001_Coverage_202.42	2036	sarco endoplasmic reticulum calcium atpase isoform c	2.03314e-25	89	122.479
Contig_3194_Coverage_30.10	460	scp_lymst ame: full=small cardioactive peptides contains: ame: full=small cardioactive peptide b short=scp b short=scpb contains: ame: full=small cardioactive peptide a short=scp a short=scpa flags: precursor	2.35998e-25	74	118.627
Contig_1917_Coverage_18.42	248	predicted protein [Nematostella vectensis]	2.36467e-25	84	118.627
Contig_2571_Coverage_29.45	210	neurofilament protein nf70	2.36994e-25	92	118.627
Contig_1223_Coverage_36.27	456	hypothetical protein DDB_G0281609 [Dictyostelium discoideum AX4]	2.37041e-25	60	118.627
Contig_2012_Coverage_21.23	241	myosin vi	2.38102e-25	85	118.627
Contig_4108_Coverage_38.47	270	hypothetical protein BRAFLDRAFT_202721 [Branchiostoma floridae]	2.38702e-25	92	118.627
Contig_4770_Coverage_17.04	298	hypothetical protein BRAFLDRAFT_124136 [Branchiostoma floridae]	2.39669e-25	72	118.627
Contig_1568_Coverage_26.91	316	hypothetical protein DAPPUDRAFT_328140 [Daphnia pulex]	2.42284e-25	84	118.627
Contig_21239_Coverage_58.31	255	metallothionein-like protein	2.43285e-25	91	118.627
Contig_4041_Coverage_10.37	541	hypothetical protein NAEGRDRAFT_77916 [Naegleria gruberi]	3.06608e-25	50	118.627
Contig_1890_Coverage_17.04	250	cyclic amp-responsive element-binding protein 3-like protein 4	3.07768e-25	85	118.242
Contig_19817_Coverage_36.22	457	hypothetical protein BRAFLDRAFT_94321 [Branchiostoma floridae]	3.0993e-25	63	118.242
Contig_11866_Coverage_30.49	429	cathepsin l-like proteinase	3.12171e-25	58	118.242
Contig_2352_Coverage_27.26	355	dehydrogenase reductase (sdr family) member 11	3.1256e-25	78	118.242
Contig_945_Coverage_38.56	489	fimbrin cg8649- isoform a	3.13399e-25	71	118.242
Contig_8818_Coverage_21.40	263	hypothetical protein TRIADDRAFT_32734 [Trichoplax adhaerens]	3.15068e-25	67	118.242
Contig_1501_Coverage_29.79	394	huntingtin interacting protein k	3.17331e-25	100	118.242
Contig_5610_Coverage_26.02	533	twitchin [Mytilus galloprovincialis]	3.76887e-25	71	118.242
Contig_4892_Coverage_397.82	1017	hypothetical protein BRAFLDRAFT_127065 [Branchiostoma floridae]	3.93879e-25	52	120.168
Contig_3677_Coverage_16.50	182	PREDICTED: hypothetical protein [Strongylocentrotus purpuratus]	4.01496e-25	96	117.857
Contig_15539_Coverage_80.03	249	calmodulin [Pinctada fucata]	4.02434e-25	96	117.857
Contig_3845_Coverage_20.30	176	es1 protein	4.04092e-25	100	117.857
Contig_1511_Coverage_54.42	297	succinate dehydrogenase cytochrome b560 mitochondrial precursor	4.08813e-25	73	117.857
Contig_2753_Coverage_17.53	200	bicaudal d homolog 2-like	4.09635e-25	93	117.857
Contig_19765_Coverage_31.89	403	isoform a	4.09975e-25	79	117.857
Contig_5146_Coverage_32.70	292	radial spokehead-like	4.11794e-25	92	117.857
Contig_566_Coverage_29.01	658	hypothetical protein BRAFLDRAFT_223842 [Branchiostoma floridae]	5.06033e-25	59	118.627
Contig_12480_Coverage_18.27	179	heat shock	5.267e-25	100	117.472
Contig_4139_Coverage_43.21	498	scavenger receptor cysteine-rich protein	5.27231e-25	53	117.472
Contig_2148_Coverage_23.01	230	dna-directed rna polymerases and iii subunit rpabc3	5.37719e-25	88	117.472
Contig_5669_Coverage_42.25	345	aldose reductase	5.39364e-25	67	117.472
Contig_22418_Coverage_873.59	685	ribosomal protein p1	5.52619e-25	95	118.627
Contig_7813_Coverage_38.84	273	chit3 protein	6.92873e-25	72	117.087
Contig_5015_Coverage_28.40	298	hypothetical protein BRAFLDRAFT_113482 [Branchiostoma floridae]	6.97329e-25	79	117.087
Contig_22227_Coverage_25.47	173	proline-rich cell wall protein	9.04454e-25	100	116.701
Contig_4508_Coverage_17.08	169	PREDICTED: hypothetical protein [Vitis vinifera]	9.06007e-25	100	116.701
Contig_10586_Coverage_13.78	168	heat shockprotein c	9.07102e-25	100	116.701
Contig_1472_Coverage_14.92	290	ring finger protein 10 isoform 7	9.20701e-25	67	116.701
Contig_20163_Coverage_41.85	219	PREDICTED: hypothetical protein [Strongylocentrotus purpuratus]	9.2789e-25	98	116.701
Contig_12866_Coverage_686.50	609	low density lipo protein 1b isoform 2	9.38558e-25	60	117.472
Contig_22714_Coverage_104.65	414	hypothetical protein TcasGA2_TC008498 [Tribolium castaneum]	1.17323e-24	60	116.316
Contig_5282_Coverage_25.25	247	unnamed protein product [Tetraodon nigroviridis]	1.17357e-24	86	116.316
Contig_1588_Coverage_21.35	278	protein 2	1.17627e-24	91	116.316
Contig_3072_Coverage_36.77	362	PREDICTED: similar to predicted protein [Hydra magnipapillata]	1.1785e-24	68	116.316
Contig_4404_Coverage_21.46	170	vitelline envelope zona pellucida domain 9	1.18328e-24	96	116.316
Contig_5710_Coverage_38.91	302	hypothetical protein BRAFLDRAFT_267929 [Branchiostoma floridae]	1.18513e-24	76	116.316
Contig_2805_Coverage_15.20	202	heat shock protein 70b	1.18794e-24	89	116.316
Contig_4956_Coverage_15.46	162	protein tyrosine receptor s isoform 1	1.19084e-24	100	116.316
Contig_16514_Coverage_17.67	186	cysteine protease	1.20898e-24	90	116.316
Contig_2631_Coverage_19.67	313	zinc finger a20 and an1 domain-containing stress-associated protein 6	1.20993e-24	93	116.316
Contig_20725_Coverage_40.63	926	hypothetical protein BRAFLDRAFT_264236 [Branchiostoma floridae]	1.2802e-24	63	118.242
Contig_1006_Coverage_22.48	360	solute carrier family member 5-like	1.5353e-24	72	115.931
Contig_11902_Coverage_19.13	175	legumain [Haliotis discus discus]	1.5374e-24	98	115.931
Contig_21593_Coverage_430.76	272	60s ribosomal protein l15	1.54947e-24	100	115.931
Contig_20002_Coverage_56.20	674	ankyrin partial	1.56404e-24	55	117.087
Contig_7662_Coverage_53.04	348	major latex	1.56509e-24	75	115.931
Contig_3120_Coverage_17.70	193	proteasome 26s non-atpase subunit 12	1.56684e-24	96	115.931
Contig_2212_Coverage_16.83	227	vitelline envelope zona pellucida domain protein 18	1.56982e-24	85	115.931
Contig_19885_Coverage_24.21	311	ankyrin repeat protein	2.00221e-24	64	115.546
Contig_20256_Coverage_12.95	176	achain molecular insights into plant cell proliferation disturbance by agrobacterium protein 6b	2.00846e-24	100	115.546
Contig_3588_Coverage_20.72	295	twitchin [Mytilus galloprovincialis]	2.03631e-24	71	115.546
Contig_2045_Coverage_54.75	375	zinc finger protein 706	2.03867e-24	84	115.546
Contig_3162_Coverage_23.28	194	unnamed protein product [Tetraodon nigroviridis]	2.04636e-24	90	115.546
Contig_4133_Coverage_26.81	222	gamma tonoplast intrinsic protein	2.05717e-24	100	115.546
Contig_294_Coverage_74.46	971	PREDICTED: similar to calmodulin [Hydra magnipapillata]	2.36711e-24	64	117.472
Contig_257_Coverage_42.04	846	hypothetical protein BRAFLDRAFT_98499 [Branchiostoma floridae]	2.44121e-24	56	117.087
Contig_12201_Coverage_74.34	540	hypothetical protein BRAFLDRAFT_113994 [Branchiostoma floridae]	2.59843e-24	72	115.546
Contig_2292_Coverage_22.45	284	phosphatidylinositol transfer protein beta isoform	2.60176e-24	74	115.161
Contig_1899_Coverage_16.89	250	coatomer subunit alpha-like	2.60541e-24	87	115.161
Contig_17800_Coverage_28.05	182	ribulose -bisphosphate carboxylase small subunit	2.60627e-24	100	115.161
Contig_22684_Coverage_350.78	877	nadh dehydrogenase subunit 4l	2.61309e-24	93	117.087
Contig_19980_Coverage_79.14	1034	pol-like protein	2.61969e-24	46	117.472
Contig_8944_Coverage_20.47	171	heat shock inducible protein 70	2.63084e-24	100	115.161
Contig_1638_Coverage_39.45	475	family 10 cellulase	2.63242e-24	58	115.161
Contig_807_Coverage_24.26	402	endo- -beta-xylanase	2.65365e-24	56	115.161
Contig_4672_Coverage_33.37	193	glycogen phosphorylase	2.67263e-24	87	115.161
Contig_1836_Coverage_17.54	256	sodium glucose cotransporter 1-like	2.6859e-24	77	115.161
Contig_111_Coverage_73.17	1102	GJ16215 [Drosophila virilis]	2.87606e-24	50	117.472
Contig_4347_Coverage_48.29	564	lim domain and actin binding 1	2.93801e-24	64	115.546
Contig_1233_Coverage_21.73	569	beta 2-like	2.98867e-24	62	115.546
Contig_16911_Coverage_259.73	1115	predicted protein [Nematostella vectensis]	3.17306e-24	65	111.309
Contig_1770_Coverage_29.58	279	PREDICTED: similar to AGAP004937-PA [Tribolium castaneum]	3.41022e-24	82	114.775
Contig_1910_Coverage_17.98	248	mgc83353 partial	3.41458e-24	79	114.775
Contig_4440_Coverage_14.63	170	hypothetical protein BRAFLDRAFT_281199 [Branchiostoma floridae]	3.44282e-24	100	114.775
Contig_2080_Coverage_20.81	236	up3_halai ame: full=uncharacterized protein 3 flags: precursor	3.46179e-24	86	114.775
Contig_22260_Coverage_90.17	265	endo-beta- -glucanase	3.47633e-24	80	114.775
Contig_16026_Coverage_22.25	296	predicted protein [Nematostella vectensis]	3.4775e-24	83	114.775
Contig_4093_Coverage_26.90	260	malic enzyme, putative [Ricinus communis]	3.49569e-24	93	114.775
Contig_4047_Coverage_15.95	176	plasma membrane calcium atpase	4.46776e-24	100	114.39
Contig_18174_Coverage_21.14	245	atp-binding cassette transporter sub-family a	4.48031e-24	85	114.39
Contig_2529_Coverage_28.32	384	cg7830 cg7830-pa	4.48747e-24	85	114.39
Contig_3054_Coverage_36.68	358	sigma class glutathione-s-transferase 2	4.49582e-24	77	114.39
Contig_2842_Coverage_20.93	202	cop9 signalosome complex	4.51417e-24	95	114.39
Contig_7112_Coverage_16.37	159	mrna export factor-like	4.53952e-24	98	114.39
Contig_1444_Coverage_28.00	293	predicted protein [Nematostella vectensis]	4.55291e-24	75	114.39
Contig_2405_Coverage_31.93	373	PREDICTED: hypothetical protein LOC100517884 [Sus scrofa]	4.55977e-24	87	114.39
Contig_1801_Coverage_12.93	259	ssu ribosomal protein s3p	4.56551e-24	93	114.39
Contig_13123_Coverage_64.06	462	ankyrin unc44	4.57611e-24	65	114.39
Contig_10630_Coverage_27.48	275	unnamed protein product [Tetraodon nigroviridis]	5.86552e-24	74	114.005
Contig_20362_Coverage_117.43	330	GF16339 [Drosophila ananassae]	5.87994e-24	69	114.005
Contig_11363_Coverage_27.17	489	sulfotransferase family cytosolic 1b member 1-like	5.91695e-24	57	114.005
Contig_6214_Coverage_18.20	259	PREDICTED: similar to ENSANGP00000013909 [Nasonia vitripennis]	5.96274e-24	80	114.005
Contig_248_Coverage_31.61	677	akirin 2	5.98518e-24	81	115.161
Contig_14232_Coverage_37.75	1138	predicted protein [Nematostella vectensis]	7.23394e-24	65	111.309
Contig_779_Coverage_67.71	1025	histone 1	7.48329e-24	86	115.931
Contig_3681_Coverage_15.96	181	taurine transporter	7.57189e-24	91	113.62
Contig_5335_Coverage_17.54	180	kinesin heavy chain 1	7.57189e-24	94	113.62
Contig_12719_Coverage_27.69	175	ribophorin ii-like protein	7.63005e-24	98	113.62
Contig_18571_Coverage_23.90	206	alpha-l- plasma	7.68382e-24	82	113.62
Contig_8118_Coverage_22.82	184	g protein beta subunit	7.85233e-24	94	113.62
Contig_380_Coverage_34.42	565	contactin-associated protein	8.54831e-24	54	114.005
Contig_4779_Coverage_66.47	720	hypothetical protein BRAFLDRAFT_92024 [Branchiostoma floridae]	8.98636e-24	53	114.775
Contig_7835_Coverage_43.89	749	hypothetical protein BRAFLDRAFT_92024 [Branchiostoma floridae]	9.61818e-24	51	114.775
Contig_6628_Coverage_19.01	203	kiaa0174 homolog	1.00565e-23	94	113.235
Contig_2933_Coverage_40.40	601	hypothetical protein BRAFLDRAFT_83656 [Branchiostoma floridae]	1.01216e-23	60	114.005
Contig_3071_Coverage_14.93	196	ryanodine receptor related	1.01228e-23	92	113.235
Contig_22553_Coverage_23.13	229	pollen-specific protein	1.01558e-23	82	113.235
Contig_19710_Coverage_43.23	191	major vault protein	1.02042e-23	93	113.235
Contig_15472_Coverage_24.78	282	glutamine synthetase	1.0265e-23	85	113.235
Contig_19976_Coverage_22.18	185	17-beta hydroxysteroid dehydrogenase 12	1.02706e-23	95	113.235
Contig_22576_Coverage_29.11	686	sulfotransferase 1c2-like isoform 3	1.0422e-23	54	114.39
Contig_952_Coverage_63.53	650	myom_lymst ame: full=myomodulin neuropeptides contains: ame: full=glqmlrl-amide contains: ame: full=qipmlrl-amide contains: ame: full=smsmlrl-amide contains: ame: full=slsmlrl-amide contains: ame: full=myomodulin-a ame: full=pmsmlrl-amide flags: precursor	1.20601e-23	67	114.005
Contig_3529_Coverage_45.43	539	hypothetical protein BRAFLDRAFT_203026 [Branchiostoma floridae]	1.26292e-23	81	113.235
Contig_2525_Coverage_39.20	381	PREDICTED: lactase-like protein-like [Sus scrofa]	1.31091e-23	69	112.849
Contig_3252_Coverage_20.04	192	binding protein	1.32641e-23	94	112.849
Contig_3260_Coverage_18.12	191	unnamed protein product [Tetraodon nigroviridis]	1.33074e-23	90	112.849
Contig_2530_Coverage_27.38	316	PREDICTED: similar to AGAP007103-PA [Tribolium castaneum]	1.33278e-23	69	112.849
Contig_1466_Coverage_101.95	675	histone h2a	1.33678e-23	100	114.005
Contig_7748_Coverage_19.30	184	clathrin heavy chain 1	1.3394e-23	98	112.849
Contig_3867_Coverage_20.78	179	clathrin heavy	1.69229e-23	98	112.464
Contig_22020_Coverage_10.69	416	Repeat of unknown function XGLTT [Anaeromyxobacter dehalogenans 2CP-1]	1.69414e-23	62	112.464
Contig_7301_Coverage_68.47	761	nadh:ubiquinone ndufb6 b17	1.70001e-23	63	114.005
Contig_20233_Coverage_31.35	175	alginate lyase 2	1.70026e-23	93	112.464
Contig_2620_Coverage_23.00	208	hypothetical protein BRAFLDRAFT_260175 [Branchiostoma floridae]	1.70407e-23	98	112.464
Contig_5519_Coverage_18.22	166	chloroplast lhcii type i chlorophyll a-b binding precursor protein	1.71411e-23	98	112.464
Contig_2097_Coverage_27.09	234	hypothetical protein BRAFLDRAFT_119020 [Branchiostoma floridae]	1.71807e-23	92	112.464
Contig_3341_Coverage_109.60	504	ubiquinol-cytochrome c reductase complex	1.73145e-23	76	112.464
Contig_8718_Coverage_35.10	226	temptin [Haliotis discus discus]	1.73564e-23	80	112.464
Contig_14480_Coverage_44.77	679	ankyrin unc44	1.73942e-23	58	113.62
Contig_3658_Coverage_12.23	181	phosphoribosyl pyrophosphate synthetase 1	2.20308e-23	93	112.079
Contig_13001_Coverage_17.25	169	calmodulin [Malus pumila]	2.23427e-23	100	112.079
Contig_3315_Coverage_36.02	200	eukaryotic translation initiation factor 3 subunit 6 interacting	2.24774e-23	87	112.079
Contig_8520_Coverage_17.56	228	adenylate kinase 1	2.25917e-23	92	112.079
Contig_6791_Coverage_63.73	491	ribosomal protein s3	2.48071e-23	98	110.923
Contig_237_Coverage_54.74	870	profilin [Haliotis diversicolor]	2.84799e-23	55	113.62
Contig_18449_Coverage_22.95	208	cre-cts-1 protein	2.91019e-23	84	111.694
Contig_2902_Coverage_31.72	200	vitelline envelope zona pellucida domain 5	2.93564e-23	84	111.694
Contig_3195_Coverage_23.88	193	nadh dehydrogenase fe-s protein 1 isoform 2	2.95494e-23	92	111.694
Contig_386_Coverage_40.01	1001	mitochondrial nadh:ubiquinone oxidoreductase esss	3.576e-23	59	113.62
Contig_3780_Coverage_20.83	180	epdr1_halai ame: full=ependymin-related protein 1 flags: precursor	3.75789e-23	91	111.309
Contig_965_Coverage_31.37	366	thioester-containing protein	3.76139e-23	78	111.309
Contig_4585_Coverage_26.57	281	GI20863 [Drosophila mojavensis]	3.77044e-23	66	111.309
Contig_13763_Coverage_34.62	265	PREDICTED: similar to prohibitin [Tribolium castaneum]	3.84248e-23	94	111.309
Contig_11402_Coverage_28.27	232	polyphenol oxidase precursor	3.84508e-23	90	111.309
Contig_3036_Coverage_25.11	196	fatty acid synthase-like	3.84667e-23	89	111.309
Contig_4850_Coverage_22.26	227	hypothetical protein SINV_16078 [Solenopsis invicta]	3.8666e-23	84	111.309
Contig_3549_Coverage_29.08	185	hypothetical protein DAPPUDRAFT_315656 [Daphnia pulex]	3.89707e-23	90	111.309
Contig_21268_Coverage_18.54	185	PREDICTED: hypothetical protein isoform 1 [Gallus gallus]	3.90284e-23	91	111.309
Contig_616_Coverage_44.74	542	nadh dehydrogenase 1 beta 7	4.89508e-23	72	111.309
Contig_5210_Coverage_21.28	178	PREDICTED: similar to GA15333-PA [Acyrthosiphon pisum]	4.92382e-23	94	110.923
Contig_2656_Coverage_15.32	207	PREDICTED: similar to predicted protein [Hydra magnipapillata]	4.95808e-23	84	110.923
Contig_18366_Coverage_24.05	171	proteasome subunit alpha type 1	4.96291e-23	94	110.923
Contig_20425_Coverage_10.48	496	poly u binding factor 68kd cg12085- isoform a	4.96443e-23	65	110.923
Contig_5894_Coverage_23.10	200	26s proteasome regulatory complex atpase rpt6	5.00745e-23	100	110.923
Contig_1443_Coverage_43.39	601	hypothetical protein BRAFLDRAFT_124476 [Branchiostoma floridae]	5.02332e-23	63	111.694
Contig_9501_Coverage_13.18	220	caspase [Haliotis diversicolor]	5.09011e-23	93	110.923
Contig_2558_Coverage_175.36	1108	gf19599- partial	5.48588e-23	51	113.235
Contig_3533_Coverage_95.36	521	whey acidic partial	5.66748e-23	48	110.923
Contig_6127_Coverage_26.32	180	proteasome subunit alpha	6.40999e-23	98	110.538
Contig_22585_Coverage_220.82	1498	DNA-binding protein, putative [Ixodes scapularis]	6.44161e-23	77	113.62
Contig_10860_Coverage_10.09	362	GH25144 [Drosophila grimshawi]	6.47407e-23	80	110.538
Contig_3472_Coverage_18.22	204	PREDICTED: predicted protein-like [Saccoglossus kowalevskii]	6.49695e-23	87	110.538
Contig_4769_Coverage_18.86	165	cinnamic acid hydroxylase	6.51361e-23	100	110.538
Contig_2992_Coverage_16.23	234	peroxisomal sarcosine oxidase-like	6.52865e-23	77	110.538
Contig_5901_Coverage_16.06	296	temptin [Haliotis discus discus]	6.5506e-23	71	110.538
Contig_2243_Coverage_18.31	225	clathrin heavy	6.59543e-23	97	110.538
Contig_21322_Coverage_37.26	649	peptidase inhibitor 16	7.82768e-23	52	111.309
Contig_3839_Coverage_26.47	179	twitchin [Mytilus galloprovincialis]	8.39877e-23	94	110.153
Contig_20308_Coverage_14.13	364	tyrosine-protein kinase fps85d	8.42456e-23	59	110.153
Contig_4975_Coverage_93.29	455	hypothetical protein DAPPUDRAFT_230544 [Daphnia pulex]	8.46791e-23	74	110.153
Contig_1013_Coverage_85.70	359	PREDICTED: rCG47273-like [Rattus norvegicus]	8.47875e-23	90	110.153
Contig_9638_Coverage_18.91	168	archeron-like protein	8.47997e-23	100	110.153
Contig_4678_Coverage_21.01	166	eukaryotic translation initiation factor 2 subunit 3	8.50704e-23	98	110.153
Contig_5428_Coverage_20.69	156	f-box and wd-40 domain protein	8.58824e-23	100	110.153
Contig_6219_Coverage_20.12	225	stromal antigen 1	8.6139e-23	85	110.153
Contig_7252_Coverage_30.99	680	predicted protein [Nematostella vectensis]	8.63267e-23	65	111.309
Contig_1538_Coverage_21.94	284	peptidylglycine alpha-hydroxylating monooxygenase	1.0931e-22	70	109.768
Contig_3605_Coverage_8.61	499	PREDICTED: similar to predicted protein [Hydra magnipapillata]	1.09934e-22	51	109.768
Contig_10524_Coverage_295.58	495	transport protein sec61 gamma subunit	1.10566e-22	97	109.768
Contig_2996_Coverage_16.85	198	puff-specific protein	1.11554e-22	90	109.768
Contig_318_Coverage_52.72	1044	reductase-related protein	1.11803e-22	73	112.079
Contig_4120_Coverage_33.03	230	membrane protein, putative [Ixodes scapularis]	1.12121e-22	81	109.768
Contig_21840_Coverage_106.04	230	histone h1	1.12286e-22	82	109.768
Contig_7580_Coverage_24.97	222	vitelline envelope zona pellucida domain protein 16	1.13016e-22	83	109.768
Contig_1923_Coverage_121.75	807	c inase family member (cht-1)	1.23467e-22	46	111.309
Contig_5600_Coverage_37.67	216	unnamed protein product [Thellungiella halophila]	1.42822e-22	95	109.383
Contig_17307_Coverage_32.66	215	temptin [Haliotis discus discus]	1.43511e-22	77	109.383
Contig_4379_Coverage_13.49	171	2-oxoglutarate dehydrogenase, putative [Pediculus humanus corporis]	1.44185e-22	96	109.383
Contig_22647_Coverage_138.44	494	cytochrome c oxidase polypeptide vb	1.45111e-22	77	109.383
Contig_3755_Coverage_19.00	400	PREDICTED: hypothetical protein [Strongylocentrotus purpuratus]	1.46209e-22	67	109.383
Contig_692_Coverage_25.03	467	predicted protein [Nematostella vectensis]	1.46395e-22	58	109.383
Contig_2202_Coverage_27.03	228	PREDICTED: similar to myosin-VIIa [Tribolium castaneum]	1.46435e-22	82	109.383
Contig_12275_Coverage_28.14	194	vacuolar protein sorting 35-like	1.46829e-22	92	109.383
Contig_20434_Coverage_1,668.90	1775	conserved hypothetical protein [Trichinella spiralis]	1.81629e-22	92	73.559
Contig_9111_Coverage_26.42	249	cre-tag-210 protein	1.86938e-22	77	108.997
Contig_2467_Coverage_13.60	214	beta-hexosaminidase beta chain-like	1.87156e-22	82	108.997
Contig_18524_Coverage_17.93	360	hypothetical protein BRAFLDRAFT_279410 [Branchiostoma floridae]	1.88418e-22	67	108.997
Contig_8892_Coverage_19.26	173	vitelline envelope zona pellucida domain 6	1.88538e-22	98	108.997
Contig_13258_Coverage_30.70	201	PREDICTED: hypothetical protein [Saccoglossus kowalevskii]	1.89885e-22	82	108.997
Contig_5234_Coverage_12.59	158	flagellar protofilament ribbon protein rib74-like	1.91326e-22	98	108.997
Contig_13596_Coverage_16.61	189	heat shock protein 70	1.9239e-22	95	108.997
Contig_516_Coverage_53.26	746	hypothetical protein BRAFLDRAFT_247509 [Branchiostoma floridae]	2.34225e-22	60	110.153
Contig_503_Coverage_85.64	1009	cellulase [Haliotis discus]	2.35374e-22	63	110.923
Contig_2279_Coverage_35.38	434	mgc53234 protein	2.4602e-22	80	108.612
Contig_2655_Coverage_18.07	207	caspase [Haliotis diversicolor]	2.46067e-22	91	108.612
Contig_3673_Coverage_24.15	241	major vault protein	2.46397e-22	92	108.612
Contig_19673_Coverage_202.44	664	hypothetical protein Csp_D29560 [Curvibacter putative symbiont of Hydra magnipapillata]	2.46713e-22	58	67.781
Contig_5659_Coverage_26.90	167	s-formylglutathione hydrolase	2.47517e-22	96	108.612
Contig_3112_Coverage_17.37	202	outer dense fiber protein 3	2.47701e-22	85	108.612
Contig_4934_Coverage_20.63	162	calcineurin a	2.48304e-22	100	108.612
Contig_8926_Coverage_21.13	199	small nuclear ribonucleoprotein e	2.48816e-22	94	108.612
Contig_5248_Coverage_18.83	230	hypothetical protein DAPPUDRAFT_213033 [Daphnia pulex]	2.4978e-22	74	108.612
Contig_5758_Coverage_23.44	285	PREDICTED: hypothetical protein [Strongylocentrotus purpuratus]	2.51635e-22	74	108.612
Contig_2771_Coverage_26.29	576	hypothetical protein BRAFLDRAFT_97609 [Branchiostoma floridae]	2.87851e-22	52	108.997
Contig_21327_Coverage_38.03	655	peptidase inhibitor 16	3.04619e-22	51	109.383
Contig_3817_Coverage_19.40	180	epdr1_halai ame: full=ependymin-related protein 1 flags: precursor	3.18124e-22	93	108.227
Contig_3829_Coverage_10.74	179	hypothetical protein BRAFLDRAFT_231666 [Branchiostoma floridae]	3.19153e-22	94	108.227
Contig_4083_Coverage_14.87	175	predicted protein [Nematostella vectensis]	3.20181e-22	84	108.227
Contig_7555_Coverage_14.83	137	pl10-like protein	3.20208e-22	100	108.227
Contig_1334_Coverage_31.29	308	PREDICTED: hypothetical protein [Saccoglossus kowalevskii]	3.20379e-22	68	108.227
Contig_14703_Coverage_18.08	169	17-beta hydroxysteroid dehydrogenase 12	3.22628e-22	96	108.227
Contig_8353_Coverage_24.51	407	CYP356A1 [Crassostrea gigas]	3.23053e-22	67	108.227
Contig_4821_Coverage_19.01	164	spliceosome-associated protein	3.24296e-22	100	108.227
Contig_10006_Coverage_18.06	163	hypothetical protein DAPPUDRAFT_306451 [Daphnia pulex]	3.24688e-22	100	108.227
Contig_1393_Coverage_24.24	486	conserved hypothetical protein [Ixodes scapularis]	3.25803e-22	53	108.227
Contig_1464_Coverage_24.67	291	hypothetical protein BRAFLDRAFT_165799 [Branchiostoma floridae]	3.26284e-22	72	108.227
Contig_1621_Coverage_23.96	421	hypothetical protein SINV_07219 [Solenopsis invicta]	3.26797e-22	62	108.227
Contig_1168_Coverage_50.14	695	hypothetical protein BRAFLDRAFT_124868 [Branchiostoma floridae]	3.45496e-22	60	109.383
Contig_18313_Coverage_21.37	795	low quality protein: titin-like	3.48804e-22	52	109.768
Contig_22276_Coverage_89.95	700	proteoglycan 4 isoform 1	3.53096e-22	52	109.383
Contig_4667_Coverage_17.99	166	glycogen phosphorylase	4.222e-22	90	107.842
Contig_8984_Coverage_23.37	167	hypothetical protein BRAFLDRAFT_131352 [Branchiostoma floridae]	4.2271e-22	90	107.842
Contig_1710_Coverage_14.88	267	GK18067 [Drosophila willistoni]	4.22841e-22	76	107.842
Contig_20106_Coverage_12.49	163	PREDICTED: hypothetical protein, partial [Ornithorhynchus anatinus]	4.24172e-22	100	107.842
Contig_21551_Coverage_21.60	164	uncharacterized protein tc_0114	4.24172e-22	96	107.842
Contig_1269_Coverage_20.06	317	hypothetical protein BRAFLDRAFT_227736 [Branchiostoma floridae]	4.27671e-22	62	107.842
Contig_1483_Coverage_19.69	289	hypothetical protein BRAFLDRAFT_86827 [Branchiostoma floridae]	4.27682e-22	66	107.842
Contig_3544_Coverage_21.05	185	pannexin 2	4.30872e-22	90	107.842
Contig_18592_Coverage_27.57	561	Hypothetical protein CBG15933 [Caenorhabditis briggsae]	4.616e-22	50	108.227
Contig_21476_Coverage_114.17	573	endo - beta d- glucanase 2	4.83605e-22	65	108.227
Contig_4246_Coverage_72.99	988	AF339450_1hillarin [Hirudo medicinalis]	5.05727e-22	50	109.768
Contig_2497_Coverage_60.98	436	cysteine protease inhibitor	5.45736e-22	69	107.457
Contig_8960_Coverage_20.08	276	steroid 17-alpha-hydroxylase lyase-like	5.47044e-22	71	107.457
Contig_4276_Coverage_18.76	172	hypothetical protein BRAFLDRAFT_269635 [Branchiostoma floridae]	5.47901e-22	94	107.457
Contig_4514_Coverage_20.66	169	endo-beta 1-4 mannanase	5.49656e-22	92	107.457
Contig_7872_Coverage_20.30	166	10-formyltetrahydrofolate dehydrogenase-like	5.5141e-22	100	107.457
Contig_642_Coverage_24.37	449	dnaj homolog subfamily b member 5-like isoform 3	5.52281e-22	81	107.457
Contig_17092_Coverage_27.38	202	PREDICTED: hypothetical protein, partial [Strongylocentrotus purpuratus]	5.52482e-22	84	107.457
Contig_5099_Coverage_19.49	160	ugpa_pyrpy ame: full=utp--glucose-1-phosphate uridylyltransferase ame: full=udp-glucose pyrophosphorylase short=udpgp short=ugpase	5.54919e-22	100	107.457
Contig_13055_Coverage_19.91	194	hypothetical protein BRAFLDRAFT_69005 [Branchiostoma floridae]	5.57948e-22	89	107.457
Contig_949_Coverage_193.66	714	histone h1	6.30239e-22	83	108.612
Contig_3527_Coverage_13.37	181	actin binding 1cb isoform 1	7.08707e-22	88	107.071
Contig_4510_Coverage_48.06	461	hypothetical protein DAPPUDRAFT_230545 [Daphnia pulex]	7.10572e-22	76	107.071
Contig_3350_Coverage_34.42	213	up1_halai ame: full=uncharacterized protein 1 flags: precursor	7.11193e-22	77	107.071
Contig_1950_Coverage_12.75	246	tyrosine kinase, putative [Ixodes scapularis]	7.11982e-22	81	107.071
Contig_22609_Coverage_26.68	338	hypothetical protein BRAFLDRAFT_199016 [Branchiostoma floridae]	7.13333e-22	66	107.071
Contig_1987_Coverage_13.78	243	adenylate kinase 2	7.14444e-22	90	107.071
[truncated: 3,970 more rows]
