# Supplementary material for: Transcriptome characterization of the South African abalone Haliotis midae using sequencing-by-synthesis
Source: BMC Res Notes. 2011 Mar 11;4:59. doi: 10.1186/1756-0500-4-59 (PMC3063225; doi:10.1186/1756-0500-4-59)
Supplement: Additional file 3 — Transcripts related to disease resistance. Overview of potential disease resistance-related sequences identified from H. midae cDNA library according to the GO, KOG and PFAM functional description. [file 1756-0500-4-59-S3.XLS]

## Sheet: ADDITIONAL FILE 3
Sequence_ID	Sequence_Length	BLAST_E-Value	Top-Blast_Hit_(Species)	Sequence_Description	GO_Terms	KOG_General_Class	PFAM_Domain_Families
Contig_217	1478	0	[Biomphalaria glabrata]	Ca2+-binding actin-bundling protein (actinin), alpha chain (EF-Hand protein superfamily)	Z disc;cytoskeletal anchoring at plasma membrane;actin filament bundle assembly;calcium ion binding;flight behavior;actin cytoskeleton reorganization;oxidation reduction;actin filament binding;2-alkenal reductase activity;protein tyrosine phosphatase activity;focal adhesion	Cytoskeleton	CH, Calponin homology (CH) domain
Contig_681	3328	0	[Tribolium castaneum]	Ca2+-binding actin-bundling protein (spectrin), alpha chain (EF-Hand protein superfamily)	axon midline choice point recognition;negative regulation of microtubule depolymerization;regulation of cell shape;neuromuscular junction;spectrosome organization;central nervous system development;protein tyrosine phosphatase activity;female germline ring canal formation, actin assembly;plasma membrane organization;cell-cell adhesion;calcium ion binding;spectrin;Golgi apparatus;spectrosome;insta…	Cytoskeleton	Spectrin, Spectrin repeat
Contig_932	1720	0	[Lymnaea stagnalis]	Aldehyde dehydrogenase	heart morphogenesis;lung development;positive regulation of gene expression;pancreas development;3-chloroallyl aldehyde dehydrogenase activity;kidney development;retinoic acid receptor signaling pathway;embryonic forelimb morphogenesis;anterior/posterior pattern formation;response to vitamin A;blood vessel development;hindbrain development;embryonic gut development;pituitary gland development;neu…	Energy production and conversion	Aldedh, Aldehyde dehydrogenase family
Contig_96	2290	0	[Saccoglossus kowalevskii]	Serine/threonine specific protein phosphatase PP1, catalytic subunit	regulation of glycogen catabolic process;lung development;nucleoplasm;dendritic spine;oviposition;embryonic development ending in birth or egg hatching;protein binding;female meiosis;meiotic chromosome segregation;nuclear membrane;ribonucleoprotein binding;locomotion;protein phosphatase type 1 complex;molting cycle, collagen and cuticulin-based cuticle;nucleolus;cytosol;metal ion binding;chromoso…	Signal transduction mechanisms, General function prediction only	Metallophos, Calcineurin-like phosphoesterase
Contig_16314	1749	4.29e-158	[Platynereis dumerilii]	G protein beta subunit-like protein	cytoplasm;receptor activity;protein localization;neuronal cell body;kinase activity;activation of protein kinase C activity by G-protein coupled receptor protein signaling pathway;plasma membrane;receptor binding;methylated-DNA-[protein]-cysteine S-methyltransferase activity;protein phosphatase binding;protein kinase C binding;DNA repair	Signal transduction mechanisms	WD40, WD domain, G-beta repeat
Contig_61	3209	2.54e-157	[Saccoglossus kowalevskii]	Puromycin-sensitive aminopeptidase and related aminopeptidases	binding;cellular metabolic process;membrane-bounded vesicle;peptidase activity, acting on L-amino acid peptides;membrane;organelle part	Amino acid transport and metabolism, Posttranslational modification, protein turnover, chaperones	Peptidase_M1, Peptidase family M1
Contig_19706	1098	6.12e-156	[Biomphalaria glabrata]	Ca2+-binding actin-bundling protein (actinin), alpha chain (EF-Hand protein superfamily)	Z disc;cytoskeletal anchoring at plasma membrane;actin filament bundle assembly;calcium ion binding;flight behavior;actin cytoskeleton reorganization;oxidation reduction;actin filament binding;2-alkenal reductase activity;protein tyrosine phosphatase activity;focal adhesion	Cytoskeleton	CH, Calponin homology (CH) domain
Contig_6754	1478	1.18e-150	[Nematostella vectensis]	Peroxisomal 3-ketoacyl-CoA-thiolase P-44/SCP2	synaptonemal complex assembly;protein binding;propanoyl-CoA C-acyltransferase activity;lipid transport;sterol carrier protein X-related thiolase activity;steroid biosynthetic process;sterol binding;oxidoreductase activity;peroxisome;synaptonemal complex;peroxisome organization;meiotic prophase I;acyl-CoA metabolic process;DNA binding;organ morphogenesis;CTD phosphatase activity;protein amino acid…	Lipid transport and metabolism	SCP2, SCP-2 sterol transfer family
Contig_2049	1619	4.42e-138	[Aplysia californica]	Calreticulin	chaperone binding;negative regulation of neuron differentiation;senescence;ferredoxin reductase activity;unfolded protein binding;positive regulation of cell proliferation;soluble fraction;cytosol;complement component C1q binding;cortical actin cytoskeleton organization;integrin binding;mRNA binding;endoplasmic reticulum lumen;extracellular space;negative regulation of steroid hormone receptor si…	Posttranslational modification, protein turnover, chaperones	Calreticulin, Calreticulin family
Contig_22027	1112	1e-137	[Branchiostoma floridae]	Predicted aminopeptidase of the M17 family	intracellular;proteolysis;aminopeptidase activity	General function prediction only	Peptidase_M17, Cytosol aminopeptidase family, catalytic domain
Contig_84	1060	6.49e-131	[Haliotis discus discus]	Serine/threonine protein kinase	protein serine/threonine kinase activity;manganese ion binding;ATP binding;protein binding;multicellular organismal development;cell proliferation;negative regulation of apoptosis;cytoplasm;nucleus;plasma membrane;protein amino acid phosphorylation	Signal transduction mechanisms	Pkinase, Protein kinase domain
Contig_12791	1213	1.18e-118	[Haliotis discus discus]	60S ribosomal protein L5	translation;ribosome;aminoacyl-tRNA synthetase multienzyme complex;nucleolus;rRNA processing;ribosomal large subunit biogenesis;structural constituent of ribosome;positive regulation of phosphatase activity;embryonic development;protein binding;5S rRNA binding	Translation, ribosomal structure and biogenesis	Ribosomal_L18p, Ribosomal L18p/L5e family
Contig_1896	755	4.28e-116	[Crassostrea gigas]	Molecular chaperones GRP78/BiP/KAR2, HSP70 superfamily	ER-Golgi intermediate compartment;ER-associated protein catabolic process;negative regulation of caspase activity;chaperone binding;negative regulation of transforming growth factor beta receptor signaling pathway;cerebellar Purkinje cell layer development;integral to endoplasmic reticulum membrane;cerebellum structural organization;endoplasmic reticulum lumen;auxin biosynthetic process;positive …	Posttranslational modification, protein turnover, chaperones	HSP70, Hsp70 protein
Contig_614	991	1.59e-112	[Ixodes scapularis]	Prohibitin	mitochondrial inner membrane;regulation of apoptosis;DNA replication;histone deacetylation;transcription repressor activity;negative regulation of cell proliferation;transcription activator activity;protein binding;signal transduction;negative regulation of transcription;nucleoplasm;lipid particle;integral to plasma membrane	Posttranslational modification, protein turnover, chaperones	Band_7, SPFH domain / Band 7 family
Contig_495	634	2.43e-110	[Schistosoma japonicum]	26S proteasome regulatory complex, ATPase RPT4	cytoplasm;auxin biosynthetic process;endopeptidase activity;protein catabolic process;proteasome regulatory particle;ATP binding;nucleoside-triphosphatase activity;proteolysis	Posttranslational modification, protein turnover, chaperones	AAA, ATPase family associated with various cellular activities (AAA)
Contig_8428	560	2.07e-103	[Haliotis discus discus]	Manganese superoxide dismutase	hemopoiesis;erythrophore differentiation;neuron development;locomotory behavior;protein binding;response to methylmercury;response to gamma radiation;response to hydrogen peroxide;superoxide anion generation;protein homotetramerization;age-dependent response to reactive oxygen species;regulation of transcription from RNA polymerase II promoter;response to activity;heart development;age-dependent …	Inorganic ion transport and metabolism	Sod_Fe_C, Iron/manganese superoxide dismutases, C-terminal domain
Contig_138	1597	2.35e-99	[Tetraodon fluviatilis]	DNA replication factor/protein phosphatase inhibitor SET/SPR-2	protein phosphatase type 2A regulator activity;cytosol;protein complex;histone binding;negative regulation of histone acetylation;DNA replication;nucleocytoplasmic transport;nucleosome assembly;perinuclear region of cytoplasm;phosphoprotein phosphatase inhibitor activity;nucleoplasm;endoplasmic reticulum;nucleosome disassembly	Replication, recombination and repair	NAP, Nucleosome assembly protein (NAP)
Contig_737	832	8.29e-98	[Branchiostoma floridae]	Putative metallopeptidase	manganese ion binding;metallocarboxypeptidase activity;cellular amino acid metabolic process;aminopeptidase activity;dipeptidase activity;collagen catabolic process;proteolysis	General function prediction only	Peptidase_M24, Metallopeptidase family M24
Contig_794	513	1.98e-93	[Haliotis discus discus]	Catalase	UV protection;hydrogen peroxide catabolic process;aminoacylase activity;positive regulation of phosphoinositide 3-kinase cascade;heme binding;cholesterol metabolic process;NADP or NADPH binding;negative regulation of NF-kappaB transcription factor activity;catalase activity;aerobic respiration;hemoglobin metabolic process;triglyceride metabolic process;oxidation reduction;protein homodimerization…	Inorganic ion transport and metabolism	Catalase, Catalase
Contig_21711	1016	6.34e-88	[Pinctada fucata]	Alkaline phosphatase	extracellular space;alkaline phosphatase activity;dephosphorylation;plasma membrane;response to glucocorticoid stimulus;response to antibiotic;response to lipopolysaccharide	Inorganic ion transport and metabolism	Alk_phosphatase, Alkaline phosphatase
Contig_10740	594	1.5e-84	[Xenopus (Silurana) tropicalis]	60S ribosomal protein L11	ribosome;embryonic development;induction of apoptosis;structural constituent of ribosome;translation;rRNA binding	Translation, ribosomal structure and biogenesis	Ribosomal_L5_C, ribosomal L5P family C-terminus
Contig_1259	575	3e-84	[Aplysia californica]	Ras-related small GTPase, Rho type	cytoskeleton;tail morphogenesis;GTP binding;negative regulation of neuron differentiation;negative regulation of axonogenesis;positive regulation of actin filament polymerization;positive regulation of I-kappaB kinase/NF-kappaB cascade;regulation of transcription from RNA polymerase II promoter;Wnt receptor signaling pathway;androgen receptor signaling pathway;cell-matrix adhesion;myosin binding;…	General function prediction only	Ras, Ras family
Contig_42	1427	5.91e-83	[Strongylocentrotus purpuratus]	Puromycin-sensitive aminopeptidase and related aminopeptidases	metallopeptidase activity;proteolysis;zinc ion binding;aminopeptidase activity	Amino acid transport and metabolism, Posttranslational modification, protein turnover, chaperones	Peptidase_M1, Peptidase family M1
Contig_21408	688	3.3e-82	[Acyrthosiphon pisum]	Ca2+-binding actin-bundling protein (spectrin), alpha chain (EF-Hand protein superfamily)	protein tyrosine phosphatase activity;nematode larval development;positive regulation of multicellular organism growth;embryonic body morphogenesis;regulation of locomotion;calcium ion binding	Cytoskeleton	Spectrin, Spectrin repeat
Contig_15455	579	7.15e-81	[Haliotis discus discus]	Nucleoside diphosphate kinase	lactation;lamellipodium;negative regulation of myeloid leukocyte differentiation;nucleoside diphosphate kinase activity;CTP biosynthetic process;regulation of epidermis development;gamma-tubulin binding;auxin biosynthetic process;microsome;positive regulation of cAMP biosynthetic process;GTP binding;intermediate filament;cytosol;negative regulation of cell proliferation;nucleoside diphosphate pho…	Nucleotide transport and metabolism	NDK, Nucleoside diphosphate kinase
Contig_373	2445	5.55e-77	[Aedes aegypti]	BRPK/PTEN-induced protein kinase	response to oxidative stress;cytosol;regulation of mitochondrion organization;sperm mitochondrion organization;Nebenkern;kinase activity;compound eye development;mitochondrial fission;negative regulation of neuron apoptosis	Signal transduction mechanisms	Pkinase, Protein kinase domain
Contig_402	541	1.84689e-73	[Saccoglossus kowalevskii]	Flavonol reductase/cinnamoyl-CoA reductase		Defense mechanisms	Synaptobrevin, Synaptobrevin
Contig_572	965	2.92e-71	[Strongylocentrotus purpuratus]	Puromycin-sensitive aminopeptidase and related aminopeptidases	vesicle lumen;peptide binding;soluble fraction;ER-Golgi intermediate compartment;aminopeptidase activity;proteolysis;vesicle membrane;cellular aromatic compound metabolic process;plasma membrane	Amino acid transport and metabolism, Posttranslational modification, protein turnover, chaperones	DUF1304, Protein of unknown function (DUF1304)
Contig_93	1112	1.05e-70	[Monodelphis domestica]	Phospholipase	hydrolase activity, acting on ester bonds;membrane	Lipid transport and metabolism	Lipase_GDSL, GDSL-like Lipase/Acylhydrolase
Contig_4205	716	5.46e-70	[Pediculus humanus corporis]	Fructose-1,6-bisphosphatase	carbohydrate biosynthetic process;cytoplasm;fructose 1,6-bisphosphate 1-phosphatase activity	Carbohydrate transport and metabolism	FBPase, Fructose-1-6-bisphosphatase
Contig_1241	788	6.12e-68	[Pinctada fucata]	Galectin, galactose-binding lectin	sugar binding	Extracellular structures	Gal-bind_lectin, Galactoside-binding lectin
Contig_18664	428	3.72e-67	[Nematostella vectensis]	Calmodulin and related proteins (EF-Hand superfamily)	protein amino acid phosphorylation;adaptation of rhodopsin mediated signaling;metarhodopsin inactivation;establishment of meiotic spindle orientation;embryonic development ending in birth or egg hatching;calmodulin-dependent protein kinase activity;centriole replication;positive regulation of growth rate;receptor-mediated endocytosis;kinetochore organization;mitotic spindle organization;positive …	Signal transduction mechanisms
Contig_51	1146	9.72e-67	[Ixodes scapularis]	Protein tyrosine phosphatase IVA1	protein amino acid dephosphorylation;prenylated protein tyrosine phosphatase activity;endosome;positive regulation of cell migration;nucleus;plasma membrane	Signal transduction mechanisms	DSPc, Dual specificity phosphatase, catalytic domain
Contig_619	458	1.4e-66	[Danio rerio]	AAA+-type ATPase	ER-associated protein catabolic process;activation of caspase activity;auxin biosynthetic process;microsome;polyubiquitin binding;double-strand break repair;nucleolus;cytosol;positive regulation of proteasomal ubiquitin-dependent protein catabolic process;protein domain specific binding;protein ubiquitination;identical protein binding;proteasome complex;protein phosphatase binding;ER to Golgi ves…	Posttranslational modification, protein turnover, chaperones	CDC48_N, Cell division protein 48 (CDC48), N-terminal domain
Contig_1343	856	3e-66	[Branchiostoma floridae]	NADH-ubiquinone oxidoreductase, NDUFS1/75 kDa subunit	transport;ATP metabolic process;oxygen and reactive oxygen species metabolic process;apoptosis;2 iron, 2 sulfur cluster binding;NADH dehydrogenase (ubiquinone) activity;mitochondrial respiratory chain complex I;metal ion binding;cellular respiration;electron carrier activity;ATP synthesis coupled electron transport;regulation of mitochondrial membrane potential;mitochondrial intermembrane space;4…	Energy production and conversion	Molybdopterin, Molybdopterin oxidoreductase
Contig_5491	558	1.45e-64	[Strongylocentrotus purpuratus]	NADH-ubiquinone oxidoreductase, NDUFS1/75 kDa subunit	transport;ATP metabolic process;oxygen and reactive oxygen species metabolic process;apoptosis;2 iron, 2 sulfur cluster binding;NADH dehydrogenase (ubiquinone) activity;mitochondrial respiratory chain complex I;metal ion binding;cellular respiration;electron carrier activity;ATP synthesis coupled electron transport;regulation of mitochondrial membrane potential;mitochondrial intermembrane space;4…	Energy production and conversion	Molybdopterin, Molybdopterin oxidoreductase
Contig_145	868	4.92e-64	[Haliotis discus discus]	Ca2+/calmodulin-dependent protein phosphatase (calcineurin subunit B), EF-Hand superfamily protein	protein amino acid dephosphorylation;cytosol;activation of pro-apoptotic gene products;calmodulin binding;epithelial to mesenchymal transition;calcium ion binding;protein localization in nucleus;heart development;calcineurin complex;calcium-dependent protein serine/threonine phosphatase activity	Signal transduction mechanisms	efhand, EF hand
Contig_803	661	1.1e-63	[Saccoglossus kowalevskii]	U1 snRNP complex, subunit SNU71 and related PWI-motif proteins	mRNA binding;apoptosis;regulation of alternative nuclear mRNA splicing, via spliceosome;protein binding;nuclear speck	RNA processing and modification	PWI, PWI domain
Contig_275	645	5.13e-63	[Tribolium castaneum]	Beta-spectrin	female germline ring canal formation, actin assembly;female germline ring canal inner rim;female germline ring canal outer rim;protein tyrosine phosphatase activity;actin binding;germarium-derived female germ-line cyst encapsulation;olfactory learning;sugar binding;negative regulation of lamellocyte differentiation;protein localization;determination of adult lifespan	Cytoskeleton	CH, Calponin homology (CH) domain
Contig_1117	354	8.04e-62	[Ornithorhynchus anatinus]	Ras-related small GTPase, Rho type	Wnt receptor signaling pathway;GTP binding;Rho protein signal transduction;intracellular;cell migration involved in gastrulation;anti-apoptosis;tail morphogenesis;otolith development;membrane;GTPase activity	General function prediction only	Ras, Ras family
Contig_2606	362	9.75e-60	[Pediculus humanus corporis]	26S proteasome regulatory complex, ATPase RPT5	cytoplasm;auxin biosynthetic process;peptidase activity;protein catabolic process;ATP binding;proteasome complex;nucleoside-triphosphatase activity	Posttranslational modification, protein turnover, chaperones	AAA, ATPase family associated with various cellular activities (AAA)
Contig_13855	451	6.38e-59	[Crassostrea gigas]	Na+:iodide/myo-inositol/multivitamin symporters	cell-cell junction;integral to plasma membrane;apical plasma membrane;apoptosis;protein binding;glucose:sodium symporter activity;transmembrane transport;brush border membrane;glucose transport;intestinal absorption;sodium ion transport	Inorganic ion transport and metabolism	SSF, Sodium:solute symporter family
Contig_3437	2055	1.61e-58	[Branchiostoma floridae]	Bax-mediated apoptosis inhibitor TEGT/BI-1	integral to plasma membrane;apoptosis;insoluble fraction;nucleus;endoplasmic reticulum	Defense mechanisms	UPF0005, Uncharacterized protein family UPF0005
Contig_1200	325	7.07e-58	[Branchiostoma floridae]	G10 protein/predicted nuclear transcription regulator	lysosphingolipid and lysophosphatidic acid receptor activity;regulation of transcription from RNA polymerase II promoter;phospholipid binding;transcription factor activity;elevation of cytosolic calcium ion concentration during G-protein signaling, coupled to IP3 second messenger (phospholipase C activating);multicellular organismal development;nucleus;G-protein alpha-subunit binding	Transcription	G10, G10 protein
Contig_13163	775	3.61e-57	[Anopheles gambiae]	Protein tyrosine phosphatase, contains fn3 domain	protein amino acid dephosphorylation;central nervous system development;axon;signal transducer activity;protein tyrosine phosphatase activity;motor axon guidance;open tracheal system development	Signal transduction mechanisms	Y_phosphatase, Protein-tyrosine phosphatase
Contig_1938	392	4.5e-57	[Saccoglossus kowalevskii]	Inorganic pyrophosphatase/Nucleosome remodeling factor, subunit NURF38	inorganic diphosphatase activity;cytoplasm;phosphate metabolic process;magnesium ion binding	Energy production and conversion	Pyrophosphatase, Inorganic pyrophosphatase
Contig_634	453	1.91e-55	[Branchiostoma floridae]	Protein phosphatase 1B (formerly 2C)	protein serine/threonine phosphatase complex;manganese ion binding;protein serine/threonine phosphatase activity;protein binding;protein amino acid dephosphorylation;magnesium ion binding	Signal transduction mechanisms	PP2C, Protein phosphatase 2C
Contig_10550	471	1.16282e-52	[Haliotis discus discus]	Macrophage migration inhibitory factor		Defense mechanisms	MIF, Macrophage migration inhibitory factor (MIF)
Contig_7305	528	3.14e-52	[Gallus gallus]	Alkaline phosphatase	extracellular space;alkaline phosphatase activity;dephosphorylation;response to vitamin D;plasma membrane;response to glucocorticoid stimulus;response to antibiotic;response to lipopolysaccharide	Inorganic ion transport and metabolism	Alk_phosphatase, Alkaline phosphatase
Contig_2236	1655	2.48e-51	[Saccostrea kegaki]	Nucleosome-binding factor SPN, POB3 subunit	cell surface;negative regulation of RNA polymerase II transcriptional preinitiation complex assembly;neuron projection;positive regulation of gene-specific transcription from RNA polymerase II promoter;soluble fraction;V(D)J recombination;response to glucocorticoid stimulus;positive regulation of apoptosis;DNA bending activity;transcription repressor binding;transcription factor binding;extracell…	Transcription, Replication, recombination and repair, Chromatin structure and dynamics	HMG_box, HMG (high mobility group) box
Contig_1094	952	2.5e-51	[Anoplopoma fimbria]	Translation initiation factor 5A (eIF-5A)	ribosome;mRNA export from nucleus;translation elongation factor activity;aging;neuronal cell body;protein N-terminus binding;protein export from nucleus;endoplasmic reticulum membrane;translation initiation factor activity;translational frameshifting;ribosome binding;cytosol;autophagic cell death;nuclear pore;dendrite;positive regulation of cell proliferation;peptidyl-lysine modification to hypus…	Translation, ribosomal structure and biogenesis	eIF-5a, Eukaryotic elongation factor 5A hypusine, DNA-binding OB fold
Contig_852	677	1.35e-48	[Ixodes scapularis]	Glutathione peroxidase	angiogenesis involved in wound healing;myoblast proliferation;hydrogen peroxide catabolic process;sensory perception of sound;response to gamma radiation;protein homotetramerization;protein amino acid oxidation;temperature homeostasis;skeletal muscle tissue regeneration;response to xenobiotic stimulus;response to lipid hydroperoxide;extracellular space;endothelial cell development;regulation of n…	Posttranslational modification, protein turnover, chaperones	GSHPx, Glutathione peroxidase
Contig_1400	465	2.29e-48	[Argopecten irradians]	Defender against cell death protein/oligosaccharyltransferase, epsilon subunit	plasma membrane;lysosome organization;anti-apoptosis;integral to membrane;dolichyl-diphosphooligosaccharide-protein glycotransferase activity	Cell cycle control, cell division, chromosome partitioning, Posttranslational modification, protein turnover, chaperones	DAD, DAD family
Contig_22479	977	2.72e-48	[Taeniopygia guttata]	Enolase-phosphatase E-1	L-methionine salvage from methylthioadenosine;acireductone synthase activity	Amino acid transport and metabolism	Hydrolase, haloacid dehalogenase-like hydrolase
Contig_2594	311	3.58e-46	[Macaca mulatta]	Adaptor complexes medium subunit family	vesicle-mediated transport;cytosol;clathrin vesicle coat;clathrin coat of coated pit;mitochondrion;transport vesicle;lipid binding;clathrin adaptor complex;peroxisomal membrane;endocytic vesicle membrane;regulation of defense response to virus by virus;protein binding;transporter activity;intracellular protein transport	Intracellular trafficking, secretion, and vesicular transport	Adap_comp_sub, Adaptor complexes medium subunit family
Contig_905	441	4.79e-46	[Branchiostoma floridae]	26S proteasome regulatory complex, ATPase RPT1	cytoplasm;auxin biosynthetic process;peptidase activity;protein catabolic process;ATP binding;proteasome complex;nucleoside-triphosphatase activity	Posttranslational modification, protein turnover, chaperones	Herpes_MCP, Herpes virus major capsid protein
Contig_1110	815	2.05e-45	[Bos taurus]	Adenylate cyclase-associated protein (CAP/Srv2p)	mesodermal cell migration;activation of adenylate cyclase activity;actin monomer binding;induction of apoptosis;signal transducer activity;establishment or maintenance of cell polarity;signal transduction;cell part	Cytoskeleton, Signal transduction mechanisms	CAP_N, Adenylate cyclase associated (CAP) N terminal
Contig_10933	329	2.6e-44	[Anopheles gambiae]	thrombospondin 3	integrin binding;positive regulation of endothelial cell proliferation;negative regulation of angiogenesis;structural molecule activity;basement membrane;neuromuscular junction;myoblast migration;laminin-1 binding;cell adhesion;platelet alpha granule lumen;extracellular space;calcium ion binding;heparin binding;neuron projection morphogenesis;positive regulation of peptidyl-tyrosine phosphorylati…		TSP_C, Thrombospondin C-terminal region
Contig_4964	327	7.56e-44	[Crassostrea gigas]	Endoplasmic reticulum glucose-regulated protein (GRP94/endoplasmin), HSP90 family	response to hypoxia;sequestering of calcium ion;cytosol;RNA binding;ER-associated protein catabolic process;calcium ion binding;protein folding;plasma membrane part;virion binding;anti-apoptosis;melanosome;ATP binding;microsome;endoplasmic reticulum lumen;low-density lipoprotein receptor binding;perinuclear region of cytoplasm;unfolded protein binding;endoplasmic reticulum membrane;protein transp…	Posttranslational modification, protein turnover, chaperones	HATPase_c, Histidine kinase-, DNA gyrase B-, and HSP90-like ATPase
Contig_710	499	3.14e-42	[Danio rerio]	Tumor differentially expressed (TDE) protein	induction of apoptosis;positive regulation of transferase activity;L-serine transport;protein binding;sphingolipid metabolic process;phosphatidylserine metabolic process;endoplasmic reticulum membrane;Golgi apparatus;L-serine transmembrane transporter activity;plasma membrane	Function unknown	Serinc, Serine incorporator (Serinc)
Contig_12380	320	3.02004e-40	[Haliotis discus discus]	Macrophage migration inhibitory factor		Defense mechanisms
Contig_1931	446	5.11e-40	[Crassostrea gigas]	Chitinase	extracellular space;endochitinase activity;chitin catabolic process;response to bacterium;chitin binding;immune response	Carbohydrate transport and metabolism	Glyco_hydro_18, Glycosyl hydrolases family 18
Contig_17205	372	5.7e-39	[Biomphalaria glabrata]	peptidoglycan-recognition protein precursor	hydrolase activity		Amidase_2, N-acetylmuramoyl-L-alanine amidase
Contig_20189	354	1.64e-38	[Nematostella vectensis]	Cysteine proteinase Cathepsin L	peptide binding;kininogen binding;lysosome;external side of plasma membrane;soluble fraction;mitochondrion;regulation of apoptosis;response to wounding;proteolysis;cysteine-type endopeptidase activity;melanosome;apical plasma membrane;extracellular region;regulation of catalytic activity	Posttranslational modification, protein turnover, chaperones	Peptidase_C1, Papain family cysteine protease
Contig_942	371	2.39e-37	[Branchiostoma floridae]	Neoplastic transformation suppressor Pdcd4/MA-3, contains MA3 domain	cytosol;apoptosis;cell aging;negative regulation of JUN kinase activity;protein binding;negative regulation of transcription;negative regulation of cell cycle;nucleus	Signal transduction mechanisms	MA3, MA3 domain
Contig_306	1760	3.77e-37	[Strongylocentrotus purpuratus]	Calmodulin and related proteins (EF-Hand superfamily)	protein amino acid phosphorylation;adaptation of rhodopsin mediated signaling;metarhodopsin inactivation;establishment of meiotic spindle orientation;embryonic development ending in birth or egg hatching;calmodulin-dependent protein kinase activity;centriole replication;positive regulation of growth rate;receptor-mediated endocytosis;kinetochore organization;mitotic spindle organization;positive …	Signal transduction mechanisms	efhand, EF hand
Contig_4363	319	9.05e-37	[Xenopus laevis]	Glyoxalase	methylglyoxal metabolic process;cytoplasm;soluble fraction;metal ion binding;carbohydrate metabolic process;glutathione metabolic process;anti-apoptosis;lactoylglutathione lyase activity	Carbohydrate transport and metabolism	Glyoxalase, Glyoxalase/Bleomycin resistance protein/Dioxygenase superfamily
Contig_2174	230	5.48e-34	[Lymnaea stagnalis]	Hepatocyte nuclear factor 4 and similar steroid hormone receptors	vitamin D receptor binding;response to selenium ion;zinc ion binding;steroid hormone receptor activity;cellular response to insulin stimulus;retinoic acid receptor signaling pathway;response to vitamin D;response to retinoic acid;vitamin metabolic process;aging;cholesterol metabolic process;ventricular cardiac muscle tissue morphogenesis;midgut development;ligand-regulated transcription factor ac…	Transcription	Hormone_recep, Ligand-binding domain of nuclear hormone receptor
Contig_1669	307	9.18e-34	[Venerupis philippinarum]	Molecular chaperone (DnaJ superfamily)	protein folding;apoptosis;unfolded protein binding;response to stress;heat shock protein binding;spermatogenesis	Posttranslational modification, protein turnover, chaperones	DnaJ_C, DnaJ C terminal region
Contig_1051	1097	1.72e-33	[Xenopus (Silurana) tropicalis]	Ubiquitin-protein ligase	protein polyubiquitination;protein autoubiquitination;synaptonemal complex organization;histone lysine demethylation;cellular response to insulin stimulus;histone H2A ubiquitination;protein monoubiquitination;XY body;maintenance of chromatin silencing;maternal process involved in female pregnancy;protein stabilization;response to UV;cytoplasm;ubiquitin-dependent protein catabolic process;chiasma …	Posttranslational modification, protein turnover, chaperones	UQ_con, Ubiquitin-conjugating enzyme
Contig_1475	290	6.08e-33	[Branchiostoma floridae]	Beta-spectrin	protein tyrosine phosphatase activity;structural constituent of cytoskeleton;spectrin;actin binding	Cytoskeleton	Spectrin, Spectrin repeat
Contig_5018	219	7.99e-33	[Haliotis discus discus]	26S proteasome regulatory complex, ATPase RPT3	cytoplasm;auxin biosynthetic process;protein folding;peptidase activity;protein binding;protein catabolic process;ATP binding;nucleoside-triphosphatase activity	Posttranslational modification, protein turnover, chaperones	RAI16-like, Retinoic acid induced 16-like protein
Contig_2555	391	1.72e-32	[Danio rerio]	Tumor differentially expressed (TDE) protein	induction of apoptosis;positive regulation of transferase activity;L-serine transport;protein binding;sphingolipid metabolic process;phosphatidylserine metabolic process;Golgi apparatus;L-serine transmembrane transporter activity;plasma membrane	Function unknown	Serinc, Serine incorporator (Serinc)
Contig_3102	196	3.92e-32	[Haliotis discus discus]	Serine-threonine phosphatase 2B, catalytic subunit	positive regulation of growth rate;axon;dendrite;regulation of gene expression;chemotaxis;neuronal cell body;dauer larval development;thermotaxis;cilium;lipid storage;hyperosmotic response;protein binding;thermosensory behavior;olfactory learning;phosphoprotein phosphatase activity;cytoplasm;positive regulation of multicellular organism growth;nucleus	General function prediction only	PigN, Phosphatidylinositolglycan class N (PIG-N)
Contig_2728	205	8.65e-32	[Acyrthosiphon pisum]	Transcription factor SIX and related HOX domain proteins	induction of an organ;protein binding;myoblast migration;thyroid gland development;striated muscle cell differentiation;peripheral nervous system neuron development;negative regulation of neuron apoptosis;transcription factor complex;inner ear morphogenesis;regulation of neuron differentiation;sequence-specific DNA binding;transcription factor activity;thymus development;adenohypophysis developme…	Transcription	MCD, Malonyl-CoA decarboxylase (MCD)
Contig_17999	282	4.39e-31	[Drosophila persimilis]	Fructose-1,6-bisphosphatase	folic acid transporter activity;cytosol;lysosome;monosaccharide binding;cytoskeleton;soluble fraction;folic acid binding;folic acid metabolic process;metal ion binding;brush border;fructose 1,6-bisphosphate 1-phosphatase activity;receptor activity;lipid binding;cytoplasmic vesicle;membrane fraction;fructose 6-phosphate metabolic process;nervous system development;protein binding;anchored to plasm…	Carbohydrate transport and metabolism	FBPase, Fructose-1-6-bisphosphatase
Contig_16535	245	1.62e-30	[Strongylocentrotus purpuratus]	NADH-ubiquinone oxidoreductase, NDUFS1/75 kDa subunit	transport;ATP metabolic process;oxygen and reactive oxygen species metabolic process;apoptosis;2 iron, 2 sulfur cluster binding;NADH dehydrogenase (ubiquinone) activity;mitochondrial respiratory chain complex I;metal ion binding;cellular respiration;electron carrier activity;regulation of mitochondrial membrane potential;mitochondrial intermembrane space;4 iron, 4 sulfur cluster binding;mitochond…	Energy production and conversion	DUF360, Membrane protein of unknown function
Contig_1999	242	2.78e-30	[Salmo salar]	Aminopeptidase I zinc metalloprotease (M18)	vacuole;protein binding;aminopeptidase activity;proteolysis;zinc ion binding;metallopeptidase activity	Amino acid transport and metabolism	Peptidase_M18, Aminopeptidase I zinc metalloprotease (M18)
Contig_19764	233	3.67e-30	[Crassostrea gigas]	Na+:iodide/myo-inositol/multivitamin symporters	integral to plasma membrane;apical plasma membrane;apoptosis;protein binding;response to osmotic stress;glucose:sodium symporter activity;transmembrane transport;glucose transport;intestinal absorption;sodium ion transport	Inorganic ion transport and metabolism	SSF, Sodium:solute symporter family
Contig_15375	197	6.28e-30	[Nematostella vectensis]	NADH-ubiquinone oxidoreductase, NDUFS1/75 kDa subunit	transport;ATP metabolic process;oxygen and reactive oxygen species metabolic process;apoptosis;NADH dehydrogenase (ubiquinone) activity;mitochondrial respiratory chain complex I;metal ion binding;cellular respiration;electron carrier activity;ATP synthesis coupled electron transport;regulation of mitochondrial membrane potential;mitochondrial intermembrane space;4 iron, 4 sulfur cluster binding;p…	Energy production and conversion	7TM_GPCR_Sra, Serpentine type 7TM GPCR chemoreceptor Sra
Contig_14977	914	6.65e-30	[Branchiostoma floridae]	Netrin transmembrane receptor unc-5	cellular process	Signal transduction mechanisms	CBM_14, Chitin binding Peritrophin-A domain
Contig_1672	269	8.13e-30	[Taeniopygia guttata]	AAA+-type ATPase containing the peptidase M41 domain	myelination;nucleoside-triphosphatase activity;auxin biosynthetic process;zinc ion binding;neuromuscular junction development;nerve development;integral to membrane;mitochondrial inner membrane;righting reflex;death;metalloendopeptidase activity;proteolysis;ATP binding;axonogenesis;unfolded protein binding;protein catabolic process;regulation of multicellular organism growth	Posttranslational modification, protein turnover, chaperones	Peptidase_M41, Peptidase family M41
Contig_3813	180	5.39e-29	[Haliotis discus discus]	Serine-threonine phosphatase 2B, catalytic subunit	skeletal muscle fiber development;membrane;response to amphetamine;calcium-dependent protein serine/threonine phosphatase activity;microsome;calcium ion transport;calcineurin complex;calcium ion binding;regulation of excitatory postsynaptic membrane potential;cytosol;protein heterodimerization activity;G1/S transition of mitotic cell cycle;regulation of synaptic transmission;protein amino acid de…	General function prediction only	zf-DNA_Pol, DNA Polymerase alpha zinc finger
Contig_3223	205	6.85e-29	[Branchiostoma floridae]	Protein tyrosine phosphatase	integral to plasma membrane;transmembrane receptor protein tyrosine phosphatase activity;protein binding;cell adhesion;protein amino acid dephosphorylation	Signal transduction mechanisms	Y_phosphatase, Protein-tyrosine phosphatase
Contig_1010	1099	2.21e-28	[Aedes aegypti]	Neural proliferation, differentiation and control protein	stress-activated MAPK cascade;regulation of triglyceride biosynthetic process;response to salt stress;integral to membrane;mucosal immune response;sequence-specific DNA binding;transcription activator activity;positive regulation of gene-specific transcription from RNA polymerase II promoter;transcription factor activity;protein homodimerization activity;nucleus	Signal transduction mechanisms	NPDC1, Neural proliferation differentiation control-1 protein (NPDC1)
Contig_1571	397	3.45e-28	[Strongylocentrotus purpuratus]	Puromycin-sensitive aminopeptidase and related aminopeptidases	peptidase activity, acting on L-amino acid peptides;integral to membrane;metal ion binding;ER-Golgi intermediate compartment;cellular metabolic process;plasma membrane	Amino acid transport and metabolism, Posttranslational modification, protein turnover, chaperones	Peptidase_M1, Peptidase family M1
Contig_3474	236	4.46e-28	[Pediculus humanus corporis]	Ankyrin	signal transduction;phospholipase A2 activity;protein binding	Cell wall/membrane/envelope biogenesis	ZU5, ZU5 domain
Contig_6845	281	5.75e-28	[Biomphalaria glabrata]	Mitochondrial chaperonin, Cpn60/Hsp60p	membrane raft;insulin binding;mitochondrial crista;mitochondrial matrix;auxin biosynthetic process;chaperone mediated protein folding requiring cofactor;Golgi apparatus;fin regeneration;positive regulation of anti-apoptosis;cytosol;protein heterodimerization activity;cell surface;lipopolysaccharide binding;positive regulation of interferon-alpha production;unfolded protein binding;zymogen granule…	Posttranslational modification, protein turnover, chaperones	Cpn60_TCP1, TCP-1/cpn60 chaperonin family
Contig_8586	197	1.31e-27	[Haliotis discus discus]	Serine-threonine phosphatase 2B, catalytic subunit	phosphoprotein phosphatase activity	General function prediction only	Adenine_glyco, Methyladenine glycosylase
Contig_510	942	1.46e-27	[Crassostrea gigas]	Molecular chaperones GRP78/BiP/KAR2, HSP70 superfamily	ER-Golgi intermediate compartment;ER-associated protein catabolic process;negative regulation of caspase activity;chaperone binding;negative regulation of transforming growth factor beta receptor signaling pathway;cerebellar Purkinje cell layer development;integral to endoplasmic reticulum membrane;cerebellum structural organization;endoplasmic reticulum lumen;auxin biosynthetic process;positive …	Posttranslational modification, protein turnover, chaperones	HSP70, Hsp70 protein
Contig_694	433	1.68e-27	[Saccoglossus kowalevskii]	Protein tyrosine phosphatase	integral to plasma membrane;transmembrane receptor protein tyrosine phosphatase activity;protein binding;protein amino acid dephosphorylation;transmembrane receptor protein tyrosine phosphatase signaling pathway	Signal transduction mechanisms	Y_phosphatase, Protein-tyrosine phosphatase
Contig_9389	189	1.72e-27	[Haliotis discus discus]	26S proteasome regulatory complex, ATPase RPT3	cytoplasm;auxin biosynthetic process;protein folding;peptidase activity;protein binding;protein catabolic process;ATP binding;proteasome complex;nucleoside-triphosphatase activity;nucleus	Posttranslational modification, protein turnover, chaperones	EzrA, Septation ring formation regulator, EzrA
Contig_3246	203	2.21e-27	[Apis mellifera]	Septin family protein (P-loop GTPase)	septin ring;positive regulation of apoptosis;cytokinesis;cell cycle;cellularization;germline ring canal;ubiquitin protein ligase binding;septin complex;GTPase activity;GTP binding	Cell cycle control, cell division, chromosome partitioning, Nuclear structure, Intracellular trafficking, secretion, and vesicular transport	Septin, Septin
Contig_18268	188	2.94e-27	[Ciona intestinalis]	TNF receptor-associated factor	cytoplasm;receptor activity;induction of apoptosis;protein binding;signal transduction;zinc ion binding	Signal transduction mechanisms	MATH, MATH domain
Contig_19506	229	5.51e-26	[Nasonia vitripennis]	Ca2+ binding protein, contains EF-hand motifs	defense response;integral to membrane;intracellular;calcium ion binding	Inorganic ion transport and metabolism	Peptidase_C69, Peptidase family C69
Contig_5183	183	7.26e-26	[Bos taurus]	Molecular chaperones GRP78/BiP/KAR2, HSP70 superfamily	ER-Golgi intermediate compartment;ER-associated protein catabolic process;negative regulation of caspase activity;chaperone binding;negative regulation of transforming growth factor beta receptor signaling pathway;cerebellar Purkinje cell layer development;integral to endoplasmic reticulum membrane;cerebellum structural organization;endoplasmic reticulum lumen;auxin biosynthetic process;positive …	Posttranslational modification, protein turnover, chaperones	HSP70, Hsp70 protein
Contig_7813	273	5.98e-25	[Crassostrea gigas]	Chitinase	extracellular space;endochitinase activity;chitin catabolic process;response to bacterium;chitin binding;immune response	Carbohydrate transport and metabolism	Glyco_hydro_18, Glycosyl hydrolases family 18
Contig_10586	168	7.84e-25	[Trichinella spiralis]	Molecular chaperones GRP78/BiP/KAR2, HSP70 superfamily	ER-Golgi intermediate compartment;ER-associated protein catabolic process;chaperone binding;negative regulation of caspase activity;negative regulation of transforming growth factor beta receptor signaling pathway;cerebellar Purkinje cell layer development;integral to endoplasmic reticulum membrane;cerebellum structural organization;endoplasmic reticulum lumen;auxin biosynthetic process;positive …	Posttranslational modification, protein turnover, chaperones	HSP70, Hsp70 protein
Contig_20163	219	8.03e-25	[Strongylocentrotus purpuratus]	26S proteasome regulatory complex, ATPase RPT6	peptidase activity;nucleoside-triphosphatase activity;auxin biosynthetic process;proteasome complex;negative regulation of ubiquitin-protein ligase activity during mitotic cell cycle;nucleolus;thyrotropin-releasing hormone receptor binding;anaphase-promoting complex-dependent proteasomal ubiquitin-dependent protein catabolic process;ATP binding;positive regulation of ubiquitin-protein ligase acti…	Posttranslational modification, protein turnover, chaperones	Histone, Core histone H2A/H2B/H3/H4
Contig_4956	162	1.03e-24	[Bos taurus]	Protein tyrosine phosphatase	protein tyrosine phosphatase activity;protein amino acid dephosphorylation;receptor activity	Signal transduction mechanisms	Y_phosphatase, Protein-tyrosine phosphatase
Contig_4133	222	1.78e-24	[Pyrus communis]	Aquaporin (major intrinsic protein family)	defense response to bacterium;vacuole;columella;water homeostasis;transmembrane transport;integral to membrane;water channel activity;chloroplast;endoplasmic reticulum	Carbohydrate transport and metabolism	MIP, Major intrinsic protein
Contig_2656	207	4.29e-23	[Hydra magnipapillata]	Purple (tartrate-resistant) acid phosphatase	hydrolase activity	Posttranslational modification, protein turnover, chaperones	Metallophos, Calcineurin-like phosphoesterase
Contig_22585	1488	5.61e-23	[Ixodes scapularis]	Nucleosome-binding factor SPN, POB3 subunit	receptor binding;transcriptional repressor complex;extracellular space;oxidoreductase activity;transcription repressor binding;V(D)J recombination;nucleolus;inflammatory response to antigenic stimulus;cell surface;base-excision repair, DNA ligation;negative regulation of RNA polymerase II transcriptional preinitiation complex assembly;condensed chromosome;transcription factor activity;positive re…	Transcription, Replication, recombination and repair, Chromatin structure and dynamics	HMG_box, HMG (high mobility group) box
Contig_3605	504	9.49e-23	[Hydra magnipapillata]	thrombospondin type 1 domain containing protein	binding		TSP_1, Thrombospondin type 1 domain
Contig_3755	401	1.26e-22	[Strongylocentrotus purpuratus]	Xaa-Pro aminopeptidase	metal ion binding;metalloexopeptidase activity;proteolysis;cytosol	Amino acid transport and metabolism	Peptidase_M24, Metallopeptidase family M24
Contig_5234	158	1.65e-22	[Saccoglossus kowalevskii]	Uncharacterized conserved protein, contains DM10 domain	neuronal cell body;positive regulation of apoptosis;flagellum;cilium;cellular calcium ion homeostasis;calcium ion binding;axoneme;protein C-terminus binding	Function unknown	DUF1126, Repeat of unknown function (DUF1126)
Contig_516	746	2.05e-22	[Branchiostoma floridae]	Anti-apoptotic Bcl-2 family proteins, prevent opening of mitochondrial porin channel	regulation of apoptosis	Signal transduction mechanisms	Bcl-2, Apoptosis regulator proteins, Bcl-2 family
Contig_4934	162	2.15e-22	[Haliotis discus discus]	Serine-threonine phosphatase 2B, catalytic subunit	skeletal muscle fiber development;membrane;response to amphetamine;calcium-dependent protein serine/threonine phosphatase activity;microsome;calcium ion transport;calcineurin complex;calcium ion binding;regulation of excitatory postsynaptic membrane potential;cytosol;protein heterodimerization activity;axon;G1/S transition of mitotic cell cycle;regulation of synaptic transmission;protein amino ac…	General function prediction only	Frag1, Frag1/DRAM/Sfk1 family
Contig_13055	194	4.82e-22	[Branchiostoma floridae]	Aminopeptidase I zinc metalloprotease (M18)	vacuole;protein binding;aminopeptidase activity;proteolysis;zinc ion binding;metallopeptidase activity	Amino acid transport and metabolism	Peptidase_M18, Aminopeptidase I zinc metalloprotease (M18)
Contig_13903	309	8.05e-22	[Talaromyces stipitatus]	Xaa-Pro aminopeptidase	hydrolase activity	Amino acid transport and metabolism	Peptidase_M24, Metallopeptidase family M24
Contig_2026	242	1.06e-21	[Brugia malayi]	Ras-related small GTPase, Rho type	positive regulation of epidermal growth factor receptor signaling pathway;tail morphogenesis;regulation of Malpighian tubule size;leg disc proximal/distal pattern formation;dendrite morphogenesis;ventral furrow formation;Wnt receptor signaling pathway;olfactory learning;epidermal growth factor ligand processing;salivary gland boundary specification;behavioral response to ethanol;regulation of axo…	General function prediction only	Ras, Ras family
Contig_3470	186	1.84e-21	[Danio rerio]	WD40 repeat-containing protein	nonmotile primary cilium;neuron migration;corpus callosum morphogenesis;apical protein localization;retrograde axon cargo transport;stem cell division;platelet activating factor metabolic process;learning or memory;acrosome assembly;growth cone;lipid catabolic process;phosphoprotein binding;nuclear membrane;hippocampus development;establishment of nucleus localization;dynactin binding;photorecept…	Function unknown	WD40, WD domain, G-beta repeat
Contig_20220	368	2.34e-21	[Plasmodium falciparum]	Splicing factor, arginine/serine-rich	mRNA binding;apoptosis;regulation of alternative nuclear mRNA splicing, via spliceosome;nuclear speck;protein binding;kinase activity	RNA processing and modification	DUF1777, Protein of unknown function (DUF1777)
Contig_1303	313	2.41e-21	[Xenopus laevis]	Puromycin-sensitive aminopeptidase and related aminopeptidases	peptidase activity	Amino acid transport and metabolism, Posttranslational modification, protein turnover, chaperones	Tweety, Tweety
Contig_2979	217	3.16e-21	[Danio rerio]	Monodehydroascorbate/ferredoxin reductase	cytosol;induction of apoptosis;iron-sulfur cluster binding;mitochondrial inner membrane;oxidation reduction;caspase activator activity;activation of caspase activity by cytochrome c;mitochondrial depolarization;endoplasmic reticulum;nucleus;plasma membrane	General function prediction only	G6PD_C, Glucose-6-phosphate dehydrogenase, C-terminal domain
Contig_5248	230	4.07e-21	[Pediculus humanus corporis]	Nidogen and related basement membrane protein proteins	limb development;organ morphogenesis;heparin binding;collagen binding;skeletal system development;extracellular matrix structural constituent;extracellular matrix;calcium ion binding;heparan sulfate proteoglycan binding;anti-apoptosis	Cell wall/membrane/envelope biogenesis, Extracellular structures	EGF, EGF-like domain
Contig_1513	537	2.58e-20	[Danio rerio]	Proteins containing BTB/POZ and Kelch domains, involved in regulatory/signal transduction processes	immune response	Signal transduction mechanisms, General function prediction only	Kelch_1, Kelch motif
Contig_2545	211	2.59e-20	[Monodelphis domestica]	Cysteine proteinase Cathepsin L	identical protein binding;Golgi apparatus;protein self-association;response to organic substance;lysosome;endoplasmic reticulum;immune response;cysteine-type peptidase activity	Posttranslational modification, protein turnover, chaperones	Peptidase_C1, Papain family cysteine protease
Contig_6776	143	4.4e-20	[Pinctada fucata]	Serine-threonine phosphatase 2B, catalytic subunit	phosphoprotein phosphatase activity	General function prediction only	PP2C, Protein phosphatase 2C
Contig_3623	183	4.56e-20	[Crassostrea gigas]	Endoplasmic reticulum glucose-regulated protein (GRP94/endoplasmin), HSP90 family	response to hypoxia;sequestering of calcium ion;cytosol;RNA binding;ER-associated protein catabolic process;calcium ion binding;protein folding;plasma membrane part;virion binding;anti-apoptosis;melanosome;ATP binding;microsome;endoplasmic reticulum lumen;low-density lipoprotein receptor binding;perinuclear region of cytoplasm;unfolded protein binding;endoplasmic reticulum membrane;protein transp…	Posttranslational modification, protein turnover, chaperones	SDA1, SDA1
Contig_5684	153	5.91e-20	[Nematostella vectensis]	Monodehydroascorbate/ferredoxin reductase	induction of apoptosis;2 iron, 2 sulfur cluster binding;mitochondrial inner membrane;metal ion binding;cell redox homeostasis;oxidation reduction;caspase activator activity;activation of caspase activity by cytochrome c;oxidoreductase activity;mitochondrial depolarization;FAD binding;endoplasmic reticulum	General function prediction only	Rieske, Rieske [2Fe-2S] domain
Contig_3288	191	7.72e-20	[Eptatretus stoutii]	Ubiquitin-protein ligase	specific transcriptional repressor activity;negative regulation of hemocyte proliferation;outer kinetochore of condensed chromosome;negative regulation of lamellocyte differentiation;PML body;SUMO ligase activity;humoral immune response;regulation of protein metabolic process;negative regulation of Toll signaling pathway;cell division;negative regulation of transcription, DNA-dependent;ubiquitin-…	Posttranslational modification, protein turnover, chaperones	UQ_con, Ubiquitin-conjugating enzyme
Contig_4880	523	4.29e-19	[Drosophila grimshawi]	Metallopeptidase	metal ion binding;metalloexopeptidase activity;peptidyl-amino acid modification;protein binding;aminopeptidase activity;proteolysis;membrane	General function prediction only	SART-1, SART-1 family
Contig_3717	188	5.02e-19	[Nasonia vitripennis]	lysyl oxidase-like 3	copper ion binding;membrane;oxidation reduction;oxidoreductase activity, acting on the CH-NH2 group of donors, oxygen as acceptor;scavenger receptor activity		Lysyl_oxidase, Lysyl oxidase
Contig_6809	143	6.35e-19	[Pongo abelii]	Molecular chaperones GRP78/BiP/KAR2, HSP70 superfamily	protein N-terminus binding;auxin biosynthetic process;protein refolding;mitochondrion;negative regulation of cell growth;ubiquitin protein ligase binding;nuclear speck;anti-apoptosis;negative regulation of cell proliferation;inclusion body;ATP binding;mRNA catabolic process;perinuclear region of cytoplasm;ribonucleoprotein complex;unfolded protein binding;response to unfolded protein;endoplasmic …	Posttranslational modification, protein turnover, chaperones	HSP70, Hsp70 protein
Contig_6987	141	8.29e-19	[Saccoglossus kowalevskii]	Protein tyrosine phosphatase	integral to plasma membrane;transmembrane receptor protein tyrosine phosphatase activity;protein binding;cell adhesion;protein amino acid dephosphorylation;transmembrane receptor protein tyrosine phosphatase signaling pathway	Signal transduction mechanisms	Y_phosphatase, Protein-tyrosine phosphatase
Contig_19538	169	8.41e-19	[Haliotis discus discus]	Serine-threonine phosphatase 2B, catalytic subunit	phosphoprotein phosphatase activity	General function prediction only	DUF3273, Protein of unknown function (DUF3273)
Contig_6026	150	1.12e-18	[Pongo abelii]	26S proteasome regulatory complex, ATPase RPT5	peptidase activity;nucleoside-triphosphatase activity;auxin biosynthetic process;proteasome complex;negative regulation of ubiquitin-protein ligase activity during mitotic cell cycle;anaphase-promoting complex-dependent proteasomal ubiquitin-dependent protein catabolic process;ATP binding;transcription corepressor activity;positive regulation of ubiquitin-protein ligase activity during mitotic ce…	Posttranslational modification, protein turnover, chaperones	Bac_GDH, Bacterial NAD-glutamate dehydrogenase
Contig_3666	182	1.47e-18	[Ixodes scapularis]	Smoothened and related G-protein-coupled receptors	cell differentiation;extracellular space;establishment or maintenance of cell polarity;apoptosis;Wnt-protein binding;forebrain development;negative regulation of Wnt receptor signaling pathway, calcium modulating pathway;eye development;visual perception;foregut morphogenesis	Signal transduction mechanisms	Fz, Fz domain
Contig_2991	198	5.48e-18	[Ciona intestinalis]	Xaa-Pro aminopeptidase	aminopeptidase activity;chloroplast stroma;proteolysis	Amino acid transport and metabolism	Creatinase_N, Creatinase/Prolidase N-terminal domain
Contig_10065	173	7.09e-18	[Kluyveromyces lactis]	Inorganic pyrophosphatase/Nucleosome remodeling factor, subunit NURF38	inorganic diphosphatase activity;cytoplasm;phosphate metabolic process;magnesium ion binding	Energy production and conversion	Pyrophosphatase, Inorganic pyrophosphatase
Contig_8911	128	9.31e-18	[Haliotis discus discus]	Serine-threonine phosphatase 2B, catalytic subunit	phosphoprotein phosphatase activity	General function prediction only	Metallophos, Calcineurin-like phosphoesterase
Contig_19737	179	1.2e-17	[Gallus gallus]	NADH-ubiquinone oxidoreductase, NDUFS1/75 kDa subunit	transport;ATP metabolic process;oxygen and reactive oxygen species metabolic process;apoptosis;2 iron, 2 sulfur cluster binding;NADH dehydrogenase (ubiquinone) activity;mitochondrial respiratory chain complex I;metal ion binding;cellular respiration;electron carrier activity;regulation of mitochondrial membrane potential;mitochondrial intermembrane space;4 iron, 4 sulfur cluster binding;mitochond…	Energy production and conversion	Molybdopterin, Molybdopterin oxidoreductase
Contig_5938	151	1.61e-17	[Tribolium castaneum]	Protein phosphatase 1B (formerly 2C)	mitotic cell cycle;protein amino acid dephosphorylation;response to oxidative stress;positive regulation of R7 cell differentiation;manganese ion binding;protein serine/threonine phosphatase complex;negative regulation of MAP kinase activity;imaginal disc-derived wing morphogenesis;protein serine/threonine phosphatase activity;negative regulation of Ras protein signal transduction;magnesium ion b…	Signal transduction mechanisms	PP2C, Protein phosphatase 2C
Contig_3602	184	2.12e-17	[Choristoneura fumiferana]	Apoptosis inhibitor IAP1 and related BIR domain proteins	metal ion binding;negative regulation of caspase activity;anti-apoptosis;protein binding;protein autoubiquitination;caspase inhibitor activity;cytoplasm	Cell cycle control, cell division, chromosome partitioning, General function prediction only	BIR, Inhibitor of Apoptosis domain
Contig_7635	136	2.68e-17	[Schistosoma mansoni]	Serine/threonine protein phosphatase 2A, regulatory subunit	protein phosphatase type 2A complex;signal transduction;protein binding;protein phosphatase type 2A regulator activity	Signal transduction mechanisms	B56, Protein phosphatase 2A regulatory B subunit (B56 family)
Contig_4389	165	2.71e-17	[Strongylocentrotus purpuratus]	Protein tyrosine phosphatase PTPMEG, contains FERM domain	cytoplasm;protein tyrosine phosphatase activity;dephosphorylation;plasma membrane;protein binding;intracellular organelle	Signal transduction mechanisms	Y_phosphatase, Protein-tyrosine phosphatase
Contig_7072	140	3.5e-17	[Saccoglossus kowalevskii]	Metallopeptidase	cytoplasm;metal ion binding;N-terminal protein amino acid modification;metalloexopeptidase activity;protein binding;protein processing;aminopeptidase activity;peptidyl-methionine modification;proteolysis	General function prediction only	EMA, Merozoite Antigen
Contig_20930	272	4.62021e-17	[Homo sapiens]	Sorting nexin SNX6/TFAF2, contains PX domain		Defense mechanisms	Vps5, Vps5 C terminal like
Contig_19679	172	6.01e-17	[Tribolium castaneum]	Lysosomal & prostatic acid phosphatases	acid phosphatase activity	Lipid transport and metabolism	Acid_phosphat_A, Histidine acid phosphatase
Contig_5553	155	6.11e-17	[Monodelphis domestica]	Protein phosphatase 1B (formerly 2C)	protein serine/threonine phosphatase complex;manganese ion binding;protein serine/threonine phosphatase activity;protein binding;protein amino acid dephosphorylation;magnesium ion binding	Signal transduction mechanisms	PP2C, Protein phosphatase 2C
Contig_3984	177	1.02e-16	[Haliotis discus discus]	Ca2+-binding protein, EF-Hand protein superfamily	calcium ion binding	Signal transduction mechanisms	efhand, EF hand
Contig_4600	167	2.29e-16	[Ixodes scapularis]	Alpha-catenin	positive regulation of smoothened signaling pathway;zonula adherens;establishment or maintenance of cell polarity;actin filament binding;negative regulation of neuroblast proliferation;apical junction assembly;cadherin binding;cell adhesion;actin cytoskeleton;structural molecule activity;lamellipodium;negative regulation of apoptosis;cytoplasm	Extracellular structures	Vinculin, Vinculin family
Contig_2883	196	2.31e-16	[Ixodes scapularis]	Beta-spectrin	axon midline choice point recognition;negative regulation of microtubule depolymerization;phosphatidylinositol-4,5-bisphosphate binding;neuromuscular junction;spectrosome organization;protein tyrosine phosphatase activity;plasma membrane organization;spectrin;spectrosome;microtubule binding;lateral plasma membrane;fusome;axon;fusome organization;actin filament binding;long-term strengthening of n…	Cytoskeleton	SKIP_SNW, SKIP/SNW domain
Contig_4648	167	2.99e-16	[Rhodothermus marinus]	Type I phosphodiesterase/nucleotide pyrophosphatase	metabolic process;binding;phosphodiesterase I activity	General function prediction only	Phosphodiest, Type I phosphodiesterase / nucleotide pyrophosphatase
Contig_5854	151	3.04e-16	[Hirudo medicinalis]	Protein tyrosine phosphatase	integral to plasma membrane;transmembrane receptor protein tyrosine phosphatase activity;protein binding;protein amino acid dephosphorylation;transmembrane receptor protein tyrosine phosphatase signaling pathway	Signal transduction mechanisms	Y_phosphatase, Protein-tyrosine phosphatase
Contig_1812	303	5.08e-16	[Trichoplax adhaerens]	Xaa-Pro aminopeptidase	hydrolase activity	Amino acid transport and metabolism	fn3, Fibronectin type III domain
Contig_1505	286	5.19e-16	[Ciona intestinalis]	Phospholipase	membrane;lipid metabolic process;lipase activity	Lipid transport and metabolism	Lipase_GDSL, GDSL-like Lipase/Acylhydrolase
Contig_3171	194	6.74e-16	[Branchiostoma floridae]	Spliceosome subunit	RNA splicing;mRNA binding;apoptosis;DNA binding;protein binding;response to stress;nuclear speck;mRNA processing	RNA processing and modification	LUC7, LUC7 N_terminus
Contig_2350	248	1.47e-15	[Apis mellifera]	Dimethylglycine dehydrogenase precursor	cytoplasm;regulation of acetyl-CoA biosynthetic process from pyruvate	Amino acid transport and metabolism	GCV_T, Aminomethyltransferase folate-binding domain
Contig_9752	169	1.48e-15	[Metajapyx subterraneus]	Ca2+-binding actin-bundling protein (spectrin), alpha chain (EF-Hand protein superfamily)	protein tyrosine phosphatase activity;calcium ion binding	Cytoskeleton	SH3_1, SH3 domain
Contig_18084	169	1.49e-15	[Schistosoma japonicum]	Purple acid phosphatase	extracellular region;metal ion binding;acid phosphatase activity	Carbohydrate transport and metabolism	Herpes_gp2, Equine herpesvirus glycoprotein gp2
Contig_5129	159	1.5e-15	[Pediculus humanus corporis]	Ankyrin	positive regulation of growth rate;lateral plasma membrane;hydrolase activity, hydrolyzing O-glycosyl compounds;carbohydrate metabolic process;dorsal/ventral axon guidance;body morphogenesis;cell adhesion molecule binding;positive regulation of locomotion;signal transduction;phospholipase A2 activity;positive regulation of multicellular organism growth	Cell wall/membrane/envelope biogenesis	ZU5, ZU5 domain
Contig_4180	301	1.94e-15	[Apis mellifera]	Apoptosis inhibitor IAP1 and related BIR domain proteins	binding;developmental process	Cell cycle control, cell division, chromosome partitioning, General function prediction only	BIR, Inhibitor of Apoptosis domain
Contig_9893	123	1.95e-15	[Ixodes scapularis]	WD40 repeat-containing protein	nonmotile primary cilium;neuron migration;corpus callosum morphogenesis;apical protein localization;retrograde axon cargo transport;stem cell division;platelet activating factor metabolic process;learning or memory;acrosome assembly;growth cone;lipid catabolic process;phosphoprotein binding;nuclear membrane;hippocampus development;establishment of nucleus localization;dynactin binding;photorecept…	Function unknown	WD40, WD domain, G-beta repeat
Contig_13134	111	1.97e-15	[Pongo abelii]	Serine/threonine specific protein phosphatase involved in cell cycle control, PP2A-related	metal ion binding;G1/S transition of mitotic cell cycle;protein serine/threonine phosphatase activity;protein binding;protein amino acid dephosphorylation;cytosol	Cell cycle control, cell division, chromosome partitioning, Signal transduction mechanisms	PAD_N, Protein-arginine deiminase (PAD) N-terminal domain
Contig_9296	143	2.5e-15	[Ixodes scapularis]	Purple acid phosphatase	extracellular region;metal ion binding;acid phosphatase activity	Carbohydrate transport and metabolism	Metallophos, Calcineurin-like phosphoesterase
Contig_3650	352	2.54e-15	[Gallus gallus]	Puromycin-sensitive aminopeptidase and related aminopeptidases	hydrolase activity	Amino acid transport and metabolism, Posttranslational modification, protein turnover, chaperones	RE_Eco47II, Eco47II restriction endonuclease
Contig_7096	258	4.38e-15	[Saccoglossus kowalevskii]	Purple (tartrate-resistant) acid phosphatase	negative regulation of cytokine production;cellular metabolic process;integral to membrane;response to stimulus;cytosol;ferric iron binding;ferrous iron binding;acid phosphatase activity	Posttranslational modification, protein turnover, chaperones	DUF1832, Domain of unknown function (DUF1832)
Contig_8477	127	5.65e-15	[Danio rerio]	thrombospondin 3	heparin binding;bone trabecula formation;cell adhesion;calcium ion binding;extracellular region;ossification involved in bone maturation;structural molecule activity		TSP_C, Thrombospondin C-terminal region
Contig_2440	232	9.68e-15	[Culex quinquefasciatus]	Transcriptional regulator	segmentation;positive regulation of cell growth;negative regulation of Notch signaling pathway;compound eye photoreceptor cell differentiation;dorsal appendage formation;regulation of transcription, DNA-dependent;decapentaplegic receptor signaling pathway;negative regulation of cell fate specification;ovarian follicle cell migration;cytoplasm;RNA polymerase II transcription factor activity;positi…	Transcription	TSC22, TSC-22/dip/bun family
Contig_12531	112	1.28e-14	[Pongo abelii]	Ubiquitin carboxyl-terminal hydrolase	ubiquitin-dependent protein catabolic process;ubiquitin thiolesterase activity;p53 binding;induction of apoptosis;protein C-terminus binding;cysteine-type endopeptidase activity;regulation of protein stability;ubiquitin-specific protease activity;interspecies interaction between organisms;protein deubiquitination;protein homodimerization activity;cytoplasm;nucleus	Posttranslational modification, protein turnover, chaperones	UCH, Ubiquitin carboxyl-terminal hydrolase
Contig_8588	130	1.64e-14	[Strongylocentrotus purpuratus]	Beta-spectrin	protein tyrosine phosphatase activity;structural constituent of cytoskeleton;spectrin;actin binding	Cytoskeleton	Spectrin, Spectrin repeat
Contig_9012	127	2.15e-14	[Nasonia vitripennis]	Beta-spectrin	protein tyrosine phosphatase activity;structural constituent of cytoskeleton;spectrin;actin binding	Cytoskeleton	Fmp27, Mitochondrial protein from FMP27
Contig_9266	126	2.8e-14	[Trichoplax adhaerens]	Metallopeptidase	metal ion binding;proteolysis;metalloexopeptidase activity;aminopeptidase activity	General function prediction only	Ilm1, Increased loss of mitochondrial DNA protein 1
Contig_11721	123	4.8e-14	[Ornithorhynchus anatinus]	Serine/threonine protein phosphatase 2A, regulatory subunit	cytoplasm;protein phosphatase type 2A regulator activity;protein phosphatase type 2A complex;protein binding;nervous system development;signal transduction;nucleus	Signal transduction mechanisms	B56, Protein phosphatase 2A regulatory B subunit (B56 family)
Contig_8737	129	6.22e-14	[Oryzias latipes]	26S proteasome regulatory complex, ATPase RPT5	peptidase activity;nucleoside-triphosphatase activity;auxin biosynthetic process;proteasome complex;negative regulation of ubiquitin-protein ligase activity during mitotic cell cycle;anaphase-promoting complex-dependent proteasomal ubiquitin-dependent protein catabolic process;ATP binding;transcription corepressor activity;positive regulation of ubiquitin-protein ligase activity during mitotic ce…	Posttranslational modification, protein turnover, chaperones	AAA, ATPase family associated with various cellular activities (AAA)
Contig_11971	114	6.32e-14	[Ixodes scapularis]	Beta-spectrin	protein tyrosine phosphatase activity;structural constituent of cytoskeleton;spectrin;actin binding	Cytoskeleton	CH, Calponin homology (CH) domain
Contig_4537	168	8.13e-14	[Drosophila pseudoobscura]	Microtubule-associated proteins	microtubule binding;microtubule associated complex;axon cargo transport;microtubule cytoskeleton organization;neurofilament cytoskeleton organization;axonogenesis;olfactory learning;compound eye development;regulation of synaptic growth at neuromuscular junction;dendrite morphogenesis;negative regulation of neuron apoptosis	Cytoskeleton	SBP56, 56kDa selenium binding protein (SBP56)
Contig_8963	127	8.15e-14	[Taeniopygia guttata]	WD40 repeat-containing protein	nonmotile primary cilium;neuron migration;corpus callosum morphogenesis;retrograde axon cargo transport;stem cell division;platelet activating factor metabolic process;learning or memory;acrosome assembly;growth cone;lipid catabolic process;phosphoprotein binding;nuclear membrane;hippocampus development;dynactin binding;neuronal cell body;establishment of mitotic spindle orientation;neuroblast pr…	Function unknown	WD40, WD domain, G-beta repeat
Contig_6788	143	1.05e-13	[Acyrthosiphon pisum]	Cytoskeletal regulator Flightless-I (contains leucine-rich and gelsolin repeats)	myofibril assembly;phosphoprotein phosphatase activity;actin binding;calcium ion binding;gastrulation involving germ band extension	Cytoskeleton	Gelsolin, Gelsolin repeat
Contig_4724	165	1.06e-13	[Branchiostoma floridae]	Clathrin adaptor complex, small subunit	cytosol;protein transporter activity;embryonic development ending in birth or egg hatching;clathrin coat assembly;clathrin binding;reproduction;body morphogenesis;nematode larval development;regulation of defense response to virus by virus;AP-2 adaptor complex;regulation of endocytosis;intracellular protein transport;AP-1 adaptor complex	Intracellular trafficking, secretion, and vesicular transport	Clat_adaptor_s, Clathrin adaptor complex small chain
Contig_7327	137	1.8e-13	[Ixodes scapularis]	thrombospondin, putative [Ixodes scapularis]	extracellular region;cell adhesion;calcium ion binding		Herpes_LMP1, Herpesvirus latent membrane protein 1 (LMP1)
Contig_11508	116	1.84e-13	[Haliotis discus discus]	Ca2+-binding protein, EF-Hand protein superfamily	calcium ion binding	Signal transduction mechanisms	Prp18, Prp18 domain
Contig_6510	145	1.86e-13	[Xenopus laevis]	Fructose-1,6-bisphosphatase	identical protein binding;soluble fraction;gluconeogenesis;cellular response to insulin stimulus;metal ion binding;monosaccharide binding;fructose 1,6-bisphosphate 1-phosphatase activity;fructose-2,6-bisphosphate 2-phosphatase activity;fructose 6-phosphate metabolic process;integral to membrane;cytosol	Carbohydrate transport and metabolism	FBPase, Fructose-1-6-bisphosphatase
Contig_6756	143	2.34e-13	[Macaca mulatta]	Cullins	cell cycle arrest;gastrulation;cyclin catabolic process;cullin-RING ubiquitin ligase complex;ubiquitin protein ligase binding;trophectodermal cellular morphogenesis;induction of apoptosis by intracellular signals;G1/S transition of mitotic cell cycle;positive regulation of cell proliferation;cyclin binding;Golgi apparatus;nucleus	Cell cycle control, cell division, chromosome partitioning	Cullin_Nedd8, Cullin protein neddylation domain
Contig_4411	170	2.36e-13	[Saccoglossus kowalevskii]	Type I phosphodiesterase/nucleotide pyrophosphatase	acyltransferase activity;extracellular region;integral to membrane;metabolic process;hydrolase activity	General function prediction only	Phosphodiest, Type I phosphodiesterase / nucleotide pyrophosphatase
Contig_12509	112	3.15e-13	[Branchiostoma floridae]	Protein tyrosine phosphatase	protein amino acid dephosphorylation;response to glucose stimulus;response to reactive oxygen species;response to estrogen stimulus;cytokine-mediated signaling pathway;membrane fraction;response to insulin stimulus;transmembrane receptor protein tyrosine phosphatase activity;GTPase binding;response to cAMP;integral to plasma membrane	Signal transduction mechanisms	Y_phosphatase, Protein-tyrosine phosphatase
Contig_971	367	3.15e-13	[Ixodes scapularis]	Trypsin	hydrolase activity	Amino acid transport and metabolism	Trypsin, Trypsin
Contig_9367	125	4.06e-13	[Salmo salar]	Ras-related small GTPase, Rho type	extrinsic to plasma membrane;GTP binding;inflammatory response;protein serine/threonine kinase activity;regulation of cell migration;positive regulation of actin filament polymerization;negative regulation of receptor-mediated endocytosis;axon guidance;dendrite development;lamellipodium;cytosol;positive regulation of phosphoinositide 3-kinase activity;induction of apoptosis by extracellular signa…	General function prediction only	Ras, Ras family
Contig_5862	151	4.11e-13	[Ixodes scapularis]	Beta-spectrin	protein tyrosine phosphatase activity;structural constituent of cytoskeleton;spectrin;actin binding	Cytoskeleton	Spectrin, Spectrin repeat
Contig_13050	111	7.01e-13	[Armillifer armillatus]	Metallopeptidase	metal ion binding;proteolysis;metalloexopeptidase activity;aminopeptidase activity;Wnt receptor signaling pathway	General function prediction only	Peptidase_M24, Metallopeptidase family M24
Contig_9813	175	8.94e-13	[Pediculus humanus corporis]	Alpha-macroglobulin	serine-type endopeptidase inhibitor activity;tumor necrosis factor binding;interleukin-1 binding;negative regulation of complement activation, lectin pathway;extracellular space;platelet alpha granule lumen;interleukin-8 binding;enzyme binding;response to chemical stimulus	Posttranslational modification, protein turnover, chaperones	Thiol-ester_cl, Alpha-macro-globulin thiol-ester bond-forming region
Contig_8413	171	8.97e-13	[Pediculus humanus corporis]	Alpha-macroglobulin	serine-type endopeptidase inhibitor activity;tumor necrosis factor binding;interleukin-1 binding;negative regulation of complement activation, lectin pathway;extracellular space;platelet alpha granule lumen;interleukin-8 binding;enzyme binding;response to chemical stimulus	Posttranslational modification, protein turnover, chaperones	Thiol-ester_cl, Alpha-macro-globulin thiol-ester bond-forming region
Contig_11577	116	9.13e-13	[Pediculus humanus corporis]	Cullins	cell cycle arrest;cytosol;ubiquitin-dependent protein catabolic process;SCF ubiquitin ligase complex;ubiquitin protein ligase binding;organ morphogenesis;negative regulation of cell proliferation;ubiquitin-protein ligase activity;induction of apoptosis by intracellular signals;positive regulation of ubiquitin-protein ligase activity during mitotic cell cycle;G1/S transition of mitotic cell cycle;…	Cell cycle control, cell division, chromosome partitioning	Cullin, Cullin family
Contig_3167	255	9.15e-13	[Branchiostoma floridae]	Uncharacterized conserved protein, contains ZZ-type Zn-finger	protein kinase binding;cellular metabolic process;positive regulation of cellular process;regulation of apoptosis;cytoplasmic part;nucleus	General function prediction only	ZZ, Zinc finger, ZZ type
Contig_6333	147	3.49e-12	[Anopheles gambiae]	Ras-related small GTPase, Rho type	cell competition in a multicellular organism;axon guidance;myoblast proliferation;dorsal closure, amnioserosa morphology change;microtubule-based process;germ-band shortening;membrane;response to DNA damage stimulus;morphogenesis of larval imaginal disc epithelium;negative regulation of lamellipodium assembly;tracheal outgrowth, open tracheal system;imaginal disc-derived wing hair site selection;…	General function prediction only	Ras, Ras family
Contig_8038	165	5.85e-12	[Saccoglossus kowalevskii]	Putative metallopeptidase	manganese ion binding;metallocarboxypeptidase activity;cellular amino acid metabolic process;aminopeptidase activity;dipeptidase activity;collagen catabolic process;proteolysis	General function prediction only	Peptidase_M24, Metallopeptidase family M24
Contig_1684	269	4.95e-11	[Branchiostoma floridae]	Protein tyrosine phosphatase PTPMEG, contains FERM domain	phosphatase activity	Signal transduction mechanisms	Y_phosphatase, Protein-tyrosine phosphatase
Contig_9293	126	4.95e-11	[Ixodes scapularis]	Molecular chaperones mortalin/PBP74/GRP75, HSP70 superfamily	auxin biosynthetic process;protein folding;protein export from nucleus;oxidation reduction;2-alkenal reductase activity;mitochondrial nucleoid;cell surface;enzyme binding;anti-apoptosis;ATP binding;unfolded protein binding;response to stress	Posttranslational modification, protein turnover, chaperones	HSP70, Hsp70 protein
Contig_14523	108	5.05e-11	[Glossina morsitans morsitans]	Mitochondrial chaperonin, Cpn60/Hsp60p	cytoplasm;auxin biosynthetic process;protein catabolic process;response to stress;ATP binding;unfolded protein binding;protein refolding;nucleoside-triphosphatase activity	Posttranslational modification, protein turnover, chaperones	Cpn60_TCP1, TCP-1/cpn60 chaperonin family
