# Supplementary material for: Transcriptome characterization of the South African abalone Haliotis midae using sequencing-by-synthesis
Source: BMC Res Notes. 2011 Mar 11;4:59. doi: 10.1186/1756-0500-4-59 (PMC3063225; doi:10.1186/1756-0500-4-59)
Supplement: Additional file 4 — SSRs discovery. Fasta file of the 181 sequences where 420 primer pairs were designed. [file 1756-0500-4-59-S4.FASTA]

>Contig_3_Coverage_28.33
AGGAAATCAAATACAACTTAACGCCTAACAGGCCACGCATCCACAGCCGCTCTGTGTCCCAGTCATCAAC
AGATAGCTACAGCTCAGCATCCTACACAGGCAGCTCATCTGATGAGGAAGATATCAGTCCAAGGGAGAAA
CCTCAGAAAAATTCCAAAGGTTTTAGTGACTTCTGTGTGAGAAATGTGGAACACAATGCATTTGGGAGGC
GAGAGATTGAGATTGCGGAACAAGAAATGCCAGGGCTTATGGCACTACGGAGAAGAGCTGAAGCAGATAA
GCCTCTGGTGGGAGCGAAAATAATTGGGTGCACACATATCACAGCGCAAACTGCCGTGCTGATAGAGACA
TTGGCAGCTCTCGGGGCCTCCGTCAGATGGGCAGCATGCAACATCTACTCAACACAGAATGAGGTAGCTG
CAGCACTGGCGGAGGCAGGATTCTCCATATTTGCCTGGAAAGGAGAGACTGAGGAAGACTTCTGGTGGTC
CATAGACAGATGTATCAATGCAGATGGGTGGCAGCCAAACATGATCCTGGATGATGGTGGTGATGCCACA
CACCTCATGCTGAAGAAGTATCCGGCCATGTTCAACATGATCAAGGGCATTGTGGAGGAGAGTGTGACTG
GAGTGCACAGACTGTACCAGCTCTCTAAATCTGGCAAACTCACTGTGCCAGCTATGAATGTCAACGACTC
TGTCACCAAGACCAAGTTTGATAATCTGTACAGCTGTAGAGAGTCCATCTTGGATGCGTTGAAGCGAACT
ACAGATGTCATGTTTGGAGGAAAGCAGGTTCTGGTCTGTGGCTATGGTGAGGTTGGCAAGGGGTGCACTG
CCGCACTGAAGGGTCTTGGCGCCACCGTCATGGTCACAGAAATAGACCCCATCTGTGCTCTACAAGCCTG
CATGGATGGGTTTCGTGTTGTGAAGCTGGATGAAGTTGTCCGACAGATAGACATCCTCATCACATGTACA
GGTAACAAGAATGTTGTGAATCGCCAGCATTTGGACAGGCTGAAGAATGGTTGTATCGTCTGTAATATGG
GTCACTCCAACACAGAGATTGATGTGGCAAGCTTACGAACCCCAGAGCTCACATGGGAGAAGGTGAGATC
CCAGGTCGACCACATCATCTGGCCTGATGGGAAGAGGATTATACTGCTAGCAGAGGGCCGTCTTGTCAAC
CTCAGCTGTTCATCAGTACCATCATTCGTTGTGTCCATCACCGCCACAACTCAGGCCTTGGCTCTGATTG
AGCTGTTCAACGCCCCGGGAGGCAGATACAAGCAGGATGTCTACCTGTTGCCAAAGAAGATGGATGAGTA
TGTGGCAAGTCTACATCTACCAACATTTGACGCTCACCTGACTGAGTTGTCGGACGAGCAGGCCAAATAT
CTGGGCCTAAACAAGGCTGGTCCTTTCAAGCCAAATTACTATAGATATTAATACAGTGCTCTCTTTATCA
ATAAGATGGCAATGCCAGTGATGTCATCAACCTCCGAGCATTCCATTTCAACACGGTGCAGTTGAACAGG
AATATTGTACATCTACAAGGAGATACTTATGCACCAGCCCTCAATGTGATGTCCAATTACATCAATTATT
AGACTAGTTCTCAGGTTTCCAAGACAAGTGTCGCAAACAGAATCAATGTGTTGCGATAAATCTCAGCATT
TTTGCCAGTCACTGATAATCTCATTGATGCCGAACCACCACCACATAAGCACCTTCCACAGTCTCTCACA
AATTAGGGCCATGTCGAAGCCAACTTGAGCAATACTCATTATAATAAATGCAACACTTTGATGAGTGCTA
CTCAAGTCTTGCTTTCTCTGGTACCCTCATGTATAGTGTGGAGATAATCTACCATTGCTTTCATGGGAAT
CATTCTTTTACTGATATCAAGTGTACATCATTTGGTTGTATAAATTCTTTTAAGTATCCTTCAGAATTTT
GGATTTTAAGTCACTGACATATAGTTTTCATACAATTGTTGTCCTTGAACTTCAAATTGACAAGACAGAT
GTACATTTGAGATTTGACACACCTAAGCTTCATGTCTGTTGTTCTTTTATTCCAAGAATGGTTTTACGAA
AAAGGCTGGTCCTGAAATTTCATCTTTGAGTTGTAACGATAAAGAAATATCTGTACTATTTATGCTTCTA
TTTTCTGCAGTAGGTTGAGGACAAGCTGAGCTGTAAGATTGACTGGAGTATATAACACATGTTATTTAAA
CCTATTACCCAGATGACCTGTATTAATTTGCTTGTATGACACATGGCATGCTAAGAGTATTACATAATCT
CTTTAGTTCAGTGTATGTGGTTACTTATAGTTTGATTTCAAGCGTAATGAAATATGCTTTCCAAGGAGCT
ATAGGAATTATATGTTTGCAGAGTCTTGTTGCTAAGAAATCAATGACCTGTTATATTTTGAAATCGGGAT
TTTACCTACAGTGTGTTTCTCCGGGCTGTGATACAGATGGATGTTGTATATATTTCCTTGGTATCCTTAT
ACTGCACTGACATTGTTTCCTGAGCAACAGATTCTGCCATCGGTATCATGTCTGTGAATATATTCTTTGT
TCAGCTGGGGTTGATTGCTTTTGCAGATTTCATGTCTAGCTCTGTTGATGTTAACCATCACTAGGTATCA
GACTGTTTCCTCCATTCCATTAATATGTATAGATCTGTTTGTTTCTACCCTCACCCTGTCTCCAGTGTAT
AGGTAACAAAAGCTGTAAAAGCAATGCTAGTCAAATTTTAGATCTAGCAGGTTGCCAGACAGGTTCACAT
TGTTGTACAAGAAGACGATAGATTGTTGAGAAAATGAAAACAGTAGTTTGATCTGTAAGAAGGACAGGTT
ACACCGACTCGCCTCCATGAGTGTAAGTAGCCTGTGTACATGACTTAGCCAAATATGGCAAACTGGTTGG
TCCCCATACTGTACACAGCATGGGATTCAGCACAGTATATCTCTTTATCTACCACATATCCCAGACGACG
TGACGTAGCCCAGATTCCAGATTGTGTTCCAAATGTTCCAATTCTATGCACTCGAGTCTCGCCCAGACTA
TCTGGAGAGTTGTAGATACTAAATGTTCAGATGTGTGGTGACCAGGGGACTAGCAAGATGCCTGTTCTCA
CCATCTTCCAACAATCCAACACATGCTTGGAGCAGGGAGGAGGGTCTCTTCACCACAACATACACACTAC
ATTCAGATGAGCAATTATCTGTTGGCATTACATATATATATATATATATATATATGTAATGCCAACAGAT
AATTGCTCATCTGAATGTAGTGTGTATGTTGTGGTGAAGAGACCCTCCTCCCTGCTCCAAGCATGTGTTG
GATTGTTGGAAGATGGTGAGAACAGGCATCTTGCTAGTCCCCTGGTCACCACACATCTGAACATTTAGTA
TCTACAACTCTCCAGATAGTCTGGGCGAGACTCGAGTGCATAGAATTGGAACATTTGGAACACAATCTGG
AATCTGGGCTACGTCACGTCGTCTGGGATATGTGGTAGATAAAGAGATATACTGTGCTGAATCCCATGCT
GTGTACAGTATGGGGACCAACCAGTTTGCCATATTTGGCTAAGTCATGTACACAGGCTACTTACACTCAT
GGAGGCGAGTCGGTGTAACCTGTCCTTCTTACAGATCAAACTACTGTTTTCATTTTCTCAACAATCTATC
GTCTTCTTGTACAACAATGTGAACCTGTCTGGCAACCTGCTAGATCTAAAATTTGACTAGCATTGCTTTT
ACAGCTTTTGTTACCTATACACTGGAGACAGGGTGAGGGTAGAAACAAACAGATCTATACATATTAATGG
AATGGAGGAAACAGTCTGATACCTAGTGATGGTTAACATCAACAGAGCTAGACATGAAATCTGCAAAAGC
AATCAACCCCAGCTGAACAAAGAATATATTCACAGACATGATACCGATGGCAGAATCTGTTGCTCAGGAA
ACAATGTCAGTGCAGTATAAGGATACCAAGGAAATATATACAACATCCATCTGTATCACAGCCCGGAGAA
ACACACTGTAGGTAAAATCCCGATTTCAAAATATAACAGGTCATTGATTTCTTAGCAACAAGACTCTGCA
AACATATAATTCCTATAGCTCCTTGGAAAGCATATTTCATTACGCTTGAAATCAAACTATAAGTAACCAC
ATACACTGAACTAAAGAGATTATGTAATACTCTTAGCATGCCATGTGTCATACAAGCAAATTAATACAGG
TCATCTGGGTAATAGGTTTAAATAACATGTGTTATATACTCCAGTCAATCTTACAGCTCAGCTTGTCCTC
AACCTACTGCAGAAAATAGAAGCATAAATAGTACAGATATTTCTTTATCGTTACAACTCAAAGATGAAAT
TTCAGGACCAGCCTTTTTCGTAAAACCATTCTTGGAATAAAAGAACAACAGACATGAAGCTTAGGTGTGT
CAAATCTCAAATGTACATCTGTCTTGTCAATTTGAAGTTCAAGGACAACAATTGTATGAAAACTATATGT
CAGTGACTTAAAATCCAAAATTCTGAAGGATACTTAAAAGAATTTATACAACCAAATGATGTACACTTGA
TATCAGTAAAAGAATGATTCCCATGAAAGCAATGGTAGATTATCTCCACACTATACATGAGGGTACCAGA
GAAAGCAAGACTTGAGTAGCACTCATCAAAGTGTTGCATTTATTATAATGAGTATTGCTCAAGTTGGCTT
CGACATGGCCCTAATTTGTGAGAGACTGTGGAAGGTGCTTATGTGGTGGTGGTTCGGCATCAATGAGATT
ATCAGTGACTGGCAAAAATGCTGAGATTTATCGCAACACATTGATTCTGTTTGCGACACTTGTCTTGGAA
ACCTGAGAACTAGTCTAATAATTGATGTAATTGGACATCACATTGAGGGCTGGTGCATAAGTATCTCCTT
GTAGATGTACAATATTCCTGTTCAACTGCACCGTGTTGAAATGGAATGCTCGGAGGTTGATGACATCACT
GGCATTGCCATCTTATTGATAAAGAGAGCACTGTATTAATATCTATAGTAATTTGGCTTGAAAGGACCAG
CCTTGTTTAGGCCCAGATATTTGGCCTGCTCGTCCGACAACTCAGTCAGGTGAGCGTCAAATGTTGGTAG
ATGTAGACTTGCCACATACTCATCCATCTTCTTTGGCAACAGGTAGACATCCTGCTTGTATCTGCCTCCC
GGGGCGTTGAACAGCTCAATCAGAGCCAAGGCCTGAGTTGTGGCGGTGATGGACACAACGAATGATGGTA
CTGATGAACAGCTGAGGTTGACAAGACGGCCCTCTGCTAGCAGTATAATCCTCTTCCCATCAGGCCAGAT
GATGTGGTCGACCTGGGATCTCACCTTCTCCCATGTGAGCTCTGGGGTTCGTAAGCTTGCCACATCAATC
TCTGTGTTGGAGTGACCCATATTACAGACGATACAACCATTCTTCAGCCTGTCCAAATGCTGGCGATTCA
CAACATTCTTGTTACCTGTACATGTGATGAGGATGTCTATCTGTCGGACAACTTCATCCAGCTTCACAAC
ACGAAACCCATCCATGCAGGCTTGTAGAGCACAGATGGGGTCTATTTCTGTGACCATGACGGTGGCGCCA
AGACCCTTCAGTGCGGCAGTGCACCCCTTGCCAACCTCACCATAGCCACAGACCAGAACCTGCTTTCCTC
CAAACATGACATCTGTAGTTCGCTTCAACGCATCCAAGATGGACTCTCTACAGCTGTACAGATTATCAAA
CTTGGTCTTGGTGACAGAGTCGTTGACATTCATAGCTGGCACAGTGAGTTTGCCAGATTTAGAGAGCTGG
TACAGTCTGTGCACTCCAGTCACACTCTCCTCCACAATGCCCTTGATCATGTTGAACATGGCCGGATACT
TCTTCAGCATGAGGTGTGTGGCATCACCACCATCATCCAGGATCATGTTTGGCTGCCACCCATCTGCATT
GATACATCTGTCTATGGACCACCAGAAGTCTTCCTCAGTCTCTCCTTTCCAGGCAAATATGGAGAATCCT
GCCTCCGCCAGTGCTGCAGCTACCTCATTCTGTGTTGAGTAGATGTTGCATGCTGCCCATCTGACGGAGG
CCCCGAGAGCTGCCAATGTCTCTATCAGCACGGCAGTTTGCGCTGTGATATGTGTGCACCCAATTATTTT
CGCTCCCACCAGAGGCTTATCTGCTTCAGCTCTTCTCCGTAGTGCCATAAGCCCTGGCATTTCTTGTTCC
GCAATCTCAATCTCTCGCCTCCCAAATGCATTGTGTTCCACATTTCTCACACAGAAGTCACTAAAACCTT
TGGAATTTTTCTGAGGTTTCTCCCTTGGACTGATATCTTCCTCATCAGATGAGCTGCCTGTGTAGGATGC
TGAGCTGTAGCTATCTGTTGATGACTGGGACACAGAGCGGCTGG

>Contig_49_Coverage_81.30
TTACAAACTGTGGAATAACATGTTGGGTCTGAATCTGGGGTTGTGTTTAGTGTATCGGACACCTCACTGC
CACGGCACTCAACTAAACAACAGCAACACTATAGAAGTATTGACGGTATTTTGTGTTGTCTGTTTACTGC
TTAACTGTGGCCTGGTCAGGACATGAGCACCACTAGGAAGACGTCTTTGGTTCGCCTGCTCACATGTGTG
AGATAGAGCAATGAGTTGTGAATTGACATGTGTAATGATTTCATGAAATAATTCACTGGAGGGTAGGATT
GGAGATCACGATACAGCCTGGCTGTTAGAGCACCAAGAGAGGGCTGCGGTGGCCGGCCACTAGCCTAACG
CAAGCCTGCGACAGAAGCCCACCTGTAGGAGAGGGGCTCTTAATCCACACCTGGTGGTCACTGAGAAATA
ACATGTCTTAAGGCATGTCTTAACCAAAAGGTTAATTAAAAAAACAATGTGGTTATTAAACATGAGGACC
ACTAGGACATTGGTGAAGCCATGATATTGCACATGTGCCCTCTGTTAGAGATGGCCTCAGAAACGTGGCA
GATTCTACATTAGTAATGAGCAATACACAAATTGCACTAACATACAAACATTGCAAAAAAAAGCCAAAGA
CTGTTTGAATGTTTACTGGGGTTAGTTGTGACCACTGGCTTCATATTACTTTGGAGACAGAGCCCCTCTC
TACTGACTGCTCTTATGTCCTCCCCCATATTCCCTATGTTAAATCATGCACAAACCTATGTAGGAATCTT
TGTACCAACAGGCATACACCACCTAGTGACAGACCATCATTTCACCATGGTGGTGATTATATTCTGAGAT
CAAGAAGGGAATACTGCGCTAGAACCCAGACCAACTCGGGGGGCCTATTGTCTATCTTTGGACATTTTAC
ACCAAAAATATGAAAACTGAAACATTTTACCATACACATTAGGTTCAGAAGTAGTAAAAATACATAAAAA
GGACAAAAATGTAAAGGTTTGTGATAGGATCGTATGTCAGTTAATAAAAGGTTAAGACATTACACAGGCA
AAATGAGAACTGTAGCTCAATAGAGACCCCAAGTTATCAGGAGCACCTCATCCTGGATTTCTAACACGAA
CATTGCAAATGCCCTTTCAAAAGTTTAGAGACCAACTCCTAGTCTTGATAATATGCTGTAATTGTGTGAA
TACATTAGAGACAATGCGCGGAAGCTTACAAGATGACATTTCTTCAATCTAAATTCTGGCACAAATTATA
AGCAGGCCAATGCAGCAAGCATCTGTCCTTAGAGGGCATGATACTGACTGAAAATACCACTGAAGTACTG
GAGATAATGACAGCGGAAACAAACAGGCTATGTCTATTTTGACAAAAGGTCGTCTTTGTTCCAGCTGTTA
GCAGATAATCGGAAAATCCTATGGTTTGAAGAAAGGTTGTCGGCCAAAGGATGTTAGGCTGGCTCTAGCA
GATATTCTATCAGGGCAAGATGGCAGCAAGCAAGCTTACACAGGAATTTTGCCAGCAGCTGATACTCTAC
TCAGATGCTCAATGCTCTGGAATGTAAGTGATTGCGCAAATTTGGATCCAGTTTTAGCGTACTCATGAAT
TATAATGCCATCCCTGTGACCAAGAGCTGTGCAGGTATGTTATGTTGACAATATGCAGTGATGACAGCCA
ACTAAATGTTAATGTGTACAACAATCCATCCCAATCCCTGGCTTGTTCTTTGCTATATCGGGGTTTTGAA
TTGTTGTACATTTTACATGGAATTCAGATTAATAGTTTTTGGCAATTCAAATAAGTTCATTTAATTACAT
ATTCAGGTGAATTAGTTTGAGGCATAAGTACTTCAGTTGTGAAATGAGTGTTGGGGACACTCCCATTCAG
TGCAATTCTAGGTGGGCTCCAAAGACAGTTGGCCAATGTTAGGGCCTACCATGGTCAGTGAGCAAGGCTG
GCAGGACACAGAGGAGGGAACTTCATCATCTGACTGACTTCACTTTTTGGGGATATTATACAGAACAGAA
CTATCAGGCACAATGCCTGTGATGTTGAGCGAGGGAGTCCATCCTTTGCACCCGGCCAGCCAGACTACAC
AAGAATCTGTGTTAAGCATGCATTAAGCAATAATCACACACACTAGGTTGGTTTCAGAATATATTTGTAA
TTTTAGTATTTATTTCAATCTGGCGAGAGTGTTTGACACGTACATAGAGCTATGCAGACAGATACTAGAG
AAGCCAAGTTTTGGTACAATGTAGCGGGCAGGGTGCTACTGAAGAGTAGCAAGAAGCAAGGTAGCAGAAC
TAGTGGAAGGTAGGTAGTATCGATGAGCGAACAAACATACTCCTGCTTGTGACCCTGGTACAATCTGTGC
AGAGATGTACCTCCATACCTGTACGGAGAGAGAGTTATGTCAGTAAGTCCATCCCCTTCAGAACCTAGGT
AGCAAGCACACATACCAAGCAGTGTCAAACTACTATCTTTCAAGATGATATTTCTGTTTTAGTTGCTCTG
CAAAGGCGCTTCATTCAAATTAGCTGATCCTGGCGAACTGTTTGACAGTTCTTGGCAAACTAGCTCACAC
AAAGCTTACAAGCATTGGTGAAGGAACATTTCCGCTGGAGGCCAAACAGATCCAAAATACCTTGAAAGTC
GAACATTTTATGTCCTTGCGTCACTGGCATCCAAAAAATAAACAAGTTCATTGTTAATAACAATTATTTA
ACAGAGTGGCCCTGTGTGTTTTACACCCAGAGCCCTTGTATTCAATAGGAATTCAAACAACAGAGAAATA
ACAAAAAGAAAGTCTACAATGTACATATGATATCATGTGTCTCCACGGTGATGATGAGACAATCAGACAA
CAGTACATGGGTACAAACAGTGGAACAAGCTCCCCGCCACTCACAGACTCCAGAACATGAAGAACTGTAC
ACCATCTTGTCAAATGTGGTATTCACTCCAGTTTCATCACATAACCTTTGCTTTAACCACTTTGACAAGA
AAAAGAGCACCACGATTTATTGGAATCCATACATGTACATCTAAATCATTTGAATAATGTCAAAATGGGA
CCACATTAAATATTTCGCTGGATCGTGGATCGGTGGAGTGCCCTCAGAGGGCCGTGGAGATGAATGACAG
AACACTCGGCACACGATGTTGTTATATCACCATGGCAACACTGTATTTCATGACTTTTCTTGTCTCAAAA
CTTAGTGTTGCCACAGCAACATATGGTTAGCTACTACAATGATGAACCGTACCCATGGAATTACATACAT
AGTAAAACTACAATGAACTGTATCCATGGTGATACGTACAGTACAACTACAATGATGATTGTATCCATGG
TGATACATACAGAAAAAACTACAATGAATTGTATCCAGGTGATACATACAGATTACAACTACAATGATTT
GTATCCATAGTGATACGATTGGGTACAACTACAAAATACATATGGTATCACAAATACTAGTATAACTGTT
GGTACATTGGGATATTTTACCTATATGACACTGGATATCTAAAACTCAACACTGAAATACACTGCTCATA
AAATGTCAGATGAAAATCAAAAATATCAATTTCTGTACCCCTGGAAAGACATACTCTCCAAAATTAAAAC
ATTTTAACTGTGTGTCCCTTTAAAAACTAATAACATAAAATTCACAAAACTACACACTCAGGTTTTAAAA
ATCTGGCTTTTGGATAAAAACAGAAAGACAAAAAAGTTTAATTGGAACTGCTGGAATCCGTTCCAAGCTG
TAACACAGTGAGCCATGCCAGTCTCTTGGAGACTTGTGGCACATCACGTGGTCAGGGCACAGCAGCAGCA
GCAGCAGCAGCCAACATTTCATGTTTAGTATTTCTCACAGAAACAAAGAGAATAATTTTTTTCTATAAAA
AAACAACAACTTTTGAAGTTGATATGTATGTAATGTCCCTCCAAAAAGATCACCGTGTGAACACTGTTGC
TAGAAATATGTACAAACTTTATCACCTCAGGTATATAAGGACACATGGAAGAGGTCATGACCTTCACTCA
TGTAAAAGTCATGGCCTTCACCTTCCAGACATCTTTGGAAAGTTCAATGGCATTGTACGTATACAGTTTA
CTGTAAACCATTTCATTTTCATACAGTTATAACTTAACAAAACCTAAATGTATTGTCTTGACATGAATCT
ATGCCACTATGTGTGCATATGGATCTGTACTTACTCAGGTTATAGGAAATATCCAAATGTTGGGCAGTTT
CGTCTTGCAATAAATGTATGAAAATCAATCATGTACGCAAATCACATGGCTTACAGTAGTAAATTTGGTT
TTGTTTTTGAAATATGTATTACAAAAAACAAAC

>Contig_354_Coverage_90.48
ACGGTTCAGGCCGTCAGGTCGCAGTCTGTCGTTCATTGCCGCCCTCGCTGTGAACCAGGGAAAGCCAGCG
ACTGGCTTGGAGGTGTGCACATCTGCCCCTAACCACAGGATAGTTGGGGTGGTGAATATTAAGATGATCT
GTTACGCACAGTTGGACAGAGTGGAGGAGGTGGTACCGTGGTTCAGGTACCTTCTCAAGGACGAAAGAGC
CAACCTTACATGGAAAAATAGGATATTCTCTGAGACAATCAGTGCAGTGGAAGAGGCGTTGACGAGAGGC
AGTGTCGAGGTGAAGCAGCATATCTTGCCCCTCATTGACAGTCTCCGGGCAGATGGCTTCATCAGGAATG
ACCCGCTACGAGCCTTCTTAGAGGCACCAGTCACAAGGATGTTGAGGACTTCAGACAATTTCCAGCAGCG
TAATAGATCATTTAGCTTCAGTGGTCCACGATCAGACAGCATGGAGAACCAAGGAGATTTCAACAAGTCA
TTTTGAGAGAAATGTGAAGAGTCAGGATGTGGTCCGTCTGTAGAACAAGAGTGTAAGAAGAAATGACACT
GTAGAAAGAGTTTTAGACTGCTCTCACATAGAGGACACCTTGCGTTTTGATGAGTGTGTTAACCGTCTTC
TTTTGTCTAACTTCGGTGATGGAGAATCCTAAGTGCAATGTCTGTCACCTTCCCACCATCAAACCACATG
TATAACACTTGCCAGCACACACACACACACAGACACACACACACACACACACACAAACAACAGAATAAAA
AAAAGAAGAAAAGAATAAGATAAGAAACTGACGATGTCAACTGGTTGCAGGTCGCAGATAAACATCCGTG
TGGGTCAAGATCACATACTCTAAAAAATAATATACCTTGAATTTGATGTTAAACTGTAAAACTTGTTCCC
TGAGGTTTGAAAAACTTTCATTTGATCTATCATGATGTTGTACTGTTT

>Contig_513_Coverage_17.65
AGACAGTGGTTGTGGTATTGAATCCATGGCTATGTGTCGTGTCCATGTTGTCAGGGCGGTTTGCTAACCA
CTTGTTTTGTGTTTTGTGATTCTAACGTTTATTTGTGATTCTCGCGCTGTTTTGTGGTGTCTGGAGATCT
TGTATGGAGATAGTTATTTTTCCTGCTTCATCGGCGTAAACACGATATTTTATTTTTTAAAATAATGATC
ATTGTTTTTCGCCCCCATAATAGAAGCTTGCAGAAAAAAGTCATTATCACACCTGGGGTAGGTATTTTCA
ATATTTTTTTCGGTCTGTTTAGTTTGGGGTATTTTTTTCGACATGAAACCTCCTCAGATTCACAGGCAAA
TGTATACAGTGTTGTTGAGTTGAGTTATCGAGTACTGCTACTGTTTAATGTGTTGTACTGTACGTTTATG
GTCCTGAAGGGCATACCTCATTATATTCATATTGTGTTCAAATATTTGAGTTGATGAGGAACACACACGC
ACACGCACACGCACACGCACACACACACACACACGCAAGCTCACACATGCACACGTACATGCTTAGGCAT
GCTAAGAAAATATAGAAATTGTCGGGAAACTATGGAGTACAGGTTCAACTAATCAAGCAGTATCGGAACA
GTGCTTCTAACAATTGTAATACGCAGAGCACCACTTATAATCGTAACTAATCTCTACGTTACCGCGCAGA
TGCATTAAACACGTGTTGTGTCCGTAAACAGTAAGGTGTACCCCGAAATCGGTTTGAACCGAACTAAATC
AGTAAACAGAGACGCAT

>Contig_632_Coverage_207.08
CTGATACATTGTACACAAATCCCAGGACACAATCTAACCATGGCACACCTGTCCCACGAAGACAAGATGC
AGTACACGCAAATATTCCTGCAAATCGATGACGAGCTCGGTGACAAGACGGGGGCTCTGGATATCAAGGC
GTTTGAGAAGTTCCTGATAATGTCCGGATACAGACTCCCTAAAGAAAGAGTTGCGGAAGTGTTCTGCAGA
GCTGACCTAGATGGGAACTGGAAGATCACACTAGAAGAGTTCCTGGCACGGCTGCCGCAGATCGCCCCAC
AAGGATCCCTAGAAGCCAGAGCATCCGTTATTCGGCGGAGGTTTGAGCAGAGCGACATGGACCACGACGG
CTACCTAACGTTTGAAGAGCTGATTGTTCTGATGGGCGGCATCCAAGACGACGCGGAAGCGTTGCGGGAA
CTTGTCCAGTGCATGATTGACAAGTGGGACGGGGACGGCGATGGCAAAATCAATTTTGAAGAATTTCTGA
CAATGTATCTTGAAGCTGAACTGGAGGAAGAGGACTTTGCTGATTTAGACGCTGCTGAAGCAGAGAAGGG
AGAAGTGGGGGAGGTGAACAAGGGGGAAGAAGATCGAGGGAGCAAAGAGGAACATATAGAGCTTAAACCT
AAGGAAGAAGAATCAGTAGAGGAAGAACTAGAGAAGCCAGACAATGTCAGTTCCGGTCAAGAGGAAGAAC
AAGAGAAGCCAAATGAAGTCAGTGCAAAAACATATGTGCAGGAGAAGCCGGAAGGACGAAAAGGTTGTGG
CGTAGAAGGGAAAGACGGTGAAAGAGTAGTTGGAGGAGGGGTGAATGTTAAGTCTATGGCGGCTAGGCTG
GAGAAAATGGCGGTGTGAACTTGGCGCTGGATGGATGTGTTGGCACAATGGCATTGACCGAACTCCAGCA
GAGCTGCTGCAGAGACAATACAAAAAAACCCAAACATTTTTGTGCATTTAATCGAAGCTTGGTCAAATGA
TTCGTCAGACTCCTTTTCGAGGCTGTAGAAAGTTGGAAATGTGTGTATGCGTGCGTGCGTGCGTGTGTGT
GTGTGTGTGTTCGACTTTTGTTTGTCTTGTATTTGTGTGTGTGTGTGTGTGTTCGACTTTTGTTTGTTTT
GTATTTGTTTGTTTTGTTTTGTTTTGTTTGTTTGTTTGTTTGGGGTTTTTTTTGTTTTTGTTCTTTTTTT
TTTTTTTTTTTTTTTTTTTTTTTTTTTTTTTTGTTTTTTTTTTTTTTTTTTTTTTTTTTTTTTTTTTTTT
TTTTTTTTCTTTTTTTTTTTTTTTTTTTTTTTTTTTTTTTTTTTTTTTTTTTTGTTTTAGCAGATTTATT
TTACATGTATATATATATGTATCCACATGATATCGAGGCTTTCCATGGGGTTTCTTCTTTATTTCCCTGC
GCCTGGTCCACCAGGGCCCGCTGGACCATGTCCACAGAGGCAGTGGCCGTCAAAACAGTGACGTTCTTCA
TGGGTGTCTCTACACTGACATCTGTCGCACTCGGCGCGGGCGGTACACGTGGCTGAAATACAGGTACCAG
CAGCGGCTTCAGTCACACAGGTGCATTGTCCATGAGAGCAGGTAAGATTTGAGGCACTGTCACATGTCAC
GT

>Contig_657_Coverage_55.46
ACAACTGTGTGTGGTGCACGAGTGCGTGTTGAACACTCCACTGGAAAAGTACGCCCTAAACCATGGCTAA
GAGGCAGTGGTGGCGGCGGTGGCAGCGGAGGAGGAGGTGGTGGTGGTGGTGGTGGTGGAGGTGGTCGAGG
ACCTCCACGTCCCAGGAAACAGTTCCACCCAGAAGACCGATGCTATGAGTGTGGAGACCGAGGACACTAT
GCTTATGACTGCTACAAGTATAGCCGCAGAAGGTCCAAGAGATCAAGGTCTAGATCACATTCTAGATCAA
GGAGTATCTCTCGCAGCCGGAGCCGTAGTAGGAGCCGCAGCCGCAGCCGAGGTGGAAGATATTCCCGCAG
TCGAAGCCACAGTCGGAGCAGGTCCCCACGGGATCGATCCCGATCTCGATCACGCTCCCGAGACCATGAA
GATGACCGAGATTAAGAAGGATGTACTGAGTGCTGCACAATTGTCCTTCAATCAGAACAACTGTTGACTG
TTCAATCATGTATACCATTGCTACTGTTCTGTACTGGGAACTAGGTGTAAGTACTTAACTATTGGATGTT
GGAACAGCCAGATGGACAATGCAAGGAAGTGTTACGGAGAGAGAGTTGAATCAGGATTGCTGCAAAGATG
GTCAACATGTAGGATGCTGAACAGTTTCTCTGTAGAAATGACTCCTGTCGCTGGAACAAATACTGAACAG
AACATAGATGTGTTCTGTTGAATTCCAA

>Contig_763_Coverage_52.92
GTGCACATGACCTTGAAGCCCACAGCCTCAGGCTATACAACAAGCGACGCCTTGTCCTAAATCCAGTGCT
AACTGACCGATCGGTGAGGATGAGCTACTGTTACGTTGGCAGTCAGTACAGATTCCCCAACACGGCCGTA
TGCCTGGGACACCAGAGTGATGCCGGGAAGCTGTGGACTGCTGTGGCCAACACCCAACATGGCTGGGTCG
GCGGCAAGGCGATAGGGGACACCTGTTGGTACTCCTACGACGGCCGAGAACACACCACAAAGGACTTCTC
TTGGCTCACGGCACCACAAGGAAGAATTGTAACGGTCCAAAACAGAGGCATTTGTCCACCGGGGGCCGTG
TGCCTCGGCAAACAGAGCGACAAGAACGACTACTACGCTGCCTTAGCCATATGCCCCCAAGGCCTGGTTC
CTGGTAAGGCTAGAGGCAACTCTTGCTGGTACCCATATGGAGGCAAGGAGCACATCGCGACCGACTTCTT
CTGGCTGGTGTGTACGTAGATGGCGGCCAAAGCGACGTTGAACACAACTCACTCACTCATTCCACTCACT
CACTCACTCACTCACTCACTCACACTCACTCACTCACTCACTCACTCACTCACTCACACACTCACTCACT
CACTCACTCACTCACTCACTCACTCACTCACTCACTTT

>Contig_857_Coverage_40.17
AAAATAAGATTGCAGGATTTGTCACCCATCTGATGAAGAGAATCCAGCGTGGCCCAGTGCGTGGTATCTC
CATCAAGCTGCAAGAAGAGGAGAGAGAGAGAGAGGGGAGAGAGAGAGAGAGAGAGAAAGAGAGAGAAAGA
GAGAGAGAGAGAGAGAGAGAGAGAGAGAGAGAGAGAGAGAGAGTGAGAGTGAGAGAGAGAGAGAGAGAGT
GAGAGAGAGAGAGTGAGTGAGAGAGAGAGAGTGAGAGAGAGAGTGAGTGAGTGAGTGAGAAGTGGATGAG
TGAGTGGTTGAGTGAGTAGTTGAGTGAGTGGTTGAGTGAGTGGTTGAGTGAGTGGTTGGGTGAGTGGTTG
AGTGAGTGGTTGAGTGAGTGGTTGAGTGGGTGGTGGAGTGAGTGGTTGAGTGAGTGGTTGAGTGAGTGGT
TGAGTGAGTGGTTGAGTGAGTGATTGAGTGAGTGAGTGAGTGAGTGAGTGAGTGCGTGAGTGCGTGAGTG
AGTGAGTGAGTGAGTGAGTGAGTGAGTGAGTGAGTGAGTGAATGAATGAGTGAGTGAGTTGGGTTTTACA
CCGCTTTTAGCAATATTCCAGCAACATCACAGCGGGGGACACCAGAAATAGGCTTCACAAAGGACTCGAA
TCCAGGTCTTCGGCATGACAAGTGAACGATCTAAATACTAGGCTACCCCACCCTCAGCGCCCTGCTAAAA
ATGCCTAGGGGAAACACTAAATGTTTAATAGCAAACACTTCCACTTAGACTGCCCTGGTTCATGAGCCAT
GTAGCCAAGATTGTACAGACCCAGACACAGTTTGTTGTAGACCAGATAACAAGGGTCTTGCTGTATGCAG
TATCTCATAATCCCTGACAGAAGCTGAAGTTGCAGTTCTGCAAACATGTGACAATATGGATGAACTGTTG
TGCAGTGACGAAATAAGCGCTTGACCAATCAGAAAATAGCTGTACCATTGGGGTATTGACATATAACCAT
ACCCAATCTAGAGAGGAATACCCTTGAATACACGTCCATAACATAGGGTGCTTGAAGGCAACATAAAACA
AGCTTCACGGAACAACAGATAAACATGAATGTGATGAAGTAAACAAGTAAACACACACTTGATTCACTTC
GGTGTGCATTCAACAAAATTCAAAAGCAACAACGTTTCTCTCAGATATCCTGAACACAATCGGAAATATA
CACCTTTGAAAAGATTGAACATCACCAAAATTTAATTTCAGATCAGATAGTAAAATTTTTG

>Contig_928_Coverage_25.07
CTGCTTGTGACCTCATACACGCTGCTATGGATGTGTGAAAGTTTCGCTCCATCACGGCCACAGCTCGCTA
TTCCCCTGCGTTACAGATTGTGCGACCTTGTCCGACCTTTAAGCATCAGCATGAACCAAAATAGTATTAG
ACAAACCCACCTTGCAAACAAACCCATGTCACCAGTAACTGGGACCAAACAGTATGTGATTATGATGCCA
CCCCATGATGTTATAAGCTTAATATCTCACCATATCACAAATATATCACATTATCAAAGGAATTCCTTTC
CTCAAAAACAAATTGCATACAGTTTGATTATCGGTCTTTCATTAAACAATTACTAGCCCATTTTGCTCAA
ACACTCTTCAAATTTATCACATGTGATGTATAAGTACATATATACACTATCAAGTTTGTTCGCGACAATC
ACATAAAATATGGTATGTTTTTGAAACCTCTATAACTGATGATGATGATGATGATGATGATGATGATGAT
TAAAGATGCTTGATGATGACGACACTGATGATGATGATGATGACAATGATGATGATGATGATGATGATGA
CAGTGATGATGATGATGAT

>Contig_966_Coverage_14.25
CCTCTCTCCCTTTCTCCTCTCTCCCTCTCCCTCTCTCCCTTTCTCCTCTCTCCCTTTCTCCTCTCTCCCT
CTCCCTCCCTCTCTCTCTGTAACTCTCTCTCTCTCTGTAACTCTCTCTCTCTCTCTCTCTCTCTCTCTCT
CTTTCTCTCTCTCCCTCTCTCTCTCTCTCTCTCTCTCTCTCTCTCTCTCTCTCTCACACTCTCTCTCACT
CTCCCTCACTCTCTCTCTCTCTCTCAATCTCTCTCTCTCTCTCTCTCTCTCCTTCTCTCTCTCTCTCTCT
CTCCCTTTCTCTCTCTCTCTCTCTCTCCCTCTCTCTTTTCTCTCTCTCGCTCTCTCTCTCTCTCTCTCTC
TCCCTCTCCCTCTCTCCCTCTCTCTCCCTCCCTCTCTCTCTCTCCCTCCCTCCCTCCCTCTCTCTCTCCC
CCCCCCTCTCTCTCTCTCTCTCTCTCTCTATCTATCTCTCTCTCTCTCTATCTCGCTCACACACACACAC
ACACACACACACACACACACATGGCTAATGGTTACTACATAAATCAGACTGATACATAGGGGAATATAAC
AAAGCATGTAACATGACTGTTCTATCAATGTTTCACAGCACATCAAACTGGATTTCATACTCAGCAACCC
TTGTACTGCCCAATTACAACATATAATGAAGAATCTTTCTATGCAGTCTCTTAAAGCACAACACTGAATT
TAGGATTGCAAGAAAAGATACAAAACTCCTTTGTCTGGAAGCAAAACAACACAACTAGAAGGTAGCACAA
GAAAATGGAAGGAAGCAACTGCAAGTTTACACACTTTGGGACTGAAGATCGAAATGTATGCAATACTATT
TAATGAAAAATGATACACGGCC

>Contig_1036_Coverage_58.04
TTAGAAGTGCAATTTCTTACATCCTCTATGCGAGTGTGTGTGTGTGTGTGTGTGTGTGTGTGTGTGTGTG
TGTGTGTGTGTTTCTCTCTCTCTCTCTCTCTCTCTCTCTCTCTCTCTCTCTCTCTCTCACTCTTTCTCTC
TCTCTCACTCTCTCTCTCTATCTCTCTCTCTCTCTCTCTCTCTCTCTCTCTCACACACACACACACACAC
ACACACACACACACACACACACACACAAACAGACAGATGACATTCGCTGAGATTGCACAAGAGGCCAAGG
TTCCTCTCAATGAGGTTGAGATGCTGGTGATGAAGGCACTGAGTCTGGGACTTGTGAAAGGATCAATAGA
TGAAGTCGACAGCAAAGTTCATATGACCTGGGTGCAACCTCGTGTTCTAGACATATCGCAGATCTGTGGT
ATGAAGACACGCCTGGACCAGTGGTGTGAGGATGTCAAGCAGATGGAGAGACTGGTAGAGGTGCGAGCCC
ACGACATCCTCACATAGCTCCACACGACACATCATCATCACTCCAACATCATGTGTAGCATGGCTCCGTG
ACGGCCGTCTCAGGCTGC

>Contig_1114_Coverage_42.91
CTTAAATCCACATTTCAAAGGCAACAAAATACAAATCTTAGTTCTCAGGCAATGCCAAATTATTCAAACA
CTCACACACAGTATCACAATTCTGTTTAGAATTCCAGTTATGATGAATGAACAAGGATATGCATATGAAA
TCAACACATTTTACTACACCAATATTTCCAGTGGCCGTGGACATGTTCAAACAGTGATTAGACACTGTAG
ACAGCTGAACTGTGGCGTACAGGTTGTCAGAGCTGCACCGTCATGTTATCACTACAGTAACACCTGGATC
AACAATGGGGCTGCTTGGGCACAAAGTCATATCTCAGGAACCTAAGATTTATTCAGTTTATTTGATGTGA
ATATTACTCAAACTTAACTGACAGCCATGCACAACACTGATGTACGGCAATTATTACAACTTTCGTTTTG
CAAGAAAAAAAACAAGACAAATGAAATTTTATGGTGAGGTGAAACAGTATTATGCATCTTTATCAAGCAA
AGGATAGATGAAACATTAATACTCGCAAAAAAAAAAAAAAAAAAAAAAAAAAAAAGAAAATGAAAAAAGA
CAAAGAAACCCATCACACACACACACACACACACACATACACACACCTCCCCTCACTCACCCACACTTGC
CACACACGCACACATTCTCGCCACACACACATACACACACCTCTCCTCACT

>Contig_1123_Coverage_51.63
CTGAAATATTGCTGAGGTTGCTCTTATTTACTTACACATAAGTTTGTTGGAGAGAATGTGTGATATAGGA
ATCACTTTGAGTTGAGGGGTCTCATGTACTTATGTGACTGGCCTGTGAAAGGTGTTCCTCTAAATGTCCT
GCATAGAATCTCTGCTCAGTTCTCTGATGATTACATATGTTCCTCACTGTTCTTCAAAGTGTGTCTTATT
ATCATCAAACATTTAAGAAAGCCATATTTAAATGAATGCCCAAAATTTGCCATGATCTGAGTGTTGAATG
ATAGGTTTTAGAGACTTGCATAGAAGGACTTCACCTAAAAAAACGGGTTAGAATTGGTCTTCAGTAACCC
ATGCTTGTCTTAAGAGGCGACTAACGGGATCTGGTGGTCAGACTCGCTGACTTGGTTGACATATGTCATC
GGTTCCTAATTGCGCAGATCGATGCTCATGCTGTTGATCACTGGATTGTCTCAATTATTTACAGACCGCC
GCCTTATAGCTGGAATATTGCTGAGTGCGGCGTAAAACTATACTCACTCACTCACTCACTCACTCACTCA
CTCACTCACTCACTCACTCGCTCACTCACTCACTCACTCACCCACCCACCCAC

>Contig_1137_Coverage_54.86
CATACCTCTCTCTCTCTCTCTCTCTCACACACACACACACATGCACACACACACACATACATACATACAT
ACATACATACATACATACATACATAGATGGCATGCTAAAAGAAAACCAGATAGCACCCATTAATTGAAAA
GGACATTTAACCACTCAACTATTGTAGCGATATTGTTGAGATTAAGCATCACACTCTCACTGATCACACC
ACATGATAACTAGTAAAAACACAACATTGCATATGTAGTCAAAAGATGATGTTCCACAATCCACATAGAT
CTAGAAGTGGTGGTGCTTCTTCTTTCCATAAGCCTCTTCCTCTTCTTCCTTTGTCTCTTTCTTCTCATGA
TGCTCATGGAAGGCAAATCCACCCGAACCAACTGCAGCTGCTGCAGCAATCTCCTCTTCTATCTTGTGCC
TGTGGGCATGCTCTGGGTCTTTCTTTTCATTGTGCTTCTCATGCAAGGCAAAAGCGCCGGCAGCAGCTAC
ACCGGCCTCGCCGAGGTGCTCGAGATGCTTGTGGTGCTTCTCCTCCTTCTTGTAATCAAGTTCAGATTCA
TGAGTGGTGGTGCTGCC

>Contig_1654_Coverage_44.73
CAGCGGCCATTACACCGAGTATTTTGGTTTGAACACTGACACGGAATCCCTTGTGTACCTGATGCTGGCC
AACTATATGTTACATACTCTCTACCCATTCATCATAACAGTAGCTGAGGAAGTGTCAGGGATGCCAGCCC
TGTGCCGTCCAGTGGAGGAGGGGGGAGGGGGATTTGACTACCGACTGGCCATGGCTCTTCCAGACATGTG
GATCAAGTGTCTGAAAGAAAGCAGTGACGAAAATTGGAACTTGGGTGTTATAACGCATACACTGGTGAAC
CGGCGTTACGGGGAGAAGTGCATCGCGTATGCAGAGAGTCATGACCAGGCGCTGGTTGGGGACAAGTCTC
TGGCATTCTGGCTCATGGACAAGGAGATGTATACACACATGTCAGTGCTTTCAGAGCCAAGTTATATCAT
TGACAGGGGAATAGCGTTACACAAGATGATACGACTTATATCAATTGGACTAGGTGGAGAAGGATATTTG
AATTTCATTGGTAACGAGTGGGGTCATCCTGAGTGGCTGGACTTCCCCCGTGTTGGCAACAACGAGAGCT
TCCACTACTGCCGTAGACAGTGGAACCTGGTGGACGACAAGAATTTGAAGTATCAGTTCCTCAACAACTT
TGACCGGGACATGATCCACCTGGAACAGAAGTATGCTTGGCTCAGTCATTCTCAGAACTACGTAAGCTGC
AAGCATGAAGGTGACAAGGTGACCGTGTTCGACAGGGCAGATCGCCTCGTCTTCATCTTCAACTTCCATC
CTGACAAGAGCTACACGGACTACAAGATTGGAGTTGGACTTCCAGGAAAATACAGAATAGTGCTGGACTC
TGATGCTGAGCAGTATGGTGGCCACAAGCGTCTTGACCACAACACTGAGTTCATCACCAAGGACGAACCA
TGGAATGAACGCCCTCATCACACCTACGTGTACATCCCATCTCGAGTGGCCATTGTCCTGGCAAAAGTGG
ACTAACGTCAGACTGCGTGGTCAAGAGGCGAATGTCCCTGCACAGGGTGAAGGTCACATTCAGGTGGCAC
ATATACTGGCAGAGAGAGACGCAAAGCTGTGTTCCAGCTAGGACTGTGAATGTGTTTGTTATAATGCAGG
GTTTGCATTTATTTCCATGTTACTATAACGCTTAAGAAAACCTTGTATTTATTAATGTTGCTTAGTACAC
AGTCACTGTAAAGGTGGGGCGATGGGATGGCCTAGTGGTTAAAGTGTTGGCTTGTCACACCTAAGACCTG
GGTTCAATTTTCCACATGGGTACAATGTGTGAAGCCCATTTCTGGTGTCCCTCACTGTGATATTGCTGGA
ATATTGCTAAAAGTGGCATAAAACCCAACTCACTCACTCACTCACTCACTCAGGCTGACATTGTTTACCT
GACAGATGCCTTACCTCCACCCCCTGACACACGCTACCTTCACTGAATGGCTCACACGGATTCACTCACT
CACTCACTCAGGCTGACATTGTTTACCTGACAGATGCCTTACCTCCACCCCCTGACACACGCTACCTTCA
CTGAATGGCTCACACGGATTCACTCACTCACTCAGGCTGACATTGTTTACCTGACAGATGCCTTACCTCC
ACCCCCTGACACACGCTACCTTCACTGAATGGCTCACAAGGATTCACNCA

>Contig_1743_Coverage_27.60
GATGTGAGTGTAGATGTGAGTGTAGATGTGAGTGTAGATGTGAGTGTAGATGTGGGTGTGGGTGTGGGTG
TGGGTGTGCATTTGGGGCGTGGGTGTGTGTGTGTTTGTGTGTGTGTGTTTGTTTGTTTGTTTGTTTGTTT
TGTATGGTTTTGTTTGTTTTTTATGTTTTTGTTTTTTTTGTTTTTATTTGTTTTTTTTGTTTTTTTTTAT
TTTTGTTTGTTTTTTTTTTGTTTTTGTTTTTCTTTTTTTTTATTTTTATGAACAATATTTAAAGGTCACT
GTCATGGTAGAATCAACTCATTGGAAATCCGCACATTTTCTACCTCGAGCGTTTAAGAAATTCATTTGTT
CTAATCTCTTAACGTTTGCAGCTAACACAGGAAATAATGAGATTAAATGGTAACTGAAAATGCAAAACCA
TGCAGCCATAATATATTTAGTGAATGCTGCCCCTCTTGCAAACAGCAGTAGCACCATCATTTGGTGGCTA
CACTGACAGAAGATTGTCACTCTTACTAAAATGGCTTATTCAGGTGACAAATTCTGGCATTAACAGTCTA
AAACAAATTTGTGCTGGCTTGGACCAGGCTGGTCAAACGACTTGGTTTGAGATCGGTCACTCACAAACAG
GTCCCTTTGTCTCTCATCCAAACCAAAAAACATCAACACAATGACACTGTAGTCGGCATCCGCCACA

>Contig_2135_Coverage_36.30
CACTCTCACACCACCATAACACATTCCTACAGACTCACATCCACCACGCTCCACACACACACCACCATAA
CACATTCCTTCATAACACATTCCTTCAGATTCACATCCACCACGCTCCACACACACACACACACACACAC
ATACACACACACACACACACGCATACACACACACACACACACACACGCACGCACGCACGCACGCACGCAC
ACACACACACACACACACACACACACACACACACACACACCCAGAGAGAGGTAGACAGTGTCCCCTATTA
AATACAGTTAATCAGATGATGATATTACCCTTTTATTTTTATTTCATTCAGAAATCGACTACTACGACCA
AGCCTTCGACAACGATGACAACAACATCAACAACGGAACGCAGGAGTACGACAGGTATGTAACTCAATAA
CATCATACTATGCAGTGTGTTTGTTTGTGGTTTTTATATTTGTTTGTTTGTTTGTTTTCTTTGACAAAAC
CATTCTTATATAATTAGGTATTACCACAACGACGTTGACAACCCAACCCGTTTCTAGAAGAACTGCGACG
ACGACGACGACTACGACGACTCCGAGTGCATTCGATCCTGAACACACAACCATGTCAGGTATGAATTAAT
TGTGACGATACTCGTTGTACAAAACAAAATCGTTGTAGAATATTACTCATATGTCTCTAACACTCGTCCA
TGAAATAAGAATCATGTTCATATTTTTCTACATTGCAGATACATCGCCTTCATCATCAAATCAGGAAGAA
GATACGACCACAACCACGACGAGCACAATTAGGGGTGAGTTACTTTCTTTTCTGATTTCACTATTGTACT
TTTTATTATTCCTCAGAGCCAACAGCTTATATTCGTACGACAAATTAATAATGTAATTGTTTTGTTTTTT
TTGTTTTTTCTTACAGTGTCTACATTATCGTCTCGTATATTAACCGTATTAACATCACAGTATCACCGCT
TATCAACGACTACTACTACTACTACTACTACTACTAC

>Contig_2186_Coverage_52.20
TTTTTTTTTTTTTTTTTTTTTTTTTTTTTTTTTTTTTTTTTTATTTTTTTTTTTTTTTTTTTTTTTTTTT
TTTTTTTTTTTTTTTTTCTTTTTTTTTTTTTTTTTTTTTTTTTTTTTTTTTTTTTTTTTTTTGTTTTTTT
TTTTTTTTTTTTTTTTTTTTTTTTTTTTTTTTTTTTTTAGGTTTTTTTTTTTTTTTTTTTTGTTTGTGTG
TGTGTGTTTTTTTGTGTGTTTTTTTTGTGTGTGTGTGTTTGTGTGTGTGTGTTGTGTGTGTTGTGTGTGT
GTTGTGTGTGTGTTGTGTGTGTTGTGTGGTGTGTGTGTTGTGTGTGTGTGTGTGTGTGTGTGTGTGTGTG
TGTGTGTGCGTGCGTGAGTGAGTGAGTGAGTGTGAGTGAGTTTAGTTTTATGCCGCTTTTAGCAATATTC
CAGCAATATCAAGGCGGGGGACACCAGAAATGGGGTTCACACATTGTACCCATGTGGGGAATCGAACCGG
GTCTTCGGCGTGACAAGCCAACGCTTTAACCACTAGGCTACCCCACCGCCCCAGCTATTGTAGGCACAGA
GGCACCAATAGCTTCAATTTATGTGAGAATGACATGATATAAAGCAAACATCTGAACATATATTTCAGTT
TGACTTCTTTCTATGAAAAGACAACATTCCTTTTGACACACTATCTGACTCGAGTGTAGTTTGTGCGATG
GACTGGTTCAGAAAATGACGAGATAGAACACAAAAAAAGTGCAAAAAAAACATTCATG

>Contig_2235_Coverage_80.16
CGACGACTTTTATCTGCAACAGTTGTTCCCGATATTTGTGTGATCGTCCTCAATGTTGAATGTTGGGGGG
GTGTTTGCCGTGGTAGGACTAGTTGTTGGTTTTTGATGTTGTCAGCCACACAGAGCATTGATGTTAATGA
TAGAGTTTGAACCATACCACCCAGTGATTGTTTCGTGAGTATCTTTCTAAACGATTGCAGTACGCTGACC
ACCAAACAACACCTTTTAAATGGTACAAAAGTGGATATATTGTACCTTCGCGTAACTTCACTTTTATGTT
ACAAGGAATATTACAAACTAAAACAATAGTTTGAATAACTGAGTTTATCCTGTGTTATACTAATATTCAA
ATTGCTGAACCGATATGTAATGGTTGTTGTTGTTGTTGTTGTTGTTGATAGTGCTGTTTTCATATTGCCG
CTGTTGTATATTATGAACATGCACATTTTTACTATTCTTTACGTGAGAACTTATTTGGTAATATATGACA
AGTACGTGTAATCAGATTGTTCACATAGGGTAATGCTTTAAAATACTATGACGTAAAGACCTAACCAGGT
TATTACTGAGAGTGAGATTGTGTCATTGTCTGGTCGTCCGACATTCGTAGCTTCATGTTGTTCACATATA
CAACAGGACATGAGGCTGTAAGTAACCATGTTGGTTCCCAACTCTGATGAAAATCAAGATATGATAGCCT
GTTTGAACCTGTTTGAAAATAAATTGTTGTTTCTTGCTTCAAAATTGATGTTGTAGGTTGTAGGTGTCAA
TACATGAAACAGTCTTTATTTTGACATTCTATGATGACCTTCGTTTTTCACATGTAAATGTTAACATATT
CATTTTGTTAACATCTGGATTACGTTCTCATGAGGTTCGATTTTTTGTCGTTCCTACCATCTTTCATTTA
TCATGTCAAAATCAGGACTCAAAACGGAAGCCAACAATTTCAGTGGTGTTTCGAAAGATTAGCCAAAATG
GAATCGTGAAACAATCTTTACAGTTATTTAAAATGTAAACTATGGTTTATGATATGTTTAATATACATAC
AATTCAAAGCGCACTTAGATGTTTATGTAAGTAGGAGATATTTTGAATCCTGGCCTTGATTTGACTTGAG
TTTTGACCATTTACCAAACCTATCTCCTATGAACCTACGAATAAAGTTTTGTGGAA

>Contig_2288_Coverage_317.31
TTATAAACAAAAGTTTATTTTTTTTTGTTTCAGCGTACAGTCACTATGACAGAATATACACAGTTGTTTT
ATTTCACAAGAAATGGAAAATGATGTCTGCATTCCACAGCCTGCGAGGAACCAAAGTGAACCACCATACG
TACGATCATACCTTGACAACCAGTCTACCCGCTTGGATCCTCATTTGGAATTAAATGTTCTATGTTTTTA
ATAAGAGGTGTAGCTTCGTTTCTTTCCATAATAGCCCCCTTTGCCATTATAGCCTCCTTTGCCATAATAG
CCCCCTTTGCCATAATAGCCCCCTTTGCCCCCGCTACCTGAGGAGGCCCTTGCACTAGCACTAGCTCTTG
CTCTTGCTGAACCACCCGATCCGCCTGAACCGCCGGAACTGCCCGAACCGCCTGAACCGCCCGAACCGCC
TGATCCTCCTCGTGACCTTCCTGCTGCACTTGCAGCAGCTCTTGCTCTTGCACTTGCTCTTGCAAGAGCT
CTCCTGAGGAATGCGTATCCGCCGTTGTCATCATCATCATCGTTACCGTTACCATTGTCGCCGTTGTCAT
CGTCTCCCCAACGACCATTATCATCCCAATCATCGTTTTCATCATTTCCCCAAATATCATCGTCATCCAA
GTCATCATCTCCCCAGCCATCATCGTCATCCCAACTATCGTTGTCATCATCTCCCCAACGATCATCGTCA
TCCCGATCATCGTTGTCATCATCTCCCCAACGATCATCATCCCAACGATCATCATCCCAACGATCGTCAT
CAAAACGATCATCGTCATCCAAATCATCCCAGAAATCATCATCACCATTGTCATCATTGTCATTGTCATT
CCATTCATCATTATCAAAGTCAAAGTCATCCCAGTCATCGTCATCATCGTAACCATTTCCATTGCCGTTG
CCGTTTCCATTGCCGTTGCCGTTGCCATTGCCATTTCCGTTGCCGTTGCCATTGCCATTGCCATTGCCAT
TGCCATTGCCATTGCCGTTGCCATTGCCGTTGCCGTTGCCGTTGCCGTTGCCGTTGCCATTGCCATTTTC
GCCGTCACCGCAGTCGTCGTCATTATCGAAACCCCAGCCAAATCCTCCAGATCCAAAACTTCCACTAGAT
CCTCGCGAGCCACCTGAAGCCCCGGAGCCACCAAATCCAGAAGCACTGGCTGAAGCAGATGCATCAGCGG
AGGCGCTAGATGAGCCGAAACCACCATTGAAACCAGCACCTGCGTTTGCAGCAGCACTAGCACTCGCACG
AGCAGACGCTTCGGCAAACTGTCCTAGAAGTGAGGCAATGTTAGCAGATGCTGA

>Contig_2294_Coverage_44.54
AAATAAGATTGCAGGATTTGTCACCCATCTGATGAAGAGAATCCAGCGTGGCCCAGTGCGTGGTATCTCC
ATCAAGCTGCAAGAAGAGGAGAGAGAGAGAGAGGGGAGAGAGAGAGAGAGAGAGAAAGAGAGAGAAAGAG
AGAGAGAGAGAGAGAGAGAGAGAGAGAGAGAGAGAGAGAGAGTGAGAGTGAGAGAGAGAGAGTGAGAGTG
AGAGAGAGAGAGTGAGTGAGAGAGAGAGAGTGAGAGAGAGAGTGAGTGAGTGAGTGAGAGTGAGTGAGTG
AGTGAGTGAGAGAGTGAGTGAGTGAGTTTTGAGTGAATGAGTGAGTGGAGTTGAGTGAGTGGTTGAGTGA
GTGGTTGAGTGAGTGGGTGGGTGAGTGGTTAAGTGAGTGGTTGAGTGAGTGGTTGAGTGGGTGGTTGAGT
GAGTGGTTGTGTGAGTGGTTGAGTGAGTGGTTGAGTGAGTGGTTGAGTGAGTGGTTGAGTGAGTGAGTGA
GTGAGTTGGGTTTTACACCGCTTTTAGAAATATTCCAGCAATATCACGGCGGGGGACACCAGAAAAAGGG
CTTCACACATTGTACCCATGTGGGGAATCGAATCCGGGTCTTCGGCGTGACGTGTTACAAAACAATAAAA
ATTCAAGAATGAAAACATTCAATTTCAATGACCACTGACCTAAAGTGGCACAGCGTATATATTCATTGAT
TTGGTGGTCGTAATATGTACACAAATTGTATTATATTCTCAGATGCATTCTTGGAACTGCCGTAGCATTG
TCGCCGTCTTCAACATCTTGGAGAAACTTTCAGTATGATGTCGTTTTCTGTTTGAAGAACGTTTGGGACC
GGAGCAAACGTCAATACTTCCGGTGTATCGGGCAGGCGATCAAACTTCACGGCCCTTAGAACATTGATCA
AGGCTACTTTAATTTCAACCAGGGCTAGCCGCATCCCAATACAGGTCCTTGGTCCATATCCGAAAGCTTG
GAAGGCCATAGTTTTGTCTTGATCTTCAAACCTTTCTGGCTTGAAGGAATCAGGATCTTCGTAGAGCTCA
GGGTTTCTGTGTATAGCCATCACAGGAATGAAGATA

>Contig_2321_Coverage_49.71
TTCCAAACCTGTCACCTCGACAAAGTTTAGGCTTTTTCATCATTTAGTCTGTTAAAAAATGTTAGCTTGT
AATTAATGTCAGATATAGTACTATTCTCGATGTATGGCAGTGTTAATAAAGAAAATACCCCGAAAACCCT
GGCCCAGGTATTCAAGACATTTCTAATATTTGACAATTATTAAAAAAGAAAAAAAAGCTATGGTATATTT
GAAATGTACTATAAATATTAGCAAATCCATCTCTTATATGATGCGTTTTTATTTTGTGTGATTGTACTCA
AGACGGCATAATCGAGGTTTTAATTAACGATGACTTTTTTGTACTAAACATAGTAAACAGGGAATCTTAG
ATGTTATGTCTAAACATTTATAGTACTATTTACGCCTATTTTGATATGTCCTTACTGTGCTGTTGGAGAG
GTAGCCCAAAGGCTATGGTGTCGGTTCGTCTTGCTTCGCGATGTTGGTTTCCTACATGGTTGCAATGTGC
GAAGCGCACAGGCTTAATCATTGTTTACTACTACTACTGATGCCACTACTACTACTACTACTACTACTAC
TACTACTACTACTACTACTACCACTACTACTACTACTACTACTACTATCACTACTACTACTACTACTACT
ACTACTACTACTACTACTACTGCTGCTACTACTACTACTACTGCTGCTGCTGCTGCTACTACTACTACTA
CTACTACTACTACTACAACTACTGCC

>Contig_2409_Coverage_34.53
AAATAAGATTGCAGGATTTGTCACCCATCTGATGAAGAGAATCCAGCGTGGCCCAGTGCGTGGTATCTCC
ATCAAGCTGCAAGAAGAGGAGAGAGAGAGAGAGAGGAGAGAGAGAGAGAGAGAGAAAGAGAGAGAAAGAG
AGAGAGAGAGAGAGAGAGAGAGAGAGAGAGAGAGAGAGAGAGTGAGAGTGAGAGAGAGAGAGAGAGAGTG
AGAGAGAGAGAGTGAGTGAGAGAGAGAGAGTGAGAGAGAGAGTGAGTGAGTGAGTGAGAGTGAGGAGTGA
ACGAGTGAGTGAGTGGGTTTTGAGTGAATGAGTGAGTGGTTGAGTGAGTAGTTGAGTGAGTGGTTGAGTG
AGTGGTTGAGTGAGTGGTTGGGTGAGTGGTTGAGTGAGTGGTTGAGTGAGTGGTTGAGTGGGTGGTTGAG
TGAGTGGTTGGAGTGGTTGAGTGAGTGGTTGAGTGAGTGGTTGAGTGAGTGGTTGAGTGAGTGAGTGAGT
GAGTGAGTGAGAATGGTTTTAAGCCGCTTTTAGCAATATCCCAGCAATATCACGGCGGGGGACACCAGAA
ATGGACTTCACATTGTACTCATGTGGGGAATCGAACCCGGGTCTTTGGCGTGACGAGCGAACACTTTAAC
CACTAGACTACCCCACCGTACCCAATAGACCTTGAACCATGACGGACTCCACTATAAGCCACAGTCGAAT
TAGGTGTTGTTTTTTTTAATTTAGTACAAAATAGTCTCGGACTCATTTTAATAGGTTTGCTTTCTTATCT
AGAATTTTCTGAATCCCAAGTTCATCGTATTAAGTCAACGAGGTTCCAAAGACTGTTCAAACTACTGTTG
CCTCTTTCTATTTTCACATACCCGGTCGCCAATGCCACTCTTGTTATTTGTTTACACGAAGGAAAATACC
CTAATAAATAC

>Contig_2585_Coverage_40.45
AAAGTGAGTGAGTGAGTGAGTGAGTGAGTGAGTGAGTGAGTGAGTGAGTGTTATTTTAAAGTTAGAATGA
TACAAAATGTTGAGGTGTGTGTGTGTGTGTGTGTGTGTGCGTGCGTGCGTGCGTGCGTGCGTGCGTGCGT
GCGTGCGTGCGTGCGTGCGTGTGCGTGCGTGCGTGCGTGCGTGCGTGCGTGCGTGTGTGTGTGTGTGTGT
GGGTGTTTGTGTGTGTGTGTGTGTGTGCTTGCGTGCGTGCGTGCGTGTGTGTGTGTTAGCCTAATGGTTA
AAGACCCGGGTTCGATTCCCCATTTGGGTACAATGTGTGAAGACCATTTCTGGTGTACCCCGCCGTGATA
TTGCTGGAATAATGCTAAAAGCGGCGTAAAATCAAAACTCACTCGCTCACTCAAGGTCTATGGTGTAGGC
CGTGTACACGTGTGATGTTGGATGGTTCTTGTGAGCTACGCCGGGAAATATTTACTAAGTCACCAACAAA
TCATCAAGATTAATATGTCGCTGCTCTTAAATTGGAGTCTGTCCCACCCGTCAGTTTGTCAGTGGGAGAA
CTGTTGATTAAACTGATTAATGTATGCTTTTCAACATGGAGTATTTTACTGCAGGCAACATAGTCTCCTA
TCGTGATGCTGCTGGTGATGCTGCTGGTGATGATGATGCCCGAGGCCAAGTTACCCACGATGACTCAATC
TGATGACAGCTTAAGGCAGCCCACAAATCCCACCACACCTCAGAGCATGAACCAAGTATACGCCTTCCTT
ACCTTTCTTTCCCTGTTAATTTGTCAAGGCAGGTTTCATGAAATTCGGTATTTCGATAATACAATATATT
ATGGCGAATGAAGAC

>Contig_2703_Coverage_83.15
GGTCACTGGAGTGAAAGGAGGCACACCGGAACAGGCCAATGTTGCTGGTATCGTCCACGGCGGGATGGGT
AATACAGACACGACCACTCACAACGAAGGAAGTCGAAGCGTCACAAACCAGGGGAGTATAGGTAATATCG
CCACAGGTGACAACCACAGCGGGGCCATGTCTGCTTCTGTCGGTGGTCCGACTAGTGGCACTAGAGGGAA
GACGTCTCCCGGACAGATTCCTAAGGAATAATATATCCACCACTTTGAGAGTATACAATGTTGACCTCGT
CTGTACACGTGAACAGAAGACACCTATATACACTAAGACGCGCACGCTTGCACGCTCACACCCTTGCACG
CATGCACTCACAAACATACATATATACACACATACATATGTACACACATTACATACATACACACATGAAA
TATATTATACACATTACATACATACATACATACATACAGACAGACAGACAGACAGACAGACAGACAGACA
GACAGACAGATAGACAGACAGACAGACAGATAGATATAATAAAATTCTAAACGTACTAACAGATGAATGG
GGAAATTATCAGACTATTATTAATATTATACATGGAGACGTTTGAGGCAGATTGACCTATCTTTATTCTT
TGCATGGTTTTGTTGCACGTGAA

>Contig_2710_Coverage_31.34
GCGAGGGAGAGAGAGAGAGAGAGAGAGAGAGGGAGAGAGAGAGAGAGTGAGTGAGTGAGTGAGTGAGTGA
GTGAGAGAGAGAGAGAGAGAGAGAGAGAGAGAGAGAGAGAGAGAGAGATCAGATCATCATCTCCATCAGA
GAGGAATGCCACCACCATGGGGACCGCCGGGAGGAGGAGGTCCGGGAGGGTTTGGTTGCTTAGGTGACCT
CTGCAGCGGTATATGCAGCTTTATCTCATCTTGTGCTTATATCTTGTGCTGCTGCTGCTTGTTTGAGAGC
TGCTGTGGACCAGTGTTCGGCGGCGG

>Contig_2783_Coverage_50.15
TGTGTTGCGTGTGTTGTGTGTGTGATGTGTGTGTGTTGTGTGTGTTGTGTTGTGTGTGTGTTGTGTGTGT
GTGTGTGTGTGTGTGTGTGTGTGTGTGTGTGCGTGCGTGAGTGAGTGAGTGAGTGTGAGTGAGTTTAGTT
TTATGCCGCTTTTAGCAATATTCCAGCAATATCAAGGCGGGGGACACCAGAAATGGGCTTCACACATTGT
ACCCAAAATGTTTTAGAAATAACTGTCACTTGTCTGAAGAAATGACCTGTCATTGTGTTATAATACACAA
AAGTTAAAAGTGGTTGTCGAGAAAAAAACCCCTCATTTTTGTTGAGTGGAGTTTGCAAATTTCCAAACCT
GTTTATGACATGACATACAGGGTTGTTGCAAGTCAGGCTGATTAGTTGCCTGAAAATTTACTAAATGTCA
GATACATCTATTAATTCAGGAGAAAATACCTCAAGACTGGAGTGTAGTGATATGAGGTGAAACAGGATGT
TTTATGAGTCACTGTGTCTATTACCCAAGACTAATGTCAGTTTTACAATGTTAGCCTGCAGAAACCCATA
TTGATATCCCACACAGACACTATAAGGACTCCAAGTCCATCCATCCTTGTACCACTTATATTTCACCATC
TTTTGATATGACAACAACGGAAGGAAACACGGACCGTCC

>Contig_2787_Coverage_77.17
ATTGAAAAGTTTAAAAAATTTGAAAAGTTTGGATCTTTTCAATTGCGAAGTAACAAATCATGAAGAGTAC
AGAGTGAAAGTCTTTGAAATTCTGGAACAAATCACATATCTGGATGGGTTTGATCGGGAAGACAATGAAG
CTGAAGAGGAAGACGATGACATTGATGATGGTGACGTAGATGAAGATGAGGATGATGATGATGATGATGA
TGACGACGAGGAGGGAGAGGATGAGGATGGTGTGGAAGAGGTTGGTCTAGATTACTTGACCAAGGAGAAC
CTTGACGAAGATGATGATGAAGACGACGAATTCGATGCTGAGGGTGATGATGATGATGAAGTTGTTGAGG
AAGGAGTAGAAGTAGAAGATGAGGATGACGATGATGATGATGATGATGAGGAGGAAGAAGAAGAGGGCGA
GCCAGAACACAGACCCCCACCCCGTAGGCGACCATACTGGGCTCCTCGCAGATACTATCGCGCTCCCATG
CGAGGCCGTGGGCCGCC

>Contig_2840_Coverage_29.85
AAAAAAAAAAAAAAAAAAAAAAAAAAAAAAAAAAAAAAAAAAATAAAAAAAAAAAAAAAAAAAAAAAAAA
AAAAAAAAAAAAAAAAAACAAAAAAAAAAAAAAAAAAAAAAAAAAAAAAAAAAAAAAAAAAAAGAAAAAA
AAAAAAAAAAAAAAAAAAAAAAAAAAAAAAAAAAAAAAATTATCTCAACGAACGTAATCGTCTACTCAGA
ATAAAAATCTAATTTAATCAATTAGACATTTGACTTTGCATATTATATATAACATGGCTACAGTCAGATA
ACTTTAAGCTATCGCTAAAAAAAAAAAAAAAAAAAAGAGAAAAAAAAAAGAACAAAAGAGAACAAGAAGA
AGAAGAAGAAGAAGAAAAAGAAGAAGGATAAGAAGGACGGTGATGAAGGAGCTTGTATGGACACTGCTGA
CAACTGAGTGTGTTGTGTAGACTAGCATGTTTGTTAGAGAGGAAACAAAGAGACAATACATGGTTACGTC
ACATGGACAGCTTTGGATGCGAGAGTATGGATGGCACGATATTTGTATCAACCTTGACCATCAGTCTATA
TCTTCTGGTAA

>Contig_2903_Coverage_174.91
CCCGCTTCAATTCGCCATCATTTCTTGGAAAACTTCGCAGTAAGGATTAGAGATCAAGCTACCTCTTTCA
ACCATGGCGGCAAGTAAAGGACATAACAACGCAAACGGAATTATTTCCGCAATTGTGCTCGCTTTCGGTA
TCATCCTCAGCATCGTGTTGAGTGTGCTGCTGAGGAAGGCCGAGAAGTTCGTCGTGAAAGAAGTCAACAA
GAACATGGGTGACGACTTCAGAAGCCAGTTCCACAGCAGCGACCTTAATGAAAACACCTTCGCCTATGCC
AATGCGCCTATATGGTCCCTTGGATTTGCTTACATTGTTCCTGGGCTGATCGGCTGCCTCTCGGCTTTCA
CCCAAAAGAAGGCAGCGTACATCACCCACATGGTGTTCAGCATCATCACCCTTGTCATTATGGGAATCTT
CTTCATCGTGGGAATCTTGGCCATGGCAGGACTGGCTGTCTCTCATCCCAGCCAGTGTACGCCCCTTGGG
GAGCAGTGTGTGTGCACAACTGGTGAGTTCTCGGCTCCATCCACATTTGACATGCCCTGTGATGACATCA
AGAGCCTCTATGCCATGGCCATTGTCATCATCCTGGTCCTCGTCTTCGCTTGGATCCTCACCCTTGTCAG
CACCATCCTGTCCGGGATCCTGGCCTGCAGACACGAGCCTACTGGTGGAGTGATCATCCAGGGGGCACCC
GCGACGACCACGGTGGTTCACAGCCGCGTGATGGGGATGGAAGTTGCTCACCCACACGTCCAGTACCAAC
CCCCTCCCACTCACGACAACGCCAAGCTGGTCTACAACATGGAGTACTAGACATGTTGATGATAGAGGTC
TCAACTCAAGAGTCCAGAGCATTTGCTGTTGTCCTTTTCATACTGCACCGTGTTTAAAAAAATCGCTATA
AGTGATTTCATAGTTCAAAGGATCTTTTCATATTGTAATGTTTCACCAGTAAAATCACAAAGTGATTCAT
AGAGCCAGGAAGCCATCTTGGTTTTTGACAGTGTTATTGTAAGCTATCAAGTATTCGTTTTATAAAAAGG
AATGGCTAGAAAGCCCAAAACATGGTAATAGTCCACAAGAATTCTCCCAGTGACTTATATTGTTTGACAT
TAAAGTTTTTGTGAGATTTAACTTCAATGTTTTCAGTGTTCCTTTTCCTGCTTCTGTCTGCATGCTTTTG
TAGTTACATGCCTGCATAATGTAGAAACCAATATGTAACGTGCTGTTTATTTTAGCCATGTGAATATTTA
CAAAGGTCATTTTAACGTTGGTTGTACTATTGAGTTAAGTGCTTTTTGTGTTGTGTTAGTTTCCTTATCC
TCTAGTTGTTGTACCTCCATTCACGCCCCTATGTGAATCCTTTCTCTCTCTCTCTCTCCTCTTCTTGCAG
CTTGATGGAGATACCACGCACTGGGCCACGCTGGATTCTCTTCATCAGATGGGTGACAAATCCTGCAATC
TTATTT

>Contig_2927_Coverage_90.30
GTAGAGTGAGTGAGTGAGTAAGTGAGTGAGTAAGTGAGTAAGTGAGTGAATGAGTGAGTGAGTGAGTGCG
GGAGTAAATTGAGTGAGTGAGTGAGTGAGTGAGTGAGTGAATATGGTTTTACGCCGCTTTTAGCAATATT
CCAGCAACATCATGGCGGGGGACACCAGAAATGGGCTTCACACATTGTGCCCATGGGGGGAATCGAACCC
GGGTCTTCGGCGTGACGAGCAAACGCTTTAACCACTAGGCTACCCCACTGCCCCTTCCTCCATAGAATTT
GGGTTAAGGAGGAAACTGGAAAGAGGATTACTGGACACTCCTATATCTGGACAATATTGGAGAAAATGCA
CATGCTTGAAAAGTAATGTTCGACTGCATATTTCACCGGTAGTATTAATGATGACAAATCAACACAGACG
TCATCTGTGCAACAGCAGGACCCTGAAA

>Contig_2928_Coverage_140.71
GTATTTTGCTGTTTAGTTACTTCCAAGAATGTTTATTCATATTTTCGCATTCTGCTTGTTCTGTTTGGTT
TTTGTTTGTTTTTGTTTGTTTTATGGTTTATTGGCAGCGTGTTCCCTTGTTTGACTAGTTGTTTTCTCCT
ATCGTTTCATTGGCTGTTTTCTTGTTGTTTTTTTATTTATTTGTTTCACTGATTTGTCATTGCTTTGTTT
GTTTGCTTTATTTTGTTTTGTTGTAGTTTTTCTATCGTATCTGTTGTTCTTGTTGTTTTTGTTTGTTTGT
TTGTTTCCTAACTGGTGGGGTTATGTTATTTGTTGGTTCTGGTTGATTCTTTGTTCATTGTATGCCTTGT
TGGGTATATTTTGGCGTTTTAAGTTCTTGTATTTTGCTGTTTAGTTACTTCCAAGAATGTTTATTTATAT
TTTTGCTTTCTGCTTGTTCTGTTTGGTTTTTGTTTGTTTTATGGTTTATTGGCAGCAGGTTGCCTTGGTT
GGCTAGTTGTTTTCTCCAAATTGTTTCATTGGCTGTTTTCTAGTTTCTTTTTTTTATTTATTTGTTTCAC
TGATTTGTCAATGTTTTGTTTGTTTGCTTTATTTTGTTTTGTTGTAGTTTTTCTATTGTATCTGTTGTTC
TTGTTTGTTTGTTTGTTTGCTTGCTTGCTTGCTTGCTTGTTTGTTTGTTTGTTTGTTTGTTTGTTTTTTG
TTTAACGCGGTACGCAGCAATATTTACCCTTGTGGTTAAAGTGTTTGCCTGTCACGCAGAAAACTCGAGT
TCGATTCTCAACGTGGGTGAAACGTGTGAAGCTCAATTAAGGTATTGATCTGACTATCATAACACAGTAT
TTAATGCTAAAACCGGCGTAAAATTCCCTCCCAAATGTGAAATATATCACCTATTTTCACCTGTTTCGCT
TATGCTTGTACAGAGGTTATGTTGGGCATGTGTTTTGGGTTGGTAAAATAAATATCCTGTATTATGAACA
ATCATAGTATTTAGCGAGCCTCAACACTTAAGCGTAATAATCTCATTTATCTTACATGTGACTTCATTCA
TTATTTCTGTTGGCGAATAGTTTATTTTTATCTTTCATAAACTGTACCTAAAAACTGCATTTGTTTCCTG
GAACGGGAGCTTTAACATATTACATCACAAGGCCGTCACAAACCAGTTTTCTGGTGTCCCCTGCCATATT
ATTGCTGGAATATTGTTGAAAGCTGCGTAAAGCCGTACTCACTCGCTCACCTCTACAGAATCTATGGCAT
TATTGATCTGAATACACTGCCAGGATATGTTTGAAGAAAGTGGAACAGGCGACTGATTCATTTCTTTCAG
CAACTGTCAATTGTCTATGTAAGTCTGTTTGTGTAATATGTTTTGACAAGTTAAGAAACTGTATGTGCTT
CATCTCCTTACCACTTTGTATTACAGAAATGAACAAAAAATAAAC

>Contig_3027_Coverage_148.18
GGTTCAACTCCTCCTCGTTAATGGAGAAAGGGGATGATTCTGGTTTTCTCTGGCGGCGTTACCTGCCAAA
TGGAGAACATCAGCGCCGAGCTATTGCACATTGTGTATCAAGAGATGCAAAACGATTAGCGAGAGTGTGA
TCATAATGATAATGATGATGATTACAAGTTTAACGTCGGTATCTGGCTGAGGCTAATGTGGCCATGCTCA
AAACTTCTGTGCCCTCGCCACCTCCTCCTGATATACATACAGCTTAACTGTATTTCACTATGCTCTACTT
GATTAAGTTACTACCACTACACACACCCCCACCCCCACCCCCCCCCCCCCCCCCCCCCCCCCCCCCCCCC
CCCCCCCCCCCCACACACCCCCCCCCCCCCCCCCCCACACACACACACACACACACACACACACACCCAC
ACACACACACACACACACACCCACCCCAGTTATAGGTACTTTCATTTTAGTCATAAATAGCCATTACCAA
CAATTATTGTGTTTTGTTCACTTTGCCTTCATAACTTAGGATTTTTCACTTTATTTTTTCAATCTCATGT
TTGTAAACGTTTCCATTCCACGTTAGGGTAACTTAACGTCAGTTCGTGTACATTTTGATTTGTTTATATC
CTTTTATATATTTATTAATCATGTAGGTAGCTCCCACCTACTCCGTCGCCGGCCTTGGCCACAACGAGAG
TGTTTGCACAATTCTCCCTCGCTCAGGCAAAACCGGATCGAAATCAGCAAAAGCGAGAGGTTGTCTTCTC
AGACGTCCGCGCCAGCTATCGCTGAAGGTGGATTTCGATCCCCTCTCCTGACGTCTGCTCTGGGAGTATA
TAAGACGCGCGGACCTGTGAGGAGACAACCAAGCATTTCGCTTACAGTTTTTACGCTTTATAGACGTAAG
TACACGGTATTTCGTGTATTTCTTTCAC

>Contig_3233_Coverage_25.66
ATCCACCACGCTCCACACACACACCACCATAACACATTCCTACAGACTCACATCCACCACGCTCCACACA
CACACCACCATAACACATTCCTTCATAACACATTCCTTCAGATTCACATCCACCACGCTCCACACACACA
CACACACACACACACACACACACACACACCCTTGAGAGTTTATGGTCCATATAAATTCAGGTAAAGTCAA
ATATATCCTCTCTGTACCTGCTCATGAATCCTTGTCTGATATTGAAGTGTTGTCCTTATCTCGTACGTCT
TCCTTGTCAGTTTCCCCCGGTACACACACTGATGTCTTCGTTGATCGGAGCACTGCTCGCTTCTTGAAAC
TTGCATTTAGCACCATTTGTCGGTCGGACATCTGAACAAATCTCGCTCAAACTGGTTTTGGTTGGCTTGC
CGTGCGCCG

>Contig_3247_Coverage_22.23
CTGGCTGCCGTGAAGGACCTCCGAACAGTGTTTGACCCGGTAGTGATATACCCAGATCTGGTACGAAGGC
TTGTAATACGTTAGAAGGATTCACTCCTGGTGCTGATATTGCGATCGGACCGCCACCAAGTCCACTTGTC
AATCCTTGTAGGAAATTGGATGGTATTTGTTGCGGTTGTTGTTGTTGTTGTTGTTGTTGTTGCTGCTGCT
GCTGTTGTTGTTGCTGCTTAGCTTCAGCTAACTCCTGTTGACGCTGAGACTGCTTTTCCTTGTGTTTCTG
GCTAATAACATGAGGCAAGTCACTTTCATACAACATCCCAATGCTGCCATTTTCACCAAAGCGGTAGGAA
ACCTCCCTGGGGTCAACCCACATTGTGAGTTCGCTTGGAAAGAGGGTATGAACATTTTCCTCGTTCATTC
CAC

>Contig_3314_Coverage_31.95
GTGCCTCTTGATACAGTAGCATACAGTGGACTCTGTGCCTCTTGATACAGTAGCATACAGTGGACTCTGT
GCCTCTTGATACAGTTGCATACTGCGACTGAGGTACGATGATTATGATCATGAATATTATCACTTACGTT
TACGTTTCGTATGTACAGAGGCAAGCTATGAAATAGTTTCCACCTATGAAGTGTAACGATCATCATGAAC
AAAGGGCCCAAATTGTCGACTGTGATAACACACAAACACACGCACGAACGCACACACACACGCGCGTACG
CACACTCACACACACACACATCGAAACACCTGGGGCCTTGAGGTAGTCTTGTGGTTAAAGCGTTCGCTCG
TCACCCCGAAGACCAGTGTTCAATTCCCCACATGGGTACAAATGCGTGAAGCCCATCCCCGCCGTGATAT
ATCTGGAATATTGTTAAAGCGGCGTAAAACTAAACTCACTCAAACCACCTCTCTCCAGCGTTCAGCCGAC
ATTGGATAATGCAAGGTCTTAATTCACATTTGTCATGAGCAGGGTCCGCTAACCATGAACATTTGTAATT
ATGATTATGATTCACAGACGCAAAGTTATAACTGTCGGAATCGCTATCTTTTTTCAAGAAAATATTTTTG
GGGATATATTTTTGTCT

>Contig_3422_Coverage_24.95
GAACCAGCCACACTTTGTTTTATGTACACAATATGCTAGTCCTATACATGGTGCTTGTTTTGAAGCTTTC
GGCTAAGAGAGAGAGAGAGTTCTGAGTCACCTGCCGACCAACTAACCATAGCAACACTCATAAGATCACT
CCAGCACACCAAGACTCCAAATTCTACCATGCAGAATCAGAACCCTCTGGCA

>Contig_3491_Coverage_25.67
TCCACCACCCTCCACACACACACCACCATAACACATTCCTACAGTCTCACATCCACCACGCTCCACACAC
ACACCACCATAACACATTCCTTCATAACACATTCCTTCAGACTCACATCCACCACGCTCCACACACACAC
ACACACACACACATACACACACACACACACACGCATGCACACACACACACACACACACGCACGCACGCAC
GCACGCACGCACACACACACACACACACACACACACACACACACACACACACCACACAAAAAAAAAAAAA
AACCCAACAAAAACAAACCCCAAACCAAACAAACAAACAAACAAACTTAAGCAATGCGAAAAACACCAAA
TGAAACGGTGTTAGAAAGTTAGAAGATAGACAACTTTAAGGCACAATGAGCAATGGTGAACCAAAATATT
TTCTCTGTATTCTTCCCTACTCGTATCTTCAACTCGACCTTCTCACTGGGCTATGTGCTGACAGTGCCTT
CCGCCGTGTTACCATACTGAAGCACATGTCGTAAATATCTATATGCCATCACAGGAGTAGGAGGCCCACC
CGGAGTCTTCATCCTCACACCCCAGCGTTA

>Contig_3607_Coverage_22.05
TGGTGGGCGTCTATGCCTGTCTCGTGACCTGGACCGTGACCGGCGAGATCTATCATGGGAGCGGGACCTC
TTCCTTTCGCGGGATCTGGATCTAGACCTCTTCCTCTTTGATCCATGTTCATCATCTTTGCCCTCCTCTC
CATCATCTTGTGAAGTTTCATCTATGGTCTGGTACTCCTCCGCCATTTCATCCGCTGGAGCAGCCTCCTC
ATCTCCATTCTGAGTATCTGTTCCCTCTACTGCTTTAACTTCAGCCTCAGCCTCAGCCTCAGCCTCAGCC
TCACCAGGCATACCCCCAGGGGCGTGCAACTCCACCCTCCCAACAAAGTCACCCCATGCAACAAACCCAA
GGAAGGAATTCCCCAGGCATGAGAGAAATTCCTGTTCAGCATTTAAGTATCAGTGAAAACAGACCACAGG
TACAGCCAAGTCATGGACATGGTCAAGG

>Contig_3609_Coverage_35.68
CAGCCGCGCCTGTTGTAGCTGGCGGAGACGCTGGAGAAGTCGGCGGTGGAGACGCTGGTGAAGACGCTTC
TGAAGACTCTTGTGTACTAGATGCTCCGGTCGCACCGGATGCCGTTCGTCCACTCGAAGATTTGGTCGAA
GATCGTATGGATGATGGTGATGATGACGACGACAACGACGATGGTGATAGTGATGATGATGATGATGATG
ATAATGATGATGATGATGATGATGATGATGATGATGAACAATGTACATTATCCCAGGGTGATGAAGCTTC
CCAATTAGATTTGATTGGCTTGGAGTGAGTGAGTTTAGTTTTACGCCGCCCTCAGCAATATTCCAGCTAT
ATGGCGGCGTTCTGTAAATAATCGAGTCTGGACCAGGCAATCCAGTGATCAACAGCATGAGCATCGATCT
ACGAAATTGGGATACGATGACATGTGTCAACTAAGCCAGCGAGCCTGACCACCCGATCCCGTTATTCGCC
TCTTACGACAAGCACGGGTTACAGAAGACCAAGAAGACATCCATGTCTACTTAATTTGTGCCCCATCTTG
GATGTCTATTTGTTGTTTGCTACTCCACCTCCCTTGAGTAAACGATGAAGACTTCAATAACCATGATACC
CATTAGCCAGACAATCCAGTGATTGACATTGTCATCATCAATCTATGCCATTGGGATAAAATTACATGCA
ATCAACCAAGTCACAAATCTTTACCATTTAATCCATGTCGTAACCTTGAAGTAGGACACGGTTGAAGGGA
CCTGCAGTCTGAATCACAAGTACATCTGGAATATTAATTACGACACAATGTGGGGAA

>Contig_3923_Coverage_87.69
AAAAGTTGGGGAGTTATGTAAAGAGACTGATTAGTCAACTGGCTGACCATGATATAGTGTGTTTTGTGAT
GCATCCAGCCGATGTTTCTCCAGCTGAAGGAAGGGGGGTAACTCTAACCAAAGCTCACAGATATTGAAGG
AAAATGTACAACTGGTCATGCGCCATCGTCTTACAAATGAAGCAGCAAAATAAATACATATGATACATAA
AATTTCTCTACATTCAGTAATCCTACCAATATAATCACATTGCATGTACAACATGGAAAATATTTCTATA
TTTTCTCATTGCCTTGCCCCGAGCCAATCCGTAACAGGAATGGTTAGTGGCAGCCTTGACTTGGATGTAA
AACATGCAGATAAGCAATATTATCAATGGATGATTTGTACAGTTCCGTTTTAGTCAACAGAGTGTCATTA
TTAAAATCACTGAAACGTGCAAGATGACAGTCATGTCACATTCGGAGGTATCATAAGCATTTCCATACAC
ATTTACTCGTATGCACAAAGGCCGAAACCACCTCACAGAAATGTGTGAAGCCGTTTTCACAGGACACAAT
AGTGCGCAGTATTGTCAAAGTTGCCTTTCTCTTGTTGATCGGAAATACTCAAGTAGAAAGGGGGATTAAA
TAATATATATATATATATATTTCCTAAATGATAAAATTCTTTGACAATTCCTACAAAAGTATTTCTGAAA
TCTGGACAAGAGAGAGAGAACTTTGATAGTTGGTCAGTCATCCCATTGTGTTGGGCTGTATGGTACCTCG
GCAACCAACATCACTATCCTGTAGCTGACCGGCTGACCGAGCCACCGAGTATCGGATCAAGTCACTAGAT
TGCCAGTTGTTATTAACATCCACATCCTTCCCTCGGTTTGTTCTGTTCTTTTGTTAACACGATCTGGTCG
GGGAACTCGTTGTACAGCTCCACCTCGGACTCCTGCATCAGAGCGTTCTTGGCCACTGTCTGGAATGCCT
GTTCCACGTTGATAGCCTCCTTTGCACTTGTCTCAAAATATGGTATGTCATTCTTGCTGCTGCACCAGCT
CTGGGCTCTTTTTGCAGACACCGCTCTGTTTTCCAAGTCTATCTTGTTGCCAATGACTACAAAGGGGAAG
TGCTCTGGGTCACGTGGACTAGCTTGTATGAGGAACTCATCTCGCCAGCCATCCAGATTCTTGAATGTGT
TTGGCATGGTGACATCGAAGACCAGCACGCAGCAGTCGGCGCCGCGGTAAAACGCTACCCCTAAACTCTG
GAACCTCTCTTGACCAGCTGTGTCCCATATCTGCATTGTGACCAGCCTATCGTCCACCATCACTTCCTTC
GTCAGAAAGTCAGCTCCAATTGTTGCTTTGTACTGGTTACTGAATTTTTTGTTGACATACTGATTCATGA
GTGATGTCTTGCCAACACCGCTATCCCCTAGGATAATAACCTTCAGCAGAACCTTCTTCCGGGAAGTCAT
TTTGGTATGGGGCTACCACAAGATCTCCGCAGTGTAATTTAGATCAGAACTTCATCCACAGAAATAAAC

>Contig_4536_Coverage_61.71
TGGACTTCTAGCTCACCCTACCATGCAACTAGAAACCTCCCTTTCAGTGAAATCAAATATGTTGGTATCA
GTCATTGTACAGAAAGTATGTTTAACACAAAAACCTGCATGTGAAAATTTTGATATTCCTGGTTTTTGCT
AATATTTCGGCTGGTCCACCATTGGTGGTGAGTGGTTAAAGCGTCCGCTCGTCATGCTGAAGACCCGGGT
TTGATTCCCCACATGGGTACAATGTGTGAAGCCCATTTTCTGGTGTCCCCCGCCGTGATATTGCTGGAAT
ATTTCTAAAAGCGGTGTAAAACCCAACTCACTCACTCACTCACTCAACCACTCACTCAACCACTCACTCA
ACCACTCACTCAACCACTCACACAACCACTCACTCAACCACCCACTCAACCACTCACTCAACCACTCACT
CAACCACTCACCCAACCACTCACTTAACCACTCACTCAACCACTCACTCAACTACTCACTCAACTACTCA
CTCACTCACTCTCACTCTCTCTCACTCTCTCACTCTCACTCTCTCTCTCTCACTCTCACTCTCTCTCTCT
CTCTCTCTCTCTCTCTCTCTCTCTCTCTCTCTCTTTCTCTCTCTTTCTCTCTCTCTCTCTCTCTCCCCTC
TCTCTCTCTCTCCTCTTCTTGCAGCTTGATGGAGATACCACGCACTGGGCCACGCTGGATTCTCTTCATC
AGATGGGTGACAAATCCTGCAATCTTATTT

>Contig_4581_Coverage_47.80
ACCACACCGATGCGGTTTCGGTCGACTTGAAAAACAACATTCTTGAGAGACTGATCAAAGCGCTGAAGTC
CAAACCCTGAACTTATCTGCATTCCTCTACTAGCTTTTAACGTAGATTACATCATTGCACCTGACTATTG
TGTTTTCTCTGTCTTTCTACATAGCTCAATAATCATAAAGGGTAGCCTAGTGGTCAAAGCGTTCGCTCGT
CACGCCGAAGACCCGGGTTCTGTTCCCCATGTACAATGTGTGAAGCCCATTTCTGGTGTCCCCGCTGTGA
TATTGCTGGAATATTGCGAAAAGCGGCGTAAAACTAAACTCGCTCACTCACTCACTCCCTCACTCCCTCA
CTCACTCACTCCCCCCCTCCCTCACTCACTCACTCACTCACTCACTCACTCACTCACTCACTCACTCATG
CAGGTTGTAAAAGTAGTGTAACTCCCCATGT

>Contig_4685_Coverage_41.04
CTTCAGAACACCAAAAACAGGCATTCATGTTTAAGAGATATCTTACGACATGTTTACGTATAGGTAAATG
TTGCGAACACTTTGAACAGGACGCAATTTTTTTGTAAAAGTGTTCTTCCATGGATCACGAATATTCTGAC
CTTCCACAATAATATATATATATATATATTATTTAATCCCCCTTTCTACTTGAGTATTTCCGATCAACAA
GAGAAAGGCAACTTTGACAATACTGCGCACTATTGTGTCCTGTGAAAACGGCTTCACACATTTCTGTGAG
GTGGTTTCGGCCTTTGTGCATACGAGTAAATGTGTATGGAAATGCTTATGATACCTCCGAATGTGACATG
ACTGTCATCTTGCACGTTTCAGTGATTTTAATAATGACACTCTGTTGACTAAAACGGAACTGTACAAATC
ATCCATTGATAATATTGCTTATCTGCATGTTTTACATCCAAGTCAAGGCTGCCACTAACCATTCCTGTTA
CGGATTGGCTCGGGGCAAGGCAATGAGAAAATATAGAAATATTTTCCATGTTGTACATGCAATGTGATTA
TATTGGTAGGATTACTGAATGTAGAGAAATTTTATGTATCATATGTATTTATTTTGCTGCTTCATTTGTA
AGACGATGGCGCATGACCAGTTGTACATTTTCCTTCAATATCTGTGAGCTTTGGTTAGAGTTACCCCCCT
TCCTTCAGCTGGAGAAACATCGGCTGGATGCATCACAAAACACACTATATCATGGTCAGCCAGTTGACTA
ATCAGTCTCTTTACATAACTCCCCAACTTTT

>Contig_5017_Coverage_19.25
GCCTTCAAAAAAGTAATATATTAAATCGCTTATCTCAAACATATACTGAATCAACAAAGTTAGGTACCCA
GATAGTTTTTAAGACATATTTTTTCAGTACAACTTTAGGTCTGTTACAATTTATTTGGCATCAAAAGTGA
GCGAGTGAGTTAGGTTTACGCCGTCTTTGGGGATATTTCAGCAATATCACAGCGGGAACACCAGAAATGG
GTTCACACATTGTACCCATGTGAGGAATCGAACCCGGGTGTTCGGCATGACGAGCGAACGCTTTAACCAC
AAGACTACCTCAAGGCCCCAGGTGTTTCGATGTGTGTGTGTGTGAGTGTGCGTACGCGCGTGTGTGTGTG
CGTTCGTGCGTGTGTTTGTGTGTTATCACAGTCGACAATTTGGGCCCTTTGTTCATGATGATCGTTACAC
TTCATAGGTGGAAACTATTTCATAGCTTGCCTCTGTACATACGAAACGTAAACGTAAGTGATAATATTCA
TGATCATAATCATCGTACCTCAGTCGCAGTATGCAACTGTATCAAGAGGCAC

>Contig_5043_Coverage_12.87
GGAACAGTCTTGACAGCCGCGCCTGTTGTAGCTGGCGGAGACGCTGGAGAAGTCGGCGGTGGAGACGCTG
GTGAAGACGCTTCTGAAGACTCTTGTGTACTAGATGCTCCGGTCGCACCGGATGCCGTTGGTCCACTCGA
AGATTTGGTCGAAGATCGTATGGATGATGGTGATGATGACGACGACAACGACGGTGATGATGATGATGAT
GATGATGATGATGATGATGATGATGATGATGATGATGATGAACAATGATTATCCCAGGGTGATGAAGCTT
CCCAATTAGATTTGATTGGCTTGGTGACTTACTGTTGGAGTGAGTGAGTTTAGTTTTACGCCGCCCTCAG
CAATATTCCAGCTATATGGCGGCGTTCTGTAAATAATCGAGTCTGGAACAGACAATCCAGTGATCAATAT
TTAAGCCACCCAGTGATTTTGTTGGAGTCACTACACAAGGTAACCACTAGAGATGGGGCATTTCTGTGAC
ACATGCACCAGTAGATGAACCGATGGGGATCTTCTTCTTTCGATGTTTAGAACCATTTGACAGAGATGCA
TCT

>Contig_5123_Coverage_62.24
AGCAGGTATACCTGCCATGATATGATGTGATATGTCCTCAGAGATTACACAGTAACTGGAAAGGCCACAC
ATATTGGTTGTCTGGAAAGAATATTGATACCAAACGATGTCATCCTAACCCATTTCAAGAATGTCCCTTA
TAAACGCATATCTCACAGCTGAATGCTAAATATCACAAGCATGCTGCAGAATAGCACCATAACATGCATT
ACTAGCTGAAGGCAAGTGGCTTTTTCAACACACACACACACAAAACCAAACAACCAAATAAAAAAAACCC
CAAAAAACCCAAAACAAAACAAAACAAAAACAAAAAAAACCCAAAACAAATAGCAAAGTACAAACAAATA
AACAAACAAACAAACAAACAAAAAGGCAAAAACAAACAAGAACAAACAATCATCCCCCGTTAAAACTAAC
AAAATAACACACACACACCCAAAAAGGCAAAAACAAACAAGAACAAACAAACATCCCCCGTTAAAACTAA
CAAAATAACACACACACACCCAAA

>Contig_5150_Coverage_38.80
CATACATGGGGAGTTACACTACTTTTACAACCTGCATGAGTGAGTGAGTGAGTGAGTGAGTGAGTGAGTG
AGTGAGTGAGTGAGGGGGTGAGTGAGTGAGTGAGTGAGCAAGTGTATGAATGGGGTGAGTGAGTGAGTGA
TTGAGTTTAGTTTTACGCCGCACTCAGCAATATTCAAGCTATATGGCGGCGGTATGTAAATAATCAAGTC
TGGACAAGACAATCCAGTGATTGATATCATGAACAACAATTCAACCTGTCTGGGTATCATGACACACACT
CAACCAAGTTCCCTCCATTGAACACCCATTTCATATATTCACTTCTTACAAGCTAACATGGAATTACAGC
AGGTGTTTGACCACGTAGTCTGGGGGCCCAATTATTC

>Contig_5167_Coverage_15.47
AAACCAGTAGTAACACAAGCAGACTTTAAGTACTCGGTTAGGTTAGTTTCTTTGTAACATACTGTTTTCT
ACACCACTATTTGTATACAGTTCCCATGGTAATGGTATTGTGATTTGCCAGCTTTGCATAATGTTGACCA
GTGTCCTGTTGGCCATTTCTTCATGTCTGTCTGTCTGTCTGTCTGTCAGTCTGCCTGCCTGCCTGCCTGC
CTGCCTACCTACCTACATACCTACCTGCCTACCTACCTACCTGCCTGCCTGCCTACCTACCTACCTACCT
ACCTGCCTACCTACCTACCTACCTACCTACCTGCCTACCTACCTACCTGCCTGCCTGCCT

>Contig_5189_Coverage_38.08
AAAAAAAAAAAAAAAAAAAAAAAAAAAAAAAAAAAAAAAAAAATTTAATAAAAAAAAAAAAAAAAAAAAA
AAAAAAAAAAAAAAAAAAAAAAATAAAAAAAAAAAAAAAAAAAAAAAAAAAAAAAAAAAAAAAAGGATTA
AAAAAAAAGTAGAAAAAAAAAAAAAAAAAAAAAAAAAAAAAAAAAAAAAAAAAACAAAAAAAAAAAAAAA
AAAAAAAAAAAAAAAAAAAAAAAAAAAAAGAAAAAAAAAAAAAAAAAAAAAAAAAAAAAAAAAAAAAAAA
AAAAACACACACACTCACACTCACACACTCATTCACACACACACACACACACACACACACACAAAATATC
AAATGGTTGGTGTCCTTTTTTAGATTATACATTTATTGTTTCACCAAGGATATGCCATCAGTTTCAGTGT
TTCCAGGACAGTTTTTCCTATTTGTTTTAGTGTCAGGTCATACTTTGATGTGTTCAGTCATTGAATTGAT
GTTTCTGTTACATCGTTTGATTTGTTCATTGCATGTTGGAAATTGACAACAAAACCAGATATATTTCACA
TGGACAAAAATGTGTGTGTTTTTGGCTAATTTTGATATTAGAATTCTATCTGAAACTTGCCAAGGGTTGT
TATTTTTATTTACCAACAAAATACCCAAGAATGTTTCACATTGTCGTCA

>Contig_5719_Coverage_82.81
GAAAGTGAGTGAGTGAGTGAGTGAGTGAGTGAGTGAGTGAGTGAGTGAGTGGGTGAGTGAGTGAGTGAGA
GAGTGAGTGAGTGAGTGAGTGAGTGAGTGAGAGAGTGAGTGAATTTGGTTTTACGCCGCTTTTAGCAATT
TTCCAGCAATATCACTGCGGGGAACACCAGAAATGGGCTTCACACATTGTACCCATTTGGGGAATCGAAC
CTGGGTCTTCGACGTGACGAGCGAACGTTTTAACCGCTGAGCCACCCAAACGCCCTGCAAGCGCTTGGGA
CCCAGGAAAACAGTTCGTTTTATCCGTCAGTTCGTTACAAGCGTGTTCGTTATAAAAGTAGTTTACTGTG
CCAAGCTAACTCTGCAGCACAAAGCCCCCAACTCGGGCTAGGATTTCGAAGCCCCAAACTTGAGCCTTTC
AAATTATCATTCATCCTGACAGTCATTTAAACGTATCCACACACGCGAACATTGTTCTGGAACGTGTACA

>Contig_5732_Coverage_15.52
GAGAGGCGGGAGAAGCTGAAGGCAGAACGCAAAGCCAAGCGGAAAGCAAAGGGGAATAAGCGGCGTAGGA
TCAAGGAGCAGAAGGACTCCTCTGATGAAAAGGGGAAAATAGAGACAGATTCAGATATTGATGGAAGTGA
TGATGATGATGATGATGACGATGATGACGATGACGATGACGACGATGATGATGACGACGATGACGATGAC
GACGATGATGATGGTGATGACGACGGTAATGATGATAATGATGATAACGACGACGCAGACGATGATGACG
ACGACGACGATGGTGATGATGACGACG

>Contig_6157_Coverage_29.64
GTGATGTACATGGCTGCTTGGAAAGCGGGTCAGCTTAAAGTGGGGGCAATTCCAAGGTGGTACAGCATGC
TATCAACTAAATACCTACCTGTCTTCCTACCTCACTCCCTACATGTACCTACCAACATACACCTACCTAC
CTGCCTACCTACCTACCTACCTACCTGCCTACCTACCTACCTACCTACCTACCTGCCTACCTACCTACCT
GCCTGCCTGCCTACCTACCTACCTACCTACCTGCCTACCTACC

>Contig_6264_Coverage_20.28
GCCTGTTGTAGCTGGCGGAGACGCTGGAGAAGTCGGCGGTGGAGACGCTGGTGAAGACGCTTCTGAAGAC
TCTTGTGCTCCGGTCGCACCGGATGCCGTTGGTCCACTCGAAGATTTGGTCGAAGATCGTATGGATGATG
GTGATGATGACGACGACAACGACGAATGATGATGATGATGATAATGATGATGATGATGATGATGATGATG
ATGATGAACAATGTACATTATCCCAGGGTGATGAAGCTTCCCAATTAGATTTGATTGGCTTGGTGACTTA
CTGCTTGGAGTGAGTGAGTTTAGTTTTACGCCGCCCTCAGCAATATTCCAGCTATATGGTGGCGGTCTGT
AATCAATCGAGTCTGGACCAGACAATCCAGTGATCAACAGTATGACTGATTGTTGTTTAACATCGCACTC
AGCAATATCCCAGCTATATGGTGGCGGTATGTAAATAATCGAATCTGGACCAGACAACCCAGTGATCAAC
AACATGAACATTAATCTACACAATTGGGAACCGATGACATGTGACAACCAAGCCAGCGAGCCTGATCACC
CGATCCCGTTAGTCGCCTCTTACGTCAAGCATAGGATACTGAAGACCAAACGCGGCCAGCCTGTATTGTG
CCTTGCCCCTCTAACTGATAACACACACACATGCGCCCGCAGGCACACACGGAATATTCCGAGCGACAGT
TACGGGTTGTGCGACTGATTCTGAATGCAAGACATCG

>Contig_6381_Coverage_49.51
GAACACAAGGGAACTATTGAAATGAGAGTAAAGGTGTAAAATTAATGTAAGGATTAATATCTGAGCTGTC
TAGCATAAATACACATCTCCTTTCACATATTGTTCATTAACTTCCGTACCCGTGAGAGTCCGGGTTAGAA
TTGGTCTTCAGTAACCCATGTTTGTCATAAGAGGCGACTAACGGGATCTGGTGGTCAGACTCGCTGACTT
GGTTGACATATGTCATCGGTTCCTAATTGCGCAGATCGATGCTCATGCTGTTGATCACTGGATTGTCTCA
ATTATTTACAGACCGCCGCCTTATAGCTGGAATATTGCTGAGTGCGGCGTAAAACTATACTCACTCACTC
ACTCACTCACTCACTCACTCACTCACTCACTCACTCGCTCACTCACTCACTCACTCACTCATCCACCCAC
TCACTCACTCACTCACTCAGC

>Contig_6519_Coverage_11.25
CTCCCTCTCACTCTCTCCCTTTCTCCTCTCTCCCTTTCTCCTCTCTCCCTCTCACTCCCTCTCTCTCAGT
AACTCTCTCTCTCTCTGTAACTCTCTCTCTCTCTCTCTCTGTCTCTCTCTCTTTCTCTCTCTCCCTCTCT
CTCTCTCTCTCTCTCTCTCTCTCTCTCTCTCTCTCACACTCTCTCTCTCTCTCCCTCTCTCTCTATCTCT
CAATCTCTCTCTCTCTCTCTCTCTCTCCTTCTCTCTCTCTCTCTCTCTCCCTTTCTCTCTCTCTCCCTCT
CCCCTCTCTTTTCTCTCTCTCTTTTCTCTCTCTCTCTCTCTCTCTCTCTCTCTCTCTCCCTCTCCCTCTC
TCTCTCTCTCTCCCTCCCCCTCTCTCTCTCTCTCCCTCCCTCCCTCTCCCTCTCTTCTCTCTCTCTCCCT
CTCTCTCTATCTCTCTCTTTCTCTCTCTATCTCTCTCTCCCTCCCTCTCTCCCTCTCTCTCTCGCTCTCT
CTCCCTTCCCCTCTCTCTCCCTCGCTCTCACGCCCTCTCTCTCTCGCTCCCTCTCTCTCCCCTTCCTCCC
TCACTCTCTCTCTCTCCCTCTCGCTCTCTCTCTCCCTCTCTCTCTCCCTCTCTCTCTCTCTCTCTCTCTT
CTCTCTCTCTTTCTCTCACACAGCAACTTTCTTTGTGATCTCTTCTCAGTCTGGCTGGCACATGGTCGTG
TCACAAGCAACATTCAGCCATATTGGTGCTAGCACATACAGAGTTATGTCCCCTAATTGAAGTGGAAATA
GAACAAATGCTTACTTGT

>Contig_6736_Coverage_18.34
TGACCCTCAAGGACTCACAATATGATGAATGGGAAGAACTTCACGATAAAACTAAAGGTATTAATACTAC
GATATAGCATTACAAATACAGACAAGGGAAATAAGATCAAAAAGTGCGTAGATTGCTGAAAACTATACAA
AATAGTGACCAGCATGATCAATGGAAATGAGTGAGTGAGTGAGTGAGTGAGTGAGTGAGTGGATGGGTGA
GTGAGTGAGTGAGTGAGTGAGTGAGTGAGTGTGTGTGTGTGTGTGTGTGTGTGTGTGTGGTGTGTGTGTG
TGTGTGTGTGTATGTGTGTATGTGTGTGTGTGTGTGTGTGTGTGTGTGTGTGAGAAAGAGAGAGAGAGAG
GGAGAGAGAGGGAGAGAGAAAAGAGAGAGAGAGAGAGACAGAGACAGAGACAGAGAGACAGAGAGAGAGA
GAGAGAGAGAGTGAGTGAGTTTGGCTTAACGCCGTATCAGCAATTTTGCAGGTATTCGAAAGGAGTGGGT
AATTAGGGTTACGTCTTTGCCATTATTGAAATATCACGAAGGTTTGGTTTGGTAACAAAAGGTTCCAGAC
TATACACCTTAATAAAAGGAGATA

>Contig_6746_Coverage_36.98
TAAAACCAGCTGAAGTTAATGATGAAGCTGATGTGAAACAAGATAAAGAGAATGAGGAAAAGAATAAAGA
GAAAACTGAAAATCCTGTGGCAGAGAACGAGGAAAATTCCCTAAAAGCTGTCACAAAAAAGAAGAAAAAG
AAAAAAAAGAAAAAAAAAATAAAAAAAAAAAAAAAAAAAAAAAAAAAAAAAAAAAAAAAAAAAAACAAAA
AAAAAAAAAAAAAAAAAAAAAAAAAAAAAAAAAAAAAAAAGAAAAAAAAAAAAAAAAAAAAAAAAAAAAA
AAAAAAAAAAAAAAATAAAAAAAAAAAAAAAAAAAAAAAAAAAAAAAAACAAAAAACAAAAAAAAAAAAC
AACAACAAAAAAAACCCCCAAAAACAACAACAAAACAAAACAAACCAACACACACACAAAACACTTAAAA
AAACAACAAAAAACAAAACAAAAACAAAAGACTAACACAAAAACACACACACACACACACATCCTCCCAC
TGGATCCGCCTATGCTGACTCATACCAGGAGTGTAGCAGTGGCAGTGTAGAGTTGCGCCCCTTGGGCATG
ACACGAACAGCTTGGTTTCGAATCCCAGTTCGCCCCATTCTGTTTCTTGGTCTGTCAGCACCATACCCGA
GCTCACGGGTTTCCGTACAGCGTCTGTAACCTGTATCACTTCGGGGTTTCATCTCACATACAGTTAACTG
GACAACTGTAC

>Contig_7086_Coverage_52.22
AAGGATAGGTGGGGGATAAGTGAGTGAGTGAGTAAGGATAGGTGGGGGATGAGTGAGTGAGTGAGTAAGG
ATAGGTGGGGGATAAGTGAGTGAGTGAGTGAGGTACAGAGTGAGTGAGTGAGTGAGTGAGTAAGTGAGTG
AGTATGGTTTAACGCCGCTTTTAGCAATATTCCAGCAATATCACGGCGGGGAACACCAGATATGGGCTTC
ACATATCGTACCCATGTGGGGAATCGAACTGGAGTGTTCGGCGTGACGAGCGAACGCTTTAACCGTTAGG
CTACCCCACCACCCTGTAAGAGTGCTGAACTGGACCAATCTCACAAGACATAACACTGTTATGGGGTGGT
CTCCCCATACCTCTTTTACAACAATGATCAGACTGGCAATAAATGTAGGATTTACAAATAATTAAATGT

>Contig_8035_Coverage_25.96
ATGATGGTAGTGGTGGTGATGATGGCAATGATGATGATGATGGTAGTGGTGGTGATGATGGCAATGATGA
TGATGATGATGATGATGATGATGGAAATGTGTACAATGGAAGGACAGTTATATCAGCAGCGAACTGACCA
AGAGGATCACACTAAGTTGAAGAGCGCTGATCATGTGCCATTGAGCTCCACACACCTCTCCCTCCATATC
CAACACGTCTATTGACGCTGTGTCGTAGATA

>Contig_8054_Coverage_28.00
GGGAACAGTCTTGACAGCCGCGCCTGTTGTAGCTGGGGGAGCTCTTGTGTACTAGATGCTCCGGTCACAC
CGGATGCCGTTGGTCCACTCGAAGATTTGGTCGAAGATCGTATGGATGATGGTGATGATGACGACGACAA
CGAGAGATGATGATGATGATGATGATGATGATGATGATGATGATGATGATGATGATGATTAAAGATGCTT
GATGATGACGACACTGATGATGATGATGATGACTAAAGATGCTTGATGATGACGACACTGATGATGATGG
TGATGATGGTGATGATGAGAGCGAGCAAGAATAAAAAAAAAAAGAAAAAAAAAAAAAAATAAAAAATAAA
AAAAAAAAAAAAAAAAAAAAAAAAAAAAAAAAAAAAAAAAACAAAAAAAAAAAAAAAAAAAAAAAAAAAA
AAAAAAAAAAAAAAAAGAAAAAAAAAAAAAAAAAAAAAAAAAAAAAAAAAAAAAAAAAAAAATAAAAAAA
AAAAAAAAAAAAAAAAAAAAAAAAAAAAAACTAAAAAAATAATTATGCTACCAAAGTGGTAAAATAAGGC
TTCCGTAATCTAGTCTATCCCTTACCATAATGCCAGGCGCGGGGGGATTCATGCTGAATGGTGACACTCC
CGGGATGCCTGCTTTCCCTTCCTCGGACGATCTGGTCCCAGTCTCTTGTTATCTCTACCCGTATGTCCGG
TAGGTTTTCACGAAAGATAACCTTTCCGTTTGTGATCTCTGCGAAGTAAGGC

>Contig_8133_Coverage_28.11
CAAACCAACAAAAAAACAACAACAAAAAACAAACAACAAATACCAAAAACAAAACCAAAGCAAACAAACA
CCCCAAAACAAAACTAAACCAACAAATAAAAAAACAACCAAAAAAAACCCAAAGAAGGGGGTAGTACAAA
AAGTCACACACATAAACTCGAAATGTACACATTAAAATACAGGCAAACGGACACAAACCCGTAGTAACAC
ATACAGGCAAACTGTCGCAAACACATACACACACACACACAAGCACACACACATACACACATACTCACAC
ATACACACATACTCAAACACACACACACACACTCACACACATACTATGGACGCACAACATACACACGCAA
TTGTAATATTTGTCTATCAAGGTCATTTCATGAGGATTTCACGATGAAGTTGGCGGACGGTTGATAGCTG
AATTGCAACATAAATCATACTATCATTGTCTAGCGTTTACACTGACCTGATT

>Contig_8175_Coverage_21.97
AAAGAAACAAACCCTCACCCTGTTGCCAAGGCAACAAAGAAAGGAAAGAAAAACAGGAAGAGAGATGATG
ATTTTGAAGACGACGTGGCATCCGAAATAGATGCTCTGTCCCTTGATATGAAGTTAGAGGAGAATGGTGA
AGATGTCCAGCCAGTTAAGAAGAAGGACAAGAAAAAGAAAAAGAAGAAGGCTGTGGACAGTGATGAAGAC
GAGGACAACCCCGAGGAAGTTGTAGTGAAAACAAAGGGGAAGAAGCCTATGGCCTCATTTCAGATGCTGA
TGATGGATGATGATGATGATGATGATGATGAGATGATGATGACTAAAGATGCTTGATGATGACGACACTG
ATGATGATGACTAAAGATGCTTGATGATGACACTGATGATGATGATGATGACTAAAGATGCTTGATGATG
ACGACACTGATGATGATGATGATGATGACTAAAGATGCTTGATGATGACGACACTGATGATGA

>Contig_8357_Coverage_25.46
AAAGAAGCTGTTGTCTGCTGGACTCTCTGTGAGCAAAGCCAAGTTGTGAAGAAAGGAGAAAGGAACTACA
GAGAACATGCTTTGTCAGGTTGAACATGTGAACAAACAGCTGACTGATGATGATGATGATGATGATGATG
ATGATGAGATGATGATGACTAAAGATGCTTGATGATGACGACACTGATGATGATGACTAAAGATGCTTGA
TGATGACACTGATGATGATGATGATGACTAAAGATGCTTGATGATGACGACACTGATGAT

>Contig_8419_Coverage_46.83
GTAAAGATAGGTGGGAGATAAGTGAGTGAGTGAGTAAGGATAGGTGGGGGATGAGTGAGTGAGTGAGTAA
GGATAGGTGGGGGATAAGTGAGTGAGTGAGTGAGGTACAGAGTGAGTGAGTGAGTGAGTGAGTAAGTGAG
TGAGTATGGTTTAACGCCGCTTTTAGCAATATTCCAGCAATATCACGGCGGGGAACACCAGAAACGGGTT
GCACACATTGTACCCATATGGGGAATCGAACACGGGTCTTCAACGTGACGAGTGAACGCCTTTACCACTA
GGCTACCCCACCGCCCCCAGTGACAGTAACACAATTGTTGTAACATAACTCATTTCTATTAATGTTATTT
ATTTTTAATATTTTTGTTTCTACGAATATCAGCATCACTATAGTTCGAATCGTGAGACCTTCAATCTAGC
AGTGCAGGGGTGGGCCCACTGTTAGTGTTCCGCTTGTACGATGATTTTGGGTTCGAACTCCGCTCTGATA
GTGACGATTGGTTTGTCT

>Contig_8544_Coverage_26.83
CACCCGCGCCTGTTGTAGCTGGCGGAGACGCTGGAGAAGTCGGCGGTGGAGACGCTGGTGAAGACGCTTC
TGAAGACTCTTGTGTACTAGATGCTCCGGTCGCACCGGATGCCGTTGGTCCACTCGAAGATTTGGTCGAA
GATCGTATGGATGATGGTGATGATGACGACGACGTGATGATGATGATGATGATGATGATGATGATGATGA
TGATGATGATGATGATGATTAAAGATGCTTGATGATGACGACACTGATGATGATGATGATGACTAAAGAT
GCTTGATGATGACGACACTGATGATGATGGTGATGATGGTGATGATGAGAGCGAGCAAGAATAAAAAAAA
AGAAAAGAAAAAAAAAAAAAAAAAATAAAAAATAAAAAAAAAAAAAAAAAAAAAAAAAAAAAAAAAAAAA
AAAAAAATAAAAAAAAAAAAAAAAAAAAAAAAAAAAAAAAAAAAACAAAAAAAAAAAAAAAAAAAAAAAA
AAAAAAAAAAAAAAAAAAAAGAAAAAAAAAAAAAAAAAAAAAAAAAAAAAAAAAAAAAAAAAAAAACAAA
AAATGAAAAAAAAACCCTAACAAAACCAAAAAAAAAATATAAAGAAAAAAATACCAAAAAAAAAAATGAC
TGTATCTATATAAATGCTATATAAGCACACTGTGATTACTTCCAGGCAGGGCACCGTGTGTTCCAAAGTG
CTGCTATTACAGACAGTATGGTTCTTTATTATAATTATTATTAATGTATGATGCCTCTTGTGTTTTCCGA
ACTCAGTACTTACTGCATTTTTATTGTGACCAAGAAGAGATATAGATCACAATCTGCCAAAGCACAGGTA
TCCTAGGATTGGGC

>Contig_8552_Coverage_10.15
CTCCCTTTCTCCTCTCCCCCTTTCTCCTCTCTCCCTCTCCCTCTCTCCCTCTCTGTAACTCTCTCTCTCT
CTGTAACTCTCTCTCTCTCTCTCTCTGTCTCTCTCTCTTTCTCTCTCTCCCTCTCTCTCTCTCTCTCTCT
CTCTCTCTCTCTCTCTCTCTCACACTCTCTCTCTCTCTCCCTCACTCTCTGTCTCTCTCTCAATCTCTCT
CTCTCTCTCTCTCTCTACATCTCTCTCCCTCTCTCTCTCCCTATCTCTCCCTCTCTCTCTCCCCTCTCTC
TTCACTCTCTCTCTCTCTCTCTCTCTCTCTCTCTCTCCCTCTCTCTCTCTCCCTCTCTCTCCCTCCCTCT
CTCTCTCTCTCTCCCTCCCTCCCTCTCTCTCTCTTCTCTCTCTCTCCCTCTCTCTCCTTCTCTCGCATCA
ATCAATGGCAACCATGGCTTCCACCCTCACCTCCTCCTCCCTCACCGCCAAGCTCCAGAAGTCCTCCCTC
CTCGACTCCTCCTTCCATGGCGCTCCCATGGTCCG

>Contig_8694_Coverage_45.31
CAGCTCCGCTCCTCTCACGCAACTTGTCCACTCCCCTCACGTCGCTCGACTCCCACCACCCGCTCGGCTT
CACTCCACTTATTCCTCTCCATTCAGTGCCTCTCCGCTCGCACCACCCACTCTGCTCCACCCACACCAAC
TGCTCCAATCACACTACTCCCCGCCGCTCACCCTCCACAACGCTCCACACCATGTCATGCCGTTCCGTTC
CGATCCGCTCCTCTCAACTCACACCGCCCGCTCTGCTCTGCTCCACTCCATTCATACCTGTCCAATCAGC
TCCGCTCCACTTTACTCACACCGCTTTGCTCCGCTCCCCTCAAGTCAACTATGCTCTGTTCCACTCCTCT
CAACTAAACTCCACGCCTATGTGCTCCGCTCCTCCGACGCTGCTCCGCTCCACTCCACTCAATCCACTCA
CTCACTCACTCACTCACTCACTCACACTCACTCACTCACTCACTCACTCACTCACTCACACACTCACTCA
CTCACTCACTCACTCACTCACTCACTCACTCACTCACTTT

>Contig_8709_Coverage_50.74
AAGACTTTGCCCTCTTTGTTTATTCTTACTACTATTTACTTGATAGGAGATTTTCATGACAGTTTCAGCA
TTATGAAAACACTGTGGATATTTACAGTGGAACTTCTCCCTTAACCAGACAGGAATTATCAAAATAAATT
TGACGTTCTGACATTTCCCCCAAAGTGTATCTGCAGATAATTCTTATCCATAATTGAGTCTTCTGTTGGG
GCAGTAGGGTAGCCTTGATGGGGCAGTAGGGTAGCCTAGTGGTTAAAGCGTCCGCTTGTTACGCCGAAGA
CCCGGGTTCGATTCCCCACATGGGTACAATTTTTGAAGCCCATTTCTGATGTCCCCCGCCGTGATATTGC
TGGATTATTGCTAAAAGCGGTGTAAAAGTAAACTCACTCACTCACTCCTCACTCACTCACTCACTCACTC
ACTCGTTGTGGTAATAATGGTATTGTCATGTTCTAAGTTCGTTGTTAACATACCTGTAATTCCATGCATC
CATCACATGTGAGAATAGCAAACTTGAATGTAATAGCAAATGACAACCACTATGTGCTTTATATCAGCGA
ACAAATGCTGAACAAATACTTAAAGCTTTCGACATGTGCCGACCTACATGCAGAGATCATATTGTGTACA
TGTGCCTACCTTACTCGGTAGTTCCATGTAAATCTTAAGTCAACAAGTGAGAAACCTGGAGTAAAATCTT
TACAACACCGCTTCCGTGGTCTAGTGGTTACAGCGTCTTCCAAGACGAGCTGACGGTAGTTCTATCCTGG

>Contig_8728_Coverage_33.18
GAATTTTGTCATTCCACCCTATAACTCATCATGTCTATAGGAGGCCATTCGAGGTGCATTATGTGAAGGA
TGTTTGTTTTAACAGGCAGGACTTTTAAATGCTTGGTTTACAGGTACCCAATAAGCGATGCAGGGAATGT
AAAATATGAAAAGCTTTGTCATTTTTTTCAGTTGGGTTCAATCTTATTTGTTGTCAAAACCAAGTTGTGC
ATAAAACTGGTTTAACTGCTGGACCAGTGACAGACACACGCACACACACACACACACACACAAATACTTA
TTTTAAAAATCACTTAAACCCGCTACTTGGAAGGCAGCCGTACTCTTTATACTAAATAAGTCATTAATTC
CCGATACACCAACTGTATGCCCCCAGGACGAAAACCTGATGTGCTGCCTACACCACAGGAACAAATATTT
CCACATACGAAACT

>Contig_8867_Coverage_38.98
GGAACACTGGGGTTACCAGGCAACCCCACCTACCCGACTCGAACCAAACCCTGCGCCTACTTACAATAAA
TGATTGAAATAAAAGTAAGACAAGGCTTTTCCTGGCGGCTTAATGACAAATGGTAAAATGATGTGTGTGT
GTGTGTGTGTGTGTCTGTCTGTGTGTGTGTGTGTGTGTGTGTGTGTGTGTTTTTTTTTTTGTTTTTTTTT
TTTTTTTTTTTTTTTTTTTTTTTTTTTTTTTTTTTTCTTTTTTTTTTTTTTTTTTTTTTTTTTTTTTTTT
TTTTTTTTTTTGTTTTTTTTTTTTTTTTTTTTTTTTTTTTTTTTGTTTTTTTTTTGTTTTTTTTTTTTTT
TTTTTTTTTTTTTTTTTTCTTTTTTTTTTTCTTTTTCTTTTTTTTTTATTTTTTTTTTTTTTTTTTTTTT
TTTTTTTTTTTTTTTTTTTTTTATTTTTTTTTTTTTTTTTTTTTTTTTTTTTTTTTATCTTTTTTTTTTT
TTTTTTTTTTTTCTATTTTAAATTTTTTTTTTTTTTTTTTTTTTCTTTTTCTTTTTCTTTTTATTGTTAT
TTTTTTTTTTTTTTTTCTTTTTTTTTTTTTTTTTTTTTTTTTCTTTTTCCTTTTTTTTTTTTTTTTTTTT
TTTTTTTTTTTTTTTTTTTTTTT

>Contig_9115_Coverage_37.64
GCTGAGTGAGTGAGTGAGTGAGTGGGAGGATGAGTGAGTGAGTGAGTGAGTGAGCGAGTGAGTGAGTGAG
TGAGTGAGTGAGTGAGTGAGTGAGTGAGTGAGTTAGTTAAAATTTAACATCGCAACTGCAAACATTGTAG
CCATATTGCAATGAGAACAAGCTGACAATAATTGATATCCATCGACAAAGAAGGGGGCAGTCAGTGTGCT
GTTGCCTTAAAGACAA

>Contig_9123_Coverage_51.77
ATTCAGGAATGGATTCCGTGAAGGAACAACTCCCAAGCCCAGAAGGAAGGGAGCTGCTGCCCCATCAACG
GCTGTGGCAAAATAATGTATCATGCATTGTAAAGTAAATGTCAGTAAAAAAAAAAAAAAAAAAAAAAAAA
AAAAAAAAAAAAACAAAAAAAAAAAAAAAAAAAAAAAAAAAAAAAAAAAAAAAAAAAAGAAAAAAAAAAA
AAAAAAAAAAAAAAAAAAAAAAAAAAAAAAAAAACAAAAACACACAAACACACACACACACACACACACA
CACACAGACACAGACAGACAGACACAGACAGACAGACATGCCAGTGGTGCGGACAGACACAGGCTAGTGT
AGGCTGCTGCCTGAACTGCACACTCATATCTCTCCAAGTATCATCGCAAAGGAAGTAGAAAACACCAGTG
TTCACATACAAG

>Contig_9374_Coverage_58.83
GAAAGTGAGTGAGTGAGTGAGTGAGTGAGTGAGTGAGTGAGTGAGTGAGTGGGTGTGTGAGTGAGTGAGT
GAGTGGGTGTGTGTGTGTGTGTGTGTGTGTGTGTGTGTGTGTGTGTGTGTGTTTGTTTTGTTTGTTTTCT
TGAGGGGTTAAAGATGTAACGGATGATTTAATCCTTATGGATAAAGAATGCTGGTACAGCTAAGTGTTTG
ATCTTTTGCCCCATTTCGACGACCTTACTTCGACTATGCAGTCGACGACCTTACTTCCACTATGCAGTCG
ACGACCTTACTTCCACTATGCAGTCAACGACCTTACTTCGGCTATGCAGTCGACGACCTTACTTCCACTA
TGCAGTCAAC

>Contig_9570_Coverage_46.79
AAAAAAAAAAAAAAAAAAAAAAAAAAAAAAAAAAGAAAGAAAAAAAAAAAAAAAAAAAAAAAAAAAAAAA
AAAAAAATAAAAAAAAAAAAAAAAAAAAAAAAAAAAAAAAAAAAAAAAAAAACAAAAAAAAAAAAAAAAA
AAAAAAAAAAAAAAAAAAAAAAAAAAAGAAAAAAAAAAAAAAAAAAAAAAAAAAAAAAAAAAAAAAAAAA
AAATAAAAATAACAATGTTTGAAGAGTGAAGACCAATGTGTCACAAAATTCATCATTTGCTCAGTTAGTT
CCGTGAAGATTTCAAACTGCCATTTAATATGCATATATATGTATATATATATATATGTGTGTGTGTGTGT
GTGTGTGTGAGAGAGAGTGAGTGAGAGAGAGAGAGAGTGAGAGTGAGAGAGAGAGTGAGAGTGAGAGTGA
GAGTGAGTGAGAGTGAGAGTGAGAGTGAGTGAGAGTGAGAGTGAGTGAGAGTGAGTGAGAGTGTGAGTGA
GTGAGAGTGAGAGTGAGAGTGAGAGTGAGTGAGTGAGTGAGTGAGTGTGTGTGTGTGTGTGTGTGTGTGT
GTGTGTGTTTTTTTTTTTTTTTTTTTTTTTTTTTTTTTTTTTTTTTTTTCTATTTTTTTTTTTTTTTTTT
TTTAAACTTTTTTTTTTTTTTTTTTTTTTTTTTTTTTTTTTTTTTTT

>Contig_9619_Coverage_8.03
ATAAGGGGCGGATACAACTATTTGAGAAAGTGGGGTGCACAGTCAATTTCAACCGATTTTCACGAGTTTT
AATGGTCATTTAATAATCTTTCAGAACAGGGGGGGGGGAGAGAAATATGAGCAACCCTGCACACACACAC
ACACACACACACACACACACACATCCTCCCACTGGATCCGCCTATGCTGATTCATACCA

>Contig_9677_Coverage_37.27
CGGTTGTGTCTGAGACATTTGTCAAAAGAGATCAGTGTCGAAATGATATGTGGAACATCGTGAAATATAA
AAATGCAAAAGGTGGTGCTTACGATTCTTCTATCTTGTGTGTGTATGTGCGTGTGTGTGTCTCTCTCTCT
CTCTCTCTCTCACCCACCCACTCACTCACGGTCTCTCTCTCTCTCTCTCTCTCTCTCTCTCTCTCTCTTT
TTTTTTTTTTTTTTTTTTTTTTTTTTTTTTTTTTTTTTTTTTCTTTTTTTTTTTTTTTTTTTTTTTTTTT
TTTTTTTTTTTTTTTGTTTTTTTTTTTTTTTTTTTTTTTTTTTTTTTTTTTTTTTTTTTTGTGTTTTTTT
TTTTTTTTTTTTTTTTTTTTTTTTTTTTTTTTTTTCTCTTTTTTTTTTTTTTTTTTTTTACTCTTTTTTT
TTTTTTTTTTTTTTTTTTTTTTTTTTTTTTTTTTATTTTTTTTTTTTTTTTTTTTTTTTTTTTTTTTTTT
TTTTTTTTTATTAAATTTTTTTTTTTTTTTTTTTTTTTTTTTTTTTTTTTTTTTTTT

>Contig_9876_Coverage_15.64
CCCCGCCGTGATATTTGCTGGAGTTTTGCTAAATGCGGCGTAAAAACACACTCACTCACTCACCCACCCT
CACACTCACTCACTCATCTCACTCACTCACTCACTCACTCACTCAGGACGCAGGACGTTAAGTACTGATA
ATTACCTGGGCCCCGTTTCACAAAGCTCTCGTAAGCCTAAGATCTCGTAACTTTTCTCGTAACATTCGTA
CTCCCTATGTTACAGTAACTGATGCATCCATAATTCTAATTCCAATATAGGTGCACGCCTGACATGACAC
AAACTCA

>Contig_10034_Coverage_18.01
CAGCTCTCTATCATTGATCATGTTAATGTTGCCTGTATGTGGAAACCAGCTCTATTTCGACTTTACTTCT
TATAATAAATATTCATAGGAGGCTGGACTTTGACCCTTTCCAGGAATTCCACATGCAACTGGTGACCTAT
ATGTCATCAATTTGTCATAGAGCACACTGAACAATCTCTCTCTCTCTCTCTCTCTCACACACACACACAC
ACACCTAAAATTTATGTACAAAGTAAGTGACCCCCCTGCATGTCATGTACAAAATCAATGAACAATCCCC
CTCTCCCAATAAAATTTAAGCATATTGTTTTAATGTACAATATTTGGATTTACCGAGAGATGGACAGACC
GTATTTTGTTGC

>Contig_10080_Coverage_459.91
AGATATTTTGTTTAAGTCGCGCCTTGTGTATTAGATACAGTACAATAAAATAATTTTACAAACCAGTCGT
TCAGGATTATAAAAGGCTGTAAAAATAAAATAAAATAAAATAAAATAAAATAAAATAAAATAAAATAACT
GTTGCGGGTGTAAGGCTATACGCTAAGTGAGCGCACCGTGTCCTTGGTATGATTGTATGTTAATTCAAAG
CCTGCGGAGGTATGGCTTACTATGTCTATTATAAGCTACACAAAAACCTTGCACAAACAATTCTCATATG
GAGCTGAGGTGTGGGACACTCGTCATTTTAGTTGTATATATGGAGCGCAGTGAAAATCCCAGTACCCAAA
TCGACCCACAGGGTCGAATTAAACCTAACCCTAGCTTTTACCCTAACACTCACCGTTACCTCAGGGATAG
GGTTAGGGTTAGGGGGTTAAGCGAAAACGGGCCCAAATAAGTGCCAAACATGCGGTTTTTTTCGCTTGCC
ACATCCGCACACCACCTCCGCACACGCACAAAGTCAAAACGCACGCCTCCATACACGCCTTCCCTCCCCC
GTCATACT

>Contig_10120_Coverage_30.38
GCCATACCAAAGGGAAGCAACTCTGCATAGTGGGATGCAGTGTCTGAGACAACTGTCCATTTATCCCCCT
ACTTACAGCAATAACGTGTGGTAGTTATCCCTGATGATGTAACCAGGACCTAGATTTTCGAAACTCTTCT
AGTGTCAAGATGGTCTTAAGTGCCATACATTAACATTAACTTACGACTATCTTAGCACTAAGAGAGCTTC
GAAAATCTAGGCCCTGGGTCTACCACCTAGGTGTCTACCGCCTTGATATTGCTGGAATGTTGTTAAAAGC
GGCGTAAAACCCAACTCACTCACTCACTCACTCTCACACACACACACACACACCACACACACACACACAC
ACACACACACACACTCACTCACTCACTCACTCACTCACTCACTCACCCACCCACTCACTCACTCACTCAC
TCACTCACTCACTCATTTCCATTGATCATGCTGGTCACTATTTTGTATAGTTTTCAGCAATCTACGCACT
ATTTGATCTTATTTCCCTTGTCTGTATTTGTAATGCTATATCGTAGTATTAATACCTTTAGTTTT

>Contig_10242_Coverage_50.16
AAAAAATACAGTCTACCTATATACATGTACAGACATTTACACTAATACAATATATCTACCTATAAACGGT
CAACAATGCAAAAACATATACTCTATCTATCTGCATCTCTACTACATACATTTCTATTACTACTACTACT
ACTACTACTACTCTCTCTCTCTCTCTCTCTCTCTCTCTCTCTCTCTCTCTCTCTCTTTCTCTCTCTTTCT
CTCTCTCTCTCTCTCCCCCCTCTCTCTCTCTCTCCTCTTCTTGCAGCTTGATGGAGATACCACGCACTGG
GCCACGCTGGATTCTCTTCATCAGATGGGTGACAAATCCTGCAATCTTATTT

>Contig_10934_Coverage_39.96
AACAGTCTTGACAGCCGCGCCTGTTGTAGCTGGCGGAGACGCTGGAGAAGTCGGCGGTGGAGACGCTGGT
AAAGACGCTTCTGAAGACTCTTGTGTACTAGATGCTCCGGTCGCACCGGATGCCGTTGGTCCACTAGAAG
ATTTGGTCGAAGATCGTATGGATGATGGTGATGATGAATAGCGATGATGATGATGATGATGATAATGATG
ATGATGATGATGATGATGATGATGATGAACAATGTACATTATCCCAGGGTGATGAAGCTTCCAAATTAGA
TTTGATTGGCTTGGTGACTTACTGACGGCTTGGAGTGAGTGAGTTTAGTTTTAGGCCGCACTCAGCAATA
TTGCAGCTATATGGTTGCGGTATGTAAATAATCGAGTCTGGACTAGACAATCCAGTGATTGATATCAAGA
TCATCTATCTACGCAAATGGAATACGATGACATGTGTCAACCAAGTCAGCGAGCCTGACCACCCTGACCA
TCACAGGAGGCCACTGAAAATTGGTGAGATCCCTACGTTTGGAGGGGCTTCACAGTTCATAAGTTGGAGT
TTTAACATTTACCCGCTACTATCCAGTGTGTTATACCCCGATTGTATGATGATGATGATGATGATGATGA
TGATGATGATGATGTTGTTGTTTTTTTTTTTTTTTTTTTTTTTTTTTTTTTTTTTTTTTTTTTTTCTTTT
TTTTTTTTTTTTTTTTTTTTTTTTTTTTTTTTTTTTTTTTGTTTTTTTTTTTTTTTTTTTTTTTTTTTTT
TTTTTTTTTTTTAACCAATATGTATGTTTTGTTTTTATGGAAGTTGGTCAGTGCTAGGGTTAAAAGGCAT
GCATGTGGTCATTTGTTCATGTGGCCCTTGTTCATGATGCACTGTGTCTGATTTAGGGTTTCGATTTTAT
CTTTTGGCTTCTTCTCTTTGGGTTAGATGGGCATGGTGGATATGTCGGGATGTG

>Contig_11720_Coverage_31.03
TTAGAAGTGCAATTTCTTACCTCCTCTATGCGAGTGTGTGTGTGTGTGTGTTTTTGTGTTAGTTTGTTTG
TGTTGTTTGTGTTGTTGATTTTGTGTTTGTTTGTTTGTGTTGTTGATCTTGTGTTTGTTTGTTTGTGTTG
TTGATTTTGTGTTTGTTTGTTTGTTTGTGTTGTTGTTGTTTTTTGTTTGTTTGTTTGTTTTTTTTGTTTT
TTGTTTTTTTGTTTTGTTTTTTTATTTTTTTTTTTTTGGGGGGGGTCGTTTTTGTTTTTGTTTTTCTGTT
CGGCAATAAAATTAGAAGGGTCGGTCGGGCGATGAGAAACACAGAAAATTAAAAATGCTGCCCTGACATG
TTTTAGTGATATCAGCAGGAACCAACTGTCAGACTTATGTCTCTCTCACAGTCCCTGGACTATACTATTT
CCCTTCCCGTTCAAACCTTTCTGTGATGCAAGAACACTAAATGAAGCACATCCAGAGTCTTCCCAGGTTC
TTCGTCTCCCATCTCACTCTGGCTCCATGTTTGTGTTGTGTTTCCATCAATGATATACACTAAGGGGTAG
ATTAGAGTCTAATGTGTGGTTGT

>Contig_11760_Coverage_185.51
GTAGTAGTAGTAGTAGTAGTAGTAGTAGTAGTAGTAGCAGCAGCAGCAGCAGTAGTAGTAGTAGTAGCAG
CAGTAGTAGTAGTAGTAGTAGTAGTAGTAGTAGTAGTAGTAATAGTAATAGTAATAGTCCGCTTATATGG
CGCTCATATCCAGGCACATTGCCTGCTCACGGCGCTACGTACATTACTATCCCCGGTCATAGGACACTAT
CGTACTTTCCGATACTTTTTCAACTCCCTGGGGATCATACAACTCTTGCAGCCACTAGGCGCACCGAGTT
AGTGTGGCTTTCCCATCCTTACGAGGTACCCATTCACAGCTGGGTGGACTGGGACACATAGTCACAGTAC
TTTGTCCAAGTTTACTGCACGTTGCTGTACCCGCAACTAGGTGTTTGCACGTATTCATGTGGCCACCATC
TGGTCATATACCAACGGATTCGTGGGTTCTTTTAAGTGCACAGGGTTGTGTACTGTACACTAGGGGTTGT
GACAACACGGAAAGAGTCTGCACACAAAGTTGACTCCAAGGTTTTTACACCCGGTCACAGGTGGGCTCGA
TCCCGACACCTCAACCTCGCTGGATCACTAGCCTGGCGCCTTAGCCAGCTCGCCCACCACGCCCCCGACC
CATGCTTGTCGTAAGAGGCGACTAACAGGATCGGGTGGTCAGGCTCGCTTACTTTGTTGACACATGTCA

>Contig_11973_Coverage_91.64
GTGAAAGAAATACACGAAATACCGTGTACTTACGTCTATAAAGCGTAAAAACTGTAAGCGAAATGCTTGG
TTGTCTCCTCACAGGTCCGCGCGTCTTATATACTCCCAGAGCAGACGTCAGGAGAGGGGATCGAAATCCA
CCTTCAGCGATAGCTGGCGCGGACGTCTGAGAAGACAACCTCTCGCTTTTGCTGATTTCGATCCGGTTTT
GCCTGAGCGAGGGAGAATTGTGCAAACACTCTCGTTGTGGCCAAGGCCGGCGACGGAGTAGGTGGGAGCT
ACCTACATGATTAATAAATATATAAAAGGATATAAACAAATCAAAATGTACACGAACTGACGTTAAGTTA
CCCTAACGTGGAATGGAAACGTTTACAAACATGAGATTGAAAAAATAAAGTGAAAAATCCTAAGTTATGA
AGGCAAAGTGAACAAAACACAATAATTGTTGGTAATGGCTATTTATGACTAAAATGAAAGTACCTATAAC
TGGGGTGGGTGTGTGTGTGTGTGTGTGTGGGTGTGTGTGTGCGTGCGTGCATGTGTGTGTGTGTGTGTGT
GTGTGCGCGCGCGCGTGCGTGTGTGTGTGTGTGTTTGTGTGCGTGTGTGTGTGTGTGTGTGAGTGTGCTT
GTGATGTATCCTTTGCTCTCTTAATAAAAGGCTCATATTGTGCACAATTTCATGAAATTGATGTAAGTTG
ACAGATATATTTTTTTTATTTTTTTTTATTT

>Contig_13652_Coverage_49.12
GCAGCTGGTCCGGATACAGCTGATGTAGAAGCCCTTAAGCTTGAGGTGTCTGAACTGAGGGCTAAGTGTG
AGCAACTCCAGGAAGAGAACAATGAACTCAAATCAAAGATGCAGCAATATGAGCCCCAAGCGGAGCAGGA
GGCGCCAGAAAATTAGCCAGTCCATCCACCCATCCATCTGTCCATCCATCCATCCATCAATCCATCCATC
CATCCATCCATCCATCCATCCATCCATCTATCCATCCATCCATCCATCCATCCATCCATCCATCCATTCA
TTCATTCATTCATTCATTCATTCATTTATTTATTTATTTATTTATTTATTTATTTATTTATTTATTTATT
TTTTTTTTTTTTTATTTTTATTTTTTT

>Contig_14064_Coverage_25.43
CAACATACATGGGGAGTTACACTACTTTAACAAACTGCATGAGTGAGTGAGTGAGTGAGTGAGTGAGTGA
GTGAGTGAGTGAGTGAGGGAGGGAGGGAGTGAGGGAGGGAGGGAGGGAGGGAGTGAGTGAGTGAGTGAGT
GAGTGAGTGGGTGAGTGAGTTAGTGAGTGAGTGAGTGAATTTCAGTATCGATGTAGGAAGTTGCTATGGT
GATGTCCCCCTTCATGGTAATGCTGCAATATTGCACAGCGTAGAAACTTACTCACTCACTCATTCATTCG
TTCAACATTCAGGATGAAATAATATCAATGGATCTCCAGTTGAGATCCTAGGCGATTTTATGTATTTTAT
TTAACGAACTTT

>Contig_14873_Coverage_95.37
AACTTCACGATAAAACTAAAGGTATTAATACTACGATATAGCATTACAAATACAGACAAAGGAAATAAGA
TCAAAAAGTGCGTAGATTGCTGAAAACTATACAAAATAGTGACCAGCATGATCAATGGAAATGAGTGAGT
GAGTGAGTGAGTGAGTGAGTGAGTGGATGGGTGAGTGAGTGAGTGAGTGAGTGAGTGAGTGAGTGTGTGT
GTGTGTGTGTGTGTGTGTGTGTGGTGTGTGTGTGTGTGTGTGAGAGTGAGTGAGTGAGTGTGTGAGTGAG
TGAGTGAGTATCGTTTAACGCCGCGCTCAGCAATATTCCAGCTATATGGCGGCGGTCTGAAAATAATCGA
GTCTGGACCAGACAATCCAGTGATAAATATCACAATCATCGATACCTGCGACAAAATCACATTCATAAAC
CAAGTCCGCAAGTCTGACCTCCAGGTCCCATTAGTCGCCTCTTACGACAAGCATGGGTTACTGAAGATCA
ATATTCTAACCCGGACCTTCACGGGTCGATATTTTTAGAGAAGTGTGG

>Contig_15429_Coverage_31.49
CTTTTGAAATATTTTTGCTGAAATTCTTTTCATTTTGATAAACTAGTTTGAAATATGAATTGTTACAGGA
AGTCAGTGTACATACAAGATGAAATAATTGAAATATGTAGAGTTTTGTACTTGTCTGCACATGTTTGTTG
TGGGTGGTCGGGTAGCCTAGTGGTTAAAGCGTTCGCTCGTCACGAGGAAGACCCGGGTTCTATTTTCAAT
ATGGGTACAATGTGTGAAGCCAATTTCTGGTGTCCCCCGCCGTGATATTGCTGGGATATTGCTAAAAGCG
GCTTAAAACCATACTCACTCACTCACTCAATCACTCACTCAACCACTCACTCAACCACTCACTCAACCAC
TCACTCAACCACCCCACTCAACCCCTCACTCAACCACTCACTCAACCACTCACCCAACCACACAATCAAC
CACTCACTCAACCACTCACTCAACCACCCACTCACTCACTCACTCTCACTCACTCACTCACTCTCTCTCT
CACTCTCTCTCACTCACTCACTCTCTCTCTCTCACTCTCACTCTCTCTCTCTCACTCTCACTCTCTCTCT
CTCTCTCTCTCTCTCTCTCTCTCTCTCTCTCTCTCTTTCTCTCTCTTTCTCTCTCTCTCTCTCTCTCTCC
TCTCTCTCTCTCTCCTCTTCTTGCAGCTTGATGGAGATACCACGCACTGGGCCACGCTGGATTCTCTTCA
TCAGATGGGTGACAAATCCTGCAATCTTATTT

>Contig_15441_Coverage_69.60
AAACATCCGATCTTCAACATGGCGGCTCCCATCTGCATTATTTTCATTACTATGTTTCCTTCATCTGGAC
ATCGAGTCGTCAACGGATATTTTCAAATCTGTTTTTCAATCAATTCATAGAAGGGGCATAACTCATAACA
GAGCTATGATCGACATTCCAGCTTTCATGGTTAGCTCCCTTGTCTTAAACAAATACTCTCTTGACAGTCG
TTTACATGGTTTTACACTCATGTCTTGGTAGAAAAATGACAATGTCCGGATAGATCCCATTATGATGTCG
GCTGGTAAAGTAAGTACCAGTGAAAATCCCAGTTAGACTTCAGTAACCATTTGCTTGTAAGAGGCGACTA
ACAGGATCGGGTGGTCAGGCTCGCTGACTTGGTTGACAAATGTCATCATATCCCAATTGCGTAGATTGAT
GTTCATGATGTTGATCACTGGATTGTCTGATCCAGATTCGATTATTTACAGACTGCCGCCATATAGCTGG
AATATTGCTGAGGGCGGCGTAAAACTAAACTCACTCACTCCAAGCCGTCAGTAAGTCACCAAGCCAATCA
AATCTAATTTGGAAGCTTCATCACCCTGGGATAATGTACATTGTTCATCATCATCATCATCATCATCATC
ATCATCATCATCATCATCATCATCATCATCACTATCACTATCGTCGTTTTCGTCGTCATCATCACCATCA
TCCATACGATCTTCGACCAAATCTTCGAGTGGACCAACGGCATCCGGTGCGACCGGAGCATCTAGTACAC
AAGAGTCTTCAGAAGCGTCTTCACCAGCGTCTCCACCGCCGACTTCTCCAGCGTCTCCGCCAGCTACAAC
AGGCGCGGCTGTCAAGACTGTTCCC

>Contig_16214_Coverage_15.59
GTACGGTCTAAGGATGCCTTCACGCCATGTTGATACGTTTGGACACCTGCCGGCCCGAGCAATGATGAAG
TGATTCTGAGACCAATCCAGGCTAGACGTCCTGATAAATCAAACCTCACACCATAAGGTGCCTTCACACA
AACGCACGCACGCACACACGCACACACACACACACACACACTGCAGACACACATATATTACACACACACA
CGGATAGAGAAACACACACATACACACA

>Contig_16299_Coverage_71.12
CACAGAAATGTAGAATATTTGATTGAATTCTTTATCCGATATATCCGTGAAGATCCGGGTTAGAATTAAT
CTTCAGTAACCCATACTTGTCGTAAGAGGCGACTAACGGGATAGGGTGGTCAGGCTCGCTGACTTGGTTG
ACACATTTCATCGTATCCCAGTTGCGTAGATCAATGTTCCGTAGATCAATGTTCCTGAAATCAGTCACGG
AATTATCTGGTCTGGGTTCGATTACATACACATCGCTGCCATAAAGCTGGAATATTGCTGAGTGCGGCGT
AAAACTAAACTCACTCACTCACTCCCTCCCTCACTCACTCACTCACTCACTCACTCACTCACTCACTCAC
TCACTCATGCAGGTTGTAAAAGTAGTGTAACTCCCCA

>Contig_16801_Coverage_131.21
GTGTGTAAATGTGTGGGTGCATGGATGTATAGGTGTAGGAGTGTGTATGGCTGTGTGTGTAAATGTGTGG
GTGCATGGATGTATAGGTGTAGGAGTGTGTATGGTGGTGTGTGGTGGTGTGTGTGTGTGTGTGTGTGTGT
GTGTGTGTGTGTGTATGTGTGTGCGTGCGCGTGTGTCTGTCTGTCTATCTGGGTGGGTGTGCGAGCGCAT
AACTATTTCAAGGCACTATAGTAAACAAAATACTTTCTTTTGAATAAAATATAAATATTACAAAAGCTAA
ACGGG

>Contig_18053_Coverage_40.93
AAGAGAGACAGAGAGAGAGAAAGAGGGAGAGGGACAGACAGACAGACAGACAGACAGACAGACAGACAGA
CAGCTGTAAACAACAGAAGGAACATGAACGATGTGACAATGTGACGATGTTCTCAGGACAATAGCTAAAT
TACAAACAGGTCACACAAAATCCAATTCCCATCTACATAAAAAAAAAAAAAAAAAAAAAAAAAAAAAAAA
AAAAAAAAAAAAACAAAAAAAAAAAAAAAAAAAAAAAAAAAAAAAAAAAAAAAAAAAAGAAAAAAAAAAA
AAAAAAAAAAAAAAAAAAAAAAAAAAAAAAAAATAAAAAAAAAAAAAAAAAAAAAAAAAAAAAAAAAAAA
AAAAAACACAAAAAAAACCCACCAAA

>Contig_18266_Coverage_76.25
GAAAGTGAGTGAGTGAGTGAGTGAGTGAGTGAGTGAGTGAGTGAGTGAGTGGGTGAGTGAGTGAGTGAGT
GAGTGAGTGAGTGAGTGAGTGAGTTGGGTTTTACGCCACTTTTAGCAATATTCCAGCAATATCATAGCGA
GGGGCACTAGAAATGGGCTTCACACATTGTTCCCATATGGGAAATCAAACCAGAGATGGAATATTTCCCA
CGTCATTGGGACCCTGGATGCCAAACACATTACTATCAAGAAGCCACCTCAAACTGGCAACCTGTACTTC
AATTACAAGGGCTTCATTTCGATACCACTCCTAGCTCTGGTG

>Contig_18280_Coverage_17.29
CCCTCTCCCTCTCTCCCTTTCTCCTCTCTCCCTTTCTCCTCTCTCCTCACCCTCCCTCTCTCTCTGTAAC
TCTCTCTCTCTCTGTAACTCTCTCTCTCACTCTCTCTGTCTCTCTCTCTTTCTCTCTCTCCCTCTCTCTC
TCTCTCTCTCTCTCTCTCTCTCTCTCTCTCTCACACTCTCTCTCTCTCTCACTCACTCTCTCTCTCTCTC
TCAATCTCTCTCTCTCTCTCTCTCTCTCCTTCTCTCCCTCTCTCTCTCTCCCTATCTCTCTCTCTCTCTC
TCCCCTCTCTTTTCTCTCTCTCTTTTCTCTCTCTCTCTCTCTCTCTCTCTCTCTCCCTCTCCCTCTCTCC
CTCTCTCTCCCTCCCTCTCTCTCTCTCCCTCCCTCCCTCCCTCTCTCTCTCTCCCCCCCTCTCTCTCTCT
CTCTCTCTCTCTATCTATCTCTCTCTCTCTCTATCTCGCTCACACACACACACACACACACACACTAAGA
TCAGACCTGGTGGAGGCCATGGTCGCTCCTACTCTTACATGTCCTGACATGCCTTAGGAAAAAAAAAACC
AAAAAAAAAAACACAAAAAAAACAAAACAAACAACAACAAAAAAAACACAAAAAAAAACACAGACACAAA
CACATACACACTGGCACAAACACAAGACAGAGACACAAACATATACACAAGACACAGACACAAACACACA
CACAAAACACAGACACAAACACATACACACTGACACAAACACATACACCAGACACAAACACACAGACACA
ATACACAGACACAAACACACAGACACACAAATACAAGACACATACACAAGACAGACACAAACACAGACAC
AAGCTACAGACACAAATACACACACAAGACACAGACACAAATACACACAAGACAGAAACACATACACAAG
ACACAAACACATACACAAGACACAAACACATACACAAAACACAAACACACAC

>Contig_18412_Coverage_6.97
CTTGATCATGCGTCTCTGTTTACTGATTTAGTTCGGTTCAAACCGATTTCGGGGTACACCTTACTGTTTA
CGGACACAACACGTGTTTAATGCATCTGCGCGGTAACGTAGAGATTAGTTACGATTATAAGTGGTGCTCT
GCGTATTACAATTGTTAGAAGCACTGTTCCGATACTGCTTGATTAGTTGAACCTGTACTCCATAGTTTCC
CGACAATTTCTATATTTTCTTAGCATGCCTAAGCATGTACGTGTGCATGTGTGAGCTTGCGTGTGTGTGT
GTGTGTGTTTGTATATGTGTGTCTGTGGGTCTTATTGTGTGTATTTATGTGCGTGTCAACATGTGTGTTA
CTGGCGTGTATGTGTGTGTTTGTATATGTGTGTCTGTGGGTGTTATTGTGTGTATTTATGTGCGTGTCAA
CATGTGTGTTACTGGCGTGTATGTGTGTGTTTGTATATGTGTGTCTGTGGGTCTTATTGTGTGTATTTAT
GTGCGTGTCAACATGTGTGTTACTGGCGTGT

>Contig_18457_Coverage_33.59
GAACAGTCTTGACAGCCGCGCCTGTTGTAGCTGGCGGAGACGCTGGAGAAGTCGGCGGTGGAGACGCTGG
TGAAGACGCTTCTGAAGACTCTTGTGTACTAGATGCTCCGGTCGCACCGGATGCCGTTGGTCCACTCGAA
GATTTGGTCGAAGATCGTATGGATGATGGTGATGATGACGACGACAACGACGTGATTGTGATGATGATGA
TGATGATGATAATGATGATGATGATGATGATGATGATGATGATGAACAATGTACATTATCCCAGGGTGAT
GAAGCTTCCCAATTAGATTTGATTGGCTTGGTGACTTACTGACGGCTTGGAGTGAGTGAGTTTGGTTTTA
TGCCGCCTTTAGCAATATTCCAGCAATATCATAGCAGGGGACACCAGAAATGGACTTCACACATTTTACC
CATGTGGAGAATCGAACCCGGGTCATCGGCGTGACGAGCGAACGCTTTAACCACATGGCTACCCCACTGC
CCTGCAGTAGATCCTGGCTCAGAGGCGTCATTCTGGCTACTTACACCATTAGGTCAGCTATCCCGGCCAA
GAACTTAA

>Contig_18531_Coverage_34.57
AAAAAAAAAAAAGAAGAAAAAAAAAAAAAAAAAAAAAAAAAAAAAAAAAAAAAAAACAAAAAAAAAAAAA
AAAAAAAAAAAAAAAAAAAAAAAAAAAAAAAGAAAAAAAAAAAAAAAAAAAAAAAAAAAAAAAAAAAAAA
AAAAAAACAAACACACAAACACACAGACACACCCTAACACACAGACAGAAACGCCCTAACACACAGACAG
AAACACCCTTACACACAGACACAGAGACAGACACAGAGACAGACACACCCTAACACACACACAGACACAC
CCTAACACACAGACAGACACACCCTAACACACAGACAGAAAAACCCTAACACACAAACCCTAACACACCC
ACAGACATACCCTAACACACAGGCAGGCAGACACACACAGACAGACACACACACCCTAACACACAGACAA
GCACAGGCACACACACACGCGCGCGCGCGCACACACACACACACACACACACACACACACACACACACAC
TCTCTCTCTCTCTCTCACACACACACACACTCACTCACTCACTCACTCACTCACTCACTCACCCACCCAC
TCACTCACTCACTCACTCACTCACTCACTCATTTCCATTGATCATGCTGGTCACTATTTTGTATAGTTTT
CAGCAATCTACGCACTTTTTGATCTTATTTCCCTTGTCTTTTGTAATGCTATATCGTAGTATTAATACCT
TTAGTTTTATCGTGAAGTTCTTCCCATTCATCATATTGTGAGTCCTTGAGGGTCAT

>Contig_18648_Coverage_22.56
AAAGTGAGTGAGTGAGTGAGTGAGTGAGTGAGTGAGTGAGTGAGTGAGTGTTATTTTAATGTTAGAATGA
TACAAAATGTTGAGGTGTGTGTGTGTGTGTGTGTGTGCGCGTGCGTGCGTGCGTGCGTGCGTGCGTGCGT
GCGTGCGTGCGTGCGTGCGTGTGCGTGCGTGCGTGCGTGCGTGCGTGCGTGTGTGTGTGTGTGGGTGGGT
GTGTGTGTGTGTGTGTGTGTGTGTGTGCGTGTGTGTGTGTGTGTGTATGTGTGCGTGCGTGTGTGTGCGT
GCGTGCGTGCGTGCGTGTGTGTGTGGAGAGAGAGAGAGAGAGAGAGAGAAAGAGAGAGAGAGAGAGAAAG
AGAGAGAGAGAGAGAGAGAGAGGGGGAGAGGGGAGGTAGGAATGGAGAGAGGGAAAGAGGGAGGGGTTGG
AGAGAGGAGGGATAAATGGTGAGAGAGAGAGAGAAGAGAGAGAGAGAGAGAGGGAGAGGGAGAGAGAGAG
AGAGAGAGAGAGAGAGAGAGAGAGAAGAGAGAGAAAGAGAGGGGAGAGAGAGAGAGAGAGAAAGGGAGAG
AGAGAGAGAGAGAGAGGGAGAGAGAGAGAGAGAGAGAGAGAGTGAGAGAGAGAGAGAGAGTGAGAGAGAG
AGAGAGAGAGTGTGAGAGAGAGAGAGAGAGAGAGAGAGAGAGAGAGAGAGAGAGGGAGAGAGAGAAAGAG
AGAGAGACAGAGAGAGAGAGAGAGAGAGGGGAGAGAGAGAGAGGAGAAAGGGAGAGAGGAGAAAGGGAGA
GAGGGAGAGGGAGAGAGG

>Contig_18858_Coverage_18.09
CTGTCTCCCCCCTCTCTCTCTCTCTCCCATTCTCTCGGGTGGTGTGTTGTTTTTGTCCTGTCCACTCCCT
CCCTCTCTACCCCCCTCTCTCTCCTTTTCTACTCCCTCTCTCTCCCTTCCCCTCTCTCTCCCTCGCTCTC
ACGCCCTCTCTCTCTCGCTCCCTCTCTCTCCCCTTCCTCCCTCACTCTCTCTCCCTCTCTCTCTCTCTCT
CCCTCCCTCCCTCGCTCTCTCTCTCGCTCTCTCTCCCTTCCCCTCTCTCTCCCTCGCTCTCACGCCCTCT
CTCTCTCGCTC

>Contig_19032_Coverage_18.58
GAGACAACAGGGGTAAAGAGGGAGAGAGTGAACAAGAAATTAAACAACACACCACCCGAGAGAGAGAGAG
AAACATCAGGGGTAGAGATACGTGAAAGGGAGACAGTGAACAAGACGTTAAACAACAACACACCACCCGA
GAGAGAGAGAAAGAGATAGAGAGAGAGAGAGAGAGACTGAGAGAGAGAGAGAGAGAGAGAGAGAGAGGGT
GAGAGAGAGAGGGTGAGAGAGAGGGGATGAGAGAGAGGATGAGAGAGAGGGGGGTGAGAGAGAGAGGGTG
AGGGAG

>Contig_19418_Coverage_43.39
GAGTCAGTGGATTAGTGAGTGAGTGGATTAGTGATTAAGGGGATTAGTGAGTGAGTGGATTAGTGAGTGG
ATTAGAAAGTGAGTGGATTAATGAGTCGGTGGATTAGTGAGTGGAGTAGAAAGAGTGGATTAGTGAGTGG
ATTAGTGAGTGAGTGAGAGAGTGAGAGAGAGAGTGAGTGAGAGTGAGAGAGAGAGAGAGAGAGAGAGTGT
GTGTGTGTGTGTTTTTTTTTTTATTTTTTTTTTTTTTTTTTTTTTTTTTTTTTTTTTTTTTTTTTTTTCT
TTTTTTTTTTTTTTTTTTTTTTTTTTTTTTTTTTTTTTTTTTTGTTTTTTTTTTTTTTTTTTTTTTTTTT
TTTTTTTTTTTTTTTTTTATTTTTTTTTTTTTTTTTTTTTTTTTTTTTTTTACTTTTTTTTTTTTTTTTT
TTTTTTTTTTTTTTTTTTTTTTTTTT

>Contig_19419_Coverage_41.36
AAAAAAAAAAAAAAAAAAAAAAAAAAAAAAAAAAAAAAAAAAGAGAAAAAGAAAAAAAAAAAAAAAAAAA
AAAAAAGAAAAAAAAAAAAAAAAAGAAAAAAAAAAAAAAAAAAAAAAAAAATAAAAAAAAAAAAAAAAAA
AAAAAAAAAAAAAAAAAAAAAAAAAACAAAAAAAAAAAAAAAAAAAAAAAAAAAAAAAAAAAAAAAAAAA
AGAAAAAAAAAAAAAAAAAAAAAAAAAAAAAAAAAAAAAAAAAAAAATAAAAAAAAAAAAAAAAACAAAA
ACACAACAGCGAAAATTAATAAAAACAAAAACAAGATACAGAACCGAAAACAAAACGAAAATGAACAAAT
AAATATAGATAGATACATACATACATACATACATGCACGCACGCACGCACGCACACACACACACACACAC
TCACCCACACACACACACTCACTCACTCACTCACTCACCTCACTCACTCACTCACTCACTCACTCACTCA
CTCACTCACTCACTCAT

>Contig_19458_Coverage_40.90
CTTAGTAGATGAACCACTTGTTTCAGTTGTATCTCAAAAGCAAAATGTTAAATGTGACACAAGGAGGAAA
ATACAGGCTATGGTCTGGTTACATTACACACAAAGAGAAATATAGATTGGCTCCTGCGAAACAAGACTCG
GTTAGACTTATACATGTACGCACGCACACACACACACACACACACACAAGTCTGAACACACACACACACA
CACAAGCCTGTACTCTCACACACAAGCCTGTACAAACACACACACACACAAGCCTGAACACACACACACA
CAAGCCTGTACTCACACACACAAGCCTGTACTCTCACATACAATCCTGTACTCACAAACACAAGCCTGTA
CTCACACACAAGCCTGTACTCACAAACACAAGTCTGTACTCACAAACACAAGCCTGTACTTACAAACACA
AGCCTGTACTCACACACAAGCCTGTACTCACAAACACACACAAGCCTGAACAAACACACACACACACACA
AGTCTGAACACACACACACACA

>Contig_19565_Coverage_176.33
CACATGTTTCCAATGTCAAATGAAAACAAGAGTTATGTCCCTTAGCAGAGAAACTGAAAGAAGCTCCCAT
AAAATCCCCCTCACTTGGCCCTTACACTGCCCATTGTCTGTATTCCTTATTCCATCTATTGGCTTGCAGT
ACTATTTATTATACATTCGTACAACCTGTTCTTAAGTACACCATGTAAAGGTATGGGTCGACTGTTAGGG
TTAGGGATTAAAAAAAAAGAAAGAAAAAAGCAAAGTGAACAACACACAATATTTGTTAGTAATGGCTAGT
TATGATTAAAATGAAAGTACCTATAACTGGGGTGGGTGTGTGTGTGTGTGTGTGTGTGGGTGTGTGTGTG
TGTGTGTGTGTGTGTGTGTGGGGGGGGGGGGGGGGGGGTGTGTGGGGGGGGGGGGGGGGGGGGGGGGGGG
GGGGGGGGGGGGGGGGGGTGGGGGTGGGGGTGTGTGTAGTGGTAGTAACTTAATCAAGTAGAGCATAGTG
AAATACAGTTAAGCTGTATGTATATCAGGAGGAGGTGGCGAGGGCACAGAAGTTTTGAGCATGGCCACAT
TAGCCTCAGCCAGATACCGACGTTAAACTTGTAATCATCATCATTATCATTATGATCACACTCTCGCTAA
TCGTTTTGCATCTCTTGATACACAATGTGCAATAGCTCGGCGCTGATGTTCTCCATTTGGCAGGTAACGC
CGCCAGAGAAAACCAGAATCATCCCCTTTCTCCATTAACGAGGAGGAGTTGAACC

>Contig_19645_Coverage_17.94
GATGGTGATGATGATGATGGTGATGATGATGGTGGTGATGATGATGGTGATGATGATGGTGATGATGGTG
ATGATGGTGGTGGTGATGGTGGTGGTGATGGTGATGATGATGATGGTGATGATGATGATGGTGGTGATGA
TGATGATGGTGGTGGTGGTGGTGATGGTGGTGATGGTGGTGGTGGTGGTGGTGATGATGATGATGATGAT
GATGATTTGACCATCAAGCATGTTAAAGTAGTCGATTTCATGCCTTTAGTCAGCTGTTCAATGAAGACTC
CTG

>Contig_19684_Coverage_36.62
AAACATCATTTCAAAATTCATAACCCCCCACACTTTCATCCTCGGAGACCTAAATGCCCACCACCCACTC
TGGGGCACAAGACCATTTACAGATTCAAACGGCAAATTACTCTCCAACTGGCTAGATGACCAAAATCTCA
TATCACTTAACGACAATCAACCAACTCGCTACCCACTCTCACACCTACAATCACCCACCGCCATAGACAT
CACTTTCACCACACCCAAACACTCACAATCCACCACATGGGAGGTACACACAGACACCTGGGGCAGTGAC
CACTGCCCCATCAAAATAACCATACCCACACTATTCCCAACACACACACACACACACACACACACACTCA
CTCACTCACTCACTCACTCACTCACTCACCCACCCACTCACTCACTCACTCACTCACTCACTCACTCATT
TCCATTGATCATGCTGGTCACTATTTTGTATAGTTTTCAGCAATCTACGCACTTTTTGATCTTATTTCCC
TTGTCTGTATTTGTAATGCTATATCGTAGTATTAATACCTTTAGTTTTATCGTGAAGTTCTTCCCATTCA
TCATATTGTGAGTCCTTG

>Contig_19692_Coverage_28.96
GACCACACCACACACACAGATACTCTACACACAGACACACCCACATATACACAAACTACACACAGACCAC
ACCACACACACAGATACTCTACACACAGACACACCCACATATACACAAACTACACACAGACCACACCACA
CACACAAATACACCCCCGTACACCCACACCACACATACAAATACACCCCCGTACACCCACACCACACATA
CAAATACATACCTACACACCCACACCACACACACAAATACACCCCCGTACACCCACACCACACACACACA
CACCACACCACACCACACACACCACACCACACACACACACACACACACACACCTCAACATTTTGTATCAT
TCTAACTTTAAAATAACACTCACTCACTCACTCACTCACTCACTCACTCACTCACTCACTCACT

>Contig_19709_Coverage_404.87
CATCGTACTCCTGCTTGCTGATCCACATCTGCTGGAAGGTGGACAGAGAGGCAAGGATGGAGCCACCGAT
CCAGACGGAGTATTTCCTCTCAGGAGGTACCACCATGTTCCCTGGTATCGCCGACAGAATGCAGAAGGAG
ATCACATCCCTTGCCCCTAGCACAATGAAGATCAAGATCATCGCTCCCCCAGAGAGGAAATACTCCGTCT
GGATTGGTGGCTCCATCCTTGCCTCTTTGTCCACCTTCCAGCAGATGTGGATCAGCAAGCAGGAGTACGA
TGAGTCCGGCCCATCCATTGTGCACAGGAAGTGCTTTTAACTGTTATTAAAGTGGCTACATGCAGCCTTA
ATTTTGGCGGCCCGTTAAGATCCGGGTTAGAATTGGTCTTCAGCAACCCATGTTTGTTGTAAGAGGCGAC
TAACGGGATCGGGTGGTCAGGCTTGCTGGCTTGGTTGACACATGTCATCGTATCCCAATTGCGTAGATCG
ATGCTCATGCTGTTGATTACTGGATTGTCTGGTCCAGACTCGATTATTTACAGACCACCACCATATAGCT
GGAATATTGCTGAGTGCGGCGTAAAACTAAACTCACTCACTCACTCCCTCCCTCACTCACTCACTCACTC
ACTCACTCACTCACTCACTCACTCACTCATGCAGGTTGTAAAAGTAGTGTAACTCCCCATGT

>Contig_19794_Coverage_21.95
ATCACCACAATCATCACCACCATCATCACCACCACCATCACCATCATCACCACCACCACCACCACCATCA
TCATCATCATCATCATCATCACAATCATCATCATCATCATCATCATCATCATCACCATCACCATCACCAT
CATCAACACCATTAATACCACCACAACCTTCACCACAATCACAAGTAACATCACTGCCACCATCATCAAC
ACCATTAATACCACCACAACCTTCACCACAATCACAAGTAACATCACTGCCACCATCATCAACACCATTA
ATACCACCACAACCTTCACCACAATCACAAGTAACATCACTGCCACCATCATCAACAC

>Contig_19836_Coverage_23.95
CTTGTTGTCTCATCCCGTACAGTTCAACAGAATGATTGAAGTATGGTTCAACCAGGGTATTCACTACACT
CAACGCCACGTCAATCTTAGGACCACAGACACCGCACGGAGTTTGGTAGGCGTTCCCTGTTGTCGTCGAC
TGGGTAGTTGTCGTCGTCGTCGTCGTCGTCGTCATCATCATCGTCATCATCATCGTCGTCATCGTCGTCA
TCATCATCGTCATCATCGTC

>Contig_19855_Coverage_75.22
GGGTGTGGTGTGGTGTGTGGTGTGTGGTGTGGTGTGGTGTGTGTGGTGTGGTGTGGTGTGGTGTGGTGTG
GTGTGGTGTGTGGTGTGGTGTGGTGTGTGGTGTGTGGTGTGTGGTGTGTGGTGTGGTGTGGGGTGGTGTA
GTGTGTGGTGTGGTGTGGTGTGGTGTGTGGTATGTGTGGTGTGGTGTGGTGTGGTGTGGTGCGGTGCGGT
GTGGTGTGGTGTGGTGCGGTGTGGTGTGGTGTGGTGCGGCAGCCTAGTTGTTACAGTGTTTGCTCTTCAC
ACTGGAGACCCAGATTCAATTCCCCACATGGGTACAATGTGAGAAGCCCATTTCTGGTGTCCCCCGCCGT
GATATTGCTGGAATATTGTTAAAAGTGGCGTAAAACCAAACTCACTCACTCT

>Contig_19977_Coverage_51.98
TAGATTGATAGACAGTGGGGTTGTAGATTGATAGACAGTGGGGTTGTAGATTGATAGACAGGGGGTTGTA
GATTAATAGACAGGGGGGTTGTAGATTGATAGACAGTGGGTTGTAGATTGATAGACAGTGGATCGTAGAT
TGATAAACAGGGGGTTGTAAACATATGCACTGGCATACCGAGGTGTACACGCACTCACACTGTCACATAT
CTCTCACACTCGCACGCACACACACACGCACGCACTCACACTGTCACATATCTCTCTCACACACACACAC
ACGCACGCACGCACACACGCACGCACTCACACTGTCACATATCTCTCACACTCGCACGC

>Contig_20113_Coverage_59.13
CAGCGAGTGACATTCTTCGAGATATCGTTAGTCGCCATTTACAACATGCATGGTTTGGTGGAGACTAATT
CTAACCCGCTCTGTGCGGTTTGACTTTAGTGTGAGGACGGTTGGTTAGGCTCAGTAAATGCCCGATTTTC
CTTGTTTTCGTGTCCCGGGGGATAGATCAATGCTCATTATGTCAATCACTGGATTGTCTGGTCCAGTCTC
GATTATTTACAGACCGCCACCATATAGCTGGAATATTGCTGATTGTGGCGTAAAACTAAACTCACTCACT
CACTCACTCACTCACTCACTCACTCACTCACTCACTCGCTCACTCACTCACTCACTCACTCATCCACCCA
CTCACTCACTCACTCACTCAGCC

>Contig_20166_Coverage_122.51
TAGTGGTTAGAGCGTCCGCCCGGAGAGCGGAAGGTCGCGGGTTCGATCCCCGACCGCGTCATACCAAAAG
ACGTTAAAATATGGTACTTGTTGGTCCCTGCCTGGCGCTCGGCATTAATGGGTACAACAAGGACTGGTCG
GCTCGGAGTCAGTATAATGTGTCTGAGTGGGGTATTCATGGCATGTGGTGTCGGGGGGCAAGCACAATGA
ATGGGCATAAACACACATGCACGCACGCACACACACACACACACACACGCACGCACGCACGCACGCACAC
ACACACACACAAAAACAACAACAACACACACAAAACACACACACCACACATGTCCACCACCTTCCCTACA
CACTCACATCAACACCTACAAAACACACACACCACACATGTCCACCACCTTCCCTACACACTCACATCAA
CACCTACAAAACACACACACCAC

>Contig_20195_Coverage_15.84
GGGCGGATACAGCTATTTGAGAAAGTGGGGTGCACAGTCAATTTCAACCGATTTTCACGAGTTTTAATGG
TCATTTAATAATCTTTCAGAACAGGGGGGGGGGAGAGAAATATGAGCAACCCTGCACACACACACACACA
CACACACACACACACACATCCTCCCACTGGATCCGCCTATGCTGACTCATACCAGGAGACATGGCTGGTC
CACGCGGGCAAGGCACCGGAAGTGGCATTGTAGAGTTGCGCCCCTTGGGCATGACACGAACAGCTTGGTT
TCGAATCCCAGTTCGCCCCATTCTGTTTCTTGGTCTGTCAGCACCATACCCGAGCTCACGGGTTTCCGTA
CAGCGTCTGTAACCTGTATCACTTTGGGGTTTCATCTCACATATAGTTAACTGGACAACTGTACAA

>Contig_20225_Coverage_94.94
AAAGTGAGTGAGTGAGTGAGTGAGTGAGTGAGTGAGTGAATCAGTGAGTGAGTGAGTGAGTGAGTGAGTG
AGCCATGTTTATATTGTGTTTATTGTATGTGTCTTGTATGGGGGTCTTGGTGATAAACCTATCTTCTTCC
GGGCGTAGTTGGGAGGACAGTGAGTGAGTGAGTGGGTGAGTGAGTGTGTGAGTGAGTGAGTGAGGTGTGT
TGGGATGAGTGAATGCGTGGACGTTTGGATAGGTTAGTGAGACAGTGAGTGAGTGAGTGAGTGAGTGAGG
GAGTTTAGTTTTACGCCGCACTCAGCTATATTCCAGCTATATGGCGGCGGTCTGTAAATAATCGAGTCTG
GACCAGACAATCCAGTGAAAAACAGCATGAGCATCGA

>Contig_20244_Coverage_27.21
AGTAGTAAATGTTCCGTTTCGGAATAAATGCCGTGAAATGGAGAATGGGTGACACGAATAAAAATTCCGC
ACATACGGCAAATATTAAATCGAACAGGAACAAATAGCATACACCTAACCTATTCCAGTCAATATTGTTT
GTTTTGTTGGGTTTTTTTGTTTTTTGTTTTTATTTTTTGTTTTTTTTTTTTTTTTTTTTTTTTTTTTTTT
TTTTTTTTTTTTTTCTTTTTTTTTTTTTTTTTTTTTTTTTTTTTTTTTTTTTTTTTTTTGTTTTTTTTTT
TTTTTTTTTTTTTTTTTTTTTTTTTTTATTTTTTTTTTTTTTTTTTTTTTTTTTTTTTTTTTTTTTTTTT
TTATTTTTTATTTTTTTTTTTTTTTCTTTTTTTCTTTTTTTTTATTCTTGCTCACTCTCATCATCACCAT
CATCACCATCATCATCAGTGTCGTCATCATCAAGCATCTTTAGTCATCATCATCATCATCAGTGTCGTCA
TCATCAAGCATCTTTAATCATCATCATCATCATCATCATCATCATCATCATCATCATCATCATCATCATC
ACTATGTTGTCGTCGTCATCATCACCATCATCCATACGATCTTCGACCAAATCTTCGAGTGGACCAACGG
CATCCGGTGCGACCGGAGCATCTAGTACACAAGAGTCTTCAGAAGCGTCTTCACCAGCGTCTCCACCGCC
GACTTCTCCAGCGTCTCCGCCAGCTACAACAGGCGCGGCTGTCAAGACCGTT

>Contig_20292_Coverage_38.39
TTGATGTGTTACTGAAGGCCGGGGCTGATGTTAATGTACAGAATAATACAGGTGACACACCACTTCATAC
AGCAGCAGGACGGGGATCTACAGAGTGTGTTGATGTGTTACTGAAGGCCGGGGCTGATGTTAATATACAG
AATAATACAGGTGACACACCACTTCATGGAGCAGCAGCAGCAGCAGCAGCCAGGCTTGGGTCAGGTTTGG
GCTCTGGTCTTGTCTGTTGAGACTTGACAGTAGGGCTCGACACTGGAGGTGGGGCAGATCCTGACACTGT
GTTTTTACTGGCCATTT

>Contig_20303_Coverage_15.59
GGTGCTGGGATGGGAGCTGGGATGGGAGCTGGGATGGGTGCTGGTATGGGTGCAGCTATGGGTGGGGCTA
TGGGTGGGGCTATTGGCGCAGCTGGATTACCTGGGATGGCCTTACAGCAACAGCAACAGCAACAGCAACA
GCAACAACAGCAGCAGCAGCAGCAACAGCAGCAGCAACAACAACAGCAACAACAGCAGCAGCAGCAGCAA
CAACAACAACAACAACAACAACAACACCAACACCAACACCAACACCAACACCATCACCATCACCATCACC
ATCACCATCACCATCACCATC

>Contig_20357_Coverage_97.96
ATTGTGTGAGTGAGTGAGTTTAGTTTTACGCCACACTCAGCAATATTCAAGCTATATGGCGGCGGTCTGT
AAATAATCAAGTCTGGACCTGACAATCCAGTGATCAACAGTATGAGCATCGACCCACGATGACATGTGTG
AGCCTGACCGAAGTGACATGTGTCACGCCGAAGACCCGGGTTCGATTCCCCACATGGGTACAATGTGTGT
AGCCCATTTCTGGTGTCCCCCGCGGTGATATTGCTGGAATATTGCTAAAAGCGGCGTAAAACCAAACTCA
CTCACTCATTCATTCACTCACTCACTCACTCACTCACTCACTCACTCACTCACTCACTCACGCACTCACG
CACTCACTCACTCACTCACTCACTCACTCAATCACTCACTCAACCACTCACTCAACCACTCACTCAACCA
CTCACTCAACCACTCACACAACCTCTCACTCAACCACCCACTCAACCACTCACTCAACCACTCACTCAAC
CACTCACCCAACCACTCACTCAACCACTCACTCAACCACTCACTCAACCACTCTCACTCACTCACTCACT
CTCTCTCTCACTCTCTCTCTCTCACACACACTCTCTCTCTCACTCTCACTCTCACACTCTCACTCTCACT
CTCTCTCTCTCTCTCTCTCTCTCTCTCTCTCTCTCTCTCTCTCTTTCTCTCTCTTTCTCTCTCTCTCTCT
CTCTCCTCTCTCTCTCTCTCTCCTCTTCTTGCAGCTTGATGGAGATACCACGCACTGGGCCACGCTGGAT
TCTCTTCATCAGATGGGTGACAAATCCTGCAATCTTATTT

>Contig_20366_Coverage_143.89
TGAAGGTAGATCAACATACATGGGGAGTTACACTACTTTTACAACCTGCATGAGTGAGTGAGTGAGTGAG
TGAGTGAGTGAGTGAGTGAGTGAGTGAGGGAGGGAGTGAGTGAGTGAGTTTAGTTTTACGCCGCACTCAG
CAATATTCCAGCTATATGGCGGCGGTCTGTAAATAATCGAGTCTGGACCAGACAATCCAGTGATCAACAG
CATGAGCATCGATCTGCGAAATTGGGAACCGATGACATGTGTCAACCAAGTCAGCGAGCCTGACCATCCG
ATCCCGTTAGTCGATTCTTACGACAAGCTTACCCGTGAAGATCCGGGTTAAAATTGATCTTCAGTAACCC
ATCCTTGTCGTAAGAGGCGACTGGGATCGGGCGGTCAGGCTCGCTGATTTAGTTGATGCGTCAATCATAA
GATTGTCTGCTCCAGACCTACAGACCGCCATCATATAGCTGGAATATTGCTGATTGTGGCGTAAAACTAA
ACTCACTCACTCACTCACTCACTCACTCACTCACTCACTCACTCGCTCACTCACTCACTCACTCACTCAA
CCACCCACTCACTCACTCACTCACTCACCC

>Contig_20590_Coverage_42.63
ATGTAGGGAAACCGGAACTTTCAGTTTGGATAGGAAGTGTAAGCTTTAACAAGACAGACATCTTATGAAC
GCACCACCATTTCTCTTTATCACCACCCTAAACACAACGCATGGGATGCACGTGCACAACGCAGTAGCCC
CATACACGTGCATGGGGTGTCATTCTTGATTTGACGGTTTTCAAGAAGGTCGATAAATCACTGTAGACCA
TTAATTTTGACAATCATCTTGCATCACACAGTTGTTAGTGTTTGTTTCTAGCCGGGGTCGTTGTTGCTGT
TGTTGTTGTTGTTGTTGTTGCTGTTGTTGTTGTTGTTGTTGAGTTTGTTGATGTTGTTGTTTTGTTTTGT
TTTTTTTGTTTTTTTTTGTTTTTTTTTTCTTTTTTTTTTTTTTTTTTTTTTTTTTTTTTTTTTTTTTTTT
TTTTCTTTTTTTTTTTTTTTTTTTTTTTTTTTTTTTTTCTTTTTTTTTCTTTTTTTTTTTTTTTTTCTTT
TTTTTTTTTTTTTTTTTTTTTTCTTTTTCTCTTTTTTTTTTTTTTTTTTTTTTTTTTTTTTTTTTTTTTT
TTTGTTTTTTTTTTTTTTTTTTTTTTTTTTTTTTTTTTTTTTTTTTTTGTGTTTTTTTTTTTTTTTTTTT
TTTTTTTTTTTTTTTTTTTTTTTCTATTTTTTTTTTCTTTTTGTTTTAATCTTTTTTTTTTTTTTTTTTT
TTTTTTTTTTTTTTTTTTTTTTATTTTTTTTTTTTTTTTTTTTTTTTTTTTTTTTTTTTTTTTTTTTATT
AAATTTTTTTTTTTTTTTTTTTTTTTTTTTTTTTTTTTTTTTTTTT

>Contig_20666_Coverage_9.89
CCCTCTCACTCTCACTCTCTCTCTCTCTCTCACTCTCTCTCTCTCTCTATCTCTCTCTCTCACTCTCTCT
CTCTCCTACTCTCTCTCTTTATCTCTCACTCTCACCTCGCACTCACACTCCCCTGTCCCTCACTCAGTCG
CTCTCTCTCTCACTCTCTCTCTCCCTCCCTCCCTCCTTCTCCCTCCCTCTCTCTCTCTCTCTCCTCTCTC
TCTCTCTCTTCTCTCTCTTCTCTCTCTCTCTCTCTCTCTCTCTCTCTCCTCTCTCTCTCTTCTCTCTCTT
CTCTCTCTCCCTCTCTCTTTCTCTCTCTCTCTCCCTCTCTCTTTCCCTCCCTCTCTCTCACTCTCGGGTG
GTGTGTTGTTGCCTAATTTCTTGTTCACTCTCTCCCTCTTCACCCCTGGTGTCTCTCTCTCTC

>Contig_20722_Coverage_102.42
ACACACACACACACACACACTACACCTTGCCCCGCTCCCTCAACCACACACTCCGACCCAACACATACAC
ACACACACACACACACACACCCACCCCCCCACCCCCACCACTACATGTCAGTGTCTCCACCTACACACCA
CCACCACCACTACATGTCAGTGTCTCCACCTACACACCACCACCACTACATGTCAGTGTCTCCACCTACA
CTCCACCACCACCACTACATG

>Contig_20787_Coverage_79.52
GGAGTACTGTTTATACATGAACTGATGTATTGTAAAACAAATTCATAACGTTGAAAAGATTATTGTCATG
CGTTCAATAGATGATGAAAATCGGTCAAAAATGGCGAATTCTTAACAAAACTTTACACCAAAACGCAGCT
GTTCACATGCACGATATTTGCACATGCTTTTCAGCAATTTGATGCATGATCCTCGTGCAATTCATCTGCA
TAAGGTTTGCAGTTGGTTCCCCCAAGTTAGTGGAGAAATTCATCTTCGATGTAACCATATATATATATAT
ATATATATATACACACACACACACACACACACACACACACGCACACACACACGCGCACACACACACACAC
ACACACACACCCACACACACCCACAC

>Contig_20815_Coverage_51.41
AGAGAGAGAGGGAGAGAGAGGGAGAGGGAGAGAGAGAGGGAGAGAGAGAGAGAGTGTGCGTGTCTGTGTT
CCTCGACCAGACGACACGGATACTTTTGCAGAGAGAGAGAGAGAGGAAGAGAGAGAGAGAGAGAGAGAGA
GAATGAGTGAGTGAATGAGTGAATGAGTTTAGTTTTATGCTGCTTTTGTGTGGGAAGAAAGTCTAAAGTG
ATGCGGACCTGAGAGAGAGAGAGAGATAGAGAGAGAGAATGAGTGAGTGAATGAGTTTAGTTTTACGCCG
CACTCAACAATATTACAGCTATATGGCGGCGGTCTGTAAATAATCGAGTCTGGACAAAACAATCCAGTGA
TCAACAGCATGAGCATCAATCTGCACAATTGGGAACCGATGACATGTGTCAACCAAGTCAGCAGCCAGAC
CACCCGACCCCGTTAGTCGCCTCTTATGACAAGCATGGGTTACTGAAGGCACGTTCTAACCCAGACCTTC
ACGGGTCTTGAACGGATGGAAGTAAAACTTAACGTACTACAGACAGGTGTTCTTTTGGGGTATTTCTGCT
GCTCTTTGTTTTCAGTTCACCCATATGTATCGAGCGTGCCTCTATTCTGTAAAGCGTTCGCCCGTGACGC
GGAAGGTCAGGGTTCGATTCCCGACACGTGTACAATGTGTGAAGCCCATTTCTGGTGTCCCCCGCCGTGA
TATTGCTGGGATATTGCTAAAAGCGGCTTAAAACCATTCTCACTCACTCACTCACTCACTCACTCAACCA
CTCACTCAACCACTCACTCAACCACTCACTCAACCACTCACAAAACCACTCACTCAACCACACACTCAAC
CACTCACTCAACCACTCACTCAACCACTCACCCAACCACTCACTCAACCACTCACTCAACCACTCACTCA
ACTACTCACTCAACTACTCTCACTCACTCACTCACTCACTCTCACTCACTCACTCACTCTCTCTCTCACT
CTCTCTCTCTCTCTCACTCTCTCTCTCTCACTCTCACTCTCTCTCTCTCACTCTCACTCTCTCTCTCTCT
CTCTCTCTCTCTCTCTCTCTCTCTCTCTCTCTTTCTCTCTCTTTCTCTCTCTCTCTCTCTCCTCTCTCTC
TCTCCTCTTCTTGCAGCTTGATGGAGATACCACGCACTGGGCCACGCTGGATTCTCTTCATCAGATGGGT
GACAAATCCTGCAATCTTATTT

>Contig_20861_Coverage_25.45
AACAGAAAAAAAACAAAAAAACACAAAAAAAACATACCCAAAAACAAACCAAACTAAAAAACAAACAAAA
ACAAAACCAATAAAGCAACAAAAACCCAAAAAGGGAAAAACAATCACACGCACACACACACGCACCCACA
CGCACGCACACGCACGCACGCACACGCACGCACACACACACACACACACACACACTCACTCACTCACTCA
CCCCCTCACTCACTCACTCACTCACTCACTCACTCACTCACTCACTCACTCATGCAGGTTGTAAAAGTAG
TGTAACTCC

>Contig_20890_Coverage_87.85
ATGATTCTATTGGGTATAAAGAGAGCCTAGAAGACATGATCTGATACACAACTACGAGAAATATGCCACG
ATTAACAGCTGAAGGGAGAAAAAGAGCCATTAGGATGGTGCAGATGGGGTCGACATACAATGCTGTTGCC
AACGCCCTCGGATGCCACCGTATCACGGTTATAAGACTTATTCAGGGCTTCAGACAGACTGGGATCACCA
AGAAGTGGACGTCTACGCATCACAACGCCAGCTGAAGATAGGTACCTCCGTCATTAAGGAAGGAGGGTAA
CGTTTCTTTTGGCGTTTAGTGTAGTGTTGGAATATTGCTAAAAGCGGCGTAAAACCATACTCACTCACTC
AATCACTCAATCACTCACTCACTCACTCACTCACTCACTCTCTCACTCACTCACTCACCCACTCACTCAC
TCACTCACTCACTCACTCACTCACTCACTCACTCACTTT

>Contig_20944_Coverage_55.43
TGGCAGCGGAAGCAGGTCTTGTTAATTGCTCTGATCAACAGAAAGGGCAGCATTTCCTTCTCTGCCTGCG
TCTGTGCTCCTTTCCTCCCTGAAAGTTATGACGGACAATGAATCAGACTAAAATATACTACTACTACCTC
GTTACATACATACATACATACATACATACATACCTACCTACCTACCTAGCTACCTACCTACATACATACT
ACTACTACCTCGCTACATACATACATACATACATACCTACCTACCTACCTACCAACCTACCTACCTACCT
ACCTACCTACCTACCTACCTACCTACCTACCTTCCTACCTACCTACCTACCTACCTACCTACCTGCCTAC
CTACCTACCTGCCTGCCTGCCTACCTACCTACCTACCTACCTGCCTACCTACCTACCTACCTACCTA

>Contig_20978_Coverage_138.55
GGTTCAACTCCTCCTCGTTAATGGAGAAAGGGGATGATTCTGGTTTTCTCTGGCGGCGTTACCTGCCAAA
TGGAGAACATCAGCGCCGAGCTATTGCACATTGTGTATCAAGAGATGCAAAACGATTAGCGAGAGTGTGA
TCATAATGATAATGATGATGATTACAAGTTTAACGTCGGTATCTGGCTGAGGCTAATGTGGCCATGCTCA
AAACTTCTGTGCCCTCGCCACCTCCTCCTGATATACATACAGCTTAACTGTATTTCACTATGCTCTACTT
GATTAAGTTACTACCACTACACACACCCCCACCCCCACCCCCCCCCCCCCCCCCCCCCCCCCCCCCCCCC
CCCCCCCCCCCCACCACCCCCCCCCCCCCCCCCTCTCTCTCTCTCTCCCTCTCTCCCTCTCTCTCTCTCT
CACACACACACACACACACACCTAAAATGTTCTCAACGGATTTAGACGATTCACAAAAATTACCCCCGAC
CTTATGAAACTCCCAGAATTCCACAGATCCGCGGAAAATTCTCATCCCTGCTT

>Contig_20996_Coverage_18.38
CCCTCTCCCTCTCTCCCTTTCTCCTCTCTCCCTTTCTCCTCTCTCCCTCTCACTCCCTCTCTCTCTATAA
CTCTCTCTCTCTCTGTAACTCTCTCTCTCTCTCTCTCTCTCTCTCTCTCTCTCTCTCTCTCCCTCTCTCT
CTCTCTCTCTCTCTCTCTCTCTCTCTCTCTCTCACACTCTCTCTCTCTCTCCCTCACTCTCTCTCTCTCT
CTCACTCTCTCTCTCTCTCCCTCTCCCTCTCTCTCTCTCTCTCTCTCCCTTTCTCTCTCTCTCTCTCTCC
CTCTCTCTCTCTATCCTCTCTCTCTCTCTCTCTCTCTCTCTCTCTCTCCCTCTCCCTCTCTCCCTCTCTC
TCCCTCCCTCTCTCTCTCTCCCTCCCTCCCTCCCTCTCTCTCTCTCCCCCCCTCTCTCTCTCTCTCTCTC
TCTCTCTCTCTCTCTCTCTCTCACTCTCTCTCTCTCTCTCTCTCTCTCCCCCCCTCTCTCTCTCTCTCCC
TCTCTCTCTCTCTCTCTCTCTCTCCCTCCCTCTCTTCAAAGAGAGACAGACATGGCGGAATCCAGCAAGC
TCCATGCTCTCTTCCTCATTTGCTTGCTCTTCATTTCCTCAGCCTCTCCAATCCTCGGTTGTGGCTATTG
CGGCAAGCCAAAG

>Contig_21005_Coverage_102.01
TAAATCAACATACATGGGGAGTTACACTACTTTTACAACCTGCTGAGTGAGTGAGTGAGTGAGTGAGTGA
GTGAGTGAGTGAGTGAGTGAGGGAGGGAGTGAGTGAGTGAGTTTAGTTTTACGCCGCACTCAGCAATATT
CCAGCTATATGGCGGCGGTCCGTAAATAATCGAGTCTAGACCACACAATCCAGTGATCAACAGCATGAGC
ATCAATCTGCGCAACTGGGAACCGATGACATGTGTCAATCAAGTCAGCGAGCCTGACCACCCGATCCCAT
TAGTCGCCTCTTACAACATGCATGGGTTGCTGAAGATGAATTCTAACCCGAATCTTCGAGGAAGTAATTA
CACACTTAGAATGAAATTACTGTTCTTCTTATTTGTCAATAAGCCACATGTGTTCACCGTTACCGTGGCA
AGGGAGGACCATGCTAACTCTATCTCTCACCGACATCAGTTAACGTGGCAATATTCAATGT

>Contig_21025_Coverage_114.61
TGACCCGTGAAGATCCGGGGTAGAATAGGTCTTCAGCAACCCATGCTTGCCACAAAAGGCGACTATGCTT
GTCGTAAGAGGCGACTCACGGGATCGGGTGGTCAGGCTCACTGACTTGGTTGACACATGTCATCATATCC
CAATTGCATAGATTGATGCTCATGCTGTTGATCACTGGATTGTCTGGTTGAGACTCTACTATTTACAGAC
CATGTAGCTGGAATATTGTTGAGAGTGGCGTTAAACATCAAACAAACAAGCGAAAACATCAAATCAGTCA
CTTGACCCGTGTAGATCCGGGTTAGAATTGGTCTTCAGCAACCCATGCTTGTCGTAAGAGGCGACTAACG
GGATCGGGTGGTCAGACTCGCTGACTTGGTTGACACATGTCTTCGTATCCCAATTGCGTAGATCGATGCT
CATGCTGTTGATTACTGGATTGTCTGGTCCAGACTCGATTATTTACAGACCACCACCATATAGCTGGAAT
ATTGCTGAGTGCGGCGTAAAACTAAACTCACTCACTCACTCCCTCCCTCACTCACTCACTCACTCACTCA
CTCACTCACTCACTCACTCACTCATGCAGGTTGTAAAAGTAGAGTAACTCCCTATGTATGTTGATCTACC
TTCA

>Contig_21069_Coverage_40.53
AACTTCAACAACCTCGCAGAAACACCTAACTGCTACCAAAAAGCAATCTAAACAACTTTCTACCTCTCCA
TTAACCACTTGATTCACGTAAAAAAAAAAAAAAAAAAAAAAAAAAAAAAAAAAAAAAAAAATAAAAAAAA
AAAAAAAAAAAAAAAAAAAAAAAAAAAAAAAAAAAACAAAAAAAAAAAAAAAAAAAAAAAAAAAAAAAAA
AAAAAAAAAAAGAAAAAAAAAAAAAAAAAAAAAAAAAAAAAAAAAAAAAAAAAAAAATATAAAAAATATA
TAAAAAAAATAAATAAATAAAAAAAACTAAACAAAAAAAAAAAAAAAAAAAAATAAATAAAAAAAATAAT
AAAAAAATAAATAAAAAAAAAACAAAAAAAAAATAAAACAACAACAACAAAAAGCAACAACAACAACAAC
AACAACACACTAACAATAATAACAATACCAAATCACAAACCACACCAAACCAAACCAAACCAAAACAAAA
AAACAAACAATAAAAAA

>Contig_21185_Coverage_36.44
CATCATCAACAGGGGCGGTGGGGTAGCCTTGTGGTTAAAGCATTCTTTTCTCACGTCAAAGGTCCAGGTT
CTTTTCCCACATGGACACAATGTGTGAAGCCCATTTCTGGTGTCCCCCGCCGTGATATTGCTGGGATATT
GCTAAAAGCGGCTTAAAACCATTCTCACTCACTCACCCACTCACTCACTCAACCACTCACTCAACCACTC
ACTCAACCACTCACTCAACCACTCACACAACCACTCACCCAACCACCCACACAACCACTCACTCAACCAC
TCACTCAACCACTCCCCAACACCTCACTCAACCACTCACACAACCACTAACTCAACTACTCACTCAACCA
CTCACTCACACTCACTCACTCACTCACTCACTCACTCACTCACTCTCACTCACTCACTCACTCTCTCTCT
CACTCTCTCTCTCTCACTCACTCTCTCTCTCTCACTCTCACTCTCTCTCTCTCACTCTCACTCTCTCTCT
CTCTCTCTCTCTCTCTCTCTCTCTCTCTCTCTCTCTTTCTCTCTCTTTCTCTCTCTCTCTCTCTCCTCTC
TCTCTCCTCTTCTTGCAGCTTGATGGAGATACCACGCACTGGGCCACGCTGGATTCTCTTCATCAGATGG
GTGACAAATCCTGCAATCTTATTT

>Contig_21197_Coverage_71.00
AAAAAAAAAAAAAAAAAAAAAAAAAAAAAAAAAAAAAAAAAAATAAAAAAAAAAAAAAAAAAAAAAAAAA
AAAAAAAAAAAAAAAAAACAAAAAAAAAAAAAAAAAAAAAAAAAAAAAAAAAAAAAAAAAAAAGAAAAAA
AAAAAAAAAAAAAAAAAAAAAAAAAAAAAAAAAAAAAAATGAAAATAAAAAAAAAAAAAAAAAATATAAA
AAAAAAAAAAAAAAAAAAAATTAAATAAAAAAACAACCTAAAAAACACATAAAACAGACAACAAAATAAA
TACCCCCTAAAAAACAACAAACAAAACAAACAAAACAAACAAACAAAAACAACAACACAAAAAAAAAAAA
AAAAAACAAAACAACCAAACGAAATGGGTTATCAAATATATACCCGCATGGAGAAAACTAAAGTCACTTA
CTCAAAACAACAAAAACAAAACAACCAAACGAAACGGGATATCAAATATATACCCGCATGGAGAAAACTA
AAGTCACTTACTCCAAACAACAAAAACAAACAGAAACAAACAAACAAACAAACAAACAAAACACACAAAC
ACACAAAAAGGCAAAAACAAACAAGATCAAACAAACATCCCCCGTTAAAACTAACAAAATAACACACACA
CACCCAAAAAGGCAAAAACAAACAAGAACAAACAAACATCCCCCGTTAAAACTAACAAAATAACACACAC
ACCCAAAAAGGCAAAAACAAACAAGAACAAACAAAC

>Contig_21224_Coverage_36.12
AGACAGAGAGAGAGAAAGAGGGAGAGGGACAGACAGACAGACAGACAGACAGACAGACAGACAGACAGCT
GTAAACAACAGAAGGAACATGAACGATGTGACAATGTGACGATGTTCTCAGGACAATAGCTAAATTACAA
ACAGGTCATACAAAATTAAATCCTAAACAGACAAATTCACACAGTGCAACGAAATAGAAACGCCCAGGCA
CGTCCTACCAAACTGCATACATTACCAACAACACAGAATGGTGCTCCAGAGTTCCCTGGACACTAACACA
CACCTAACACGTCCTACAACACTGCATACACTACCAACAACATAGAATGGTGCTCCAGAGTTCACTGGAC
ACTAGCACATGCCTTACACTACAAACACTCCTAAGCCGACTAAATAACACCCAAACCTTCAAAGCCATAG
GCATATTTCTAATCAAAA

>Contig_21257_Coverage_69.42
GTAGTAGTAGTAGTAGAAGAAGTAGTAGTAGTAGTAGTAGTAGTAGTAGTAGTAGTAGTAGTAGTAGCAG
GAGTAGTAGTAGTAGTAGTAGTAATAGTAGTAGTAGTTGTAGTAGTGTCGGTGGTAGTAAGAGCATTAGC
GGCAATAGTTATAGTACTAGTAGTTGTGGTAGTAGTAGTAGTAGTAGTAGTAGTAGCAGTAGTAGTAGTA
GTAGTAGTAGTAGTAGTAGTAGTAGTAGTTTTATGCAATATTCCAGCAATATCACTGCGGGGGACACCAG
AAATGGGCTTCACATTGTACCCATGTGGGGAATCGAACCCGGGTCTTTGGCGTGACGAGCCAACGCTTTA
ACCACTAGGCTACCCCACCGTCCCTGTGTTTCTTAGAAGTAGACAGATGTCAAAATGGACCAAAACTTTG
TGGACAACTTATATGTTACTGTAATGGTGACATGTTGGTATGACTACACTGCAGTGATACACACACCATA
TATGTATTATGACGTATTCATAAAGGAAACATATTTTATACATAGGAAACAACTTGTTTGACAGGTGTTT
CTGAGATGTAGACAGATGTCAAGATGGACCAAAACTTGTAGATAACAA

>Contig_21334_Coverage_34.63
AAATAAGATTGCAGGATTTGTCACCCATCTGATGAAGAGAATCCAGCGTGGCCCAGTGCGTGGTATCTCC
ATCAAGCTGCAAGAAGAGGAGAGAGAGAGAGGGGGGAGAGAGAGAGAGAGAGAGAAAGAGAGAGAAAGAG
AGAGAGAGAGAGAGAGAGAGAGAGAGAGAGAGAGAGAGAGAGTGAGAGTGAGAGAGAGAGAGAGAGAGTG
AGAGAGAGAGAGTGAGAGAGAGAGAGAGAGAGAGAGAGAGAGTGAGTGAGTGAGTGAGAGTGAGTGAGTG
AGTGAGTGAATGAGTGAGTGAGTGGTTTTGTGACTGGTTGAGTGAGTAGTTGAGTGAGTGGTTGAGTGAG
TGGTTAAGTGAGTGGGTGGGTGAGTGGTTGAGTGAGTGGTTGAGTGAGTGGGTGAGTGGGTGGTTGAGTG
AGTGGTTAAGTGAGTGGTTGAGTGAGTGGTTGAGTGAGTGGTTGAGTGAGTGGTTGAGTGAGTGAGTGAG
TGAATGAGTGAGTGAGTGAGTGCGTGAGTGCGTGAGTGAGTGAGTGAGTGAGTGAGTGAGTGAGTGAGTG
AGTGAGTGAATGAATGAGTGAGTGAGTGAGTGAGTGATTGAGTGAGTGAGTGAGTGAGTGAGTGAATGAG
TGAGTGAATGAGTGAGTGAGTGAGTGAGTATGGTTTTACGCCGCTTTTAGCAATATCACGGCGGGGGACA
CCAAAAATGGTCTTCACACATTGTACCTATGTGGGGAATCGAACCCGGGTCTTCGGCGGGACGAGCGAAC
GCTTTAACCACTAGGCAACCCAACCGCCCCTCCTCTTCGGTGTGATGATCGAACACTTTAACCGCTAGGC
AACCCCACCGTCCCTGTGTTTCTTAGAAGTAGACAGATGTCAAAATGGACCAAAACTTTGTGGACAACTT
ATATGTTACTGTAATGGTGACATGTTGGTATGACTACACTGCAGTGATACACACCCCATATATGTATTAT
GACGTATTCATAAAGGAAACATATTTTATACATAGGAAACAACTTGTTTGACAGGTGTTTCTGAGATGTA
GACAGATGTCAAGATGGACCAAAACTTGTAGATAACAACT

>Contig_21361_Coverage_11.49
CTCCCTCTCCCTCTCTCCCTTCCTCCTCTCTCCCTTTCTCCTCTCTCCCTCTCCCTCCCTCTAACTCTCT
CTCTCTCTGTAACTCTCTCTCTCTCTCTCTCTGTCTCTCTCTCTTTCTCTCTCTCCCTCTCTCTCTCTCT
CTCTCTCTCTCTCTCTCTCTCTCTCTCACACTCTCTCTCTCTCTCCCTCACTCTCTCTCTCTCTCTCAAT
CTCTCTCTCTCTCTCTCTCTCTCTTCTCTCTCTCTCCACCTCTCCCTTTCTCTCTCTCTCTCTCTCCCCT
CTCTTCTCTCTCTCGCTCTCTCTCTCTCTCTCTCTCTCCCTCTCCCTCTCTCCCTCTCTCTCCCTCCCTC
TCTCTCCCTCCCTCCCTCCCTCCCTCTCTCTATCTCCTCTCTCTCTCTCTCTCTCTCTATCTCTCTCTTT
CTCTCTCTATCTCTCTCTCCCTCCCTCTCTCCCTCTCTCTCTCGCTCTCTCTCCCTTCCCCTCTCTCTCC
CTCGCTCTCACGCCCTCTCTCTCTCGCTCCCTCTCTCTCCCCTTCCTCCCTCACTCTCTCTCTCTCCCTC
TCGCTCTCTCTCTCCCTCTCTCTCTCCCCCTCTCTCTCTCTCTCTCTCTCTCTCTCTCTCTCTCCCGCTC
TCTCTCTCTCTCTCTCTCTCTCTCTCTGCTTCTCTCTCTTTGTGTCTCTGTATCTCTGCCTCTCTCTGTC
TCTCTCTCTGTGTCTCTGTATCTCTCTCTGTGTCTCTGTATCTCTCTCTGT

>Contig_21401_Coverage_12.58
CTAAGCAAACAAACAAAGATAACCCCCCAAAATCCAAATCAAATAACAAAACAAATAACAATATCAACCA
ACCAGCACACAAACAAACATCTTTTCAAATCAAAACAAAATCAAATAAGCACCCCCAAAAAACCAACAAA
ACAAAACAAACCAACACACACAAAAAAAACTTTAAAAACCAACAAAAAACAAAACAAAAACAAAAGACTA
ACACAAAAACACACACACACACACACATCCTCCCACTGGATCCGCCTATGCTGACTCATACCAGGA

>Contig_21414_Coverage_179.52
TCAGCATCTGCTAACATTGCCTCACTTCTAGGACAGTTTGCCGAAGCGTCTGCTCGTGCGAGTGCTAGTG
CTGCTGCAAACGCAGGTGCTGGTTTCAATGGTGGTTTCGGCTCATCTAGCGCCTCCGCTGATGCATCTGC
TTCAGCCAGTGCTTCTGGATTTGGTGGCTCCGGGGCTTCAGGTGGCTCGCGAGGATCTAGTGGAAGTTTT
GGATCTGGAGGATTTGGCTGGGGTTTCGATAATGACGACGACTGCGGTGACGGCGAAAATGGCAATGGCA
ACGGCAACGGAAACGGCAACGGCAACGGCAATGGCAACGGCAATGGCAATGGCAATGGCAATGGCAATGG
CAATGGCAACGGCAACGGAAATGGCAATGGCAACGGCAACGGCAATGGAAACGGCAACGGCAATGGAAAT
GGTTACGATGATGACGATGACTGGGATGACTTTGACTTTGATAATGATGACTGGAATGACAATGACAATG
ATGACAATGGTGCATCATCAGAAAAGAGGAAAAAGGAGAAGAAAAAAGAGAAAAAGAAAAAAAAAAAAAA
AAAAAAAAAAAAAAAAAAAAAAAAAAAAAAACAAAAAAAAAAAAAAAAAAAAAAAAAAAAAAAAAAAAAA
AAAAAAGAAAAAAAAAAAAAAAAAAAAAAAAAAAAAAAAAAAAAACAACAAAAAACAACACAACAAA

>Contig_21415_Coverage_34.42
AAAAAAATAAAATGAAAATAAACTACATCTCCAACCCCATAACTACAGCCTCCATATATCTGGAATATTG
CTGAGTGCGGCGTAAAACTAAACTCACTCACTCACTCCCTCCCTCACTCACTCACTCACTCACTCACTCA
CTCACTCACTCACTCACTCATGCAGGTTGTAAAAGTAGTGTAACTCCCCA

>Contig_21486_Coverage_264.93
TGAGTGGTTGAGTGAATGGTTGAGTGAGTGGTTGAGTGAATGGTTGAGTGAGTGGTTGAGTGAGTGAGTG
AGTGAGTGAGTGAGTCAGGATTGAGGAGTTTGCTGAGCAGCTGGTTGGATGAGTGAATGAGTGAGTTTTA
GTTTTACGCCGCTTTTAGCAATATTCCAGCAATATCGCGGCGGGGGACACCAGAAATGGACTTCACATAT
TGTACCCATCTCCGGAATCGAACCCTGATTCCCCGTTACCCGTTATCACCATGGTAAGCATAGCACTTAC
CATCGACAGTCTGATAGGGCAGACACTTGATAGATGCGTCGCCGGCTCGAGGCCGTGCGATCCGCTAG

>Contig_21529_Coverage_49.98
GCGGAACTGAAAGACTGTACTCTTCTTGACTGTTAGTAACCCAGTGAAAAACCAGCTTCGGGGGGTCAGC
CCTAACTGGGTGATGCACGTTTGGTTCAGGGAATAAAATTCCCCTATCTAGGCCCACCACGGAGAGGCGT
ACATCATCAGGCCCTTATTATTATTATTATTATTATTATTATTATTTATTATTATTATTTTTATTTTTAT
TTTTATTATTTTTTTTTTTTTTTTTTTTTTTTTTTTTTTTTTTTTTTTTTTTTCTTTTTTTTTTTTTTTT
TTTTTTTTTTTTTTTTTTTTTTTTTTTTGTTTTTTTTTTTTTTTTTTTTTTTTTTTTTTTTTTTTTTTTT
TTTATTTTTTTTTTTTTTTTTTTTTTTTTTTTTTTTTTTTTTTTTCAAATTTTTTTTTTTTTTATTATTA
TAGGATATTTATATAGCGCACATATCCACGCAACTAGTGCATGCTCAAGGCGCTGGTATTTTCCCTCGAT
CATTGGATGTCAATTTCAACGGCACATCGCCAC

>Contig_21657_Coverage_53.14
TATGAAGTGTATATGGGGCAAAAAACAATCTAAAAGAAGTTTTCTTGTAAGTTTACATTTTTGGCCAATA
AAAACATTAGGATTTTATTTTTTGAGCGGGGAAAATTAATTTTTATTTTTTTTCTTATTCTTGAAAAAAT
ATGACCGGCGGATCCTTAAAACAGGAAATAAAATTGGTCTGGCCTAATAAAGAAAAAAAACAAACAAACA
AACAAACAAACAAACAAACAAACACACACACACACACACACACACAATACACTTACATCCACCTCTCACA
CACAATACACATACA

>Contig_21717_Coverage_26.19
CACAAGCAGACGCCCAGGCGCAAGCACAAGCACTAGCACAAGCAGAGGCCCAGGCGCAAGCACAAGCAGA
GGCCCAGGCGCAAGCACAAGGTCAAGCACAAGCAGAGGCCCAGGCGCAAGCACAAGCACAAGCACAAGCT
CAAGCACAAGCACAAGCACAAGCACAAGCACAAGCTCAAGCACAAGCACAAGCTCAAGCAGACGCCCAGG
CGCAAGCACAAGCTCAAGCTCAGGCACAAGCAGAAGCTGATGCCCAAGCAAAAGCTCAGGCACAAGCTCA
AGCACAAGCACAAGCAGAAGCTGCTGCCCAAGAACAAGCTCAAGCAGATGCCCAGGCGCAAGCGCAAGCG
CAAGCACAAGCACAGGCACAAGCTCAGGCACAAGCAGAAGCTGATGCCCAAGCAAAAGCTCAGGCACAAG
CTCAAGCACAA

>Contig_21740_Coverage_120.57
AAGAGAGAGAGAGAGACACACAGAGAGACAGAGAGAGAGATAGCGATAGATAGATAGATAGAGAGAGAGA
GACAGAGAGAGAGACAGAGAGAGAGACAGAGAGAGAGAGAGAAAGAGAGAGAGAGGGAGAGAGAAAGAGA
GAGAGAGTGAGTGAGTATGGTTTTACGCCACTGTTAGCAATAGTCCACCAATATTGCGGGGGACACCAGA
AATGGGCTTCACACATTGTAACCATGTGGGGAATCGAACCCAGGTCTTCGGTGCGACGAGCGAACGCTTT
AACCACTAGGCTACCCCACCACCCCTATCGGAAATTGAAATATGATCTTATAGATGTTGGAATAGAAAGT
ACAT

>Contig_21764_Coverage_141.36
GAGAGAGAGACACAGAGAGAGGGGGGAGACAGACAGACACACAGACGGACAGATAAAGAGAGAGCGCAGG
CTTGAGAATGTGTCATATTAAACCGTTAAGTTAAATGTGTGTGTGTGTGTGTGTGTGTGAGAGAGAGAGA
GAGAGAGAGAGAGGGGGGGGGGGGGGGGGTGGTGGGGGGGGGGGGGGGGGGGGGGGGGGGGGGGGGGGGG
GGGGGGGGTGGGGGTGGGGGTGTGTGTAGTGGTAGTAACTTAATCAAGTAGAGCATAGTGAAATACAGTT
AAGCTGTATGTATATCAGGAGGAGGTGGCGAGGGCACAGAAGTTTTGAGCATGGCCACATTAGCCTCAGC
CAGATACCGACGTTAAACTTGTAATCATCATCATTATCATTATGATCACACTCTCGCTAATCGTTTTGCA
TCTCTTGATACACAATGTGCAATAGCTCGGCGCTGATGTTCTCCATTTGGCAGGTAACGCCGCCAGAGAA
AACCAGAATCATCCCCTTTCTCCATTAACGAGGAGGAGTTGAACC

>Contig_21776_Coverage_64.66
TGTATGTGTATTGTGTGTGAGAGGTGGATGTAAGTGTATTGTGTGTGTGTGTGTGTGTGTGTGTTTGTTT
GTTTGTTTGTTTGTTTGTTTGTTTGTTTTTTTTCTTTTTTAGGCCAGACCAATTTTATTTCTTGTTTTAC
AGATCCGCCTGTCGTATTTTTTCAAGAATAAGAAAAAAAATAAAAATGAATTTAAAAAAAAAAATTCTTC
GGAGCGGAATTAGCTTGTATGGAGCTTCTAGGCCTATGCGAACGGAGAGTGTTGATATAGTTTTGTGCAA
AACACTTAAAAAATACCCACTAATTTTTTATGTTTTTGTAGCAGCGGAATTGTCTTGTATGGATGCTTAA
TTTTTTGTGTTTTTTTTTTTTTTTTTTTTTTTTTTTTTTTTTTTTTTTTTTTTTCTTTTTTTTTTTTTTT
TTTTTTTTTTTTTTTTTTTTTTTTTTTTTGTTTTTTTTTTTTTTTTTTTTTTTTTTTTTTTTTTTTTTTT
TTCTATTTTTTTTTTCTTTTTTTTTAAATCTTTTTTTTTTTTTTTTTTTTTTTTTTTTTTTTTTTTTTTT
TATTTTTTTTTTTTTTTTTTTTTTTTTTTTTTTTTTTTTTTTTTTTATTAAATTTTTTTTTTTTTTTTTT
TTTTTTTTTTTTTTTTTTTTTTTT

>Contig_21786_Coverage_45.28
AAAGTGAGTGAGTGAGTGAGTGAGTGAGTGAGTGAGTGAGTGAGTGAGTGTTATTTTAAAGTTAGAATGA
TACAAAATGTTGAGGTGTGTGTGTGTGTGTGTGTGTGTGTTTCTGTGTCCCTGTGTGTATTTGTAATCGG
TGAATCATCCTCTCTCTCTCTCTCTTTCTCTCTCTCTCTCTCTCTCTCTCTCTCTCTTTCTCTCTCTTTC
TCTCTCTCTCTCTCTCTCCCCTCTCTCTCTCTCTCCTCTTCTTGCAGCTTGATGGAGATACCACGCACTG
GGCCACGCTGGATTCTCTTCATCAGATGGGTGACAAATCCTGCAATCTTATTT

>Contig_21789_Coverage_52.57
CAAAGATGGTACTTTTTGTTACCCTGCCTGGCATCAAGGGAGATAACTGCTTTGCTGAACTCTGTAAATG
GTATATATGGGTGAGGTATGCATGTTAAACATCGGCATGGTGTCTCAGTGGGCTAGCACTATAAAACCAG
CTTAAGTCTGGGCTAGTACAAGCAGCCGCACATACACATACACGCGCATGCACGTCGTTATATGAGCGAA
ATATTCTCAAACACGACGTTAAACCCAATTTCACCTCACCTCACCTCACCTCACCTCACCACACCACACC
ACACCACACCACACCACACCACACCACACCACACCACACCACACCACACCACACAACACTCACCACACCA
CACCACACCACACCCCATAACTACACACCACACCACACCCCATAACTACACACCACACCACACCACACCA
CACCACACATACCACACACCACACCACACCACACCACACACTACACCACCCCACACCACACCACACACCA
CACACCACACACCACACACCACACCACACCACACACCACACCACACCACACCACACCACACCACACCACA
CACACCACACCACACCACACACCACACACCACACCACAC

>Contig_21836_Coverage_115.41
TAATGGTTAAAACGTTCGCTGACCCGTGAAGATCCGGGGTAGAATAGGTCTTCAGCAACCCATGCTTGCC
ACAAAAGGCGACTATGCTTGTCGTAAGAGGCGCCTAACGGGATCGGGTGGTCAGGCTCGCTGACTTGGTT
GACACATCTCATCGGTTCCCAATTGCGCAGATCGATGCTCATGCTGTTGATCACTGGATTGTCTGTTCCA
GAATCAATTATTTACGGACCACCGTCGTATAGCTGTAATATTGCTGAATGCGGCGTAAAACTAAACTCAC
TCACTCACTCACTCACTCACTCACTCATTCACCTTGGATGCTTAGGGTTTTTGTTTTTCTGAATTTTTGG
TGTGTGTTTTTTTGTTTTGTTTTTTTTTTTTTTTTTTTTTTTTTTTTTTTTTTTTTTTTTTTTTCTTTTT
TTTTTTTTTTTTTTTTTTTTTTTTTTTTTTTTTTTTTTTGTTTTTTTTTTTTTTTTTTTTTTTTTTTTTT
TTTTTTTTTAAGTTTTTTTTTATTTTTTTTTTTTTTTTTTTTTTTTTTTTTTTTTTTTTTTTTTTTATTT
TTTTTTTTTTTTTTTTTTTTTTTTTTTTTTTATTTTCTTTTTTTTTTTTTTTCTCTTCCTCTTTTTTTTT
TTTTTTTTTTTTTCTTTTTTTTTTTTGTGTTTTTTTTTTTTTTTTTTTTTTTTTTTTTTTTTTTTTTTTT
TTTTTTTTTTTTTTTTTAAATCTTTTTTTTTTTTTTTTTTTTTTTTTTTTTTTTTTTTTTTTT

>Contig_21847_Coverage_137.56
CACCCCTTCGTTTACCTCCGGCACCTCCGGCACCACCTCCAGCGCCGCCACCACCAGCACCACCAGCACC
ACCAGCACCGCCAGATCCGAAACTAAAGCTACTTCCAGTTCCACCACCCCTTCGTTTACCTCCGGCACCA
CCGGCACCACCGCCTCCAGCGCCGCCACCACCAGCACCACCAGCACCGCCAGATCCGAAACTAAAGCTAC
TTCCAGTGCCACCACCCCTTCGTTTACCTCCGGCACCACCGGCACCACCTCCAGCACCGCCACCACCAGC
ACCACCAGATCCGAAACTAAAGCTACTTCCAGTTCCACCACCCCTTCGTTTACCTCCGGCACCTCCGGCA
CCACCTCCAGCACCGCCACCACCACCACCACAACAACAAACATCACCACCACCATAGCCTTCACTACCAC
AGTCACAACCACCACTACCACAACCACCACCACCACCACCACCACCACCACCACCACCACCACCACTACT
ACTACTACCACCACCACCACTACTACTACTACTACCACTGCTGCTGCTACTACTACTACTACTACTACTG
CTGCTGCTACTACTACTACTACTGCTACTGCTACTGCTACTGCTACTGCTACTGCTACTGCTGCTGCTAC
TACTACTACTACTACCACTACCACTACCACTACTACTACCACCACCACTACTACTACCACCACCACCACC
ACTACTACTACTACCACTACCACTACCACTACCACTACTACTACTACTACTACCACTACTACTACTACTA
CTACTACTATCACTACTACTACTACTACTACTACTACTACTACTACTACTACTACTACCACTACTACTAC
TACTGCTGCTGCTGCTGCTACTACTACTACTACTACTACTACTACTACTACTGCTG

>Contig_21848_Coverage_64.35
CTGAAGGCTGGAGCTGATGTTAATGTACGGAACAAAACAGGTGACACACCACTTCATACAGCAGCAGCAG
CAGCAGCAGTGTGGGGATCTACAGAGTGTGTTGATGTGTTACTGAAGGCTGGAGCTGATGTTAATGTAAA
GAATAATACAGGTGACACACCACTTCATGTAGCAACAGGGGCAGCAGTAGAGTGGGGATCTACAGAGTGT
GTTGATATGTTACTGAAGGCTGGAGCTGATGTTAATGTACAGAACAATACAGGTGACACACCACTTCATG
GAGCAGCAGGACGGGGATCTACAAAGTGTGTTGATGTGTTACTGAAGGCTGGAGCTGATGTGAATGTACA
GAATAAAAATGGTGATACACCACTTCATATAGCAGCAGGACGGGGATCTACAGAGTGTGTTGATGTGTTA
CTGAAGGCTGGAGCGCATGTTAATGTACAGAATAATACAGGTGACACACCACTTCATGGAGCAGCAGGAC
GGGGATCTACAAAGTGTGTTGATGTGTTACTGAAGGCTGGAGCTGATGTTAATGTACAGAATAATACAGG
TGACACACCACTTCATACAGCAGCAGCAGAGTGGGGATCTACAGAGTGTGTTGAAGTGTTACTGAAGGCT
GGAGCTGATGTTAATGTACAGAATAATACAGGT

>Contig_21911_Coverage_31.33
CGGGGCGATGCTGTTAATCGTCAGACGCGAATTGATCGATCCACTTGTTGCGAGGTTCATCGAAGAATTA
CACCAACTTCGACGCGGTGTAGCCAATATGGATCTTCGTCAACATCTCGATGTTCAGCGTGTAGAGGTCC
AACGACAACGACGTCGACGCGGGCGAGCTGAAAGGGCGATCGTGGATGCGCCTGCGATCGTGCATCGCCC
CGTGAGACACAGGAGGAGACCCGACAGATTAGGCTATTAGAGAGAGAGAGAGAGAGAGAGAGAGAGAGAG
AGGGAGGGAGAGAGAGAGAGAGAGAGAGAGAGGGAGAGAGAGAGGGAGGGAGAGAGAGAGAGAGGGAGAG
AGAGGGGGAGAGAGAGACAGAGAGAGAGAGAGAGAGGGAGAGAGAGAAGAGAGAGAGAAGAGAGAGAGAG
AAGAGAGAGAGAGAGAAGAGAGAGAGAGGAGAGAGAGAGAAGAGAGAGAGGAGAGAGAGAAGAGAGAGAG
AGAGAGGGGAGAGAGAGGAGAGAGAGACAGAGAGAGAGAGACAGAGAGAGAGAGAGACAGAGAGAGACAG
AGAGAGAGAT

>Contig_22046_Coverage_27.76
GGTAGTCTAGTGTTTAAAGCTTTCGCTTGTCTCGAAGAAGACCCGGGTATCATTCCCTACATGGGCACAA
TGTGTGAAGCCCATTTCTGATGTCACCCGCCGTGATATTGCTGGAATTTTGCTAAAAGCGGCGTAAAACT
AAACTCACTCACTCACTCACTCACTCACTCACTCACTCGATCACTCACTCACTCACTCACTCACTCACTC
ACTCACTCACTCACTCACGCACTCACGCACTCACTCACTCACTCACTCACTCACTCAATCACTCACTCAA
CCACTCACTCAACCACTCACTCAACCACTCACTCAACCACTCACACAACTACTCACTCAACACTCACTCA
ACCACTCACTCAACCAGTCACCCAACCACTCACTCAACCACTCACTCAACCACTCACTCAACCCACTCAC
TCATTCACTCAAAACCCACTCACTCACACGTACACTCACTCACTCACTCACTCTCACTCACTCACTCACT
CTCTCTCTCACTCTCTCTCTCTCACTCTCTCTCTCTCTCTCACTCTCACTCTCTCTCTCTCACTCTCACT
CTCTCTCTCTCTCTCTCTCTCTCTCTCTCTCTCTCTCTCTCTCTTTCTCTCTCTTTCTCTCTCTCTCTCT
CTCTCCCCCCTCTCTCTCTCTCCTCTTCTTGCAGCTTGATGGAGATACCACGCACTGGGCCACGCTGGAT
TCTCTTCATCAGATGGGTGACAAATCCTGCAATCTTATTT

>Contig_22067_Coverage_34.14
GAAGAGTCTTGACAGCCGCGCCTGTTGTAGCTGGCGGAGACGCTGGAGAAGTCGGCGGTGGAGACGCTGG
TGAAGACGCTTCTGAAGACTCTTGTGTACTAGATGCTCCGGTCGCACCGGATGCCGTTGGTCCACTCGAA
GATTTGGTCGAAGATCGTATGGATGATGGTGATGATGACGACGACAACGACGATGGTGATAGTGATGATG
ATGATGATGATGATGATGATGATGATGATGATGATGATGATGATGATTAAAGATGCTTGATGATGACGAC
ACTGATGATGATGATGATGACTAAAGATGCTTGATGATGACGACACTGATGATGATGGTGATGATGGTGA
TGATGAGAGCGAGCAAGAATAAAAAAAAAGAAAAAAAAAAAAAAAAAAAAAAATAAAAAATAAAAAAAAA
AAAAAAAAAAAAAAAAAAAAAAAAAAAAAAAAAAATAAAAAAAAAAAAAAAAAAAAAAAAAAAAAAAAAA
AAACAAAAAAAAAAAAAAAAAAAAAAAAAAAAAAAAAAAAAAAAAAAAGAAAAAAAAAAAAAAAAAAAAA
AAAAAAAAAAAAAAAAAAAAAAAACAAAAAACAAAAAACAAAACAACAGCCGGGCTCGTTCAAACAACTG
CGTTAAAGAACTGCTTAAATTAGGATTTACAGTTC

>Contig_22105_Coverage_45.31
AAAAAAAAAAAAAAAAAAAAAAAAAAAAAAAAAAAAAAAAAATTTAATAAAAAAAAAAAAAAAAAAAAAA
AAAAAAAAAAAAAAAAAAAAAATAAAAAAAAAAAAAAAAAAAAAAAAAAAAAAAAAAAAAAAAAGATGAA
AAAAAAAAAAAAAAAAAAAAAAAAAAAAAAAAAAAAAAAAAAAAAAACAAAAAAAAAAAAAAAAAAAAAA
AAAAAAAAAAAAAAAAAAAAAAGAAAAAAAAAAAAAAAAAAAAAAAAAAAAAAAAAAAAAAAAAAAAACA
CACACACACACACACACACACACACACACACAGATAGAGAGAAAGAGAGAGAGAGAGGTGTGTGTACTCC
CCCTGTGTGTACACTAACTGCAGACACACATATATTACACACACACACACACACGGATAGAGAAACACAC
ACACACACACA

>Contig_22193_Coverage_25.76
AAAAAAAAAAAAAAAAAAAAAAAAAAAAAAAAAAAAAAAAAATTTAATAAAAAAAAAAAAAAAAAAAAAA
AAAAAAAAAAAAAAAAAAAAAATAAAAAAAAAAAAAAAAAAAAAAAAAAAAAAAAAAAAAAAAAAAAAAA
AAAAAAAAATAGAAAAAAAAAAAAAAAAAAAAAAAAAAAAAAAAAAAAAAAAAACACAAAAAAAAAAAAG
AAAAAAAAAACAAGAAGAGAAAAAAAAAAAAAAAAAAAAACAAAAAAAAAAAAAAAAAAAAAAAAAAAAA
AAAAAAAAAAAAAAAGAAAAAAAAAAAAAAAAAAAAAAAAAAAAAAAAAAAAAAAAAAAAACAAAAAAAA
AAAAAAAAAAAAAACAAACAAAAAAACAAGCAAAGTTAGGGCAGTCTTTCTCAACGGCCGACCGACCCTT
CTAATTTTATTGCCGAACAGAAAAACAAAAACAAAAACGACCCCCCCCAAAAAAAAAAAAATAAAAAAAT
AAAAGAAAAAAACAAAAAAAAAAAAAAACAAACAAACAAACAAAAAACAACAACAACACAAACAAACAAA
CAAACACAAAATCAACAACACAAACAAACAAACACAAGATCAACAACACAAACAAACAAACACAAAATCA
ACAACACAAACAACACAAACAAACAAAAACAAACACACACACACACACACACTCGCATAGAGGATGTAAG
AAATTGCACTTCTAA

>Contig_22213_Coverage_93.40
GCCCACCGCCATATAGCTGGAATATTGCTGAGTGCGGCGTAAAACTAAACTCACTAACTCACTCACTCAC
TCACTCACTCACAAACTCACTCACTCACTCAAAACCTGTCTGTACACCCTCACCCACCAACAAACTCACT
CATTCACTCTCTCA

>Contig_22278_Coverage_206.30
TGTAGATAATGCGTTTATTATGAAAAGCGTTTATGTTCAATATGCAGGTTACATTATATGAATGATTCTT
GATTATTACGATGAACACGGTACACATTACTACTTCGTCAGGATGTTAATAAGAGGCCAACATAGCATAC
GATATTCTGTTGCAATATTCTCCCACGGCACTAGATACCACTAAAAGTACGTTTTATGTATTTCAATGAC
AATTTAATCCACTTAGGGTTGATATGGTATTAAAAGGCTTTGGAATTTCCATGTATACATGTAACGTTAT
TCCTGAGTTTTTCATATCACAATCTGCCTGTTATAGTTTAGTCACATGAAGAATGGAAGCTCTTTAACTT
TCTAAGGGGTATAGAAATACCTTGCGATATACCTAGCACAAAAATGGTCTTTTTTAAAGTTTGTCAATAC
ATTGTGTCCTCTAATCTCAAGGTAACGTACATTTGAGCCCATCCTTATCGAAATGACACGAAGCAGCTAC
TCTACTAGTGGTATTCAGTTTAAGGTATCTAAAAAATGGCGAAAGAGGGAGGGTGTGTGTGTGTGTGTGT
GTGTGTGTGTGTGTGTGTGTGGAGCGTGGTGGATGTGAATCTGAAGGAATGTGTTATGAAGGAATGTGTT
ATGGTGACGTGTGTGTGGAGCGTGGTGGATGTGAGTCTGTAGGAATGTGTTATGGTGATGTGAGAGTG

>Contig_22282_Coverage_32.70
TCTGTACATCACTTTTGTACATAATGACATTGTAATCTTGGGAACCAATAAAAAAAAAAAAAAAAAAAAA
AAAAAAAAAATAAAAAAAAAAAAAAAAAAAAAAAAAAAAAAAAAAAAAAAAAAAACAAAAAAAAAAAAAA
AAAAAAAAAAAAAAAAAAAAAAAAAAAAAAGAAAAAAAAAAAAAAAAAAAAAAAAAAAAAAAAAAAAAAA
AAAAAATAAAAAAAAAAAATAAATAAAAATAAACAATAAATTTACGGTCAAAGTAAGTCACACACACACA
CACACACACACACACACACACACACACACAAACCCACACACACACACACACACACACACACACGCACACA
CACACACACACGCAAGCTCACACATGCACACGTACATGCTTAGGCATGCTAAGAAAATATAGAAATTGTC
GGGAAACTATGGAGTACAGGTTCAACNAATCAAGCAGTATCGGAACAGTGCTTCTAACAATTGTAATACG
CAGAGCACCACTTATAATCGTAACTAATCTCTACGTTACCGCGCAGATGCATTAAACACGTGTTGTGTCC
GTAAACAGTAAGGTGTACCCCGAAATCGGTTTGAACCGAACTAAATCAGTAAACAGAGACGCATGATCAA
G

>Contig_22285_Coverage_10.22
ATCAGGGGCGGATACAGCTATTTGAGAAAGTGGGGTGCACAGTCAATTTCAACCGATTTTCACGAGTTTT
AATGGTCATTTAATAATCTTTCAGAACAGGGGGGGGGGAGAGAAATATGAGAAACCCTGCACACACACAC
ACACACACACCACCACCACCAGCCAAAAAAACCTAAAACAATTAACAAACCAAAAAACACAAAAAACACA
AACAAACAAACAAAACAAACCCCAAC

>Contig_22286_Coverage_98.59
CATCCATCCATACATACACACATCCCGACATATCCACCATGCCCATCTCACCCAAAGAGAAGAAGCCAAA
AGATAAACACTAAATCAGACACAGTGCATCATGAACAAGGGCCACATGAACAAATGACCACATGCATGAC
TTTTAACCCTAGCACTGACCAACTTCCATAAAAACAAAACATACATATTGCTTAAAAAAAAAAAAAAAAA
AAAAAAAAAAAAAAAAAAAAAAAACAAAAAAAAAAAAAAAAAAAAAAAAAAAAAAAAAAAAAAAAAAAAG
AAAAAAAAAAAAAAAAAAAAAAAAAAAAAAAAAAAAAAAAAAAAACAACCCCAAAACAAAACAAAACAAA
ACAAAACAAAACAAAACAAAACCAACAGACCAATAGAAACAAGCAAAGATACCAAACAAACAAACAAACA
AACAAGAACAACAGATACGATAGAAAAAACTACAACAAAACAAAATAAAGCAAACAAACAAAACATTGAC
AAATCAGTGAAACAAATAAATAAAAAAAAGAAACTAGAAAACAGCCAATGAAACAATTTGGAGAAAACAA
CTAGCCAACCAAGGGAACCTGCTGCCAATAAACCATAAAACAAACAAAAACCAAACAGAACAAGCAGAAA
GCAAAAATATAAATAAACATTCTTGGAAGTAACTAAACAGCAAAATACAAGAACTTAAAACGCCAAAATA
TACCCAACAAGGCATACAATGAACAAAGAATCAACCAGAACCAACAAATAACATAACCCCACCAGTTAGG
AAACAAACAAACAAACAAAAACAACAAGAACAACAGATACGATAGAAAAACTACAACAAAACAAAATAAA
GCAAACAAACAAAACATTGA

>Contig_22363_Coverage_40.20
AAATAAGATTGCAGGATTTGTCACCCATCTGATGAAGAGAATCCAGCGTGGCCCAGTGCGTGGTATCTCC
ATCAAGCTGCAAGAAGAGGAGAGAGAGAGAGAGAGAGAGAGAGAGAGAGAAAGAGAGAGAAAGAGAGAGA
GAGAGAGAGAGAGAGAGAGAGAGAGAGAGAGAGAGAGTGAGAGTGAGAGAGAGAGAGTGAGAGTGAGAGA
GAGAGAGTGAGAGAGAGAGAGTGAGTGAACGAGTGAGTGAGTGGGTTTTGAGTGATTGAGTGTTGAGTAA
GTAGTTGAATCAGTGGTTGAGTGAGTGGTTGAGTGAGTGGTCGGGTGAGTGGTGGAATGAGTGGTTGAGT
GAGTGGTTGAGTGGGTGGTTGAGTGAGTGGTTGTGTGAGTGGTTGAGTGAGTGGTTGAGTGAGTGGTTGA
GTGAGTGGTTGAGTGAGTGATTGAGTGAGTGAGTGAGTGAGTGAGTGAGAGCGTGAGTGCGTGAGTGAGT
GAGTGAGTGAGTGAGTGAGTGAGTGAGTGAGTGAGTGACGGAGGGAGGGAGGAGCGAGAGAATATAGTTT
TACGCCACTTTCAGCAATATTCAAGCTATATCACGGCAGGGGACACCAGAAATGGGCTTCACACATTGTA
CGCATGTGGGGAATTGAACCCAGGTCTTCGGCGTGAGAAGC

>Contig_22375_Coverage_125.10
GACCCGTGAAGGTCCGGGTTAGAATATTGATCTTAAGTAACCCATGCTTGTCGTAAAAGGCGACTAACGG
GATCGGGGGATCGGGTTCGCTAACTTGGCTGACATATCCCAATTGCGTAGACTGATGCTCATGCTGTTGA
TCACTGGATTGCCTGGTCCAGACTTGATTATTTACAGACCGCTGCCATATAGCTGGAATATTGCTGAGTG
CGGCGTAAAACTAAACTCACTCACTCACTCCCTCCCTCACTCACTCACTCACTCACTCACTCACTCACTC
ACTCACTCACTCATGCAGGTTGTAAAAGTAGTGTAACTCCCCATGTATGTTGATC

>Contig_22426_Coverage_58.62
GCTGAGTGAGTGAGTGAGTGAGTGGGTGGGTGAGTGAGTGTGTGGGTGAGTGAGTGAGTGAGTGAGTGAG
TGAGTGAGTTTAGTTTTACCCCGCACTCAGCAATATTCCAGCTATATGGTGGCGGTCTGTAAATAATTGA
ATCTGGACCAGACAATCCAGTGATTGACATCATGAGCATCGATCTACACAACTAGGATACCATGACATAT
GTCATCCAATTCAGCGAGCCTGACCACCCAATCCTGTTAGTCACCTCTTACGACAAGCATGGGTTACTGA
AGATCAATATTCTAACCCGGACCTTCACGGGTCGATATT

>Contig_22451_Coverage_23.36
TGAAAATGGGTGAACACTGCTGTGTGCCTGTTTGTCTCCCAGGGGCCATCATCACCATGCGGACAGGCAT
GCGGGAGAGACACAATATTGTTGGCGGGATGCTTAACGACTGTTGTATGTCGACCTTCTGTGGAGCTTGT
GTGCTCTGTCAAATTGCACGTGAGCTGAAACATACCGGGGAATGGCAGATCAACTAAATGTGGACAGCAC
GAGTCGTCAGTCCCCCCGGTTATCCTTACCGATGTGGAGACCTTAGTTACAGCCTAAACCCGCGCGATAT
AACCGATGCTTCATATTCAATTTTATACTTACAAAGCAGCAGCAGCAGCAGCAGTAGTAGTAGTAGTAGT
AGTAGTAGTAGTAGTAGTTGTTGTTGTTGTTGTTGCAGTAGCAGTAGTAGTCATCATCCTCGTAGTAGTA
GTAGTAGTAGTAGTAGTAGTAGTAGTGATAGTAGTAGTAGTAGTAGTAGTATTAGTAGTAGTAGTAGTAG
TAGTAGTAGTAGTAGTACTACTACTACTACTACTACTACTACTGCTGCTGCTACTACTACTACTACTGCT
ACTGCTACTGCTACTGCTACTGCTACTGCTACTGCTGCTGCTACTACTACTACTACTACCACTACTACTA
CCACTACTACTACCACCACCACTACTACTACCACCACCACCACCACTACTACTACTACCACTACCACTAC
CACTACCACTACTACTACTACTACTACCACTACTACTACTACTACTACTACTATCACTACTACTACTACT
ACTACTACTACTACTACTACTACTACTACTACCACTACTACTACTACTGCTGCTGCTGCTGCTACTACTA
CTACTACTATTACTACTACTACTACTATTGC

>Contig_22486_Coverage_101.19
AATAAAAAGAGATAAAAAGAAATGAACCCGTGATGTAGTTTAAAAATTTGAAAATAAGTACATGCAAATT
GTTCTGAATATGTGAAGAATGTGACACAAATTATTGAAGAAATGCCATGCAGGTCTAACAACCCAATCAT
CCTGTGATAATCTTGCACTTACAACCTATATGGCCTGTTGAATTCATTGTAGCATTTGCAGGAATCTAAA
ACGACCACAGTGAACATTGCCATAAAAAGACAAAAATATTAAAATCCGACAATGTGAATGTAGAAATGCA
TAGTACTGGTGATAGTCAGACAAACGTCTCGGCCAAACAAGGGTTTCAACCCGTTTCTAAAAATGGCTCA
CAATATTTGCTTCTTACAAGTGATAACAAGTAAATGAGGCAATGGAGAAATATTCATTTGATTGAGTTTC
CATCAAACTACTGGTTCCAACTATGGCACATACATTTCTCAACACTACCTTCATCTGTATAGAGATGGCA
ATACTTTGGGTATATACTCCTCAGATGTATTGTCAAAGACTTATGTCGCACGTGATAACAATGTTATGCG
TCACCAAAATTGTTTGGTGAATATGTTCAAATCAAGATTCCTCCCTGAATAGAATGTCCTAAGATATCAC
ACACATACATATATATATATATATCTACCTATATGGGAATGTGCTGACAAATGGTGAAATAAGCGATGGT
CGATTTCAACCATCAGGATTCGCTCATTATTGAGATACACATTTATACATACACTTTTTGCACTGTGGGT
TGAAGTGATTATCAGGCGCTCTTTCAGAAATCAGTTAGGAGTGCAATCAAATCTTCAATGCAAAAGATGA
TTTACGAGCATGCATATTTTCCTTACAAAGACTGAACCAAATCACATTTTTAAACATTATTCCTTGTCAA
ACACATACTAATTCCATAGGTGTNTC

>Contig_22496_Coverage_55.80
ACTAGTGGTATTCAGTTTAAGGTATCTAAAAAATGGCGAAAGAGGGAGGGTGTGTGTGTGTGTGTGTGTA
TGTATGTATTTATGTATGTATGTATGTATGTATGTATGTATGTATGTATGTATGGATGGATGGATGGATG
GATGGATGGATGGATGGATGGATGGATGGATGGGTGGATGATGGATGGATGGATGGATGATGGATGGATG
GAAGGAAGGAAGAGTAAAGCATGGATAGGTGAATGGACATGTGTTGTGACCTCCAAATCAACCGAAAATT
CACAGGCTTCATATATTTTTAGCACAGACAAGGCCAGCATCTTGACTTTAACATTTCATCCGTTTGATGC
TCGAAGTAGCTCACCATAGCTCACCATCAAACCAACACTGTGTTGTAGACTACAGCTGATTCAGGAAATT
TGCAGCCCCAAGGAGTTACTAGCACATGTCTCAGTCACTGTATGGATGGTTTGTATCAGCAGGCATTC

>Contig_22594_Coverage_25.64
AAATAAGATTGCAGGATTTGTCACCCATCTGATGAAGAGAATCCAGCGTGGCCCAGTGCGTGGTATCTCC
ATCAAGCTGCAAGAAGAGGAGAGAGAGAGAGAGGGGGGAGAGAGAGAGAGAGAGAAAGAGAGAGAAAGAG
AGAGAGAGAGAGAGAGAGAGAGAGAGAGAGAGAGAGAGAGAGTGAGAGTGAGAGAGAGAGAGTGAGAGTG
AGAGAGAGAGAGAGAGTGAGAGAGAGAGAGTGAGAGAGAGAGTGAGTGAGTGAGTGAACGAGTGAGTGAG
TGGGTTTTGAGTGAATGAGTGAGTGGTTGAGTGAGTAGTTGAGTGAGTGGTTGAGTGAGTGGTTGAGTGA
GTGGTTGGGTGAGTGGTTGAGTGAGTGGTTAAGTGAGTGGTTGAGTGGGTGGTTGAGTGAGTGGTTGTGT
GAGTGGTTGAGTGAGTGGTTGAGTGAGTGGTTGAGTGAGTGGTTGAGTGAGTGATTGAGTGAGTGAGTGA
GTGAGTGAGTGAGTGCGTGAGTGCGTGAGTGAGTGAGTGAGTGAGTGAGTGAGTGAGTGAGTGAGTGAGT
GATGGAGTGAGTGAGTGAGTTTGGTTTTACACCGCTTTTAGCAACATCATGGCGGGGGACACCAGAAATG
GGTTTCACACAGAGTACCCATGTGGGGAATCAAACCAGGGTCTTCGGCATGACGCTTGAGTGACGGCTTT
AACCACTAGGCTACCCCACCGTCCCTGTGTTTCTTAGAAGTAGACAGATGTCAAAATGGACCAAAACTTT
GTGGACAACTTATATGTTACTGTAATGGTGACATGTTGGTATGACTACACTGCAGTGATACACACCCCAT
ATATGTATTATGACGTATTCATAAAGGAAACATATTTTATACATAGGAAACAACTTGTTTGACAGGTGTT
TCTGAGATGTAGACAGATGTCAAGATGGACCAAAACTTGTAGATAACAACTTCTGTATTACTGTAACAGT
GAAAGTTTGGTATAGACTGTTTGACTGGAAAATGAACACCGTACAGAATTGTATATAGCAGACAAGGGAT
TAACAATACTTATACACAAGAAGGGTT

>Contig_22596_Coverage_303.92
TTTTTATAGACAAAAGTTTATTTTTTTTTGTTTCAGCGTACAGTCACTATGACAGAATATACACAGTTGT
TTTATTTCACAAGAAATGGAAAATGATGTCTGCATTCCACAGCCTGCGAGGAACCAAAGTGAACCACCAT
ACGTACGATCATACCTTGACAACCAGTCTACCCGCTTGGATCCTCATTTGGAATTAAATGTTCTATGTTT
TTAATAAGAGGTGTAGCTTCGTTTCTTTCCATAATAGCCCCCTTTGCCATTATAGCCTCCTTTGCCATAA
TAGCCCCCTTTGCCATAATAGCCCCCTTTGCCATAATAGCCCCCTTTGCCCCCGCTACCTGAGGAGGCCC
TTGCACTAGCACTAGCTCTTGCTCTTGCTGAACCACCCGATCCGCCTGAACCGCCGGAACTGCCCGAACC
GCCTGAACCGCCCGAACCGCCTGATCCTCCTCGTGACCTTCCTGCTGCACTTGCAGCAGCTCTTGCTCTT
GCACTTGCTCTTGCAAGAGCTCTCCTGAGGAATGCGTATCCGCCGTTGTCATCATCATCATCGTTACCTT
TACCATTGTCGCCGTTGTCATCGTCTCCCCAACGACCATTATCATCCCAATCATCGTTGTCATCATTTCC
CCAAATATCATCGTCATCCAAGTCATCATCTCCCCAGCCATCATCGTCATCCCAACTATCGTTGTCATCA
TCTCCCCAACGATCATCGTCATCCCGATCATCGTTGTCATCATCTCCCCAACGATCATCATCCCAACGAT
CATCATCCCAACGATCGTCATAAAAACGATCATCGTCATCCAAATCATCCCAGAAATCATCATCACCATT
GTCATCATTGTCATTGTCATTCCAGTCATCATTATCAAAGTCAAAGTCATCCCAGTCATCGTCATCATCG
TAACCATTTCCATTGCCTTTGCCGTTTCCATTGCCGTTGCCGTTGCCATTGCCATTGCCATTGCCATTGC
CGTTGCCGTTGCCGTTGCCATTTCCATTTCCGTTGCCATTGCCATTGCCATTGCCATTGCCATTGCCATT
GCCTTTGCCATTGCCATTGCCGTTGCCATTGCCGTTGCCGTTGCCGTTGCCATTGCCATTTTCGCCGTCA
CCGCAGTCGTCGTCATTATCGAAACCCCAGCCAAATCCTCCAGATCCAAAACTTCCACTAGATCCTCGCG
AGCCACCTGAAGCCCCGGAGCCACCAAATCCAGAAGCACTGGCTGAAGCAGATGCATCAGCGGAGGCGCT
AGATGAGCCGAAACCACCATTGAAACCAGCACCTGCGTTTGCAGCAGCACTAGCACTCGCACGAGCAGAC
GCTTCGGCAAACTGTCCTAGAAGTGAGGCAATGTTAGCAGATGCTGAGGCATCAGCAGAAGCCGAAGCAG
ATGAGGACCCAAATCCACCAAATCCACCACCGAATGCACGGGCAGCTGCATCAGCGCTTGCACTTGCACG
TGCTGAACCAAATCCAAAGCCGCCTCCACCACCACTTCCGCCAGCTCCACCAGCACCGAAACCACCAGCA
GCTCCACCGGCTCCACCGAATCCACCGGCTCCACCGGAACCACCGGCACCACCGGAACCACCGGCTCCAG
CGCCACCGGCTCCACCTGAGAGTACGCTTGTGAGGAGGCTGACAACTGTTGACAGAAGGTTGAGGATGGC
CCCATCGTCATTATCGTCGTCATCATCATCGTCGTCATCATCATCGTCGTCATCGTCATCATCATCATCA
TCGTCGTCGTCGTCATCATCATCGTCATCATCATCGTCGTCATCGTCGTCATCATCATCGCCATCATCAT
CATCATCATCATCATCATCATCTTCATCCTCATC

>Contig_22616_Coverage_54.10
TCCTCTGTGTGTGTGTGTGTGTGTGTGTGTGTGTGTGTGTGTTTTTTATTTTTTTTTTTTTTCCATTTTT
TTTTTTTTTTGTTGTTGTTGTTGTTGTTGTTGTTGTTGTTTTGTTTTGTTTGTTTCTTGGGTGTTTACCG
AAGTGATGTAATGCGGGTCTGTATACATAGTCAGAACAAAGCAATAATGTTGTTGACAAACTATGCATTG
TTAAACGCAATTAGAATATGACATGCATCAACGAAATCTGCGCGCCTGGGGGCGGTGGGGTAGCCTAGTG
GTTAAAGTGTTCGCTCATCACGCCAAAGACCCTGGTTCGATTCCCCACATTGGTACAATGTGTGAAGTCC
ATTTCTGGTGTCCCCCGCTGTGGTATTGCTGGAACATTGCTAAAAGCGGCGTAAAACCATACTCACTCAC
TCACTCACTCAGTTAAATGGAATATTAAGATTCAGAAACAGGTAGAAATATATTGAGTATATCCTTGTAT
ACCAGCAATCACAGCATCAGAAAGGATAGATCAGCTTCTAGACTATTCCTTTGTAGCATAATGGAACAAA
TCTTTTGTCAGAAAATACTTTGAAACATTGAGTTAGAAGCATTTCAAAAGCTACTTGAATATTC

>Contig_22696_Coverage_28.29
CACGAGCAAAACTGATACACCAGACAGAATTCAAATATTTGATAATACGAGCGACTAAACTCTATCGTAG
ACTCAGATTCATAAGGACGCCACCAACAACAGTAGAATAAAACACACACACACACACACACACACACACA
CACACACCCCCACACACACACACACCAC

>Contig_22734_Coverage_71.20
AAGTGAGTGAGTGAGTGAGTGAGTGAGTGAGTGAGTGAGTGAGTGAGTGGGTGAGTGATAGAGTGAGTGT
TAGAGTGAGTGTTACAGTGCGTGGGTGAGTGAGTGAGTGAGTGAGTGAAAGAGTGAGTGAGTGAGTATGG
TTTTACGCCGCTTTAAACAATATTCCAGCAATATCATGACAGGGGACACCAGAAATTGGCTTCACACATT
GTACCCATGTGGGGAATCGAACCTGGGTCTTAAACATGATGAGTGAACGCTTTAACCACTAGGCTACCCA
ACTGCTTCTGTTACAACAAGCATGGGTTGGTGAAGTTCACTTATAACGAGGATCTTCACAGGCTAGCCAA
TAGTACAACTGAGTGAGTATAGTTTTACGCTGCATTTAGCAATATTCCAGGAATATCACGGCAGAGGACA
CCAGAAATGGGCTTCACACATTGGACCCATGTGGGGATTCGAACCCGGGTCTTCGGCGTGACGAGCCAAC
GCTTTAACCACTAGGCTACCCCACCGCCCCCTCAACAACATGAAACACTGATGGATGGCAGGATGTCACG
CAAACATGGGAGCTAAATAGGTTCAGAAAATATCAGCAAATATAGATAACTCTCTATAATGTACACTGGT
TTTAAAACTATCATTATGAAACAAGCCAGTAAACACACCCTGGCATTATAATTTGTTTACGATTCAGGCA
CGGTCAACAGACCACTAGCCATATGCAGTTAGTTTAACTCAGCTGGAATTGTTCGTATAAACAGGCAAAA
AGCAGCAAAAACAGTCAGATAAATAGTTACTGTCACAAGATAAATAAATGATTTAAGAGTTGTTGTGACC
AACATTATTTGCCGATTCTATTTGCA

>Contig_22737_Coverage_46.57
GATGGTGATGGTGATGGTGATGGTGATGGTGATGGTGATGGTGTTGGTGTTGGTGTTGGTGTTGGTGTTG
TTGTTGTTGTTGTTGTTGTTGTTTTTTGGTGTGTTTTTTTTTTTTTTTTTTTTTTTTTATGTATTTTTTT
TTTTTTTCTTTTTTTTTTCATTTTTTAAAGAAAAATAAAATATAAAAACAGGCTATAGATCGCCAACAAC
TGAAGGTAGATCACCATACATGGGGAGTTACACTACTTTTACAACATGAGTGAGTGAGTGAGTGAGTGAG
TGAGTGAGTGAGTGAGTGAGTGAGCGTGGTTTTACGCCGCTTTTAGCAACATTCCAGCAATATCGCATCA
TAGAACACCAGAAATGGGCTTCACACATTGTACCCATGTGGGGAATCAAACCTGGTCTTCAGCGTGACGA
GCGAACGCTTTAACCACTAAGCCACCCCACCGCCCCCTGGTCAACAGAAAAAATGCCAAAGCCAAAGCAA
ACATACGTACAGAGTGGATGTTAATATTTACAATCACTGTTCTTGGTGAACTATTAAGTTGCCAGTGTAT
AGATGACAACAGTATTGTAGGTTCCAAAACTAGAAT

>Contig_22751_Coverage_558.77
AACACTAACCCTAGCCCTAGCTAAGCCCCTAACCCTAACCCTAACCCTAGCCCTAGCTAAGCCCCTAACC
CTAACCCTAACCCTAACCCTAACCCTAACCCTAATCCTAACCCTAACCCTAACCCTAACCCTAACCCTAA
CCCTAACCCAAACCCTAACCCTAACCCTAAACCTAACCCTAACCCTAACCCTAACCCTAACCCTAACCCT
AACCCTAACCCCAACCCTAACCCTAACCCTATACCTAACCTAACCCTAACCCTAACCCTAACCTATTTGA
TTTTTTGGGGTTTTTTTCTTGTTTTTTTTTTTAATCCCTAACCCTTACAGTCGACCCATACCTTTACATG
GTGTACTTAAGAACAGGTTGTACGAATGTATAATAAATAGTACTGCAAGCCAATATATGGAATAAGGAAT
ACAGACAATGGGCAGTGTAAGGGCCAAGTGAGGGGGGTTTTATGGGAGCTTCTTTCAGTTTCTCTGCTAA
GGGACATAACTCTTGTTTTCAGTTGACATTGGAAACATGTGCTTCGGTGGAAGACATGACACTGAGAGAG
CTGGCGAGAGAGGTTTAACGAGCCAAACCGAATGGTAGGTGTATAGTTTCAGTATTGCATCGAAACAGGG
ACTGTATTGATATGTTTGCTCTGCTTTGTGAACCCTATCTTCCGGAGAATCGCCGCTGTGGCATCCTGTC
ACGACCATTACAAGAAGCCAAAGTGCCGTGCTGTGAACAAGTACACCAGCTCAAAGCAGAAAGTTCATCA
GAGCTTGTACTTACATACAACGGTCCTTTTCAGGACCACCCAAATATAACAAAAGGATACTTGAAACGTT
GACGAGTGAATGAATGAATGAATGAATGTGTGTTGATAATAAATTCGTTAGAATAAGACAGGAATACGCC
GTCGACCCACACCTTTACATGCTGTACTTAAAACAGGTAGCACGAATGTATAATAAATAGTACTGCAAGC
CAATATATGGAATAAGTAATACAGACAATGGGCAGTGTAAGGGCCAATGGAGGGGGATTTTATGGGAGCT
TTTTTCAGTTTCTGTGGGCACCCTTCGCACTCTGATAAGACGGCACGAGTTGCTCCCCTTGGACCGTGAT
GTGGGTATCTCCACCCTAACCCATGGCTTTTTTAACATACAGTACAAAGCTGACTGACTGATCGTACGCA
GTATGAGCCATCTTGTGGGAAAAGGGGCGATAGCAGTTAGGGTATATACCCACGAACACATATAATTCCG
TACTAGCCCCGTGCGTGATTTGCTTTAAAAGAGCACAGAAATAGCCTTTGTTCATGCTCGACGAAGGTCG
TATCATTACGGACGCACACTGACCCTACTTGGCACATCGCTACAGATGCCATCAAAGAATAACATACCTA
AATATCAATCTGATACACCTACATGCTCAGACGATACAGAGTTTTTCTGGATACTGCCCTCGCGCTGGAA
CTGTGCGTGACCTGGTTTGAAATGGCACAGAAATAGCCTATGTTCGTGCTCGACGAAGGTCGTATAATTA
CGGACGCACACTGACCAAACTTGCTACGCGACTACGCCTGCCATCAAGCAATGTTATACCGAAATAGGAA
TCTAATACGCGCATATGCTCACGTGATACAAGGTTTTTAGTGATACTACCGTTGCGCGAACAGTGCATGA
AGCGCTGTAAAATCACGCAGAAATGCACGAGTTGTTCCCCCCTTGACCGTTAATGAAGAGCTAAGCTGCA
TACCTGACATGTTACAAAGCCGACTGAAAATACATAGCATGAGCCATAGTGTGGGGAAAGGGGCAATAGC
AGTTATGATATGTAGCTAGGGTTAAGAAACGTGGCTTTTTAAAGAGCGACGTTTAAACCCGCGCCTGTAC
TGACCAACAGCTACAATTGCGTATTCTGTGTGAAGGGAAATGCTGTGGTTGATTGATCCTATGTTGGGTA
TGAATGACTGTCTGTATATAGGTAGGTTTCTTTGTAGGTAGATAGGCTTGATGTATGTGGGCATCTTTGT
ATCTATGCGGTGCTAATCAAACTTAGGTGGAGTAAATGAGCCAGTCACAGACTTTCTATACCTTGTATAA
GAATCAGAATTTGTGTATTTTAATCTATTACTCAGCCTGCCTTTTACTAACTAGCACTCACAACCAGTTC
GCTGGTAAATGAGTTAAACTGTATACCTGACATACTAGAAAGGTTGGATAAAAATTGTAGTTGTATGATT
GTGTTTTATTATCAAATTTCATTTTGCTTTATCTTATTGCGTTAAATACCCAAACACCGACTCTACATTC
ATTACACATATGATGTAATGTTAGTAAGATGATTCAAAGCAGTAGCATTACTGTGGGAAATGAGAGGCAA
GGCTAGGCTTGTGATCATGGCATCAATGAATGAACATAAGTACTAATTTGTGATCATAAATGGGTGAATG
AAAATAGCATGACAGAAGGAATGAATGAGGTGTTCCTTTGCGTTGTTTAATAGCTATGCACAGCTAAAGT
CATTTGTGTGTGTTTGAATTATGTGTTTGTGCCATTTTGCGTGAAGTTTCAAGCATTCTTTTGTGGCATG
TAGTGGTCCTGAAAAGGACCCTGCTGCGTCTTCTTGAGGAGAAGGACATCCTGGATGTTGGGGAGGTTCA
ACTCCTCCTCGTTAATGGAGAAAGGGGATGATTCTGGTTTTCTCTGGCGGCGTTACCTGCCAAATGGAGA
ACATCAGCGCCGAGCTATTGCACATTGTGTATCAAGAGATGCAAAACGATTAGCGAGAGTGTGATCATAA
TGATAATGATGATGATTACAAGTTTAACGTCGGTATCTGGCTGAGGCTAATGTGGCCATGCTCAAAACTT
CTGTGCCCTCGCCACCTCCTCCTGATATACATACAGCTTAACTGTATTTCACTATGCTCTACTTGATTAA
GTTACTACCACTACACACACCCCCACCCCCACCCCCCCCCCCCCCCCCCCCCCCCCCCCCCCCCCCCCCC
CCCCCCTTTAAATCCTCCCCCTTGCGAAGACATTTTTACCCCAGGGGTCACTATGCAGGTTGCATGTCTT
TCAGTATATCCAGGTCAGGTGATAATGGCCAACTCAGAGTGGACCAACAGTCGTGTAAATTACAACATAT
CTTACCTGTGCAACAGTACCGAATTTGGCCTTAAACAACTTATGTCAACAGGACATTATTACCTTTAACC
TTACACACTACACACAATACACAAGCAGGTGATGTCCACTTTATTAGAACAGGAGGATGTTCTTATGAAC
AGGTCCAGTAAGGAAGCTTCTTGATTTCGTGTTTTGCCTCTAGCTTTGTCTGCATTAACACCTCTAC
