# Supplementary material for: Transcriptome characterization of the South African abalone Haliotis midae using sequencing-by-synthesis
Source: BMC Res Notes. 2011 Mar 11;4:59. doi: 10.1186/1756-0500-4-59 (PMC3063225; doi:10.1186/1756-0500-4-59)
Supplement: Additional file 5 — Primer sequences for SSR loci. Information of each SSR where primer pairs were designed. Repeat motif, number of repeats, sequences of forward and reverse primer and melting temperature are reported. [file 1756-0500-4-59-S5.XLS]

## Sheet: ADDITIONAL FILE 5
Sequence_ID	Orientation	Tm	GC%	Primer_Sequence	Product_Size	Motif	SSR_Length
Contig_3	FORWARD	56.3	47.62	ACTAGCAAGATGCCTGTTCTC	297	AT	24
Contig_3	REVERSE	55.77	42.86	AATGTTCAGATGTGTGGTGAC
Contig_49	FORWARD	56.55	47.62	TCCAAGCTGTAACACAGTGAG	306	CAG	21
Contig_49	REVERSE	56.83	42.86	AGGCCATGACTTTTACATGAG
Contig_354	FORWARD	56.37	42.86	CCAAGGAGATTTCAACAAGTC	294	CA	16
Contig_354	REVERSE	57.37	42.86	TGTTGTTTGTGTGTGTGTGTG
Contig_354	FORWARD	57.08	52.38	GATGTGGTCCGTCTGTAGAAC	299	AC	22
Contig_354	REVERSE	58.2	47.62	CCAGTTGACATCGTCAGTTTC
Contig_513	FORWARD	56.39	47.62	GAAACCTCCTCAGATTCACAG	314	CA	16
Contig_513	REVERSE	57.1	47.62	AGAAGCACTGTTCCGATACTG
Contig_632	FORWARD	57.12	47.62	AGGAGGGGTGAATGTTAAGTC	306	GT	18
Contig_632	REVERSE	57	47.62	AAGTCGAACACACACACACAC
Contig_632	FORWARD	57.3	40.91	GTGTGTTCGACTTTTGTTTGTC	315	TG	18
Contig_632	REVERSE	56.98	47.62	GCCTCGATATCATGTGGATAC
Contig_657	FORWARD	56.85	47.62	ACACTCCACTGGAAAAGTACG	315	GGT	21
Contig_657	REVERSE	56.97	52.63	CGGGAATATCTTCCACCTC
Contig_763	FORWARD	57.73	52.38	GCGACAAGAACGACTACTACG	298	CACT	28
Contig_763	REVERSE	56.49	50	TGAGTGAGTGAGTGAGTGAGTG
Contig_763	FORWARD	57.73	52.38	GCGACAAGAACGACTACTACG	298	CACT	32
Contig_763	REVERSE	56.49	50	TGAGTGAGTGAGTGAGTGAGTG
Contig_857	FORWARD	57.59	47.62	GTATCTCCATCAAGCTGCAAG	297	GA	14
Contig_857	REVERSE	57.59	52.38	ACCACTCACTCAACCACTCAC
Contig_857	FORWARD	57.59	47.62	GTATCTCCATCAAGCTGCAAG	297	GA	20
Contig_857	REVERSE	57.59	52.38	ACCACTCACTCAACCACTCAC
Contig_857	FORWARD	57.59	47.62	GTATCTCCATCAAGCTGCAAG	297	AG	46
Contig_857	REVERSE	57.59	52.38	ACCACTCACTCAACCACTCAC
Contig_857	FORWARD	57.59	47.62	GTATCTCCATCAAGCTGCAAG	297	GA	18
Contig_857	REVERSE	57.59	52.38	ACCACTCACTCAACCACTCAC
Contig_857	FORWARD	56.37	47.62	TTGAGTGAGTGGTTGAGTGAG	296	TGAG	28
Contig_857	REVERSE	56.99	42.86	GTTTCCCCTAGGCATTTTTAG
Contig_857	FORWARD	56.37	47.62	TTGAGTGAGTGGTTGAGTGAG	296	GTGA	48
Contig_857	REVERSE	56.99	42.86	GTTTCCCCTAGGCATTTTTAG
Contig_928	FORWARD	57.43	47.62	ACTGGGACCAAACAGTATGTG	342	TGA	33
Contig_928	REVERSE	56.05	42.86	ATCAGTGTCGTCATCATCAAG
Contig_966	FORWARD	56.83	52.38	TCTCTCCCTTTCTCCTCTCTC	450	CT	14
Contig_966	REVERSE	56.75	52.38	GTGTGTGTGTGTGTGTGTGAG
Contig_966	FORWARD	57.05	57.14	CCCTCCCTCTCTCTCTGTAAC	424	CT	32
Contig_966	REVERSE	56.75	52.38	GTGTGTGTGTGTGTGTGTGAG
Contig_966	FORWARD	57.05	57.14	CCCTCCCTCTCTCTCTGTAAC	424	CT	40
Contig_966	REVERSE	56.75	52.38	GTGTGTGTGTGTGTGTGTGAG
Contig_966	FORWARD	55.77	54.55	CTCACACTCTCTCTCACTCTCC	332	CT	16
Contig_966	REVERSE	57.02	42.86	TAACCATTAGCCATGTGTGTG
Contig_966	FORWARD	56.95	54.55	TCCCTCACTCTCTCTCTCTCTC	301	TC	24
Contig_966	REVERSE	57.09	47.62	ATGTGTGTGTGTGTGTGTGTG
Contig_966	FORWARD	56.95	54.55	TCCCTCACTCTCTCTCTCTCTC	301	TC	20
Contig_966	REVERSE	57.09	47.62	ATGTGTGTGTGTGTGTGTGTG
Contig_966	FORWARD	56.95	54.55	TCCCTCACTCTCTCTCTCTCTC	301	TC	20
Contig_966	REVERSE	57.09	47.62	ATGTGTGTGTGTGTGTGTGTG
Contig_966	FORWARD	56.95	54.55	TCCCTCACTCTCTCTCTCTCTC	301	CT	22
Contig_966	REVERSE	57.09	47.62	ATGTGTGTGTGTGTGTGTGTG
Contig_966	FORWARD	56.95	54.55	TCCCTCACTCTCTCTCTCTCTC	301	CT	24
Contig_966	REVERSE	57.09	47.62	ATGTGTGTGTGTGTGTGTGTG
Contig_966	FORWARD	56.95	54.55	TCCCTCACTCTCTCTCTCTCTC	301	TC	14
Contig_966	REVERSE	57.09	47.62	ATGTGTGTGTGTGTGTGTGTG
Contig_966	FORWARD	56.93	50	CTCTTTTCTCTCTCTCGCTCTC	298	CA	34
Contig_966	REVERSE	56.81	42.86	CAGTTTGATGTGCTGTGAAAC
Contig_1036	FORWARD	60.38	40	GTGCAATTTCTTACATCCTCTATGC	293	GT	48
Contig_1036	REVERSE	59.13	47.62	TCAACCTCATTGAGAGGAACC
Contig_1036	FORWARD	57.73	52.38	GTGTGTGTGTGTGTGTGTGTG	310	TC	46
Contig_1036	REVERSE	57.06	42.86	AACTTTGCTGTCGACTTCATC
Contig_1036	FORWARD	57.73	52.38	GTGTGTGTGTGTGTGTGTGTG	310	TC	32
Contig_1036	REVERSE	57.06	42.86	AACTTTGCTGTCGACTTCATC
Contig_1036	FORWARD	57.73	52.38	GTGTGTGTGTGTGTGTGTGTG	310	CA	46
Contig_1036	REVERSE	57.06	42.86	AACTTTGCTGTCGACTTCATC
Contig_1114	FORWARD	57.05	42.86	AAACTTAACTGACAGCCATGC	317	CA	24
Contig_1114	REVERSE	56.36	52.38	GGAGAGGTGTGTGTATGTGTG
Contig_1123	FORWARD	56.56	47.62	CTTGCATAGAAGGACTTCACC	306	ACTC	48
Contig_1123	REVERSE	56.57	52.38	TGAGTGAGTGAGTGAGTGAGC
Contig_1137	FORWARD	54.94	50	CATACCTCTCTCTCTCTCTCTCTC	303	CA	16
Contig_1137	REVERSE	56.93	50	AGAAGAAGCACCACCACTTC
Contig_1137	FORWARD	57.21	50	TCTCTCTCACACACACACACAC	297	CA	14
Contig_1137	REVERSE	56.92	42.86	AGGCTTATGGAAAGAAGAAGC
Contig_1137	FORWARD	57.18	50	ACACACACACACACATGCAC	300	ACAT	40
Contig_1137	REVERSE	56.81	47.62	AGAAGAGGAAGAGGCTTATGG
Contig_1654	FORWARD	56.96	42.86	AGTGGTTAAAGTGTTGGCTTG	295	ACTC	24
Contig_1654	REVERSE	57.16	55	GTGGAGGTAAGGCATCTGTC
Contig_1743	FORWARD	56.36	52.38	GTGAGTGTAGATGTGGGTGTG	301	TGTT	24
Contig_1743	REVERSE	56.57	42.86	TTTCTTAAACGCTCGAGGTAG
Contig_2135	FORWARD	57.03	42.86	CATTCCTTCAGATTCACATCC	299	CA	24
Contig_2135	REVERSE	57.41	45	CCGTTGTTGATGTTGTTGTC
Contig_2135	FORWARD	57.03	42.86	CATTCCTTCAGATTCACATCC	299	AC	18
Contig_2135	REVERSE	57.41	45	CCGTTGTTGATGTTGTTGTC
Contig_2135	FORWARD	57.03	42.86	CATTCCTTCAGATTCACATCC	299	AC	22
Contig_2135	REVERSE	57.41	45	CCGTTGTTGATGTTGTTGTC
Contig_2135	FORWARD	57.03	42.86	CATTCCTTCAGATTCACATCC	299	CA	42
Contig_2135	REVERSE	57.41	45	CCGTTGTTGATGTTGTTGTC
Contig_2135	FORWARD	57.03	42.86	CATTCCTTCAGATTCACATCC	299	CACG	24
Contig_2135	REVERSE	57.41	45	CCGTTGTTGATGTTGTTGTC
Contig_2186	FORWARD	57.37	42.86	TTGTGTGTGTGTGTTTGTGTG	300	TG	40
Contig_2186	REVERSE	56.98	52.38	GGGGTAGCCTAGTGGTTAAAG
Contig_2235	FORWARD	56.14	42.86	ATTGTACCTTCGCGTAACTTC	313	GTT	24
Contig_2235	REVERSE	56.51	45.45	AACCTGGTTAGGTCTTTACGTC
Contig_2288	FORWARD	57.79	42.86	CATCCCAGAAATCATCATCAC	323	TTGCCA	36
Contig_2288	REVERSE	56.81	42.86	TAGTGGAAGTTTTGGATCTGG
Contig_2288	FORWARD	57.79	42.86	CATCCCAGAAATCATCATCAC	323	TTGCCG	30
Contig_2288	REVERSE	56.81	42.86	TAGTGGAAGTTTTGGATCTGG
Contig_2294	FORWARD	57.59	47.62	GTATCTCCATCAAGCTGCAAG	300	GA	14
Contig_2294	REVERSE	56.19	47.62	TCACTCAACCACTCACTCAAC
Contig_2294	FORWARD	57.59	47.62	GTATCTCCATCAAGCTGCAAG	300	GA	20
Contig_2294	REVERSE	56.19	47.62	TCACTCAACCACTCACTCAAC
Contig_2294	FORWARD	57.59	47.62	GTATCTCCATCAAGCTGCAAG	300	AG	46
Contig_2294	REVERSE	56.19	47.62	TCACTCAACCACTCACTCAAC
Contig_2321	FORWARD	57.05	52.38	ACTGTGCTGTTGGAGAGGTAG	280	ACT	45
Contig_2321	REVERSE	57.36	54.55	GCAGCAGCAGCAGTAGTAGTAG
Contig_2321	FORWARD	57.05	52.38	ACTGTGCTGTTGGAGAGGTAG	280	ACT	24
Contig_2321	REVERSE	57.36	54.55	GCAGCAGCAGCAGTAGTAGTAG
Contig_2321	FORWARD	57.05	52.38	ACTGTGCTGTTGGAGAGGTAG	280	ACT	42
Contig_2321	REVERSE	57.36	54.55	GCAGCAGCAGCAGTAGTAGTAG
Contig_2409	FORWARD	57.59	47.62	GTATCTCCATCAAGCTGCAAG	301	GA	16
Contig_2409	REVERSE	56.19	47.62	TCACTCAACCACTCACTCAAC
Contig_2409	FORWARD	57.59	47.62	GTATCTCCATCAAGCTGCAAG	301	GA	20
Contig_2409	REVERSE	56.19	47.62	TCACTCAACCACTCACTCAAC
Contig_2409	FORWARD	57.59	47.62	GTATCTCCATCAAGCTGCAAG	301	AG	46
Contig_2409	REVERSE	56.19	47.62	TCACTCAACCACTCACTCAAC
Contig_2409	FORWARD	57.59	47.62	GTATCTCCATCAAGCTGCAAG	301	GA	18
Contig_2409	REVERSE	56.19	47.62	TCACTCAACCACTCACTCAAC
Contig_2409	FORWARD	57.07	52.38	AGGAGTGAACGAGTGAGTGAG	299	TGAG	28
Contig_2409	REVERSE	57.05	47.62	GTGAAGTCCATTTCTGGTGTC
Contig_2585	FORWARD	56.49	50	TGAGTGAGTGAGTGAGTGAGTG	307	GT	24
Contig_2585	REVERSE	58.04	47.62	CACCAGAAATGGTCTTCACAC
Contig_2585	FORWARD	57.73	52.38	GTGTGTGTGTGTGTGTGTGTG	327	GT	18
Contig_2585	REVERSE	57.4	52.38	CACCATAGACCTTGAGTGAGC
Contig_2585	FORWARD	57.73	52.38	GTGTGTGTGTGTGTGTGTGTG	327	TG	20
Contig_2585	REVERSE	57.4	52.38	CACCATAGACCTTGAGTGAGC
Contig_2585	FORWARD	57.49	42.86	CAAAATGTTGAGGTGTGTGTG	302	GTGC	52
Contig_2585	REVERSE	58.9	42.86	CCGCTTTTAGCATTATTCCAG
Contig_2585	FORWARD	57.73	52.38	GTGTGTGTGTGTGTGTGTGTG	327	GTGC	32
Contig_2585	REVERSE	57.4	52.38	CACCATAGACCTTGAGTGAGC
Contig_2703	FORWARD	55.17	42.86	ATACAATGTTGACCTCGTCTG	300	TACA	24
Contig_2703	REVERSE	57.11	47.62	CCCCATTCATCTGTTAGTACG
Contig_2703	FORWARD	55.17	42.86	ATACAATGTTGACCTCGTCTG	300	ACAG	44
Contig_2703	REVERSE	57.11	47.62	CCCCATTCATCTGTTAGTACG
Contig_2710	FORWARD	55.94	60	CGAGGGAGAGAGAGAGAGAG	286	GA	14
Contig_2710	REVERSE	57.34	50	CACAGCAGCTCTCAAACAAG
Contig_2710	FORWARD	55.94	60	CGAGGGAGAGAGAGAGAGAG	286	GA	46
Contig_2710	REVERSE	57.34	50	CACAGCAGCTCTCAAACAAG
Contig_2710	FORWARD	55.94	60	CGAGGGAGAGAGAGAGAGAG	286	GAGT	28
Contig_2710	REVERSE	57.34	50	CACAGCAGCTCTCAAACAAG
Contig_2783	FORWARD	57.37	42.86	TGTGTTGTGTGTGTTGTGTTG	300	TG	40
Contig_2783	REVERSE	57.32	42.86	CTCCACTCAACAAAAATGAGG
Contig_2787	FORWARD	58.28	42.86	TCACATATCTGGATGGGTTTG	305	GAT	21
Contig_2787	REVERSE	57.44	42.86	TTCCTCCTCATCATCATCATC
Contig_2840	FORWARD	56.83	42.86	ATCTCAACGAACGTAATCGTC	314	AAG	21
Contig_2840	REVERSE	56.43	40.91	CATGTGACGTAACCATGTATTG
Contig_2903	FORWARD	56.77	42.86	TCTGTCTGCATGCTTTTGTAG	299	TC	16
Contig_2903	REVERSE	57.58	45	AGATTGCAGGATTTGTCACC
Contig_2927	FORWARD	56.39	45.45	TGAATGAGTGAGTGAGTGAGTG	313	TGAG	28
Contig_2927	REVERSE	57.41	40	TCAAGCATGTGCATTTTCTC
Contig_2928	FORWARD	57.68	42.86	CTTTCTGCTTGTTCTGTTTGG	310	TTGT	28
Contig_2928	REVERSE	57.21	42.86	CCACAAGGGTAAATATTGCTG
Contig_3027	FORWARD	57.2	42.86	AAAACGATTAGCGAGAGTGTG	320	CA	30
Contig_3027	REVERSE	57.73	52.38	GTGTGTGTGTGTGTGTGTGTG
Contig_3027	FORWARD	57.73	52.38	CACACACACACACACACACAC	320	CA	22
Contig_3027	REVERSE	58.02	42.86	AGAATTGTGCAAACACTCTCG
Contig_3233	FORWARD	57.03	42.86	CATTCCTTCAGATTCACATCC	302	CA	38
Contig_3233	REVERSE	57.62	42.86	GTTTGAGCGAGATTTGTTCAG
Contig_3247	FORWARD	56.85	47.62	TAGAAGGATTCACTCCTGGTG	323	GTT	27
Contig_3247	REVERSE	56.81	42.86	TGTTCATACCCTCTTTCCAAG
Contig_3314	FORWARD	56.88	40.91	TTTCCACCTATGAAGTGTAACG	299	CA	14
Contig_3314	REVERSE	56.49	52.38	GAGAGAGGTGGTTTGAGTGAG
Contig_3422	FORWARD	58.21	42.86	CCAGCCACACTTTGTTTTATG	181	AG	14
Contig_3422	REVERSE	57.28	47.62	GGTTCTGATTCTGCATGGTAG
Contig_3491	FORWARD	57.14	47.62	CATTCCTTCAGACTCACATCC	302	CA	24
Contig_3491	REVERSE	57.59	42.86	GCTCATTGTGCCTTAAAGTTG
Contig_3491	FORWARD	57.14	47.62	CATTCCTTCAGACTCACATCC	302	AC	18
Contig_3491	REVERSE	57.59	42.86	GCTCATTGTGCCTTAAAGTTG
Contig_3491	FORWARD	57.14	47.62	CATTCCTTCAGACTCACATCC	302	CA	20
Contig_3491	REVERSE	57.59	42.86	GCTCATTGTGCCTTAAAGTTG
Contig_3491	FORWARD	57.14	47.62	CATTCCTTCAGACTCACATCC	302	CA	42
Contig_3491	REVERSE	57.59	42.86	GCTCATTGTGCCTTAAAGTTG
Contig_3491	FORWARD	57.14	47.62	CATTCCTTCAGACTCACATCC	302	CACG	24
Contig_3491	REVERSE	57.59	42.86	GCTCATTGTGCCTTAAAGTTG
Contig_3607	FORWARD	57.03	42.86	CCTCTTTGATCCATGTTCATC	285	TCAGCC	30
Contig_3607	REVERSE	56.45	42.86	GAACAGGAATTTCTCTCATGC
Contig_3609	FORWARD	57.34	42.86	AAGATCGTATGGATGATGGTG	301	TGA	21
Contig_3609	REVERSE	57.15	42.86	CATCGTATCCCAATTTCGTAG
Contig_3609	FORWARD	57.34	42.86	AAGATCGTATGGATGATGGTG	301	ATG	33
Contig_3609	REVERSE	57.15	42.86	CATCGTATCCCAATTTCGTAG
Contig_3923	FORWARD	57.88	47.62	CATGTCACATTCGGAGGTATC	294	AT	18
Contig_3923	REVERSE	57.43	47.62	TGGGATGACTGACCAACTATC
Contig_4536	FORWARD	57.07	47.62	TCACACAACCACTCACTCAAC	301	CT	46
Contig_4536	REVERSE	57.59	47.62	GTATCTCCATCAAGCTGCAAG
Contig_4536	FORWARD	57.07	47.62	TCACACAACCACTCACTCAAC	301	TC	20
Contig_4536	REVERSE	57.59	47.62	GTATCTCCATCAAGCTGCAAG
Contig_4536	FORWARD	57.07	47.62	TCACACAACCACTCACTCAAC	301	CT	14
Contig_4536	REVERSE	57.59	47.62	GTATCTCCATCAAGCTGCAAG
Contig_4581	FORWARD	57.2	42.86	TCATTGCACCTGACTATTGTG	326	CTCA	48
Contig_4581	REVERSE	55.38	41.67	GGGGAGTTACACTACTTTTACAAC
Contig_4685	FORWARD	57.38	42.86	CTTCAGAACACCAAAAACAGG	312	AT	18
Contig_4685	REVERSE	57.43	40.91	CATTTACTCGTATGCACAAAGG
Contig_5017	FORWARD	56.38	47.62	AAAGTGAGCGAGTGAGTTAGG	301	TG	14
Contig_5017	REVERSE	56.88	40.91	TTTCCACCTATGAAGTGTAACG
Contig_5043	FORWARD	57.17	42.86	GATTTGGTCGAAGATCGTATG	274	TGA	57
Contig_5043	REVERSE	56.98	47.62	GATCACTGGATTGTCTGTTCC
Contig_5123	FORWARD	57	47.62	GCATTACTAGCTGAAGGCAAG	306	AC	14
Contig_5123	REVERSE	56.32	42.86	GGGTGTGTGTGTGTTATTTTG
Contig_5150	FORWARD	55.38	41.67	GGGGAGTTACACTACTTTTACAAC	284	TGAG	48
Contig_5150	REVERSE	55.54	47.62	GAACTTGGTTGAGTGTGTGTC
Contig_5167	FORWARD	55.12	40.91	CTCGGTTAGGTTAGTTTCTTTG	302	TGTC	24
Contig_5167	REVERSE	56.61	60	GCAGGCAGGTAGGTAGGTAG
Contig_5167	FORWARD	55.12	40.91	CTCGGTTAGGTTAGTTTCTTTG	302	CTGC	24
Contig_5167	REVERSE	56.61	60	GCAGGCAGGTAGGTAGGTAG
Contig_5167	FORWARD	55.12	40.91	CTCGGTTAGGTTAGTTTCTTTG	302	CCTA	24
Contig_5167	REVERSE	56.61	60	GCAGGCAGGTAGGTAGGTAG
Contig_5189	FORWARD	56.96	50	ACACACACACTCACACTCACAC	292	CA	30
Contig_5189	REVERSE	55.7	40	CACACATTTTTGTCCATGTG
Contig_5719	FORWARD	56.49	50	TGAGTGAGTGAGTGAGTGAGTG	298	GAGT	28
Contig_5719	REVERSE	56.9	42.86	ACTGACGGATAAAACGAACTG
Contig_5732	FORWARD	59.17	55	GGAGAAGCTGAAGGCAGAAC	297	TGA	21
Contig_5732	REVERSE	57.24	50	TCGTCATCATCACCATCG
Contig_6157	FORWARD	57.7	50	GTGATGTACATGGCTGCTTG	253	CCTA	24
Contig_6157	REVERSE	58.26	59.09	GGTAGGTAGGCAGGTAGGTAGG
Contig_6264	FORWARD	57.17	42.86	GATTTGGTCGAAGATCGTATG	277	ATG	33
Contig_6264	REVERSE	57.05	42.86	TGTTGATCACTGGATTGTCTG
Contig_6381	FORWARD	58.14	47.62	ATTAACTTCCGTACCCGTGAG	302	ACTC	48
Contig_6381	REVERSE	56.57	52.38	TGAGTGAGTGAGTGAGTGAGC
Contig_6381	FORWARD	56.53	42.86	ACCCATGTTTGTCATAAGAGG	286	CTCA	24
Contig_6381	REVERSE	56.49	50	TGAGTGAGTGAGTGAGTGAGTG
Contig_6519	FORWARD	56.14	54.55	TCTCTCTCTCTCCCTCTCTCTC	484	TC	24
Contig_6519	REVERSE	56.23	42.86	CAAAGAAAGTTGCTGTGTGAG
Contig_6519	FORWARD	56.58	54.17	CTCTCTCTCTCTCTCTCTCTCTCC	451	TC	20
Contig_6519	REVERSE	56.23	42.86	CAAAGAAAGTTGCTGTGTGAG
Contig_6519	FORWARD	56.39	52.38	CCCCTCTCTTTTCTCTCTCTC	385	TC	34
Contig_6519	REVERSE	56.23	42.86	CAAAGAAAGTTGCTGTGTGAG
Contig_6519	FORWARD	56.87	57.14	TCTCTCTCTCTCTCCCTCTCC	341	CT	16
Contig_6519	REVERSE	56.23	42.86	CAAAGAAAGTTGCTGTGTGAG
Contig_6519	FORWARD	56.87	57.14	TCCCTCTCTCTCTCTCTCTCC	323	CT	14
Contig_6519	REVERSE	56.23	42.86	CAAAGAAAGTTGCTGTGTGAG
Contig_6519	FORWARD	56.87	57.14	TCCCTCTCTCTCTCTCTCTCC	323	CT	22
Contig_6519	REVERSE	56.23	42.86	CAAAGAAAGTTGCTGTGTGAG
Contig_6736	FORWARD	57.13	47.62	CCCTCAAGGACTCACAATATG	287	GT	30
Contig_6736	REVERSE	57.73	52.38	CACACACACACACACACACAC
Contig_6736	FORWARD	56.93	40.91	GGGAAGAACTTCACGATAAAAC	304	GT	22
Contig_6736	REVERSE	56.75	52.38	CTCACACACACACACACACAC
Contig_6736	FORWARD	57.69	52.38	ATGGGTGAGTGAGTGAGTGAG	295	TG	32
Contig_6736	REVERSE	57.76	47.62	CCTAATTACCCACTCCTTTCG
Contig_6736	FORWARD	57.69	52.38	ATGGGTGAGTGAGTGAGTGAG	295	AG	14
Contig_6736	REVERSE	57.76	47.62	CCTAATTACCCACTCCTTTCG
Contig_6736	FORWARD	57.69	52.38	ATGGGTGAGTGAGTGAGTGAG	295	AG	16
Contig_6736	REVERSE	57.76	47.62	CCTAATTACCCACTCCTTTCG
Contig_6736	FORWARD	57.69	52.38	ATGGGTGAGTGAGTGAGTGAG	295	AG	22
Contig_6736	REVERSE	57.76	47.62	CCTAATTACCCACTCCTTTCG
Contig_6736	FORWARD	57.13	47.62	CCCTCAAGGACTCACAATATG	287	TGAG	32
Contig_6736	REVERSE	57.73	52.38	CACACACACACACACACACAC
Contig_6736	FORWARD	57.13	47.62	CCCTCAAGGACTCACAATATG	287	GTGA	32
Contig_6736	REVERSE	57.73	52.38	CACACACACACACACACACAC
Contig_6746	FORWARD	56.78	42.86	ACCAACACACACACAAAACAC	287	AC	18
Contig_6746	REVERSE	57.11	50	GAAACCCCGAAGTGATACAG
Contig_7086	FORWARD	57.09	47.62	TAAGGATAGGTGGGGGATAAG	303	GAGT	24
Contig_7086	REVERSE	57.16	47.62	TAAAAGAGGTATGGGGAGACC
Contig_8035	FORWARD	58.14	47.62	ATGATGGTAGTGGTGGTGATG	225	ATG	30
Contig_8035	REVERSE	57.52	40.91	TCAATAGACGTGTTGGATATGG
Contig_8054	FORWARD	57.84	52.38	TGTACTAGATGCTCCGGTCAC	267	GAT	54
Contig_8054	REVERSE	57.35	42.86	TTATTCTTGCTCGCTCTCATC
Contig_8133	FORWARD	56.37	45.45	AGGGGGTAGTACAAAAAGTCAC	304	AC	14
Contig_8133	REVERSE	57.38	42.86	GTTGCAATTCAGCTATCAACC
Contig_8133	FORWARD	56.37	45.45	AGGGGGTAGTACAAAAAGTCAC	304	AC	16
Contig_8133	REVERSE	57.38	42.86	GTTGCAATTCAGCTATCAACC
Contig_8175	FORWARD	57.14	47.62	GAGAATGGTGAAGATGTCCAG	302	GAT	24
Contig_8175	REVERSE	56.05	42.86	ATCAGTGTCGTCATCATCAAG
Contig_8175	FORWARD	57.59	42.86	AAAAAGAAGAAGGCTGTGGAC	301	TGA	21
Contig_8175	REVERSE	56.05	42.86	ATCAGTGTCGTCATCATCAAG
Contig_8357	FORWARD	57.57	55	TGTCTGCTGGACTCTCTGTG	256	TGA	33
Contig_8357	REVERSE	56.05	42.86	ATCAGTGTCGTCATCATCAAG
Contig_8419	FORWARD	57.4	50	AGGTGGGAGATAAGTGAGTGAG	282	GAGT	24
Contig_8419	REVERSE	58.28	52.38	TGGGGTAGCCTAGTGGTAAAG
Contig_8544	FORWARD	56.86	61.11	GTTGTAGCTGGCGGAGAC	307	TGA	54
Contig_8544	REVERSE	57.22	42.86	CATCATCACCATCATCATCAG
Contig_8552	FORWARD	57.62	60	TCTCTCCCTCTCCCTCTCTC	409	CT	14
Contig_8552	REVERSE	56.66	44.44	CATGGTTGCCATTGATTG
Contig_8552	FORWARD	57.05	57.14	CCCTCTCTCCCTCTCTGTAAC	398	CT	20
Contig_8552	REVERSE	56.66	44.44	CATGGTTGCCATTGATTG
Contig_8552	FORWARD	57.05	57.14	CCCTCTCTCCCTCTCTGTAAC	398	CT	40
Contig_8552	REVERSE	56.66	44.44	CATGGTTGCCATTGATTG
Contig_8552	FORWARD	56.14	54.55	TCCCTCTCTCTCTCTCTCTCTC	319	CT	14
Contig_8552	REVERSE	56.66	44.44	CATGGTTGCCATTGATTG
Contig_8552	FORWARD	55.68	57.14	CCCTCACTCTCTGTCTCTCTC	308	TC	22
Contig_8552	REVERSE	57.5	57.89	GAGGACTTCTGGAGCTTGG
Contig_8552	FORWARD	55.68	57.14	CCCTCACTCTCTGTCTCTCTC	308	CT	32
Contig_8552	REVERSE	57.5	57.89	GAGGACTTCTGGAGCTTGG
Contig_8552	FORWARD	55.68	57.14	CCCTCACTCTCTGTCTCTCTC	308	CT	16
Contig_8552	REVERSE	57.5	57.89	GAGGACTTCTGGAGCTTGG
Contig_8694	FORWARD	57.31	42.86	TCCATTCATACCTGTCCAATC	270	CACT	28
Contig_8694	REVERSE	56.49	50	TGAGTGAGTGAGTGAGTGAGTG
Contig_8694	FORWARD	57.31	42.86	TCCATTCATACCTGTCCAATC	270	CACT	32
Contig_8694	REVERSE	56.49	50	TGAGTGAGTGAGTGAGTGAGTG
Contig_8709	FORWARD	57.12	52.38	GGGTAGCCTAGTGGTTAAAGC	308	CTCA	24
Contig_8709	REVERSE	56.57	42.86	CACATAGTGGTTGTCATTTGC
Contig_8728	FORWARD	56.27	47.62	CATGTCTATAGGAGGCCATTC	301	CA	22
Contig_8728	REVERSE	57.67	47.62	ATAAAGAGTACGGCTGCCTTC
Contig_8867	FORWARD	57.83	57.89	GGAACACTGGGGTTACCAG	189	TG	22
Contig_8867	REVERSE	57.73	52.38	CACACACACACACACACACAC
Contig_9115	FORWARD	56.49	50	TGAGTGAGTGAGTGAGTGAGTG	222	TGAG	24
Contig_9115	REVERSE	57.55	47.62	GTCTTTAAGGCAACAGCACAC
Contig_9115	FORWARD	56.49	50	TGAGTGAGTGAGTGAGTGAGTG	222	GAGT	48
Contig_9115	REVERSE	57.55	47.62	GTCTTTAAGGCAACAGCACAC
Contig_9123	FORWARD	57.2	50	GTGAAGGAACAACTCCCAAG	304	AC	28
Contig_9123	REVERSE	56.71	52.38	GCATGTCTGTCTGTCTGTGTC
Contig_9374	FORWARD	57.31	52.38	TGTGAGTGAGTGAGTGAGTGG	287	GT	46
Contig_9374	REVERSE	57.53	52.38	GTAAGGTCGTCGACTGCATAG
Contig_9570	FORWARD	58.17	47.62	TGCTCAGTTAGTTCCGTGAAG	300	TA	14
Contig_9570	REVERSE	57.73	52.38	CACACACACACACACACACAC
Contig_9570	FORWARD	58.17	47.62	TGCTCAGTTAGTTCCGTGAAG	300	TG	24
Contig_9570	REVERSE	57.73	52.38	CACACACACACACACACACAC
Contig_9570	FORWARD	58.17	47.62	TGCTCAGTTAGTTCCGTGAAG	300	GA	14
Contig_9570	REVERSE	57.73	52.38	CACACACACACACACACACAC
Contig_9570	FORWARD	58.17	47.62	TGCTCAGTTAGTTCCGTGAAG	300	GAGT	24
Contig_9570	REVERSE	57.73	52.38	CACACACACACACACACACAC
Contig_9570	FORWARD	58.17	47.62	TGCTCAGTTAGTTCCGTGAAG	300	GAGTGA	30
Contig_9570	REVERSE	57.73	52.38	CACACACACACACACACACAC
Contig_9619	FORWARD	58.59	47.62	GGGCGGATACAACTATTTGAG	182	CA	34
Contig_9619	REVERSE	60.19	61.11	GCATAGGCGGATCCAGTG
Contig_9677	FORWARD	56.44	42.86	TGTCAAAAGAGATCAGTGTCG	164	TC	22
Contig_9677	REVERSE	56.7	57.14	GAGAGAGAGAGACCGTGAGTG
Contig_9876	FORWARD	56.65	40	TGCTGGAGTTTTGCTAAATG	272	CTCA	28
Contig_9876	REVERSE	55.37	45	TGAGTTTGTGTCATGTCAGG
Contig_10034	FORWARD	57.94	47.62	GGAAACCAGCTCTATTTCGAC	307	TC	22
Contig_10034	REVERSE	56.33	47.62	CTGTCCATCTCTCGGTAAATC
Contig_10034	FORWARD	57.94	47.62	GGAAACCAGCTCTATTTCGAC	307	CA	18
Contig_10034	REVERSE	56.33	47.62	CTGTCCATCTCTCGGTAAATC
Contig_10080	FORWARD	57.8	42.86	TTTACAAACCAGTCGTTCAGG	298	AAAAT	45
Contig_10080	REVERSE	57.39	42.86	GATTTGGGTACTGGGATTTTC
Contig_10120	FORWARD	56.57	47.62	CCCCTACTTACAGCAATAACG	301	CA	18
Contig_10120	REVERSE	56.75	52.38	GAGTGTGTGTGTGTGTGTGTG
Contig_10120	FORWARD	56.06	42.86	TAACCAGGACCTAGATTTTCG	290	CA	30
Contig_10120	REVERSE	57.22	55	TGGGTGAGTGAGTGAGTGAG
Contig_10120	FORWARD	57.26	47.62	GTGTCTACCGCCTTGATATTG	250	CACT	32
Contig_10120	REVERSE	57.2	42.86	AGTGCGTAGATTGCTGAAAAC
Contig_10120	FORWARD	57.26	47.62	GTGTCTACCGCCTTGATATTG	250	CACT	32
Contig_10120	REVERSE	57.2	42.86	AGTGCGTAGATTGCTGAAAAC
Contig_10242	FORWARD	57.21	42.86	CCTATAAACGGTCAACAATGC	257	CT	46
Contig_10242	REVERSE	56.97	45	TTGTCACCCATCTGATGAAG
Contig_10242	FORWARD	57.21	42.86	CCTATAAACGGTCAACAATGC	257	TC	18
Contig_10242	REVERSE	56.97	45	TTGTCACCCATCTGATGAAG
Contig_10242	FORWARD	57.21	42.86	CCTATAAACGGTCAACAATGC	257	CT	14
Contig_10242	REVERSE	56.97	45	TTGTCACCCATCTGATGAAG
Contig_10242	FORWARD	57.21	42.86	CCTATAAACGGTCAACAATGC	257	TAC	24
Contig_10242	REVERSE	56.97	45	TTGTCACCCATCTGATGAAG
Contig_10934	FORWARD	57.34	42.86	AAGATCGTATGGATGATGGTG	310	GAT	21
Contig_10934	REVERSE	56.8	42.86	TGACACATGTCATCGTATTCC
Contig_10934	FORWARD	57.34	42.86	AAGATCGTATGGATGATGGTG	310	ATG	33
Contig_10934	REVERSE	56.8	42.86	TGACACATGTCATCGTATTCC
Contig_10934	FORWARD	56.98	47.62	TTTACCCGCTACTATCCAGTG	320	ATG	39
Contig_10934	REVERSE	57.15	42.86	ACACAGTGCATCATGAACAAG
Contig_11720	FORWARD	56.7	40.91	AAGTGCAATTTCTTACCTCCTC	382	GT	18
Contig_11720	REVERSE	56.86	47.62	AAGTCTGACAGTTGGTTCCTG
Contig_11760	FORWARD	57.36	54.55	GCAGCAGCAGCAGTAGTAGTAG	305	AGT	39
Contig_11760	REVERSE	58.42	52.38	TGACTATGTGTCCCAGTCCAC
Contig_11973	FORWARD	56.8	42.86	CAAAATGTACACGAACTGACG	302	GT	20
Contig_11973	REVERSE	56.75	52.38	CTCACACACACACACACACAC
Contig_11973	FORWARD	56.8	42.86	CAAAATGTACACGAACTGACG	302	TG	24
Contig_11973	REVERSE	56.75	52.38	CTCACACACACACACACACAC
Contig_11973	FORWARD	56.8	42.86	CAAAATGTACACGAACTGACG	302	GT	16
Contig_11973	REVERSE	56.75	52.38	CTCACACACACACACACACAC
Contig_11973	FORWARD	58	47.62	AGTTACCCTAACGTGGAATGG	302	GT	18
Contig_11973	REVERSE	56.98	42.86	AGCAAAGGATACATCACAAGC
Contig_13652	FORWARD	57.18	47.62	AAGCTTGAGGTGTCTGAACTG	249	ATCC	36
Contig_13652	REVERSE	58	40	ATGAATGAATGGATGGATGG
Contig_14064	FORWARD	56.88	45.45	CAACATACATGGGGAGTTACAC	298	TGAG	48
Contig_14064	REVERSE	57.09	40	TTCATCCTGAATGTTGAACG
Contig_14064	FORWARD	56.89	52.38	GCATGAGTGAGTGAGTGAGTG	303	GAGT	28
Contig_14064	REVERSE	57.45	42.86	AAAATCGCCTAGGATCTCAAC
Contig_14873	FORWARD	57.2	42.86	AGTGCGTAGATTGCTGAAAAC	301	GT	30
Contig_14873	REVERSE	56.66	40.91	TTTATCACTGGATTGTCTGGTC
Contig_14873	FORWARD	56.75	52.38	GTGAGTGTGTGTGTGTGTGTG	288	GT	18
Contig_14873	REVERSE	57.34	47.62	CTTCAGTAACCCATGCTTGTC
Contig_14873	FORWARD	57.2	42.86	AGTGCGTAGATTGCTGAAAAC	301	TGAG	32
Contig_14873	REVERSE	56.66	40.91	TTTATCACTGGATTGTCTGGTC
Contig_14873	FORWARD	57.2	42.86	AGTGCGTAGATTGCTGAAAAC	301	GTGA	32
Contig_14873	REVERSE	56.66	40.91	TTTATCACTGGATTGTCTGGTC
Contig_15429	FORWARD	57.46	47.62	ATCAACCACTCACTCAACCAC	301	CT	46
Contig_15429	REVERSE	56.97	45	TTGTCACCCATCTGATGAAG
Contig_15429	FORWARD	57.46	47.62	ATCAACCACTCACTCAACCAC	301	TC	22
Contig_15429	REVERSE	56.97	45	TTGTCACCCATCTGATGAAG
Contig_15429	FORWARD	57.46	47.62	ATCAACCACTCACTCAACCAC	301	CT	14
Contig_15429	REVERSE	56.97	45	TTGTCACCCATCTGATGAAG
Contig_15441	FORWARD	57.05	42.86	TGTTGATCACTGGATTGTCTG	295	TCA	57
Contig_15441	REVERSE	57.17	42.86	GATTTGGTCGAAGATCGTATG
Contig_16214	FORWARD	57.31	42.86	ATGTTGATACGTTTGGACACC	195	CA	20
Contig_16214	REVERSE	57.16	47.62	TTCTCTATCCGTGTGTGTGTG
Contig_16299	FORWARD	56.49	45.45	CTTCAGTAACCCATACTTGTCG	316	CTCA	48
Contig_16299	REVERSE	55.38	41.67	GGGGAGTTACACTACTTTTACAAC
Contig_16801	FORWARD	56.28	50	GTGGGTGCATGGATGTATAG	188	GT	38
Contig_16801	REVERSE	57.42	55	ACACCCACCCAGATAGACAG
Contig_18053	FORWARD	55.99	52.38	AGAGAGAGAAAGAGGGAGAGG	152	GACA	40
Contig_18053	REVERSE	57.97	42.86	GGATTTTGTGTGACCTGTTTG
Contig_18266	FORWARD	56.49	50	TGAGTGAGTGAGTGAGTGAGTG	298	GTGA	40
Contig_18266	REVERSE	56.49	47.62	GCTAGGAGTGGTATCGAAATG
Contig_18280	FORWARD	56.83	52.38	TCTCTCCCTTTCTCCTCTCTC	455	CT	14
Contig_18280	REVERSE	56.75	52.38	GTGTGTGTGTGTGTGTGTGAG
Contig_18280	FORWARD	57.05	57.14	CCCTCCCTCTCTCTCTGTAAC	430	CT	40
Contig_18280	REVERSE	56.75	52.38	GTGTGTGTGTGTGTGTGTGAG
Contig_18280	FORWARD	56.14	54.55	TCCCTCTCTCTCTCTCTCTCTC	351	CT	14
Contig_18280	REVERSE	56.75	52.38	GTGTGTGTGTGTGTGTGTGAG
Contig_18280	FORWARD	56.14	54.55	TCCCTCTCTCTCTCTCTCTCTC	351	CT	16
Contig_18280	REVERSE	56.75	52.38	GTGTGTGTGTGTGTGTGTGAG
Contig_18280	FORWARD	56.14	54.55	TCCCTCTCTCTCTCTCTCTCTC	351	TC	24
Contig_18280	REVERSE	56.75	52.38	GTGTGTGTGTGTGTGTGTGAG
Contig_18280	FORWARD	56.87	57.14	TCTCTCCCTCTCTCTCTCTCC	265	TC	18
Contig_18280	REVERSE	56.43	52.38	CTCCACCAGGTCTGATCTTAG
Contig_18280	FORWARD	56.87	57.14	TCTCTCCCTCTCTCTCTCTCC	265	TC	30
Contig_18280	REVERSE	56.43	52.38	CTCCACCAGGTCTGATCTTAG
Contig_18280	FORWARD	56.87	57.14	TCTCTCTCTCTCTCCCTCTCC	324	CT	24
Contig_18280	REVERSE	57.52	47.62	GCCAGTGTGTATGTGTTTGTG
Contig_18280	FORWARD	56.87	57.14	TCTCTCTCTCTCTCCCTCTCC	324	TC	14
Contig_18280	REVERSE	57.52	47.62	GCCAGTGTGTATGTGTTTGTG
Contig_18280	FORWARD	56.87	57.14	TCTCTCTCTCTCTCCCTCTCC	324	CA	24
Contig_18280	REVERSE	57.52	47.62	GCCAGTGTGTATGTGTTTGTG
Contig_18412	FORWARD	57.1	47.62	AGAAGCACTGTTCCGATACTG	290	GT	18
Contig_18412	REVERSE	56.08	47.62	ACACATACACGCCAGTAACAC
Contig_18457	FORWARD	57.17	42.86	GATTTGGTCGAAGATCGTATG	282	TGA	21
Contig_18457	REVERSE	57.44	42.86	TGGGTAAAATGTGTGAAGTCC
Contig_18457	FORWARD	57.17	42.86	GATTTGGTCGAAGATCGTATG	282	ATG	33
Contig_18457	REVERSE	57.44	42.86	TGGGTAAAATGTGTGAAGTCC
Contig_18531	FORWARD	56.91	52.38	CCCACAGACATACCCTAACAC	299	CA	40
Contig_18531	REVERSE	57.2	42.86	AGTGCGTAGATTGCTGAAAAC
Contig_18531	FORWARD	56.91	52.38	CCCACAGACATACCCTAACAC	299	CT	16
Contig_18531	REVERSE	57.2	42.86	AGTGCGTAGATTGCTGAAAAC
Contig_18531	FORWARD	56.91	52.38	CCCACAGACATACCCTAACAC	299	CA	14
Contig_18531	REVERSE	57.2	42.86	AGTGCGTAGATTGCTGAAAAC
Contig_18531	FORWARD	56.91	52.38	CCCACAGACATACCCTAACAC	299	CACT	32
Contig_18531	REVERSE	57.2	42.86	AGTGCGTAGATTGCTGAAAAC
Contig_18531	FORWARD	56.91	52.38	CCCACAGACATACCCTAACAC	299	CACT	32
Contig_18531	REVERSE	57.2	42.86	AGTGCGTAGATTGCTGAAAAC
Contig_18648	FORWARD	56.49	50	TGAGTGAGTGAGTGAGTGAGTG	365	GT	22
Contig_18648	REVERSE	57.01	57.89	ATTCCTACCTCCCCTCTCC
Contig_18648	FORWARD	56.89	42.86	AAATGTTGAGGTGTGTGTGTG	303	GT	14
Contig_18648	REVERSE	57.62	60	TCCCCCTCTCTCTCTCTCTC
Contig_18648	FORWARD	56.89	42.86	AAATGTTGAGGTGTGTGTGTG	303	GT	28
Contig_18648	REVERSE	57.62	60	TCCCCCTCTCTCTCTCTCTC
Contig_18648	FORWARD	57.73	52.38	GTGTGTGTGTGTGTGTGTGTG	285	GT	18
Contig_18648	REVERSE	56.87	57.14	TCTCTCTCTCTCTCCCTCTCC
Contig_18648	FORWARD	57.33	47.62	TGTGTGTGTGTGTATGTGTGC	300	GA	24
Contig_18648	REVERSE	56.83	52.38	TCTCTCTCTCCCCTCTCTTTC
Contig_18648	FORWARD	57.33	47.62	TGTGTGTGTGTGTATGTGTGC	300	AG	16
Contig_18648	REVERSE	56.83	52.38	TCTCTCTCTCCCCTCTCTTTC
Contig_18648	FORWARD	57.33	47.62	TGTGTGTGTGTGTATGTGTGC	300	AG	24
Contig_18648	REVERSE	56.83	52.38	TCTCTCTCTCCCCTCTCTTTC
Contig_18648	FORWARD	57.33	47.62	TGTGTGTGTGTGTATGTGTGC	300	GA	14
Contig_18648	REVERSE	56.83	52.38	TCTCTCTCTCCCCTCTCTTTC
Contig_18648	FORWARD	57.33	47.62	TGTGTGTGTGTGTATGTGTGC	300	AG	18
Contig_18648	REVERSE	56.83	52.38	TCTCTCTCTCCCCTCTCTTTC
Contig_18648	FORWARD	57.33	47.62	TGTGTGTGTGTGTATGTGTGC	300	GA	36
Contig_18648	REVERSE	56.83	52.38	TCTCTCTCTCCCCTCTCTTTC
Contig_18648	FORWARD	57.33	47.62	TGTGTGTGTGTGTATGTGTGC	336	GA	18
Contig_18648	REVERSE	56.14	54.55	TCCCTCTCTCTCTCTCTCTCTC
Contig_18648	FORWARD	57.98	57.89	AGGGGAGGTAGGAATGGAG	309	GA	20
Contig_18648	REVERSE	56.14	54.55	TCCCTCTCTCTCTCTCTCTCTC
Contig_18648	FORWARD	57.98	57.89	AGGGGAGGTAGGAATGGAG	309	GA	24
Contig_18648	REVERSE	56.14	54.55	TCCCTCTCTCTCTCTCTCTCTC
Contig_18648	FORWARD	57.98	57.89	AGGGGAGGTAGGAATGGAG	309	GA	16
Contig_18648	REVERSE	56.14	54.55	TCCCTCTCTCTCTCTCTCTCTC
Contig_18648	FORWARD	57.98	57.89	AGGGGAGGTAGGAATGGAG	309	GA	18
Contig_18648	REVERSE	56.14	54.55	TCCCTCTCTCTCTCTCTCTCTC
Contig_18648	FORWARD	57.98	57.89	AGGGGAGGTAGGAATGGAG	354	GA	40
Contig_18648	REVERSE	56.87	57.14	TCCCCTCTCTCTCTCTCTCTC
Contig_18648	FORWARD	57.98	57.89	AGAGGGGAGGTAGGAATGG	388	AG	20
Contig_18648	REVERSE	56.79	47.62	TTTCTCCTCTCTCCCTTTCTC
Contig_18648	FORWARD	56.89	42.86	AAATGTTGAGGTGTGTGTGTG	303	GCGT	52
Contig_18648	REVERSE	57.62	60	TCCCCCTCTCTCTCTCTCTC
Contig_18648	FORWARD	56.89	42.86	AAATGTTGAGGTGTGTGTGTG	303	GTGC	28
Contig_18648	REVERSE	57.62	60	TCCCCCTCTCTCTCTCTCTC
Contig_18858	FORWARD	57.69	42.86	TTGTTTTTGTCCTGTCCACTC	198	CT	16
Contig_18858	REVERSE	57.44	57.14	AGAGAGAGCGAGAGAGAGAGC
Contig_19032	FORWARD	57.78	52.38	GAGACAACAGGGGTAAAGAGG	256	GA	14
Contig_19032	REVERSE	57.58	50	TCTCTCATCCTCTCTCTCATCC
Contig_19032	FORWARD	57.78	52.38	GAGACAACAGGGGTAAAGAGG	256	AG	18
Contig_19032	REVERSE	57.58	50	TCTCTCATCCTCTCTCTCATCC
Contig_19032	FORWARD	57.78	52.38	GAGACAACAGGGGTAAAGAGG	256	GA	28
Contig_19032	REVERSE	57.58	50	TCTCTCATCCTCTCTCTCATCC
Contig_19418	FORWARD	54.26	40.91	AGTGATTAAGGGGATTAGTGAG	197	GA	22
Contig_19418	REVERSE	52.35	40	AAAAACACACACACACACAC
Contig_19419	FORWARD	57.79	40	ACAGAACCGAAAACAAAACG	189	CA	18
Contig_19419	REVERSE	56.49	50	TGAGTGAGTGAGTGAGTGAGTG
Contig_19458	FORWARD	57.71	47.62	GGAGGAAAATACAGGCTATGG	304	CA	24
Contig_19458	REVERSE	56.96	52.38	CAGGCTTGTGTGTGAGTACAG
Contig_19458	FORWARD	57.71	47.62	GGAGGAAAATACAGGCTATGG	304	AC	18
Contig_19458	REVERSE	56.96	52.38	CAGGCTTGTGTGTGAGTACAG
Contig_19458	FORWARD	57.71	47.62	GGAGGAAAATACAGGCTATGG	304	AC	14
Contig_19458	REVERSE	56.96	52.38	CAGGCTTGTGTGTGAGTACAG
Contig_19458	FORWARD	57.71	47.62	GGAGGAAAATACAGGCTATGG	304	AC	14
Contig_19458	REVERSE	56.96	52.38	CAGGCTTGTGTGTGAGTACAG
Contig_19458	FORWARD	52.81	40.91	TGTACTCTCACATACAATCCTG	206	AC	16
Contig_19458	REVERSE	52.38	47.37	TGTGTGTGTGTGTGTTCAG
Contig_19565	FORWARD	57.01	45	CATAAAATCCCCCTCACTTG	299	GT	22
Contig_19565	REVERSE	57.73	52.38	CACACACACACACACACACAC
Contig_19565	FORWARD	57.73	52.38	GTGTGTGTGTGTGTGTGTGTG	320	GT	30
Contig_19565	REVERSE	57.2	42.86	AAAACGATTAGCGAGAGTGTG
Contig_19645	FORWARD	57.04	42.86	GTGATGATGATGATGGTGATG	260	TGA	24
Contig_19645	REVERSE	56.61	42.86	GCTGACTAAAGGCATGAAATC
Contig_19684	FORWARD	57.08	52.38	CCCACTCTCACACCTACAATC	302	AC	28
Contig_19684	REVERSE	57.2	42.86	AGTGCGTAGATTGCTGAAAAC
Contig_19684	FORWARD	57.08	52.38	CCCACTCTCACACCTACAATC	302	CACT	32
Contig_19684	REVERSE	57.2	42.86	AGTGCGTAGATTGCTGAAAAC
Contig_19684	FORWARD	57.08	52.38	CCCACTCTCACACCTACAATC	302	CACT	32
Contig_19684	REVERSE	57.2	42.86	AGTGCGTAGATTGCTGAAAAC
Contig_19692	FORWARD	57.17	50	ACAAATACACCCCCGTACAC	269	CA	14
Contig_19692	REVERSE	56.49	50	TGAGTGAGTGAGTGAGTGAGTG
Contig_19692	FORWARD	57.17	50	ACAAATACACCCCCGTACAC	269	CA	24
Contig_19692	REVERSE	56.49	50	TGAGTGAGTGAGTGAGTGAGTG
Contig_19709	FORWARD	56.96	42.86	TAGAATTGGTCTTCAGCAACC	311	CTCA	48
Contig_19709	REVERSE	55.38	41.67	GGGGAGTTACACTACTTTTACAAC
Contig_19794	FORWARD	57.99	52.63	CACCACCATCACCATCATC	298	CAT	24
Contig_19794	REVERSE	56.59	50	GGTGGCAGTGATGTTACTTG
Contig_19794	FORWARD	57.99	52.63	CACCACCATCACCATCATC	298	ATC	30
Contig_19794	REVERSE	56.59	50	GGTGGCAGTGATGTTACTTG
Contig_19836	FORWARD	57.66	47.62	TTGTCTCATCCCGTACAGTTC	219	GTC	24
Contig_19836	REVERSE	56.74	45	ATGACGATGATGATGACGAC
Contig_19855	FORWARD	57.55	57.89	GTGTGGTGTGTGGTGTGTG	281	GTGTG	40
Contig_19855	REVERSE	58.07	47.62	TCTCCAGTGTGAAGAGCAAAC
Contig_19977	FORWARD	56.63	47.62	AGACAGTGGGGTTGTAGATTG	304	CA	14
Contig_19977	REVERSE	57.42	47.62	TGCGAGTGTGAGAGATATGTG
Contig_20113	FORWARD	56.65	42.86	TGGTTTGGTGGAGACTAATTC	288	ACTC	48
Contig_20113	REVERSE	56.57	52.38	TGAGTGAGTGAGTGAGTGAGC
Contig_20113	FORWARD	56.71	47.62	CTAATTCTAACCCGCTCTGTG	305	CTCA	24
Contig_20113	REVERSE	57.47	54.55	GAGTGAGTGAGTGAGTGAGTGG
Contig_20166	FORWARD	57.06	42.86	GCATTAATGGGTACAACAAGG	307	CA	20
Contig_20166	REVERSE	57.08	52.38	GATGTGAGTGTGTAGGGAAGG
Contig_20166	FORWARD	57.06	42.86	GCATTAATGGGTACAACAAGG	307	CA	16
Contig_20166	REVERSE	57.08	52.38	GATGTGAGTGTGTAGGGAAGG
Contig_20195	FORWARD	57.74	47.62	GGGGAGAGAAATATGAGCAAC	285	CA	34
Contig_20195	REVERSE	57.59	42.86	TGAAACCCCAAAGTGATACAG
Contig_20225	FORWARD	56.49	50	TGAGTGAGTGAGTGAGTGAGTG	302	AGTG	28
Contig_20225	REVERSE	56.39	47.62	AGCTGGAATATAGCTGAGTGC
Contig_20225	FORWARD	56.57	52.38	TGAGTGAGTGAGTGAGTGAGC	321	AGTG	24
Contig_20225	REVERSE	57.16	42.86	GTTTTTCACTGGATTGTCTGG
Contig_20244	FORWARD	57.22	42.86	CATCATCACCATCATCATCAG	313	ATC	54
Contig_20244	REVERSE	56.86	61.11	GTTGTAGCTGGCGGAGAC
Contig_20292	FORWARD	57.15	47.62	TGACACACCACTTCATACAGC	232	AGC	21
Contig_20292	REVERSE	57.78	47.62	AAACACAGTGTCAGGATCTGC
Contig_20303	FORWARD	58.96	57.89	GGTATGGGTGCAGCTATGG	259	CAA	27
Contig_20303	REVERSE	57.99	52.63	GATGGTGATGGTGATGGTG
Contig_20303	FORWARD	58.96	57.89	GGTATGGGTGCAGCTATGG	259	ACAGCA	30
Contig_20303	REVERSE	57.99	52.63	GATGGTGATGGTGATGGTG
Contig_20303	FORWARD	58.96	57.89	GGTATGGGTGCAGCTATGG	259	CAACAC	30
Contig_20303	REVERSE	57.99	52.63	GATGGTGATGGTGATGGTG
Contig_20357	FORWARD	57.07	47.62	TCACTCAACCACTCACACAAC	313	CT	46
Contig_20357	REVERSE	56.18	52.38	CTGCAAGAAGAGGAGAGAGAG
Contig_20357	FORWARD	57.07	47.62	TCACTCAACCACTCACACAAC	313	TC	20
Contig_20357	REVERSE	56.18	52.38	CTGCAAGAAGAGGAGAGAGAG
Contig_20357	FORWARD	57.59	52.38	ACCACTCACTCAACCACTCAC	293	CT	16
Contig_20357	REVERSE	56.97	45	TTGTCACCCATCTGATGAAG
Contig_20357	FORWARD	57.29	42.86	TGATCAACAGTATGAGCATCG	305	TCAC	48
Contig_20357	REVERSE	56.37	47.62	TTGAGTGAGTGGTTGAGTGAG
Contig_20357	FORWARD	57.29	42.86	TGATCAACAGTATGAGCATCG	305	CACT	28
Contig_20357	REVERSE	56.37	47.62	TTGAGTGAGTGGTTGAGTGAG
Contig_20366	FORWARD	56.88	45.45	CAACATACATGGGGAGTTACAC	299	TGAG	48
Contig_20366	REVERSE	56.28	42.86	AAGCTTGTCGTAAGAATCGAC
Contig_20366	FORWARD	56.5	47.62	GACATGTGTCAACCAAGTCAG	312	ACTC	44
Contig_20366	REVERSE	56.57	52.38	TGAGTGAGTGAGTGAGTGAGC
Contig_20366	FORWARD	56.56	47.62	CCGTTAGTCGATTCTTACGAC	303	CTCA	24
Contig_20366	REVERSE	57.47	54.55	GAGTGAGTGAGTGAGTGAGTGG
Contig_20590	FORWARD	56.53	42.86	CGGAACTTTCAGTTTGGATAG	307	TGT	21
Contig_20590	REVERSE	54.54	40	ACAACAACAACAACAACAGC
Contig_20666	FORWARD	55.68	57.14	CCCTCTCACTCTCACTCTCTC	370	CT	16
Contig_20666	REVERSE	57.14	42.86	GAAATTAGGCAACAACACACC
Contig_20666	FORWARD	57.03	57.14	CTCACTCAGTCGCTCTCTCTC	242	CT	16
Contig_20666	REVERSE	57.14	42.86	GAAATTAGGCAACAACACACC
Contig_20666	FORWARD	57.03	57.14	CTCACTCAGTCGCTCTCTCTC	242	CT	16
Contig_20666	REVERSE	57.14	42.86	GAAATTAGGCAACAACACACC
Contig_20666	FORWARD	57.03	57.14	CTCACTCAGTCGCTCTCTCTC	242	TC	30
Contig_20666	REVERSE	57.14	42.86	GAAATTAGGCAACAACACACC
Contig_20666	FORWARD	57.03	57.14	CTCACTCAGTCGCTCTCTCTC	242	TC	14
Contig_20666	REVERSE	57.14	42.86	GAAATTAGGCAACAACACACC
Contig_20722	FORWARD	57.65	52.38	CACACACACACTACACCTTGC	207	AC	24
Contig_20722	REVERSE	57.03	57.14	GTGGAGTGTAGGTGGAGACAC
Contig_20787	FORWARD	58.12	40.91	GTCATGCGTTCAATAGATGATG	296	AT	24
Contig_20787	REVERSE	57.73	52.38	GTGTGTGTGTGTGTGTGTGTG
Contig_20787	FORWARD	58.12	40.91	GTCATGCGTTCAATAGATGATG	296	AC	30
Contig_20787	REVERSE	57.73	52.38	GTGTGTGTGTGTGTGTGTGTG
Contig_20815	FORWARD	56	57.14	AGAGAGAGAGGGAGAGAGAGG	284	GA	14
Contig_20815	REVERSE	57.16	45	AGTGCGGCGTAAAACTAAAC
Contig_20815	FORWARD	57.72	57.14	GAGAGAGAGAGTGTGCGTGTC	309	AG	16
Contig_20815	REVERSE	56.93	42.86	GATCACTGGATTGTTTTGTCC
Contig_20815	FORWARD	57.72	57.14	GAGAGAGAGAGTGTGCGTGTC	309	AG	24
Contig_20815	REVERSE	56.93	42.86	GATCACTGGATTGTTTTGTCC
Contig_20815	FORWARD	56.44	42.86	CTTTTGTGTGGGAAGAAAGTC	296	GA	16
Contig_20815	REVERSE	57.05	47.62	TAGAACGTGCCTTCAGTAACC
Contig_20815	FORWARD	57.59	52.38	ACCACTCACTCAACCACTCAC	300	CT	16
Contig_20815	REVERSE	57.59	47.62	GTATCTCCATCAAGCTGCAAG
Contig_20815	FORWARD	57.59	52.38	ACCACTCACTCAACCACTCAC	300	CT	46
Contig_20815	REVERSE	57.59	47.62	GTATCTCCATCAAGCTGCAAG
Contig_20815	FORWARD	57.59	52.38	ACCACTCACTCAACCACTCAC	300	TC	18
Contig_20815	REVERSE	57.59	47.62	GTATCTCCATCAAGCTGCAAG
Contig_20815	FORWARD	56.89	42.86	GCTGCTCTTTGTTTTCAGTTC	294	CTCA	28
Contig_20815	REVERSE	57.25	47.62	TTGAGTGAGTGGTTGAGTGTG
Contig_20861	FORWARD	57.08	40	AAAAACAATCACACGCACAC	170	CA	24
Contig_20861	REVERSE	56.45	42.86	TTTACAACCTGCATGAGTGAG
Contig_20861	FORWARD	57.08	40	AAAAACAATCACACGCACAC	184	CTCA	48
Contig_20861	REVERSE	55.6	40	GGAGTTACACTACTTTTACAACCTG
Contig_20890	FORWARD	56.78	42.86	AGGGAGAAAAAGAGCCATTAG	328	TCAC	28
Contig_20890	REVERSE	57.39	57.14	GGGTGAGTGAGTGAGTGAGAG
Contig_20944	FORWARD	57.43	42.86	ATGACGGACAATGAATCAGAC	299	TACA	28
Contig_20944	REVERSE	55.87	54.55	AGGCAGGTAGGTAGGTAGGTAG
Contig_20944	FORWARD	57.43	42.86	ATGACGGACAATGAATCAGAC	299	ACCT	48
Contig_20944	REVERSE	55.87	54.55	AGGCAGGTAGGTAGGTAGGTAG
Contig_20944	FORWARD	57.43	42.86	ATGACGGACAATGAATCAGAC	299	CCTA	28
Contig_20944	REVERSE	55.87	54.55	AGGCAGGTAGGTAGGTAGGTAG
Contig_20978	FORWARD	57.2	42.86	AAAACGATTAGCGAGAGTGTG	300	CT	14
Contig_20978	REVERSE	56	57.14	AGAGAGAGAGAGGGAGAGAGG
Contig_20978	FORWARD	56	42.86	AAGTTTAACGTCGGTATCTGG	304	CT	14
Contig_20978	REVERSE	56.96	42.86	TCGTCTAAATCCGTTGAGAAC
Contig_20978	FORWARD	56	42.86	AAGTTTAACGTCGGTATCTGG	304	CA	20
Contig_20978	REVERSE	56.96	42.86	TCGTCTAAATCCGTTGAGAAC
Contig_20996	FORWARD	56.29	48	CACTCCCTCTCTCTCTATAACTCTC	496	CT	42
Contig_20996	REVERSE	55.9	50	GCCATGTCTGTCTCTCTTTG
Contig_20996	FORWARD	56.58	54.17	CTCTCTCTCTCTCTCTCTCTCTCC	438	CT	40
Contig_20996	REVERSE	55.9	50	GCCATGTCTGTCTCTCTTTG
Contig_20996	FORWARD	56.14	54.55	TCCCTCTCTCTCTCTCTCTCTC	417	CT	14
Contig_20996	REVERSE	55.9	50	GCCATGTCTGTCTCTCTTTG
Contig_20996	FORWARD	57.03	52.17	TCTCACACTCTCTCTCTCTCTCC	377	CT	16
Contig_20996	REVERSE	55.9	50	GCCATGTCTGTCTCTCTTTG
Contig_20996	FORWARD	56.95	54.55	TCCCTCACTCTCTCTCTCTCTC	357	CT	14
Contig_20996	REVERSE	55.9	50	GCCATGTCTGTCTCTCTTTG
Contig_20996	FORWARD	56.87	57.14	TCTCTCTCTCTCTCCCTCTCC	331	CT	20
Contig_20996	REVERSE	55.9	50	GCCATGTCTGTCTCTCTTTG
Contig_20996	FORWARD	56.87	57.14	TCTCTCTCTCTCTCCCTCTCC	331	TC	18
Contig_20996	REVERSE	55.9	50	GCCATGTCTGTCTCTCTTTG
Contig_20996	FORWARD	56.87	57.14	TCTCTCTCTCTCTCCCTCTCC	331	CT	32
Contig_20996	REVERSE	55.9	50	GCCATGTCTGTCTCTCTTTG
Contig_20996	FORWARD	56.87	57.14	TCTCTCTCTCTCTCCCTCTCC	277	CT	40
Contig_20996	REVERSE	58.73	42.86	AAGAGCAAGCAAATGAGGAAG
Contig_20996	FORWARD	56.87	57.14	TCTCTCTCTCTCTCCCTCTCC	277	CT	24
Contig_20996	REVERSE	58.73	42.86	AAGAGCAAGCAAATGAGGAAG
Contig_20996	FORWARD	56.87	57.14	TCTCTCTCTCTCTCCCTCTCC	277	CT	14
Contig_20996	REVERSE	58.73	42.86	AAGAGCAAGCAAATGAGGAAG
Contig_20996	FORWARD	56.87	57.14	TCTCTCTCTCTCTCCCTCTCC	277	CT	24
Contig_20996	REVERSE	58.73	42.86	AAGAGCAAGCAAATGAGGAAG
Contig_21005	FORWARD	56.88	45.45	CAACATACATGGGGAGTTACAC	292	TGAG	48
Contig_21005	REVERSE	56.56	47.62	GTTGTAAGAGGCGACTAATGG
Contig_21025	FORWARD	56.96	42.86	TAGAATTGGTCTTCAGCAACC	331	CTCA	48
Contig_21025	REVERSE	56.01	41.67	GAAGGTAGATCAACATACATAGGG
Contig_21069	FORWARD	56.24	40.91	CTCCATTAACCACTTGATTCAC	403	CAA	21
Contig_21069	REVERSE	57.84	40	TTGGTGTGGTTTGTGATTTG
Contig_21185	FORWARD	57.07	47.62	TCACTCAACCACTCACACAAC	289	CT	46
Contig_21185	REVERSE	57.59	47.62	GTATCTCCATCAAGCTGCAAG
Contig_21185	FORWARD	57.07	47.62	TCACTCAACCACTCACACAAC	289	TC	18
Contig_21185	REVERSE	57.59	47.62	GTATCTCCATCAAGCTGCAAG
Contig_21185	FORWARD	57.07	47.62	TCACTCAACCACTCACACAAC	289	CACT	36
Contig_21185	REVERSE	57.59	47.62	GTATCTCCATCAAGCTGCAAG
Contig_21197	FORWARD	57.08	42.86	CAAATATATACCCGCATGGAG	304	AAAC	24
Contig_21197	REVERSE	56.16	45	GTTAGTTTTAACGGGGGATG
Contig_21224	FORWARD	55.99	52.38	AGAGAGAGAAAGAGGGAGAGG	302	GACA	40
Contig_21224	REVERSE	57.3	47.62	TATGCAGTGTTGTAGGACGTG
Contig_21257	FORWARD	56.09	52.38	AGTGTCGGTGGTAGTAAGAGC	300	GTA	27
Contig_21257	REVERSE	56.92	40	TTGGTCCATTTTGACATCTG
Contig_21257	FORWARD	56.09	52.38	AGTGTCGGTGGTAGTAAGAGC	300	AGT	42
Contig_21257	REVERSE	56.92	40	TTGGTCCATTTTGACATCTG
Contig_21334	FORWARD	57.59	47.62	GTATCTCCATCAAGCTGCAAG	304	GA	20
Contig_21334	REVERSE	57.15	52.38	CCCACTCACTTAACCACTCAC
Contig_21334	FORWARD	57.59	47.62	GTATCTCCATCAAGCTGCAAG	304	AG	46
Contig_21334	REVERSE	57.15	52.38	CCCACTCACTTAACCACTCAC
Contig_21334	FORWARD	57.59	47.62	GTATCTCCATCAAGCTGCAAG	304	GA	18
Contig_21334	REVERSE	57.15	52.38	CCCACTCACTTAACCACTCAC
Contig_21334	FORWARD	57.59	47.62	GTATCTCCATCAAGCTGCAAG	304	GA	28
Contig_21334	REVERSE	57.15	52.38	CCCACTCACTTAACCACTCAC
Contig_21334	FORWARD	57.76	52.38	AGTGAGTGGTTGAGTGAGTGG	289	GTGA	48
Contig_21334	REVERSE	57	42.86	GTGAAGACCATTTTTGGTGTC
Contig_21334	FORWARD	57.76	52.38	AGTGAGTGGTTGAGTGAGTGG	289	TGAG	24
Contig_21334	REVERSE	57	42.86	GTGAAGACCATTTTTGGTGTC
Contig_21361	FORWARD	56.32	57.89	CTCCACCTCTCCCTTTCTC	450	CT	22
Contig_21361	REVERSE	55.29	50	AGAGGCAGAGATACAGAGACAC
Contig_21361	FORWARD	59.22	66.67	TCCCTCCCTCCCTCTCTC	328	CT	22
Contig_21361	REVERSE	58.15	47.83	GGCAGAGATACAGAGACACAAAG
Contig_21361	FORWARD	56.25	66.67	CCTCCCTCTCTCCCTCTC	251	CT	34
Contig_21361	REVERSE	58.15	47.83	GGCAGAGATACAGAGACACAAAG
Contig_21361	FORWARD	56.25	66.67	CCTCCCTCTCTCCCTCTC	251	CT	30
Contig_21361	REVERSE	58.15	47.83	GGCAGAGATACAGAGACACAAAG
Contig_21401	FORWARD	57.46	42.86	ACAATATCAACCAACCAGCAC	218	AC	18
Contig_21401	REVERSE	57.31	52.38	CCTGGTATGAGTCAGCATAGG
Contig_21414	FORWARD	56.81	42.86	TAGTGGAAGTTTTGGATCTGG	306	GGCAAT	36
Contig_21414	REVERSE	57.27	45	GCACCATTGTCATCATTGTC
Contig_21415	FORWARD	56.69	47.62	TCTCCAACCCCATAACTACAG	162	CTCA	48
Contig_21415	REVERSE	55.38	41.67	GGGGAGTTACACTACTTTTACAAC
Contig_21486	FORWARD	57.63	47.62	AGTGAATGGTTGAGTGAGTGG	301	TGAG	28
Contig_21486	REVERSE	56.87	47.62	ATCAAGTGTCTGCCCTATCAG
Contig_21529	FORWARD	58.26	55	GAGAGGCGTACATCATCAGG	328	TTA	30
Contig_21529	REVERSE	56.77	47.62	CACTAGTTGCGTGGATATGTG
Contig_21657	FORWARD	55.73	50	GGCGGATCCTTAAAACAG	145	AC	24
Contig_21657	REVERSE	57.07	45.45	TGTGTATTGTGTGTGAGAGGTG
Contig_21657	FORWARD	55.73	50	GGCGGATCCTTAAAACAG	145	AAAC	36
Contig_21657	REVERSE	57.07	45.45	TGTGTATTGTGTGTGAGAGGTG
Contig_21717	FORWARD	56.89	50	ACAAGCACTAGCACAAGCAG	293	CAAGCA	30
Contig_21717	REVERSE	58.05	55.56	CTTGTTCTTGGGCAGCAG
Contig_21740	FORWARD	57.05	50	AGAGAGAGACACACAGAGAGACAG	290	AG	14
Contig_21740	REVERSE	56.98	52.38	GGGGTAGCCTAGTGGTTAAAG
Contig_21764	FORWARD	57.31	50	GACGGACAGATAAAGAGAGAGC	313	TG	24
Contig_21764	REVERSE	58.01	47.62	TATCTGGCTGAGGCTAATGTG
Contig_21764	FORWARD	57.09	47.62	ATGTGTGTGTGTGTGTGTGTG	313	GA	24
Contig_21764	REVERSE	57.2	42.86	AAAACGATTAGCGAGAGTGTG
Contig_21776	FORWARD	56.14	47.62	TGTGAGAGGTGGATGTAAGTG	331	TG	24
Contig_21776	REVERSE	57.01	42.86	GCATCCATACAAGACAATTCC
Contig_21776	FORWARD	57.73	52.38	GTGTGTGTGTGTGTGTGTGTG	306	TGTT	36
Contig_21776	REVERSE	57.01	42.86	GCATCCATACAAGACAATTCC
Contig_21786	FORWARD	56.49	50	TGAGTGAGTGAGTGAGTGAGTG	300	GT	26
Contig_21786	REVERSE	56.97	45	TTGTCACCCATCTGATGAAG
Contig_21786	FORWARD	56.49	50	TGAGTGAGTGAGTGAGTGAGTG	300	CT	16
Contig_21786	REVERSE	56.97	45	TTGTCACCCATCTGATGAAG
Contig_21786	FORWARD	56.49	50	TGAGTGAGTGAGTGAGTGAGTG	300	TC	30
Contig_21786	REVERSE	56.97	45	TTGTCACCCATCTGATGAAG
Contig_21786	FORWARD	56.49	50	TGAGTGAGTGAGTGAGTGAGTG	300	TC	20
Contig_21786	REVERSE	56.97	45	TTGTCACCCATCTGATGAAG
Contig_21786	FORWARD	56.49	50	TGAGTGAGTGAGTGAGTGAGTG	300	CT	14
Contig_21786	REVERSE	56.97	45	TTGTCACCCATCTGATGAAG
Contig_21789	FORWARD	56.73	45.45	AGTGGGCTAGCACTATAAAACC	294	TCACC	30
Contig_21789	REVERSE	56.81	47.62	TGGTGTGGTGTGTAGTTATGG
Contig_21789	FORWARD	56.73	45.45	AGTGGGCTAGCACTATAAAACC	294	CACCA	65
Contig_21789	REVERSE	56.81	47.62	TGGTGTGGTGTGTAGTTATGG
Contig_21789	FORWARD	57.8	42.86	TCTCAAACACGACGTTAAACC	300	CACAC	30
Contig_21789	REVERSE	57.55	57.89	GTGTGGTGTGTGGTGTGTG
Contig_21789	FORWARD	57.8	42.86	TCTCAAACACGACGTTAAACC	375	CACAC	40
Contig_21789	REVERSE	57.55	57.89	GTGTGTGGTGTGTGGTGTG
Contig_21836	FORWARD	56.93	52.38	GGGGTAGAATAGGTCTTCAGC	298	ACTC	32
Contig_21836	REVERSE	58.75	42.86	CAAAAACCCTAAGCATCCAAG
Contig_21847	FORWARD	57.32	42.86	CACCACAACAACAAACATCAC	257	ACC	42
Contig_21847	REVERSE	56.42	52.38	TAGTAGCAGCAGCAGTAGCAG
Contig_21847	FORWARD	57.32	42.86	CACCACAACAACAAACATCAC	257	CTA	21
Contig_21847	REVERSE	56.42	52.38	TAGTAGCAGCAGCAGTAGCAG
Contig_21847	FORWARD	54.95	52.38	TACTACTACCACCACCACCAC	367	ACT	24
Contig_21847	REVERSE	56.27	55	AGCAGCAGCAGCAGTAGTAG
Contig_21847	FORWARD	54.95	52.38	TACTACTACCACCACCACCAC	367	ACT	45
Contig_21847	REVERSE	56.27	55	AGCAGCAGCAGCAGTAGTAG
Contig_21847	FORWARD	54.95	52.38	TACTACTACCACCACCACCAC	367	CTACTG	42
Contig_21847	REVERSE	56.27	55	AGCAGCAGCAGCAGTAGTAG
Contig_21848	FORWARD	57.1	47.62	GTACGGAACAAAACAGGTGAC	309	CAG	21
Contig_21848	REVERSE	57.81	47.62	TCCAGCCTTCAGTAACACATC
Contig_21911	FORWARD	57.44	42.86	CGAAGAATTACACCAACTTCG	289	AG	34
Contig_21911	REVERSE	56.87	57.14	TCTCCCTCTCTCTCTCTCTCC
Contig_21911	FORWARD	57.44	42.86	CGAAGAATTACACCAACTTCG	289	GA	24
Contig_21911	REVERSE	56.87	57.14	TCTCCCTCTCTCTCTCTCTCC
Contig_21911	FORWARD	57.02	42.86	CCAATATGGATCTTCGTCAAC	297	GA	14
Contig_21911	REVERSE	57.11	54.55	TCCCTCTCTCTCTCTCTCTCTG
Contig_21911	FORWARD	57.13	60	GTGAGACACAGGAGGAGACC	288	AG	18
Contig_21911	REVERSE	56.42	57.14	CCCCTCTCTCTCTCTCTCTTC
Contig_21911	FORWARD	57.13	60	GTGAGACACAGGAGGAGACC	288	AG	14
Contig_21911	REVERSE	56.42	57.14	CCCCTCTCTCTCTCTCTCTTC
Contig_21911	FORWARD	57.08	57.89	GGAGACCCGACAGATTAGG	295	AG	16
Contig_21911	REVERSE	56.95	54.55	TGTCTCTCTCTCCTCTCTCTCC
Contig_21911	FORWARD	55.15	45.45	CCGACAGATTAGGCTATTAGAG	340	AG	14
Contig_21911	REVERSE	53.76	47.83	ATCTCTCTCTCTGTCTCTCTCTG
Contig_22046	FORWARD	57.59	52.38	ACCACTCACTCAACCACTCAC	304	CT	16
Contig_22046	REVERSE	57.59	47.62	GTATCTCCATCAAGCTGCAAG
Contig_22046	FORWARD	57.59	52.38	ACCACTCACTCAACCACTCAC	304	CT	46
Contig_22046	REVERSE	57.59	47.62	GTATCTCCATCAAGCTGCAAG
Contig_22046	FORWARD	57.59	52.38	ACCACTCACTCAACCACTCAC	304	TC	20
Contig_22046	REVERSE	57.59	47.62	GTATCTCCATCAAGCTGCAAG
Contig_22046	FORWARD	56.66	50	GGGTATCATTCCCTACATGG	310	ACTC	36
Contig_22046	REVERSE	57.25	47.62	TGGTTGAGTGAGTGTTGAGTG
Contig_22046	FORWARD	57.8	42.86	AAGCGGCGTAAAACTAAACTC	304	TCAC	48
Contig_22046	REVERSE	57.63	47.62	AGTGAATGAGTGAGTGGGTTG
Contig_22046	FORWARD	57.8	42.86	AAGCGGCGTAAAACTAAACTC	304	CACT	28
Contig_22046	REVERSE	57.63	47.62	AGTGAATGAGTGAGTGGGTTG
Contig_22067	FORWARD	57.17	42.86	GATTTGGTCGAAGATCGTATG	232	TGA	54
Contig_22067	REVERSE	57.35	42.86	TTATTCTTGCTCGCTCTCATC
Contig_22105	FORWARD	56.87	40.91	AAAAACACACACACACACACAC	100	AG	14
Contig_22105	REVERSE	56.06	50	CTGCAGTTAGTGTACACACAGG
Contig_22105	FORWARD	56.93	47.83	AAAGAGAGAGAGAGAGGTGTGTG	110	AC	18
Contig_22105	REVERSE	58.05	45.45	TGTGTGTGTGTGTGTGTTTCTC
Contig_22193	FORWARD	59.05	40.91	CCGACCCTTCTAATTTTATTGC	298	AC	20
Contig_22193	REVERSE	60.38	40	GTGCAATTTCTTACATCCTCTATGC
Contig_22213	FORWARD	55.76	42.86	TAGCTGGAATATTGCTGAGTG	135	ACTC	24
Contig_22213	REVERSE	56.83	40.91	AGTGAATGAGTGAGTTTGTTGG
Contig_22278	FORWARD	56.84	42.86	AGTCACATGAAGAATGGAAGC	290	GT	38
Contig_22278	REVERSE	57.56	42.86	TTCCTTCAGATTCACATCCAC
Contig_22282	FORWARD	55.99	42.86	GACATTGTAATCTTGGGAACC	310	CA	42
Contig_22282	REVERSE	57.73	52.38	GTGTGTGTGTGTGTGTGTGTG
Contig_22282	FORWARD	56.71	47.62	CACACACACACACACACAAAC	294	CA	28
Contig_22282	REVERSE	58	47.62	ATTTCGGGGTACACCTTACTG
Contig_22282	FORWARD	56.71	47.62	CACACACACACACACACAAAC	294	CA	16
Contig_22282	REVERSE	58	47.62	ATTTCGGGGTACACCTTACTG
Contig_22285	FORWARD	57.48	50	GGCGGATACAGCTATTTGAG	230	CA	20
Contig_22285	REVERSE	57.88	40	GTTGGGGTTTGTTTTGTTTG
Contig_22286	FORWARD	57.09	42.86	TGCATGACTTTTAACCCTAGC	262	CAAAA	40
Contig_22286	REVERSE	56.61	40.91	GCTTGTTTCTATTGGTCTGTTG
Contig_22363	FORWARD	57.59	47.62	GTATCTCCATCAAGCTGCAAG	292	GA	32
Contig_22363	REVERSE	56.62	47.62	ACTCACTCAACCACTCATTCC
Contig_22363	FORWARD	57.59	47.62	GTATCTCCATCAAGCTGCAAG	292	AG	46
Contig_22363	REVERSE	56.62	47.62	ACTCACTCAACCACTCATTCC
Contig_22363	FORWARD	57.63	47.62	AATGAGTGGTTGAGTGAGTGG	302	TGAG	28
Contig_22363	REVERSE	57.13	42.86	ACATGCGTACAATGTGTGAAG
Contig_22363	FORWARD	57.63	47.62	AATGAGTGGTTGAGTGAGTGG	302	GTGA	48
Contig_22363	REVERSE	57.13	42.86	ACATGCGTACAATGTGTGAAG
Contig_22375	FORWARD	57.15	42.86	TTGTCGTAAAAGGCGACTAAC	285	CTCA	48
Contig_22375	REVERSE	56.88	45.45	CAACATACATGGGGAGTTACAC
Contig_22426	FORWARD	56.49	50	TGAGTGAGTGAGTGAGTGAGTG	280	GTGA	32
Contig_22426	REVERSE	57.34	47.62	CTTCAGTAACCCATGCTTGTC
Contig_22451	FORWARD	57.24	52.38	GTATGTCGACCTTCTGTGGAG	298	AGT	36
Contig_22451	REVERSE	56.6	50	CGAGGATGATGACTACTACTGC
Contig_22451	FORWARD	57.48	42.86	TGTTGTTGTTGTTGCAGTAGC	311	GTA	33
Contig_22451	REVERSE	57.85	57.14	GTAGTAGTGGTGGTGGTGGTG
Contig_22451	FORWARD	57.48	42.86	TGTTGTTGTTGTTGCAGTAGC	311	TAG	21
Contig_22451	REVERSE	57.85	57.14	GTAGTAGTGGTGGTGGTGGTG
Contig_22451	FORWARD	57.48	42.86	TGTTGTTGTTGTTGCAGTAGC	311	TAG	33
Contig_22451	REVERSE	57.85	57.14	GTAGTAGTGGTGGTGGTGGTG
Contig_22451	FORWARD	57.48	42.86	TGTTGTTGTTGTTGCAGTAGC	311	TAC	27
Contig_22451	REVERSE	57.85	57.14	GTAGTAGTGGTGGTGGTGGTG
Contig_22451	FORWARD	57.48	42.86	TGTTGTTGTTGTTGCAGTAGC	458	ACT	24
Contig_22451	REVERSE	57.36	54.55	GCAGCAGCAGCAGTAGTAGTAG
Contig_22451	FORWARD	57.48	42.86	TGTTGTTGTTGTTGCAGTAGC	458	ACT	45
Contig_22451	REVERSE	57.36	54.55	GCAGCAGCAGCAGTAGTAGTAG
Contig_22451	FORWARD	57.48	42.86	TGTTGTTGTTGTTGCAGTAGC	311	CTACTG	42
Contig_22451	REVERSE	57.85	57.14	GTAGTAGTGGTGGTGGTGGTG
Contig_22486	FORWARD	57.08	40.91	CCAACTATGGCACATACATTTC	298	AT	16
Contig_22486	REVERSE	57.47	42.86	CTCAATAATGAGCGAATCCTG
Contig_22496	FORWARD	57.24	45.45	TGTGTGTGTGTGTGTGTGTATG	320	TATG	44
Contig_22496	REVERSE	56.89	52.38	GCTATGGTGAGCTACTTCGAG
Contig_22496	FORWARD	57.24	45.45	TGTGTGTGTGTGTGTGTGTATG	320	ATGG	52
Contig_22496	REVERSE	56.89	52.38	GCTATGGTGAGCTACTTCGAG
Contig_22594	FORWARD	57.59	47.62	GTATCTCCATCAAGCTGCAAG	293	GA	14
Contig_22594	REVERSE	57.59	52.38	ACCACTCACTCAACCACTCAC
Contig_22594	FORWARD	57.59	47.62	GTATCTCCATCAAGCTGCAAG	293	GA	18
Contig_22594	REVERSE	57.59	52.38	ACCACTCACTCAACCACTCAC
Contig_22594	FORWARD	57.59	47.62	GTATCTCCATCAAGCTGCAAG	293	AG	46
Contig_22594	REVERSE	57.59	52.38	ACCACTCACTCAACCACTCAC
Contig_22594	FORWARD	57.59	47.62	GTATCTCCATCAAGCTGCAAG	293	GA	16
Contig_22594	REVERSE	57.59	52.38	ACCACTCACTCAACCACTCAC
Contig_22594	FORWARD	57.25	47.62	TTGTGTGAGTGGTTGAGTGAG	303	TGAG	28
Contig_22594	REVERSE	56.98	52.38	GGGGTAGCCTAGTGGTTAAAG
Contig_22594	FORWARD	57.25	47.62	TTGTGTGAGTGGTTGAGTGAG	303	GTGA	48
Contig_22594	REVERSE	56.98	52.38	GGGGTAGCCTAGTGGTTAAAG
Contig_22596	FORWARD	56.98	47.62	GTCAAAGTCATCCCAGTCATC	301	TTGCCA	36
Contig_22596	REVERSE	56.81	42.86	TAGTGGAAGTTTTGGATCTGG
Contig_22616	FORWARD	56.95	52.38	CTCTGTGTGTGTGTGTGTGTG	296	TTG	30
Contig_22616	REVERSE	56.89	42.86	ATGAGCGAACACTTTAACCAC
Contig_22696	FORWARD	56.73	41.67	TCGTAGACTCAGATTCATAAGGAC	104	AC	36
Contig_22696	REVERSE	57.55	57.89	GTGGTGTGTGTGTGTGTGG
Contig_22734	FORWARD	56.49	50	TGAGTGAGTGAGTGAGTGAGTG	290	GTGA	24
Contig_22734	REVERSE	57.2	47.62	TAACAGAAGCAGTTGGGTAGC
Contig_22737	FORWARD	57.99	52.63	GTGATGGTGATGGTGATGG	298	TGT	27
Contig_22737	REVERSE	58.02	47.62	TAAAACCACGCTCACTCACTC
Contig_22737	FORWARD	56.99	42.86	ATAGATCGCCAACAACTGAAG	308	TGAG	48
Contig_22737	REVERSE	56.03	42.86	CTGTACGTATGTTTGCTTTGG
Contig_22737	FORWARD	57.99	52.63	GTGATGGTGATGGTGATGG	298	TGGTGT	30
Contig_22737	REVERSE	58.02	47.62	TAAAACCACGCTCACTCACTC
Contig_22751	FORWARD	57.76	52.38	AACCCTAACCCTAACCCTAGC	318	CCCTAA	42
Contig_22751	REVERSE	57.62	47.62	TGTAAAGGTATGGGTCGACTG
Contig_22751	FORWARD	58.02	52.38	AGCTAAGCCCCTAACCCTAAC	294	CCTAAC	42
Contig_22751	REVERSE	57.62	47.62	TGTAAAGGTATGGGTCGACTG
Contig_22751	FORWARD	58.02	52.38	AGCTAAGCCCCTAACCCTAAC	294	CCTAAC	48
Contig_22751	REVERSE	57.62	47.62	TGTAAAGGTATGGGTCGACTG
