# Supplementary material for: Transcriptome characterization of the South African abalone Haliotis midae using sequencing-by-synthesis
Source: BMC Res Notes. 2011 Mar 11;4:59. doi: 10.1186/1756-0500-4-59 (PMC3063225; doi:10.1186/1756-0500-4-59)
Supplement: Additional file 6 — SNPs discovery. The information on the SNPs found in the contigs with coverage ≥100× are reported. [file 1756-0500-4-59-S6.XLS]

## Sheet: ADDITIONAL FILE 6
Sequence ID	SNP position	Allele variations	Frequencies	Counts	Coverage	Variant #1	Frequency of #1	Count of #1	Variant #2	Frequency of #2	Count of #2
Contig_14706	237	A/G	80.0/20.0	84/21	105	A	80	84	G	20	21
Contig_16436	365	G/A	80.0/20.0	72/18	90	G	80	72	A	20	18
Contig_20420	297	A/G	80.0/20.0	84/21	105	A	80	84	G	20	21
Contig_22709	356	A/C	80.0/20.0	100/25	125	A	80	100	C	20	25
Contig_3027	166	A/T	80.0/20.0	100/25	125	A	80	100	T	20	25
Contig_21242	87	A/G	79.9/20.1	159/40	199	A	79.8995	159	G	20.1005	40
Contig_21242	428	A/G	79.9/20.1	119/30	149	A	79.8658	119	G	20.1342	30
Contig_22491	593	A/G	79.9/20.1	231/58	289	A	79.9308	231	G	20.0692	58
Contig_2928	436	G/A	79.9/20.1	151/38	189	G	79.8942	151	A	20.1058	38
Contig_1352	724	A/G	79.8/20.2	784/199	983	A	79.7558	784	G	20.2442	199
Contig_6471	247	G/T	79.8/20.2	130/33	163	G	79.7546	130	T	20.2454	33
Contig_8480	230	C/T	79.7/20.3	110/28	138	C	79.7101	110	T	20.2899	28
Contig_18679	732	G/C	79.6/20.4	113/29	142	G	79.5775	113	C	20.4225	29
Contig_21880	1003	C/G	79.6/20.4	113/29	142	C	79.5775	113	G	20.4225	29
Contig_22300	43	T/A	79.6/20.4	74/19	93	T	79.5699	74	A	20.4301	19
Contig_19967	1089	G/A	79.6/20.3	837/213	1051	G	79.6384	837	A	20.2664	213
Contig_10080	543	A/T	79.5/20.5	89/23	112	A	79.4643	89	T	20.5357	23
Contig_15925	445	C/T	79.5/20.5	598/154	752	C	79.5213	598	T	20.4787	154
Contig_17220	332	C/T	79.5/20.5	233/60	293	C	79.5222	233	T	20.4778	60
Contig_20407	210	A/G	79.5/20.5	237/61	298	A	79.5302	237	G	20.4698	61
Contig_5792	278	T/C	79.5/20.5	93/24	117	T	79.4872	93	C	20.5128	24
Contig_747	67	G/A	79.5/20.5	66/17	83	G	79.5181	66	A	20.4819	17
Contig_8539	156	T/C	79.5/20.5	70/18	88	T	79.5455	70	C	20.4545	18
Contig_8123	247	A/G	79.5/20.3	512/131	644	A	79.5031	512	G	20.3416	131
Contig_19608	324	A/T	79.4/20.6	204/53	257	A	79.3774	204	T	20.6226	53
Contig_2028	624	G/A	79.4/20.6	104/27	131	G	79.3893	104	A	20.6107	27
Contig_20915	126	C/T	79.4/20.6	127/33	160	C	79.375	127	T	20.625	33
Contig_21160	243	T/A	79.4/20.6	597/155	752	T	79.3883	597	A	20.6117	155
Contig_19841	75	A/C	79.3/20.7	65/17	82	A	79.2683	65	C	20.7317	17
Contig_20796	292	C/T	79.3/20.7	65/17	82	C	79.2683	65	T	20.7317	17
Contig_22568	493	A/G	79.3/20.7	340/89	429	A	79.2541	340	G	20.7459	89
Contig_22585	476	T/C	79.3/20.7	96/25	121	T	79.3388	96	C	20.6612	25
Contig_2463	401	T/A	79.3/20.7	69/18	87	T	79.3103	69	A	20.6897	18
Contig_3226	110	G/T	79.3/20.7	157/41	198	G	79.2929	157	T	20.7071	41
Contig_21068	690	A/C	79.3/20.4	245/63	309	A	79.288	245	C	20.3883	63
Contig_10274	97	C/T	79.2/20.8	76/20	96	C	79.1667	76	T	20.8333	20
Contig_20204	489	T/C	79.2/20.8	99/26	125	T	79.2	99	C	20.8	26
Contig_22662	534	C/T	79.2/20.8	294/77	371	C	79.2453	294	T	20.7547	77
Contig_3404	569	T/C	79.2/20.8	80/21	101	T	79.2079	80	C	20.7921	21
Contig_16619	408	A/T	79.2/20.0	95/24	120	A	79.1667	95	T	20	24
Contig_1797	1098	G/A	79.1/20.9	129/34	163	G	79.1411	129	A	20.8589	34
Contig_21525	101	C/T	79.1/20.9	125/33	158	C	79.1139	125	T	20.8861	33
Contig_485	708	G/A	79.1/20.9	151/40	191	G	79.0576	151	A	20.9424	40
Contig_11711	368	C/T	79.0/21.0	154/41	195	C	78.9744	154	T	21.0256	41
Contig_3034	388	A/T	79.0/21.0	456/121	577	A	79.0295	456	T	20.9705	121
Contig_450	361	C/T	79.0/21.0	79/21	100	C	79	79	T	21	21
Contig_6471	799	A/G	79.0/21.0	158/42	200	A	79	158	G	21	42
Contig_21126	44	A/G	78.9/21.1	75/20	95	A	78.9474	75	G	21.0526	20
Contig_22340	368	G/T	78.9/21.1	71/19	90	G	78.8889	71	T	21.1111	19
Contig_22449	375	G/A	78.9/21.1	97/26	123	G	78.8618	97	A	21.1382	26
Contig_2338	39	A/C	78.9/21.1	86/23	109	A	78.8991	86	C	21.1009	23
Contig_253	1729	C/A	78.9/21.1	71/19	90	C	78.8889	71	A	21.1111	19
Contig_2903	1341	G/A	78.9/21.1	90/24	114	G	78.9474	90	A	21.0526	24
Contig_2915	1257	A/T	78.9/21.1	146/39	185	A	78.9189	146	T	21.0811	39
Contig_7159	964	G/T	78.9/21.1	146/39	185	G	78.9189	146	T	21.0811	39
Contig_20381	372	C/G	78.9/20.5	150/39	190	C	78.9474	150	G	20.5263	39
Contig_17220	446	C/T	78.8/21.2	104/28	132	C	78.7879	104	T	21.2121	28
Contig_11760	293	C/T	78.7/21.3	70/19	89	C	78.6517	70	T	21.3483	19
Contig_20487	487	T/G	78.7/21.3	225/61	286	T	78.6713	225	G	21.3287	61
Contig_22751	1074	T/C	78.7/21.3	1346/364	1710	T	78.7135	1346	C	21.2865	364
Contig_6471	445	C/T	78.7/21.3	122/33	155	C	78.7097	122	T	21.2903	33
Contig_853	1293	C/T	78.7/21.3	288/78	366	C	78.6885	288	T	21.3115	78
Contig_20915	127	C/G	78.7/20.8	144/38	183	C	78.6885	144	G	20.765	38
Contig_4095	332	C/T	78.7/20.3	400/103	508	C	78.7402	400	T	20.2756	103
Contig_11640	237	A/T	78.6/21.4	66/18	84	A	78.5714	66	T	21.4286	18
Contig_5567	255	T/C	78.6/21.4	110/30	140	T	78.5714	110	C	21.4286	30
Contig_1449	1032	C/T	78.5/21.5	113/31	144	C	78.4722	113	T	21.5278	31
Contig_22587	254	T/C	78.5/21.5	106/29	135	T	78.5185	106	C	21.4815	29
Contig_2928	83	T/C	78.5/21.5	124/34	158	T	78.481	124	C	21.519	34
Contig_3166	107	C/T	78.5/21.5	117/32	149	C	78.5235	117	T	21.4765	32
Contig_5339	366	G/A	78.5/21.5	135/37	172	G	78.4884	135	A	21.5116	37
Contig_5657	368	G/A	78.5/21.5	117/32	149	G	78.5235	117	A	21.4765	32
Contig_18679	493	A/T	78.4/21.6	109/30	139	A	78.4173	109	T	21.5827	30
Contig_20994	165	T/C	78.4/21.6	127/35	162	T	78.3951	127	C	21.6049	35
Contig_21106	345	C/T	78.4/21.6	69/19	88	C	78.4091	69	T	21.5909	19
Contig_22709	154	T/C	78.4/21.6	262/72	334	T	78.4431	262	C	21.5569	72
Contig_2899	1201	G/A	78.4/21.6	152/42	194	G	78.3505	152	A	21.6495	42
Contig_3089	1610	C/T	78.4/21.6	98/27	125	C	78.4	98	T	21.6	27
Contig_6783	332	A/G	78.4/21.6	1280/353	1633	A	78.3833	1280	G	21.6167	353
Contig_290	1307	A/G	78.3/21.7	101/28	129	A	78.2946	101	G	21.7054	28
Contig_99	445	G/A	78.3/21.7	108/30	138	G	78.2609	108	A	21.7391	30
Contig_1661	524	T/C	78.2/21.8	68/19	87	T	78.1609	68	C	21.8391	19
Contig_2406	563	G/A	78.2/21.8	258/72	330	G	78.1818	258	A	21.8182	72
Contig_300	1773	G/A	78.2/21.8	169/47	216	G	78.2407	169	A	21.7593	47
Contig_22729	883	G/A	78.1/21.9	100/28	128	G	78.125	100	A	21.875	28
Contig_1254	529	G/A	78.0/22.0	206/58	264	G	78.0303	206	A	21.9697	58
Contig_20142	92	A/G	78.0/22.0	156/44	200	A	78	156	G	22	44
Contig_22293	109	C/T	78.0/22.0	85/24	109	C	77.9817	85	T	22.0183	24
Contig_570	855	T/A	78.0/22.0	96/27	123	T	78.0488	96	A	21.9512	27
Contig_20580	186	T/C	77.9/22.1	95/27	122	T	77.8689	95	C	22.1311	27
Contig_22559	180	T/C	77.9/22.1	141/40	181	T	77.9006	141	C	22.0994	40
Contig_22743	329	C/A	77.9/22.1	219/62	281	C	77.9359	219	A	22.0641	62
Contig_22662	246	G/A	77.9/21.9	451/127	579	G	77.8929	451	A	21.9344	127
Contig_22751	1654	T/G	77.9/21.8	408/114	524	T	77.8626	408	G	21.7557	114
Contig_11784	1697	C/T	77.8/22.2	77/22	99	C	77.7778	77	T	22.2222	22
Contig_121	922	T/A	77.8/22.2	63/18	81	T	77.7778	63	A	22.2222	18
Contig_13865	165	C/T	77.8/22.2	77/22	99	C	77.7778	77	T	22.2222	22
Contig_22449	915	C/T	77.8/22.2	63/18	81	C	77.7778	63	T	22.2222	18
Contig_5634	234	A/G	77.8/22.2	105/30	135	A	77.7778	105	G	22.2222	30
Contig_2141	350	T/A	77.7/22.3	87/25	112	T	77.6786	87	A	22.3214	25
Contig_22559	742	T/A	77.7/22.3	115/33	148	T	77.7027	115	A	22.2973	33
Contig_22709	414	G/A	77.7/21.4	87/24	112	G	77.6786	87	A	21.4286	24
Contig_1878	506	G/A	77.6/22.4	104/30	134	G	77.6119	104	A	22.3881	30
Contig_21522	114	G/T	77.6/22.4	83/24	107	G	77.5701	83	T	22.4299	24
Contig_22449	2101	T/C	77.6/22.4	104/30	134	T	77.6119	104	C	22.3881	30
Contig_3089	108	G/T	77.6/22.4	76/22	98	G	77.551	76	T	22.449	22
Contig_379	2197	T/A	77.6/22.4	125/36	161	T	77.6398	125	A	22.3602	36
Contig_4147	132	G/A	77.6/22.4	173/50	223	G	77.5785	173	A	22.4215	50
Contig_5741	659	T/G	77.6/22.4	156/45	201	T	77.6119	156	G	22.3881	45
Contig_758	1196	T/C	77.6/22.4	111/32	143	T	77.6224	111	C	22.3776	32
Contig_844	2202	T/C	77.6/22.4	97/28	125	T	77.6	97	C	22.4	28
Contig_20769	866	C/G	77.6/22.2	356/102	459	C	77.5599	356	G	22.2222	102
Contig_20661	160	A/G	77.6/21.6	194/54	250	A	77.6	194	G	21.6	54
Contig_3506	270	C/A	77.5/22.5	62/18	80	C	77.5	62	A	22.5	18
Contig_7615	1173	A/G	77.5/22.5	669/194	863	A	77.5203	669	G	22.4797	194
Contig_20661	187	T/A	77.4/22.6	123/36	159	T	77.3585	123	A	22.6415	36
Contig_22662	297	T/G	77.4/22.6	408/119	527	T	77.4194	408	G	22.5806	119
Contig_4244	315	T/C	77.4/22.6	82/24	106	T	77.3585	82	C	22.6415	24
Contig_18679	373	C/T	77.3/22.7	157/46	203	C	77.3399	157	T	22.6601	46
Contig_21103	37	T/G	77.3/22.7	68/20	88	T	77.2727	68	G	22.7273	20
Contig_247	32	G/A	77.3/22.7	225/66	291	G	77.3196	225	A	22.6804	66
Contig_632	652	G/A	77.3/22.7	99/29	128	G	77.3438	99	A	22.6562	29
Contig_21740	203	C/A	77.3/22.0	116/33	150	C	77.3333	116	A	22	33
Contig_8505	456	T/G	77.2/22.8	71/21	92	T	77.1739	71	G	22.8261	21
Contig_21103	80	C/T	77.2/22.2	132/38	171	C	77.193	132	T	22.2222	38
Contig_5657	838	C/G	77.2/21.8	78/22	101	C	77.2277	78	G	21.7822	22
Contig_21740	199	G/T	77.2/21.3	105/29	136	G	77.2059	105	T	21.3235	29
Contig_16104	33	T/C	77.1/22.9	232/69	301	T	77.0764	232	C	22.9236	69
Contig_21840	156	T/G	77.1/22.9	84/25	109	T	77.0642	84	G	22.9358	25
Contig_22677	256	G/A	77.1/22.9	118/35	153	G	77.1242	118	A	22.8758	35
Contig_11744	119	C/T	77.0/23.0	77/23	100	C	77	77	T	23	23
Contig_21371	500	G/C	77.0/23.0	67/20	87	G	77.0115	67	C	22.9885	20
Contig_21371	43	T/A	77.0/23.0	104/31	135	T	77.037	104	A	22.963	31
Contig_2903	286	G/A	77.0/23.0	144/43	187	G	77.0053	144	A	22.9947	43
Contig_608	1607	A/G	77.0/23.0	67/20	87	A	77.0115	67	G	22.9885	20
Contig_1175	736	A/T	76.9/23.1	277/83	360	A	76.9444	277	T	23.0556	83
Contig_13959	297	A/T	76.9/23.1	243/73	316	A	76.8987	243	T	23.1013	73
Contig_2180	279	T/C	76.9/23.1	123/37	160	T	76.875	123	C	23.125	37
Contig_253	1718	T/C	76.9/23.1	80/24	104	T	76.9231	80	C	23.0769	24
Contig_5054	1116	G/A	76.9/23.1	70/21	91	G	76.9231	70	A	23.0769	21
Contig_14629	483	G/T	76.8/23.2	116/35	151	G	76.8212	116	T	23.1788	35
Contig_20346	882	C/T	76.8/23.2	238/72	310	C	76.7742	238	T	23.2258	72
Contig_21250	311	G/A	76.8/23.2	76/23	99	G	76.7677	76	A	23.2323	23
Contig_20769	862	T/C	76.8/23.0	324/97	422	T	76.7773	324	C	22.9858	97
Contig_19500	187	T/C	76.7/23.3	158/48	206	T	76.699	158	C	23.301	48
Contig_19952	196	C/T	76.7/23.3	92/28	120	C	76.6667	92	T	23.3333	28
Contig_20429	309	C/T	76.7/23.3	224/68	292	C	76.7123	224	T	23.2877	68
Contig_21106	165	T/G	76.7/23.3	99/30	129	T	76.7442	99	G	23.2558	30
Contig_22494	719	C/T	76.7/23.3	290/88	378	C	76.7196	290	T	23.2804	88
Contig_21726	248	C/G	76.7/23.2	668/202	871	C	76.6935	668	G	23.1917	202
Contig_1630	199	A/G	76.6/23.4	82/25	107	A	76.6355	82	G	23.3645	25
Contig_18044	1103	G/A	76.6/23.4	233/71	304	G	76.6447	233	A	23.3553	71
Contig_22596	482	A/G	76.6/23.4	85/26	111	A	76.5766	85	G	23.4234	26
Contig_2928	153	G/T	76.6/23.4	246/75	321	G	76.6355	246	T	23.3645	75
Contig_20750	82	T/G	76.5/23.5	65/20	85	T	76.4706	65	G	23.5294	20
Contig_22709	294	T/G	76.5/23.5	195/60	255	T	76.4706	195	G	23.5294	60
Contig_236	970	T/G	76.5/23.5	62/19	81	T	76.5432	62	G	23.4568	19
Contig_2915	875	T/C	76.5/23.5	137/42	179	T	76.5363	137	C	23.4637	42
Contig_7159	877	G/A	76.5/23.5	137/42	179	G	76.5363	137	A	23.4637	42
Contig_839	427	C/T	76.5/23.5	65/20	85	C	76.4706	65	T	23.5294	20
Contig_89	818	G/T	76.5/23.5	156/48	204	G	76.4706	156	T	23.5294	48
Contig_20657	255	G/C	76.5/21.0	62/17	81	G	76.5432	62	C	20.9877	17
Contig_1254	1132	C/T	76.4/23.6	207/64	271	C	76.3838	207	T	23.6162	64
Contig_18901	162	G/A	76.4/23.6	110/34	144	G	76.3889	110	A	23.6111	34
Contig_20034	462	C/G	76.4/23.6	120/37	157	C	76.4331	120	G	23.5669	37
Contig_21371	156	C/G	76.4/23.6	68/21	89	C	76.4045	68	G	23.5955	21
Contig_22293	233	T/A	76.4/23.6	249/77	326	T	76.3804	249	A	23.6196	77
Contig_290	655	A/G	76.4/23.6	113/35	148	A	76.3514	113	G	23.6486	35
Contig_14585	437	C/T	76.3/23.7	100/31	131	C	76.3359	100	T	23.6641	31
Contig_21378	80	G/A	76.3/23.7	74/23	97	G	76.2887	74	A	23.7113	23
Contig_22231	206	G/A	76.3/23.7	116/36	152	G	76.3158	116	A	23.6842	36
Contig_22370	127	C/T	76.3/23.7	341/106	447	C	76.2864	341	T	23.7136	106
Contig_22559	141	T/C	76.3/23.7	151/47	198	T	76.2626	151	C	23.7374	47
Contig_2899	1354	G/T	76.3/23.7	74/23	97	G	76.2887	74	T	23.7113	23
Contig_8442	50	C/T	76.3/23.7	71/22	93	C	76.3441	71	T	23.6559	22
Contig_15455	454	C/T	76.2/23.8	157/49	206	C	76.2136	157	T	23.7864	49
Contig_1813	300	G/T	76.2/23.8	61/19	80	G	76.25	61	T	23.75	19
Contig_994	20	T/C	76.2/23.1	109/33	143	T	76.2238	109	C	23.0769	33
Contig_121	739	G/A	76.1/23.9	102/32	134	G	76.1194	102	A	23.8806	32
Contig_17220	434	C/T	76.1/23.9	201/63	264	C	76.1364	201	T	23.8636	63
Contig_20287	299	A/T	76.1/23.9	232/73	305	A	76.0656	232	T	23.9344	73
Contig_20381	135	C/T	76.1/23.9	70/22	92	C	76.087	70	T	23.913	22
Contig_5567	304	C/T	76.1/23.9	86/27	113	C	76.1062	86	T	23.8938	27
Contig_22325	33	A/G	76.1/23.6	251/78	330	A	76.0606	251	G	23.6364	78
Contig_5792	244	T/C	76.0/24.0	237/75	312	T	75.9615	237	C	24.0385	75
Contig_9375	62	A/G	76.0/24.0	130/41	171	A	76.0234	130	G	23.9766	41
Contig_7125	1225	A/G	76.0/23.5	365/113	480	A	76.0417	365	G	23.5417	113
Contig_11784	1628	G/A	75.9/24.1	88/28	116	G	75.8621	88	A	24.1379	28
Contig_18679	62	T/C	75.9/24.1	142/45	187	T	75.9358	142	C	24.0642	45
Contig_18774	729	G/A	75.9/24.1	145/46	191	G	75.9162	145	A	24.0838	46
Contig_19494	212	G/A	75.9/24.1	217/69	286	G	75.8741	217	A	24.1259	69
Contig_21032	101	G/A	75.9/24.1	221/70	291	G	75.945	221	A	24.055	70
Contig_3835	411	T/C	75.9/24.1	356/113	469	T	75.9062	356	C	24.0938	113
Contig_6631	49	A/G	75.9/24.1	145/46	191	A	75.9162	145	G	24.0838	46
Contig_7159	1183	G/A	75.9/24.1	66/21	87	G	75.8621	66	A	24.1379	21
Contig_13959	866	T/C	75.8/24.2	72/23	95	T	75.7895	72	C	24.2105	23
Contig_22278	323	C/T	75.8/24.2	125/40	165	C	75.7576	125	T	24.2424	40
Contig_22743	45	G/T	75.8/24.2	366/117	483	G	75.7764	366	T	24.2236	117
Contig_7159	1078	T/A	75.8/24.2	94/30	124	T	75.8065	94	A	24.1935	30
Contig_10866	163	G/A	75.7/24.3	112/36	148	G	75.6757	112	A	24.3243	36
Contig_13314	402	G/A	75.7/24.3	140/45	185	G	75.6757	140	A	24.3243	45
Contig_1384	655	C/T	75.7/24.3	112/36	148	C	75.6757	112	T	24.3243	36
Contig_13871	180	G/T	75.7/24.3	134/43	177	G	75.7062	134	T	24.2938	43
Contig_13959	253	T/A	75.7/24.3	81/26	107	T	75.7009	81	A	24.2991	26
Contig_22743	301	C/A	75.7/24.3	199/64	263	C	75.6654	199	A	24.3346	64
Contig_2558	340	T/A	75.7/24.3	346/111	457	T	75.7112	346	A	24.2888	111
Contig_2928	364	G/C	75.7/20.1	256/68	338	G	75.7396	256	C	20.1183	68
Contig_19750	487	A/G	75.6/24.4	158/51	209	A	75.5981	158	G	24.4019	51
Contig_2899	703	T/G	75.6/24.4	90/29	119	T	75.6303	90	G	24.3697	29
Contig_48	933	G/A	75.6/24.4	93/30	123	G	75.6098	93	A	24.3902	30
Contig_13871	167	T/C	75.5/24.5	105/34	139	T	75.5396	105	C	24.4604	34
Contig_22729	1176	G/A	75.5/24.5	120/39	159	G	75.4717	120	A	24.5283	39
Contig_21160	667	A/T	75.4/24.6	297/97	394	A	75.3807	297	T	24.6193	97
Contig_1175	885	G/T	75.3/24.7	362/119	481	G	75.2599	362	T	24.7401	119
Contig_2073	250	C/A	75.3/24.7	61/20	81	C	75.3086	61	A	24.6914	20
Contig_22643	526	G/T	75.3/24.7	119/39	158	G	75.3165	119	T	24.6835	39
Contig_853	482	T/C	75.3/24.7	229/75	304	T	75.3289	229	C	24.6711	75
Contig_911	461	C/T	75.3/24.7	125/41	166	C	75.3012	125	T	24.6988	41
Contig_18588	211	T/G	75.2/24.8	79/26	105	T	75.2381	79	G	24.7619	26
Contig_20204	438	G/C	75.2/24.8	115/38	153	G	75.1634	115	C	24.8366	38
Contig_20769	885	C/G	75.2/24.8	304/100	404	C	75.2475	304	G	24.7525	100
Contig_22559	592	A/G	75.2/24.8	215/71	286	A	75.1748	215	G	24.8252	71
Contig_9368	78	G/T	75.2/24.8	88/29	117	G	75.2137	88	T	24.7863	29
Contig_1797	503	G/A	75.1/24.9	163/54	217	G	75.1152	163	A	24.8848	54
Contig_18044	656	T/C	75.1/24.9	479/159	638	T	75.0784	479	C	24.9216	159
Contig_18717	90	T/C	75.1/24.6	235/77	313	T	75.0799	235	C	24.6006	77
Contig_1254	10	C/A	75.0/25.0	60/20	80	C	75	60	A	25	20
Contig_1954	607	C/T	75.0/25.0	66/22	88	C	75	66	T	25	22
Contig_20795	407	C/G	75.0/25.0	156/52	208	C	75	156	G	25	52
Contig_21160	291	T/A	75.0/25.0	1522/507	2029	T	75.0123	1522	A	24.9877	507
Contig_20769	261	A/C	75.0/24.6	201/66	268	A	75	201	C	24.6269	66
Contig_311	252	A/G	74.9/25.1	146/49	195	A	74.8718	146	G	25.1282	49
Contig_19351	428	A/G	74.7/25.3	68/23	91	A	74.7253	68	G	25.2747	23
Contig_20769	1536	C/A	74.7/25.3	327/111	438	C	74.6575	327	A	25.3425	111
Contig_22729	666	A/G	74.7/25.3	65/22	87	A	74.7126	65	G	25.2874	22
Contig_2928	780	A/C	74.7/25.3	74/25	99	A	74.7475	74	C	25.2525	25
Contig_6318	688	A/C	74.6/25.4	907/309	1216	A	74.5888	907	C	25.4112	309
Contig_118	262	T/C	74.5/25.5	70/24	94	T	74.4681	70	C	25.5319	24
Contig_21313	439	A/G	74.5/25.5	277/95	372	A	74.4624	277	G	25.5376	95
Contig_6061	598	T/C	74.5/25.5	73/25	98	T	74.4898	73	C	25.5102	25
Contig_930	339	G/A	74.5/25.5	70/24	94	G	74.4681	70	A	25.5319	24
Contig_15455	52	C/T	74.4/25.6	64/22	86	C	74.4186	64	T	25.5814	22
Contig_1797	1023	G/A	74.4/25.6	189/65	254	G	74.4094	189	A	25.5906	65
Contig_20293	88	G/A	74.4/25.6	93/32	125	G	74.4	93	A	25.6	32
Contig_20622	321	G/T	74.4/25.6	96/33	129	G	74.4186	96	T	25.5814	33
Contig_22729	670	G/A	74.4/25.6	67/23	90	G	74.4444	67	A	25.5556	23
Contig_22744	213	C/T	74.4/25.6	300/103	403	C	74.4417	300	T	25.5583	103
Contig_7125	2683	C/T	74.4/25.5	1462/502	1965	C	74.402	1462	T	25.5471	502
Contig_15925	296	C/T	74.4/25.3	494/168	664	C	74.3976	494	T	25.3012	168
Contig_18184	224	A/G	74.3/25.7	113/39	152	A	74.3421	113	G	25.6579	39
Contig_2028	1403	A/G	74.3/25.7	182/63	245	A	74.2857	182	G	25.7143	63
Contig_20429	1168	A/T	74.3/25.7	384/133	517	A	74.2747	384	T	25.7253	133
Contig_22709	295	G/C	74.3/25.7	179/62	241	G	74.2739	179	C	25.7261	62
Contig_22720	163	C/T	74.3/25.7	75/26	101	C	74.2574	75	T	25.7426	26
Contig_15230	106	G/T	74.3/24.8	84/28	113	G	74.3363	84	T	24.7788	28
Contig_1056	347	G/A	74.2/25.8	66/23	89	G	74.1573	66	A	25.8427	23
Contig_16314	353	G/A	74.2/25.8	245/85	330	G	74.2424	245	A	25.7576	85
Contig_19500	270	C/T	74.2/25.8	221/77	298	C	74.1611	221	T	25.8389	77
Contig_8123	352	A/G	74.2/25.8	262/91	353	A	74.221	262	G	25.779	91
Contig_4181	409	A/C	74.2/25.7	720/249	970	A	74.2268	720	C	25.6701	249
Contig_1385	718	C/T	74.1/25.9	60/21	81	C	74.0741	60	T	25.9259	21
Contig_20420	224	A/G	74.1/25.9	149/52	201	A	74.1294	149	G	25.8706	52
Contig_20750	200	G/A	74.1/25.9	237/83	320	G	74.0625	237	A	25.9375	83
Contig_21371	200	G/A	74.1/25.9	60/21	81	G	74.0741	60	A	25.9259	21
Contig_20267	179	A/G	74.0/26.0	148/52	200	A	74	148	G	26	52
Contig_20933	595	A/T	74.0/26.0	148/52	200	A	74	148	T	26	52
Contig_5657	113	A/G	74.0/25.7	273/95	369	A	73.9837	273	G	25.7453	95
Contig_21955	418	G/A	74.0/25.2	97/33	131	G	74.0458	97	A	25.1908	33
Contig_13314	267	C/T	73.9/26.1	226/80	306	C	73.8562	226	T	26.1438	80
Contig_22449	1299	G/A	73.9/26.1	68/24	92	G	73.913	68	A	26.087	24
Contig_22559	1177	T/C	73.9/26.1	99/35	134	T	73.8806	99	C	26.1194	35
Contig_6061	517	C/T	73.9/26.1	65/23	88	C	73.8636	65	T	26.1364	23
Contig_13959	270	C/T	73.8/26.2	79/28	107	C	73.8318	79	T	26.1682	28
Contig_13959	321	C/T	73.8/26.2	220/78	298	C	73.8255	220	T	26.1745	78
Contig_21120	409	T/A	73.8/26.2	59/21	80	T	73.75	59	A	26.25	21
Contig_247	98	G/A	73.8/26.2	96/34	130	G	73.8462	96	A	26.1538	34
Contig_3676	1061	G/A	73.8/26.2	76/27	103	G	73.7864	76	A	26.2136	27
Contig_21842	409	C/A	73.8/23.8	59/19	80	C	73.75	59	A	23.75	19
Contig_13959	45	C/A	73.7/26.3	84/30	114	C	73.6842	84	A	26.3158	30
Contig_1923	247	A/G	73.7/26.3	73/26	99	A	73.7374	73	G	26.2626	26
Contig_3835	711	C/T	73.7/26.0	275/97	373	C	73.7265	275	T	26.0054	97
Contig_20420	403	T/A	73.6/26.4	109/39	148	T	73.6486	109	A	26.3514	39
Contig_20648	2831	C/G	73.6/26.4	103/37	140	C	73.5714	103	G	26.4286	37
Contig_21371	496	A/C	73.6/26.4	92/33	125	A	73.6	92	C	26.4	33
Contig_22662	402	T/C	73.6/26.2	379/135	515	T	73.5922	379	C	26.2136	135
Contig_5863	116	T/C	73.6/22.9	103/32	140	T	73.5714	103	C	22.8571	32
Contig_121	571	T/G	73.4/26.6	182/66	248	T	73.3871	182	G	26.6129	66
Contig_18963	456	T/G	73.4/26.6	179/65	244	T	73.3607	179	G	26.6393	65
Contig_759	1109	T/C	73.4/26.6	116/42	158	T	73.4177	116	C	26.5823	42
Contig_19783	276	G/A	73.4/25.8	94/33	128	G	73.4375	94	A	25.7812	33
Contig_19751	166	C/T	73.4/24.5	141/47	192	C	73.4375	141	T	24.4792	47
Contig_21565	757	C/T	73.3/26.7	143/52	195	C	73.3333	143	T	26.6667	52
Contig_22449	384	G/A	73.3/26.7	66/24	90	G	73.3333	66	A	26.6667	24
Contig_11760	300	T/A	73.3/20.0	77/21	105	T	73.3333	77	A	20	21
Contig_15455	394	C/T	73.2/26.8	145/53	198	C	73.2323	145	T	26.7677	53
Contig_20420	213	C/T	73.2/26.8	156/57	213	C	73.2394	156	T	26.7606	57
Contig_20648	4095	A/C	73.2/26.8	123/45	168	A	73.2143	123	C	26.7857	45
Contig_22449	2234	T/A	73.2/26.8	120/44	164	T	73.1707	120	A	26.8293	44
Contig_21955	147	G/T	73.2/25.6	183/64	250	G	73.2	183	T	25.6	64
Contig_20769	1038	C/G	73.1/26.9	95/35	130	C	73.0769	95	G	26.9231	35
Contig_20994	128	T/C	73.1/26.9	68/25	93	T	73.1183	68	C	26.8817	25
Contig_21880	715	T/C	73.1/26.9	87/32	119	T	73.1092	87	C	26.8908	32
Contig_22729	850	A/T	73.1/26.9	274/101	375	A	73.0667	274	T	26.9333	101
Contig_6471	258	G/T	73.1/26.9	114/42	156	G	73.0769	114	T	26.9231	42
Contig_7754	49	T/G	73.1/26.9	95/35	130	T	73.0769	95	G	26.9231	35
Contig_20161	192	G/A	73.1/26.7	343/125	469	G	73.1343	343	A	26.6525	125
Contig_121	792	T/G	73.0/27.0	127/47	174	T	72.9885	127	G	27.0115	47
Contig_21726	77	T/C	73.0/27.0	181/67	248	T	72.9839	181	C	27.0161	67
Contig_3835	762	C/T	73.0/27.0	327/121	448	C	72.9911	327	T	27.0089	121
Contig_9635	114	A/G	73.0/27.0	65/24	89	A	73.0337	65	G	26.9663	24
Contig_20769	1854	C/A	72.9/27.1	188/70	258	C	72.8682	188	A	27.1318	70
Contig_22358	437	T/C	72.9/27.1	298/111	409	T	72.8606	298	C	27.1394	111
Contig_394	554	C/T	72.9/27.1	113/42	155	C	72.9032	113	T	27.0968	42
Contig_4547	400	C/T	72.9/27.1	70/26	96	C	72.9167	70	T	27.0833	26
Contig_13959	955	A/T	72.8/27.2	75/28	103	A	72.8155	75	T	27.1845	28
Contig_21134	366	A/T	72.8/27.2	488/182	670	A	72.8358	488	T	27.1642	182
Contig_22449	402	T/C	72.8/27.2	67/25	92	T	72.8261	67	C	27.1739	25
Contig_22729	1310	G/A	72.8/27.2	83/31	114	G	72.807	83	A	27.193	31
Contig_22729	1363	T/A	72.8/27.2	110/41	151	T	72.8477	110	A	27.1523	41
Contig_10080	201	T/A	72.7/27.3	64/24	88	T	72.7273	64	A	27.2727	24
Contig_13959	78	C/T	72.7/27.3	93/35	128	C	72.6562	93	T	27.3438	35
Contig_1661	415	T/A	72.7/27.3	80/30	110	T	72.7273	80	A	27.2727	30
Contig_18901	153	A/G	72.7/27.3	96/36	132	A	72.7273	96	G	27.2727	36
Contig_20287	733	T/C	72.7/27.3	210/79	289	T	72.6644	210	C	27.3356	79
Contig_21160	131	T/A	72.7/27.3	730/274	1004	T	72.7092	730	A	27.2908	274
Contig_22729	970	A/G	72.7/26.1	64/23	88	A	72.7273	64	G	26.1364	23
Contig_20769	1170	A/G	72.5/27.5	319/121	440	A	72.5	319	G	27.5	121
Contig_22418	466	A/G	72.5/27.5	129/49	178	A	72.4719	129	G	27.5281	49
Contig_18664	141	G/A	72.5/26.5	74/27	102	G	72.549	74	A	26.4706	27
Contig_21032	154	C/G	72.4/27.6	110/42	152	C	72.3684	110	G	27.6316	42
Contig_3166	1216	G/C	72.4/27.6	118/45	163	G	72.3926	118	C	27.6074	45
Contig_570	243	C/A	72.4/26.4	63/23	87	C	72.4138	63	A	26.4368	23
Contig_19380	440	C/T	72.3/27.7	60/23	83	C	72.2892	60	T	27.7108	23
Contig_19841	100	A/G	72.3/27.7	68/26	94	A	72.3404	68	G	27.6596	26
Contig_8123	55	T/A	72.3/27.3	183/69	253	T	72.332	183	A	27.2727	69
Contig_20769	39	C/T	72.3/27.1	136/51	188	C	72.3404	136	T	27.1277	51
Contig_21250	902	A/C	72.3/26.2	102/37	141	A	72.3404	102	C	26.2411	37
Contig_20287	501	G/A	72.2/27.8	205/79	284	G	72.1831	205	A	27.8169	79
Contig_20452	183	G/A	72.2/27.8	104/40	144	G	72.2222	104	A	27.7778	40
Contig_20174	2657	A/G	72.1/27.9	62/24	86	A	72.093	62	G	27.907	24
Contig_20933	361	C/T	72.1/27.9	222/86	308	C	72.0779	222	T	27.9221	86
Contig_22643	502	A/C	72.1/27.9	101/39	140	A	72.1429	101	C	27.8571	39
Contig_5054	765	C/T	72.1/27.9	111/43	154	C	72.0779	111	T	27.9221	43
Contig_1038	953	A/C	72.1/26.7	62/23	86	A	72.093	62	C	26.7442	23
Contig_20381	262	A/G	72.0/28.0	67/26	93	A	72.043	67	G	27.957	26
Contig_22271	77	T/A	72.0/28.0	67/26	93	T	72.043	67	A	27.957	26
Contig_22709	427	C/T	72.0/28.0	90/35	125	C	72	90	T	28	35
Contig_22729	1354	T/G	72.0/28.0	108/42	150	T	72	108	G	28	42
Contig_7947	1836	G/A	72.0/28.0	564/219	783	G	72.0307	564	A	27.9693	219
Contig_2928	439	C/T	72.0/27.6	167/64	232	C	71.9828	167	T	27.5862	64
Contig_13959	348	A/G	72.0/27.5	139/53	193	A	72.0207	139	G	27.4611	53
Contig_20692	49	T/A	72.0/26.3	126/46	175	T	72	126	A	26.2857	46
Contig_20994	88	G/A	71.9/28.1	87/34	121	G	71.9008	87	A	28.0992	34
Contig_22325	75	C/T	71.9/28.1	69/27	96	C	71.875	69	T	28.125	27
Contig_22449	1458	C/G	71.9/28.1	64/25	89	C	71.9101	64	G	28.0899	25
Contig_6061	1207	A/T	71.9/28.1	87/34	121	A	71.9008	87	T	28.0992	34
Contig_994	128	T/C	71.9/28.1	151/59	210	T	71.9048	151	C	28.0952	59
Contig_1954	767	C/T	71.9/27.8	225/87	313	C	71.885	225	T	27.7955	87
Contig_1001	388	C/T	71.8/28.2	102/40	142	C	71.831	102	T	28.169	40
Contig_21126	490	A/T	71.8/28.2	122/48	170	A	71.7647	122	T	28.2353	48
Contig_3166	732	G/T	71.8/28.2	186/73	259	G	71.8147	186	T	28.1853	73
Contig_3089	2050	C/G	71.7/28.3	71/28	99	C	71.7172	71	G	28.2828	28
Contig_1192	142	A/G	71.6/28.4	68/27	95	A	71.5789	68	G	28.4211	27
Contig_19608	93	C/T	71.6/28.4	58/23	81	C	71.6049	58	T	28.3951	23
Contig_22449	909	G/T	71.6/28.4	63/25	88	G	71.5909	63	T	28.4091	25
Contig_22491	341	G/A	71.6/28.4	136/54	190	G	71.5789	136	A	28.4211	54
Contig_22559	114	A/G	71.6/28.4	164/65	229	A	71.6157	164	G	28.3843	65
Contig_45	3235	C/T	71.6/28.4	63/25	88	C	71.5909	63	T	28.4091	25
Contig_579	1766	C/A	71.6/28.4	154/61	215	C	71.6279	154	A	28.3721	61
Contig_22729	436	G/A	71.6/27.5	78/30	109	G	71.5596	78	A	27.5229	30
Contig_2915	154	C/T	71.5/28.5	98/39	137	C	71.5328	98	T	28.4672	39
Contig_4244	482	A/G	71.5/28.5	103/41	144	A	71.5278	103	G	28.4722	41
Contig_13959	33	G/A	71.4/28.6	70/28	98	G	71.4286	70	A	28.5714	28
Contig_19841	569	C/A	71.4/28.6	85/34	119	C	71.4286	85	A	28.5714	34
Contig_22449	1508	A/G	71.4/28.6	60/24	84	A	71.4286	60	G	28.5714	24
Contig_7060	215	G/A	71.4/28.6	60/24	84	G	71.4286	60	A	28.5714	24
Contig_15925	1223	A/G	71.4/28.5	589/235	825	A	71.3939	589	G	28.4848	235
Contig_11711	357	C/T	71.3/28.7	191/77	268	C	71.2687	191	T	28.7313	77
Contig_20204	206	C/A	71.3/28.7	149/60	209	C	71.2919	149	A	28.7081	60
Contig_2028	1328	C/T	71.3/28.7	164/66	230	C	71.3043	164	T	28.6957	66
Contig_21563	376	G/A	71.3/28.7	107/43	150	G	71.3333	107	A	28.6667	43
Contig_1664	896	A/C	71.2/28.8	57/23	80	A	71.25	57	C	28.75	23
Contig_19500	103	A/G	71.2/28.8	74/30	104	A	71.1538	74	G	28.8462	30
Contig_20769	1552	G/A	71.2/28.8	422/171	593	G	71.1636	422	A	28.8364	171
Contig_2379	414	T/C	71.2/28.8	57/23	80	T	71.25	57	C	28.75	23
Contig_387	215	A/G	71.2/28.8	104/42	146	A	71.2329	104	G	28.7671	42
Contig_4147	454	A/T	71.2/28.8	131/53	184	A	71.1957	131	T	28.8043	53
Contig_8442	90	C/G	71.2/28.8	84/34	118	C	71.1864	84	G	28.8136	34
Contig_20671	169	T/A	71.1/28.9	101/41	142	T	71.1268	101	A	28.8732	41
Contig_18679	394	T/C	71.0/29.0	110/45	155	T	70.9677	110	C	29.0323	45
Contig_20204	263	T/C	71.0/29.0	103/42	145	T	71.0345	103	C	28.9655	42
Contig_6061	748	T/A	71.0/29.0	66/27	93	T	70.9677	66	A	29.0323	27
Contig_20769	804	G/C	71.0/28.8	412/167	580	G	71.0345	412	C	28.7931	167
Contig_2558	395	G/A	70.9/29.1	236/97	333	G	70.8709	236	A	29.1291	97
Contig_6452	321	C/A	70.9/29.1	90/37	127	C	70.8661	90	A	29.1339	37
Contig_2928	532	A/T	70.8/29.2	209/86	295	A	70.8475	209	T	29.1525	86
Contig_5054	796	T/A	70.8/29.2	121/50	171	T	70.7602	121	A	29.2398	50
Contig_1094	579	G/A	70.7/29.3	70/29	99	G	70.7071	70	A	29.2929	29
Contig_20480	143	G/A	70.7/29.3	58/24	82	G	70.7317	58	A	29.2683	24
Contig_21126	173	T/C	70.7/29.3	123/51	174	T	70.6897	123	C	29.3103	51
Contig_5433	233	G/A	70.7/29.3	70/29	99	G	70.7071	70	A	29.2929	29
Contig_8480	361	T/A	70.7/29.3	607/252	859	T	70.6636	607	A	29.3364	252
Contig_45	3673	C/T	70.6/29.4	60/25	85	C	70.5882	60	T	29.4118	25
Contig_48	322	G/T	70.6/29.4	113/47	160	G	70.625	113	T	29.375	47
Contig_140	2112	T/G	70.5/29.5	67/28	95	T	70.5263	67	G	29.4737	28
Contig_15115	656	T/C	70.5/29.5	380/159	539	T	70.5009	380	C	29.4991	159
Contig_21582	320	A/G	70.5/29.5	98/41	139	A	70.5036	98	G	29.4964	41
Contig_22729	442	G/A	70.5/29.5	67/28	95	G	70.5263	67	A	29.4737	28
Contig_311	337	G/A	70.5/29.5	196/82	278	G	70.5036	196	A	29.4964	82
Contig_629	1117	A/G	70.5/29.5	67/28	95	A	70.5263	67	G	29.4737	28
Contig_2659	508	T/C	70.5/28.4	62/25	88	T	70.4545	62	C	28.4091	25
Contig_19841	288	G/A	70.4/29.6	57/24	81	G	70.3704	57	A	29.6296	24
Contig_21259	161	A/C	70.4/29.6	57/24	81	A	70.3704	57	C	29.6296	24
Contig_21525	62	C/A	70.4/29.6	107/45	152	C	70.3947	107	A	29.6053	45
Contig_5054	517	A/G	70.4/29.2	176/73	250	A	70.4	176	G	29.2	73
Contig_19595	324	C/G	70.3/29.7	234/99	333	C	70.2703	234	G	29.7297	99
Contig_21803	166	C/T	70.3/29.7	751/318	1069	C	70.2526	751	T	29.7474	318
Contig_21803	340	T/A	70.3/29.7	175/74	249	T	70.2811	175	A	29.7189	74
Contig_22743	475	A/G	70.3/29.7	78/33	111	A	70.2703	78	G	29.7297	33
Contig_5054	1800	A/T	70.3/29.7	64/27	91	A	70.3297	64	T	29.6703	27
Contig_5054	1318	T/C	70.3/29.7	64/27	91	T	70.3297	64	C	29.6703	27
Contig_15448	142	T/C	70.2/29.8	59/25	84	T	70.2381	59	C	29.7619	25
Contig_20822	112	C/T	70.2/29.8	92/39	131	C	70.229	92	T	29.771	39
Contig_21103	61	G/A	70.2/29.8	99/42	141	G	70.2128	99	A	29.7872	42
Contig_21167	772	A/C	70.2/29.8	214/91	305	A	70.1639	214	C	29.8361	91
Contig_21840	183	A/G	70.2/29.8	118/50	168	A	70.2381	118	G	29.7619	50
Contig_5000	329	G/T	70.2/29.8	153/65	218	G	70.1835	153	T	29.8165	65
Contig_1449	359	T/C	70.1/29.9	82/35	117	T	70.0855	82	C	29.9145	35
Contig_20204	261	A/G	70.1/29.9	103/44	147	A	70.068	103	G	29.932	44
Contig_20822	456	G/A	70.1/29.9	61/26	87	G	70.1149	61	A	29.8851	26
Contig_21259	46	C/A	70.1/29.9	446/190	636	C	70.1258	446	A	29.8742	190
Contig_22362	33	A/G	70.1/29.9	185/79	264	A	70.0758	185	G	29.9242	79
Contig_67	1842	G/A	70.1/29.9	82/35	117	G	70.0855	82	A	29.9145	35
Contig_5657	142	A/G	70.1/27.7	124/49	177	A	70.0565	124	G	27.6836	49
Contig_1038	1441	A/T	70.0/30.0	70/30	100	A	70	70	T	30	30
Contig_121	285	T/C	70.0/30.0	70/30	100	T	70	70	C	30	30
Contig_125	2346	T/C	70.0/30.0	63/27	90	T	70	63	C	30	27
Contig_20769	456	G/T	70.0/30.0	180/77	257	G	70.0389	180	T	29.9611	77
Contig_2230	429	C/T	70.0/30.0	322/138	460	C	70	322	T	30	138
Contig_22494	1105	G/T	70.0/30.0	173/74	247	G	70.0405	173	T	29.9595	74
Contig_19239	157	T/C	69.9/30.1	72/31	103	T	69.9029	72	C	30.0971	31
Contig_22729	997	T/A	69.9/30.1	86/37	123	T	69.9187	86	A	30.0813	37
Contig_4778	642	C/T	69.9/30.1	72/31	103	C	69.9029	72	T	30.0971	31
Contig_5054	439	A/G	69.9/30.1	151/65	216	A	69.9074	151	G	30.0926	65
Contig_1797	1275	G/A	69.8/30.2	127/55	182	G	69.7802	127	A	30.2198	55
Contig_22743	462	C/T	69.8/30.2	178/77	255	C	69.8039	178	T	30.1961	77
Contig_2903	616	C/T	69.8/30.2	111/48	159	C	69.8113	111	T	30.1887	48
Contig_2095	648	A/G	69.7/30.3	83/36	119	A	69.7479	83	G	30.2521	36
Contig_22559	45	T/C	69.7/30.3	152/66	218	T	69.7248	152	C	30.2752	66
Contig_20204	275	T/A	69.6/30.4	96/42	138	T	69.5652	96	A	30.4348	42
Contig_20429	1348	T/A	69.6/30.4	259/113	372	T	69.6237	259	A	30.3763	113
Contig_21593	30	G/T	69.6/30.4	96/42	138	G	69.5652	96	T	30.4348	42
Contig_2928	90	T/G	69.6/22.8	110/36	158	T	69.6203	110	G	22.7848	36
Contig_121	1010	G/A	69.5/30.5	89/39	128	G	69.5312	89	A	30.4688	39
Contig_1254	1009	T/C	69.5/30.5	171/75	246	T	69.5122	171	C	30.4878	75
Contig_2271	87	A/G	69.5/30.5	89/39	128	A	69.5312	89	G	30.4688	39
Contig_2899	1450	A/T	69.5/30.5	66/29	95	A	69.4737	66	T	30.5263	29
Contig_379	1132	G/A	69.5/30.5	89/39	128	G	69.5312	89	A	30.4688	39
Contig_22729	1431	A/G	69.4/30.6	59/26	85	A	69.4118	59	G	30.5882	26
Contig_2903	850	G/A	69.4/30.6	134/59	193	G	69.4301	134	A	30.5699	59
Contig_2903	1043	T/A	69.4/30.6	86/38	124	T	69.3548	86	A	30.6452	38
Contig_6471	694	A/C	69.4/30.6	120/53	173	A	69.3642	120	C	30.6358	53
Contig_20769	1862	G/A	69.4/30.2	168/73	242	G	69.4215	168	A	30.1653	73
Contig_21126	125	T/C	69.3/30.7	61/27	88	T	69.3182	61	C	30.6818	27
Contig_22587	779	C/G	69.3/30.7	151/67	218	C	69.2661	151	G	30.7339	67
Contig_3835	591	G/T	69.3/30.7	205/91	296	G	69.2568	205	T	30.7432	91
Contig_3987	294	G/T	69.3/30.7	160/71	231	G	69.2641	160	T	30.7359	71
Contig_311	983	T/A	69.2/30.8	99/44	143	T	69.2308	99	A	30.7692	44
Contig_387	582	A/G	69.2/30.8	81/36	117	A	69.2308	81	G	30.7692	36
Contig_20622	279	C/T	69.1/30.9	105/47	152	C	69.0789	105	T	30.9211	47
Contig_394	1198	G/A	69.1/30.9	76/34	110	G	69.0909	76	A	30.9091	34
Contig_6318	882	T/C	69.1/30.9	315/141	456	T	69.0789	315	C	30.9211	141
Contig_980	261	C/T	69.0/31.0	69/31	100	C	69	69	T	31	31
Contig_18963	365	T/C	68.9/31.1	102/46	148	T	68.9189	102	C	31.0811	46
Contig_21242	431	G/A	68.9/31.1	102/46	148	G	68.9189	102	A	31.0811	46
Contig_3089	1607	A/T	68.9/31.1	73/33	106	A	68.8679	73	T	31.1321	33
Contig_4871	65	C/T	68.9/31.1	82/37	119	C	68.9076	82	T	31.0924	37
Contig_5054	292	A/G	68.9/30.6	135/60	196	A	68.8776	135	G	30.6122	60
Contig_1449	251	A/T	68.8/31.2	75/34	109	A	68.8073	75	T	31.1927	34
Contig_2049	390	T/C	68.8/31.2	128/58	186	T	68.8172	128	C	31.1828	58
Contig_6220	1336	C/T	68.8/31.2	64/29	93	C	68.8172	64	T	31.1828	29
Contig_6700	399	T/A	68.8/30.9	205/92	298	T	68.7919	205	A	30.8725	92
Contig_11835	128	T/C	68.8/30.0	55/24	80	T	68.75	55	C	30	24
Contig_19608	77	T/C	68.7/31.3	90/41	131	T	68.7023	90	C	31.2977	41
Contig_21737	111	T/G	68.7/31.3	270/123	393	T	68.7023	270	G	31.2977	123
Contig_247	119	G/A	68.7/31.3	57/26	83	G	68.6747	57	A	31.3253	26
Contig_3987	627	A/G	68.7/31.3	136/62	198	A	68.6869	136	G	31.3131	62
Contig_5054	1263	G/C	68.7/31.3	90/41	131	G	68.7023	90	C	31.2977	41
Contig_5657	441	G/A	68.7/30.8	138/62	201	G	68.6567	138	A	30.8458	62
Contig_21167	389	A/T	68.6/31.0	155/70	226	A	68.5841	155	T	30.9735	70
Contig_1738	969	C/T	68.5/31.5	74/34	108	C	68.5185	74	T	31.4815	34
Contig_22587	623	C/T	68.5/31.5	61/28	89	C	68.5393	61	T	31.4607	28
Contig_5054	2051	C/T	68.5/31.5	89/41	130	C	68.4615	89	T	31.5385	41
Contig_6061	430	T/C	68.5/31.5	74/34	108	T	68.5185	74	C	31.4815	34
Contig_797	840	C/G	68.5/31.5	63/29	92	C	68.4783	63	G	31.5217	29
Contig_13959	247	A/T	68.5/30.8	89/40	130	A	68.4615	89	T	30.7692	40
Contig_20346	1123	A/G	68.4/31.6	104/48	152	A	68.4211	104	G	31.5789	48
Contig_20492	184	G/C	68.4/31.6	67/31	98	G	68.3673	67	C	31.6327	31
Contig_22587	292	C/T	68.4/31.6	67/31	98	C	68.3673	67	T	31.6327	31
Contig_394	590	T/C	68.4/31.6	67/31	98	T	68.3673	67	C	31.6327	31
Contig_5054	614	T/C	68.4/31.6	158/73	231	T	68.3983	158	C	31.6017	73
Contig_2980	588	A/C	68.4/30.5	65/29	95	A	68.4211	65	C	30.5263	29
Contig_2028	1228	T/A	68.3/31.7	86/40	126	T	68.254	86	A	31.746	40
Contig_20769	583	C/T	68.3/31.7	97/45	142	C	68.3099	97	T	31.6901	45
Contig_7060	214	C/G	68.3/31.7	56/26	82	C	68.2927	56	G	31.7073	26
Contig_20622	217	G/A	68.3/31.4	326/150	477	G	68.3438	326	A	31.4465	150
Contig_20933	349	A/G	68.3/23.2	56/19	82	A	68.2927	56	G	23.1707	19
Contig_20769	457	T/A	68.2/31.8	163/76	239	T	68.2008	163	A	31.7992	76
Contig_2141	504	G/T	68.2/31.8	73/34	107	G	68.2243	73	T	31.7757	34
Contig_2229	426	C/T	68.2/31.8	73/34	107	C	68.2243	73	T	31.7757	34
Contig_379	1717	T/A	68.1/31.9	96/45	141	T	68.0851	96	A	31.9149	45
Contig_5863	215	A/G	68.1/31.9	128/60	188	A	68.0851	128	G	31.9149	60
Contig_22690	2043	C/A	68.1/29.8	96/42	141	C	68.0851	96	A	29.7872	42
Contig_184	1379	A/C	68.0/32.0	70/33	103	A	67.9612	70	C	32.0388	33
Contig_19841	45	A/T	68.0/32.0	83/39	122	A	68.0328	83	T	31.9672	39
Contig_20174	3406	T/A	68.0/32.0	87/41	128	T	67.9688	87	A	32.0312	41
Contig_20204	242	C/T	68.0/32.0	217/102	319	C	68.0251	217	T	31.9749	102
Contig_21242	39	A/G	68.0/32.0	931/438	1369	A	68.0058	931	G	31.9942	438
Contig_6631	18	C/T	68.0/31.1	83/38	122	C	68.0328	83	T	31.1475	38
Contig_21726	374	C/T	67.9/32.1	199/94	293	C	67.9181	199	T	32.0819	94
Contig_5054	233	G/T	67.9/32.1	180/85	265	G	67.9245	180	T	32.0755	85
Contig_6471	436	G/A	67.9/32.1	108/51	159	G	67.9245	108	A	32.0755	51
Contig_3914	976	C/A	67.9/31.7	148/69	218	C	67.8899	148	A	31.6514	69
Contig_11711	59	T/C	67.8/32.2	97/46	143	T	67.8322	97	C	32.1678	46
Contig_21160	178	A/C	67.8/32.2	192/91	283	A	67.8445	192	C	32.1555	91
Contig_21160	850	A/G	67.8/32.2	904/429	1334	A	67.7661	904	G	32.1589	429
Contig_5054	1496	T/C	67.8/32.2	59/28	87	T	67.8161	59	C	32.1839	28
Contig_22546	140	T/A	67.7/32.3	174/83	257	T	67.7043	174	A	32.2957	83
Contig_3107	715	G/A	67.7/32.3	63/30	93	G	67.7419	63	A	32.2581	30
Contig_67	2230	G/T	67.7/32.3	65/31	96	G	67.7083	65	T	32.2917	31
Contig_8480	120	A/G	67.7/32.3	111/53	164	A	67.6829	111	G	32.3171	53
Contig_5054	2061	T/A	67.6/32.4	92/44	136	T	67.6471	92	A	32.3529	44
Contig_5657	831	A/T	67.6/32.4	71/34	105	A	67.619	71	T	32.381	34
Contig_17793	314	G/A	67.5/32.5	56/27	83	G	67.4699	56	A	32.5301	27
Contig_1797	426	C/T	67.5/32.5	129/62	191	C	67.5393	129	T	32.4607	62
Contig_20915	130	T/A	67.5/32.5	172/83	255	T	67.451	172	A	32.549	83
Contig_2558	581	C/T	67.5/32.5	54/26	80	C	67.5	54	T	32.5	26
Contig_2928	131	G/C	67.5/32.5	241/116	357	G	67.507	241	C	32.493	116
Contig_300	3051	T/C	67.5/32.5	131/63	194	T	67.5258	131	C	32.4742	63
Contig_21120	140	T/A	67.5/32.0	640/303	948	T	67.5105	640	A	31.962	303
Contig_9635	123	C/T	67.4/32.6	58/28	86	C	67.4419	58	T	32.5581	28
Contig_21160	754	C/T	67.4/32.5	2236/1079	3316	C	67.4306	2236	T	32.5392	1079
Contig_20994	647	C/T	67.3/32.7	167/81	248	C	67.3387	167	T	32.6613	81
Contig_20452	337	A/C	67.2/32.8	78/38	116	A	67.2414	78	C	32.7586	38
Contig_22709	469	C/G	67.2/32.8	90/44	134	C	67.1642	90	G	32.8358	44
Contig_18774	195	C/T	67.0/33.0	154/76	230	C	66.9565	154	T	33.0435	76
Contig_5054	124	T/C	67.0/33.0	75/37	112	T	66.9643	75	C	33.0357	37
Contig_6471	231	A/G	67.0/33.0	61/30	91	A	67.033	61	G	32.967	30
Contig_6471	619	C/T	67.0/33.0	128/63	191	C	67.0157	128	T	32.9843	63
Contig_6471	989	T/G	67.0/33.0	73/36	109	T	66.9725	73	G	33.0275	36
Contig_759	190	A/G	67.0/33.0	77/38	115	A	66.9565	77	G	33.0435	38
Contig_1038	1774	T/C	66.9/33.1	79/39	118	T	66.9492	79	C	33.0508	39
Contig_18995	473	C/T	66.9/33.1	79/39	118	C	66.9492	79	T	33.0508	39
Contig_21242	389	G/T	66.9/33.1	103/51	154	G	66.8831	103	T	33.1169	51
Contig_6700	393	G/A	66.9/33.1	257/127	384	G	66.9271	257	A	33.0729	127
Contig_2899	550	A/G	66.7/33.3	92/46	138	A	66.6667	92	G	33.3333	46
Contig_2899	95	C/G	66.7/33.3	72/36	108	C	66.6667	72	G	33.3333	36
Contig_31	1387	C/T	66.7/33.3	58/29	87	C	66.6667	58	T	33.3333	29
Contig_797	549	C/T	66.7/33.3	72/36	108	C	66.6667	72	T	33.3333	36
Contig_18901	391	C/A	66.7/28.8	102/44	153	C	66.6667	102	A	28.7582	44
Contig_13959	240	C/T	66.5/33.5	115/58	173	C	66.474	115	T	33.526	58
Contig_1738	909	C/T	66.4/33.6	87/44	131	C	66.4122	87	T	33.5878	44
Contig_2980	395	T/C	66.4/33.6	89/45	134	T	66.4179	89	C	33.5821	45
Contig_300	3570	C/T	66.4/33.6	71/36	107	C	66.3551	71	T	33.6449	36
Contig_428	2102	G/A	66.4/33.6	79/40	119	G	66.3866	79	A	33.6134	40
Contig_12421	149	G/C	66.3/33.7	126/64	190	G	66.3158	126	C	33.6842	64
Contig_18782	153	G/A	66.3/33.7	134/68	202	G	66.3366	134	A	33.6634	68
Contig_575	81	C/T	66.3/33.7	110/56	166	C	66.2651	110	T	33.7349	56
Contig_6061	1289	T/G	66.3/33.7	59/30	89	T	66.2921	59	G	33.7079	30
Contig_758	953	T/C	66.3/33.7	69/35	104	T	66.3462	69	C	33.6538	35
Contig_8505	463	C/T	66.3/33.7	65/33	98	C	66.3265	65	T	33.6735	33
Contig_22325	78	T/C	66.3/32.6	59/29	89	T	66.2921	59	C	32.5843	29
Contig_1175	861	A/G	66.2/33.8	298/152	450	A	66.2222	298	G	33.7778	152
Contig_1783	677	T/A	66.2/33.8	53/27	80	T	66.25	53	A	33.75	27
Contig_20119	97	A/T	66.2/33.3	129/65	195	A	66.1538	129	T	33.3333	65
Contig_22751	966	C/A	66.1/33.9	259/133	392	C	66.0714	259	A	33.9286	133
Contig_20671	127	G/C	66.0/34.0	126/65	191	G	65.9686	126	C	34.0314	65
Contig_21915	255	T/C	66.0/34.0	62/32	94	T	65.9574	62	C	34.0426	32
Contig_1462	1844	C/T	65.9/34.1	81/42	123	C	65.8537	81	T	34.1463	42
Contig_242	1060	C/T	65.9/34.1	108/56	164	C	65.8537	108	T	34.1463	56
Contig_2915	63	G/A	65.9/34.1	58/30	88	G	65.9091	58	A	34.0909	30
Contig_5212	179	A/C	65.9/34.1	54/28	82	A	65.8537	54	C	34.1463	28
Contig_2659	586	C/A	65.9/20.4	110/34	167	C	65.8683	110	A	20.3593	34
Contig_22449	966	T/C	65.8/34.2	75/39	114	T	65.7895	75	C	34.2105	39
Contig_2558	312	G/C	65.8/34.2	127/66	193	G	65.8031	127	C	34.1969	66
Contig_6784	249	T/C	65.8/34.2	219/114	333	T	65.7658	219	C	34.2342	114
Contig_21160	898	C/A	65.7/34.2	1642/855	2498	C	65.7326	1642	A	34.2274	855
Contig_2338	40	A/C	65.6/34.4	82/43	125	A	65.6	82	C	34.4	43
Contig_881	1441	C/T	65.6/33.3	59/30	90	C	65.5556	59	T	33.3333	30
Contig_2049	702	T/C	65.5/34.5	76/40	116	T	65.5172	76	C	34.4828	40
Contig_22690	649	A/G	65.5/34.5	207/109	316	A	65.5063	207	G	34.4937	109
Contig_1462	917	A/C	65.4/34.6	174/92	266	A	65.4135	174	C	34.5865	92
Contig_20358	274	T/G	65.4/34.6	89/47	136	T	65.4412	89	G	34.5588	47
Contig_21068	339	A/T	65.2/34.8	285/152	437	A	65.2174	285	T	34.7826	152
Contig_570	1064	T/G	65.2/34.8	90/48	138	T	65.2174	90	G	34.7826	48
Contig_21880	1111	C/T	65.2/34.3	131/69	201	C	65.1741	131	T	34.3284	69
Contig_20769	1199	C/G	65.2/34.1	264/138	405	C	65.1852	264	G	34.0741	138
Contig_118	1746	G/A	65.1/34.9	84/45	129	G	65.1163	84	A	34.8837	45
Contig_1462	825	C/T	65.1/34.9	140/75	215	C	65.1163	140	T	34.8837	75
Contig_20287	452	T/C	65.1/34.9	256/137	393	T	65.1399	256	C	34.8601	137
Contig_4244	1061	C/A	65.0/35.0	52/28	80	C	65	52	A	35	28
Contig_1352	552	C/T	65.0/34.8	575/308	884	C	65.0452	575	T	34.8416	308
Contig_22638	258	G/A	64.9/35.1	161/87	248	G	64.9194	161	A	35.0806	87
Contig_20769	703	C/A	64.8/35.2	239/130	369	C	64.7696	239	A	35.2304	130
Contig_21160	368	A/G	64.8/35.2	766/417	1183	A	64.7506	766	G	35.2494	417
Contig_22559	633	C/A	64.8/35.2	208/113	321	C	64.7975	208	A	35.2025	113
Contig_311	849	A/T	64.8/35.2	79/43	122	A	64.7541	79	T	35.2459	43
Contig_1192	106	G/C	64.8/29.7	59/27	91	G	64.8352	59	C	29.6703	27
Contig_19750	544	A/G	64.6/35.4	64/35	99	A	64.6465	64	G	35.3535	35
Contig_20682	821	C/T	64.6/35.4	244/134	378	C	64.5503	244	T	35.4497	134
Contig_21582	228	G/C	64.6/35.4	212/116	328	G	64.6341	212	C	35.3659	116
Contig_21673	148	G/A	64.6/35.4	122/67	189	G	64.5503	122	A	35.4497	67
Contig_21880	565	A/G	64.6/35.4	73/40	113	A	64.6018	73	G	35.3982	40
Contig_4619	356	T/G	64.6/35.4	115/63	178	T	64.6067	115	G	35.3933	63
Contig_21160	801	T/C	64.5/35.5	619/340	959	T	64.5464	619	C	35.4536	340
Contig_994	78	A/T	64.4/35.6	212/117	329	A	64.4377	212	T	35.5623	117
Contig_18963	314	G/A	64.3/35.7	126/70	196	G	64.2857	126	A	35.7143	70
Contig_20769	1348	A/C	64.3/35.4	238/131	370	A	64.3243	238	C	35.4054	131
Contig_723	440	T/G	64.2/35.8	61/34	95	T	64.2105	61	G	35.7895	34
Contig_19224	357	A/G	64.1/35.9	182/102	284	A	64.0845	182	G	35.9155	102
Contig_20769	1386	T/C	64.1/35.9	311/174	485	T	64.1237	311	C	35.8763	174
Contig_22751	1826	T/A	64.1/35.9	166/93	259	T	64.0927	166	A	35.9073	93
Contig_632	542	C/A	64.1/35.9	66/37	103	C	64.0777	66	A	35.9223	37
Contig_331	805	C/G	64.0/36.0	55/31	86	C	63.9535	55	G	36.0465	31
Contig_10524	242	A/G	63.9/36.1	131/74	205	A	63.9024	131	G	36.0976	74
Contig_2093	627	G/A	63.9/36.1	53/30	83	G	63.8554	53	A	36.1446	30
Contig_20429	201	T/C	63.8/36.2	141/80	221	T	63.8009	141	C	36.1991	80
Contig_2928	843	A/T	63.8/36.2	83/47	130	A	63.8462	83	T	36.1538	47
Contig_379	1012	G/A	63.8/36.2	97/55	152	G	63.8158	97	A	36.1842	55
Contig_21371	188	A/T	63.8/30.7	81/39	127	A	63.7795	81	T	30.7087	39
Contig_2379	820	C/G	63.6/36.4	56/32	88	C	63.6364	56	G	36.3636	32
Contig_5054	1253	A/G	63.6/36.4	77/44	121	A	63.6364	77	G	36.3636	44
Contig_17220	70	C/A	63.5/36.5	125/72	197	C	63.4518	125	A	36.5482	72
Contig_20204	419	C/T	63.5/36.5	87/50	137	C	63.5036	87	T	36.4964	50
Contig_20381	378	T/A	63.5/36.5	197/113	310	T	63.5484	197	A	36.4516	113
Contig_20769	212	C/T	63.5/36.5	80/46	126	C	63.4921	80	T	36.5079	46
Contig_22643	219	C/G	63.5/36.5	132/76	208	C	63.4615	132	G	36.5385	76
Contig_14106	348	T/A	63.3/36.7	57/33	90	T	63.3333	57	A	36.6667	33
Contig_20528	302	G/A	63.3/36.7	463/269	732	G	63.2514	463	A	36.7486	269
Contig_21642	97	G/A	63.3/36.7	133/77	210	G	63.3333	133	A	36.6667	77
Contig_22751	2241	A/C	63.3/32.2	362/184	572	A	63.2867	362	C	32.1678	184
Contig_20204	81	T/G	63.2/36.8	55/32	87	T	63.2184	55	G	36.7816	32
Contig_2040	598	G/A	63.2/36.8	91/53	144	G	63.1944	91	A	36.8056	53
Contig_2558	743	G/A	63.2/36.8	55/32	87	G	63.2184	55	A	36.7816	32
Contig_5316	28	G/C	63.2/25.3	55/22	87	G	63.2184	55	C	25.2874	22
Contig_19552	83	C/T	63.1/36.9	70/41	111	C	63.0631	70	T	36.9369	41
Contig_7060	511	A/G	63.1/36.9	70/41	111	A	63.0631	70	G	36.9369	41
Contig_18963	261	T/C	63.1/36.4	130/75	206	T	63.1068	130	C	36.4078	75
Contig_5054	1029	C/G	63.1/36.4	149/86	236	C	63.1356	149	G	36.4407	86
Contig_20857	364	G/A	63.0/37.0	85/50	135	G	62.963	85	A	37.037	50
Contig_21134	126	C/T	63.0/37.0	143/84	227	C	62.9956	143	T	37.0044	84
Contig_19608	29	G/A	62.9/37.1	73/43	116	G	62.931	73	A	37.069	43
Contig_22729	898	T/A	62.9/37.1	66/39	105	T	62.8571	66	A	37.1429	39
Contig_3166	529	T/C	62.9/37.1	129/76	205	T	62.9268	129	C	37.0732	76
Contig_5054	1477	T/A	62.9/37.1	83/49	132	T	62.8788	83	A	37.1212	49
Contig_6318	260	T/C	62.9/37.0	467/275	743	T	62.8533	467	C	37.0121	275
Contig_253	1545	T/G	62.8/37.2	71/42	113	T	62.8319	71	G	37.1681	42
Contig_394	1675	A/T	62.8/37.2	76/45	121	A	62.8099	76	T	37.1901	45
Contig_121	623	T/C	62.7/37.3	64/38	102	T	62.7451	64	C	37.2549	38
Contig_184	224	T/C	62.7/37.3	193/115	308	T	62.6623	193	C	37.3377	115
Contig_20098	490	T/C	62.7/37.3	156/93	249	T	62.6506	156	C	37.3494	93
Contig_18963	387	A/T	62.6/37.4	57/34	91	A	62.6374	57	T	37.3626	34
Contig_21842	59	A/T	62.6/37.4	77/46	123	A	62.6016	77	T	37.3984	46
Contig_994	70	C/T	62.6/37.4	194/116	310	C	62.5806	194	T	37.4194	116
Contig_14580	128	C/T	62.5/37.5	50/30	80	C	62.5	50	T	37.5	30
Contig_15770	401	A/G	62.5/37.5	50/30	80	A	62.5	50	G	37.5	30
Contig_22751	582	A/G	62.5/37.5	486/292	778	A	62.4679	486	G	37.5321	292
Contig_5054	1543	T/C	62.5/37.5	50/30	80	T	62.5	50	C	37.5	30
Contig_759	1292	G/A	62.5/37.5	55/33	88	G	62.5	55	A	37.5	33
Contig_6318	432	G/A	62.5/37.4	673/402	1076	G	62.5465	673	A	37.3606	402
Contig_20648	2615	T/C	62.4/37.6	68/41	109	T	62.3853	68	C	37.6147	41
Contig_5054	755	G/A	62.4/37.6	88/53	141	G	62.4113	88	A	37.5887	53
Contig_2558	307	T/A	62.3/37.7	104/63	167	T	62.2754	104	A	37.7246	63
Contig_7125	876	G/C	62.3/37.7	452/274	726	G	62.259	452	C	37.741	274
Contig_1967	426	C/T	62.0/38.0	62/38	100	C	62	62	T	38	38
Contig_19841	516	C/T	62.0/38.0	181/111	292	C	61.9863	181	T	38.0137	111
Contig_3166	1120	G/A	62.0/38.0	124/76	200	G	62	124	A	38	76
Contig_7549	317	A/G	62.0/38.0	80/49	129	A	62.0155	80	G	37.9845	49
Contig_18791	295	G/A	61.8/38.2	81/50	131	G	61.8321	81	A	38.1679	50
Contig_11093	281	T/A	61.7/38.3	58/36	94	T	61.7021	58	A	38.2979	36
Contig_21120	517	A/G	61.7/38.3	327/203	530	A	61.6981	327	G	38.3019	203
Contig_1352	1015	T/A	61.7/38.0	258/159	418	T	61.7225	258	A	38.0383	159
Contig_20429	378	T/C	61.7/37.9	166/102	269	T	61.71	166	C	37.9182	102
Contig_9978	244	C/T	61.6/38.4	53/33	86	C	61.6279	53	T	38.3721	33
Contig_14580	188	G/A	61.5/38.5	99/62	161	G	61.4907	99	A	38.5093	62
Contig_1738	918	C/T	61.5/38.5	67/42	109	C	61.4679	67	T	38.5321	42
Contig_1873	691	T/C	61.5/38.5	83/52	135	T	61.4815	83	C	38.5185	52
Contig_22231	226	C/A	61.5/35.3	115/66	187	C	61.4973	115	A	35.2941	66
Contig_1385	1301	A/G	61.4/38.6	54/34	88	A	61.3636	54	G	38.6364	34
Contig_17220	60	C/T	61.4/38.6	164/103	267	C	61.4232	164	T	38.5768	103
Contig_184	973	C/T	61.4/38.6	89/56	145	C	61.3793	89	T	38.6207	56
Contig_20346	720	C/T	61.4/38.6	62/39	101	C	61.3861	62	T	38.6139	39
Contig_2899	1177	A/G	61.4/38.6	116/73	189	A	61.3757	116	G	38.6243	73
Contig_2928	427	T/A	61.4/38.6	172/108	280	T	61.4286	172	A	38.5714	108
Contig_331	890	C/T	61.4/38.6	51/32	83	C	61.4458	51	T	38.5542	32
Contig_19750	220	G/T	61.3/38.7	114/72	186	G	61.2903	114	T	38.7097	72
Contig_2558	484	T/A	61.3/38.7	103/65	168	T	61.3095	103	A	38.6905	65
Contig_1363	269	G/A	61.2/38.8	63/40	103	G	61.165	63	A	38.835	40
Contig_22596	671	G/A	61.2/38.8	98/62	160	G	61.25	98	A	38.75	62
Contig_2558	359	A/G	61.1/38.9	382/243	625	A	61.12	382	G	38.88	243
Contig_379	1747	A/G	61.1/38.9	96/61	157	A	61.1465	96	G	38.8535	61
Contig_6452	168	G/T	61.1/38.9	110/70	180	G	61.1111	110	T	38.8889	70
Contig_121	1474	T/C	61.0/39.0	86/55	141	T	60.9929	86	C	39.0071	55
Contig_20933	146	C/T	61.0/39.0	61/39	100	C	61	61	T	39	39
Contig_21880	1534	A/T	61.0/39.0	83/53	136	A	61.0294	83	T	38.9706	53
Contig_949	81	T/A	61.0/39.0	419/268	687	T	60.9898	419	A	39.0102	268
Contig_797	95	G/A	60.9/36.8	53/32	87	G	60.9195	53	A	36.7816	32
Contig_18717	313	A/C	60.7/39.3	91/59	150	A	60.6667	91	C	39.3333	59
Contig_3027	404	T/G	60.7/39.3	105/68	173	T	60.6936	105	G	39.3064	68
Contig_11760	363	T/C	60.7/38.6	329/209	542	T	60.7011	329	C	38.5609	209
Contig_45	2644	C/T	60.6/39.4	86/56	142	C	60.5634	86	T	39.4366	56
Contig_19140	227	C/T	60.6/38.4	60/38	99	C	60.6061	60	T	38.3838	38
Contig_3220	245	T/A	60.2/39.8	53/35	88	T	60.2273	53	A	39.7727	35
Contig_20769	748	T/C	60.0/40.0	258/172	430	T	60	258	C	40	172
Contig_22347	319	C/T	60.0/40.0	69/46	115	C	60	69	T	40	46
Contig_4223	221	G/A	60.0/40.0	51/34	85	G	60	51	A	40	34
Contig_4619	220	A/C	60.0/40.0	75/50	125	A	60	75	C	40	50
Contig_7125	640	C/A	59.9/40.1	299/200	499	C	59.9198	299	A	40.0802	200
Contig_19841	449	G/A	59.9/39.6	118/78	197	G	59.8985	118	A	39.5939	78
Contig_13959	621	C/T	59.9/35.6	106/63	177	C	59.887	106	T	35.5932	63
Contig_2142	594	C/T	59.8/40.2	52/35	87	C	59.7701	52	T	40.2299	35
Contig_22449	261	G/A	59.8/40.2	58/39	97	G	59.7938	58	A	40.2062	39
Contig_759	1178	G/T	59.8/40.2	58/39	97	G	59.7938	58	T	40.2062	39
Contig_16423	450	T/A	59.6/40.4	162/110	272	T	59.5588	162	A	40.4412	110
Contig_428	2186	G/A	59.6/40.4	53/36	89	G	59.5506	53	A	40.4494	36
Contig_20857	262	G/A	59.5/40.5	50/34	84	G	59.5238	50	A	40.4762	34
Contig_19494	36	A/G	59.4/40.6	85/58	143	A	59.4406	85	G	40.5594	58
Contig_20769	1506	A/G	59.4/40.6	281/192	473	A	59.408	281	G	40.592	192
Contig_22231	94	T/G	59.4/40.6	165/113	278	T	59.3525	165	G	40.6475	113
Contig_2715	167	A/G	59.4/40.6	117/80	197	A	59.3909	117	G	40.6091	80
Contig_3166	169	G/A	59.3/40.7	54/37	91	G	59.3407	54	A	40.6593	37
Contig_1738	841	G/A	59.2/40.8	61/42	103	G	59.2233	61	A	40.7767	42
Contig_18995	461	A/G	59.1/40.9	94/65	159	A	59.1195	94	G	40.8805	65
Contig_22751	596	A/G	59.1/40.9	362/251	613	A	59.0538	362	G	40.9462	251
Contig_379	1741	A/G	59.1/40.9	104/72	176	A	59.0909	104	G	40.9091	72
Contig_379	1054	C/T	59.1/40.9	81/56	137	C	59.1241	81	T	40.8759	56
Contig_3987	1136	G/A	59.1/40.9	296/205	501	G	59.0818	296	A	40.9182	205
Contig_8480	126	A/T	59.1/40.9	152/105	257	A	59.144	152	T	40.856	105
Contig_10080	529	A/G	59.0/41.0	151/105	256	A	58.9844	151	G	41.0156	105
Contig_22271	227	A/C	59.0/41.0	62/43	105	A	59.0476	62	C	40.9524	43
Contig_19500	136	C/T	59.0/40.1	125/85	212	C	58.9623	125	T	40.0943	85
Contig_5019	539	A/C	58.9/41.1	106/74	180	A	58.8889	106	C	41.1111	74
Contig_22546	152	G/A	58.8/41.2	157/110	267	G	58.8015	157	A	41.1985	110
Contig_6784	175	A/T	58.8/41.2	150/105	255	A	58.8235	150	T	41.1765	105
Contig_22362	150	T/C	58.8/30.0	137/70	233	T	58.7983	137	C	30.0429	70
Contig_20381	238	G/A	58.5/41.5	62/44	106	G	58.4906	62	A	41.5094	44
Contig_2040	856	T/A	58.5/41.5	169/120	289	T	58.4775	169	A	41.5225	120
Contig_1169	356	C/T	58.4/41.6	90/64	154	C	58.4416	90	T	41.5584	64
Contig_22744	470	G/A	58.4/41.6	128/91	219	G	58.4475	128	A	41.5525	91
Contig_13314	99	A/G	58.4/41.3	211/149	361	A	58.4488	211	G	41.2742	149
Contig_21881	301	T/C	58.3/41.7	74/53	127	T	58.2677	74	C	41.7323	53
Contig_14033	591	T/C	58.2/41.8	368/264	632	T	58.2278	368	C	41.7722	264
Contig_19140	231	T/C	58.0/42.0	51/37	88	T	57.9545	51	C	42.0455	37
Contig_22751	1999	G/A	57.7/42.3	60/44	104	G	57.6923	60	A	42.3077	44
Contig_1385	529	A/C	57.6/42.4	72/53	125	A	57.6	72	C	42.4	53
Contig_1954	651	T/G	57.6/42.4	49/36	85	T	57.6471	49	G	42.3529	36
Contig_5741	505	A/G	57.6/42.4	174/128	302	A	57.6159	174	G	42.3841	128
Contig_20174	3571	A/G	57.4/42.6	78/58	136	A	57.3529	78	G	42.6471	58
Contig_6784	174	G/T	57.4/42.6	139/103	242	G	57.438	139	T	42.562	103
Contig_632	886	C/A	57.4/41.5	54/39	94	C	57.4468	54	A	41.4894	39
Contig_1175	969	A/G	57.3/42.7	292/218	510	A	57.2549	292	G	42.7451	218
Contig_2048	263	C/T	57.3/42.7	51/38	89	C	57.3034	51	T	42.6966	38
Contig_21305	106	G/A	57.3/41.9	67/49	117	G	57.265	67	A	41.8803	49
Contig_5903	301	C/A	57.1/42.9	156/117	273	C	57.1429	156	A	42.8571	117
Contig_2040	1309	G/A	57.0/43.0	172/130	302	G	56.9536	172	A	43.0464	130
Contig_5863	275	A/T	57.0/43.0	85/64	149	A	57.047	85	T	42.953	64
Contig_7549	320	G/A	57.0/43.0	73/55	128	G	57.0312	73	A	42.9688	55
Contig_21847	173	A/T	57.0/42.0	57/42	100	A	57	57	T	42	42
Contig_1352	862	T/C	56.8/43.2	606/460	1066	T	56.848	606	C	43.152	460
Contig_21840	133	T/G	56.8/43.2	63/48	111	T	56.7568	63	G	43.2432	48
Contig_21126	506	C/T	56.7/43.3	55/42	97	C	56.701	55	T	43.299	42
Contig_21178	334	G/A	56.7/43.3	55/42	97	G	56.701	55	A	43.299	42
Contig_22255	23	G/A	56.6/43.4	138/106	244	G	56.5574	138	A	43.4426	106
Contig_20822	47	C/T	56.5/43.5	96/74	170	C	56.4706	96	T	43.5294	74
Contig_20142	332	G/T	56.4/43.6	220/170	390	G	56.4103	220	T	43.5897	170
Contig_311	1384	A/G	56.4/43.6	88/68	156	A	56.4103	88	G	43.5897	68
Contig_21126	467	C/T	56.4/42.0	106/79	188	C	56.383	106	T	42.0213	79
Contig_10080	510	A/G	56.4/40.7	115/83	204	A	56.3725	115	G	40.6863	83
Contig_20769	1016	A/C	56.3/43.7	85/66	151	A	56.2914	85	C	43.7086	66
Contig_19608	81	A/T	56.1/43.9	60/47	107	A	56.0748	60	T	43.9252	47
Contig_21313	379	G/A	56.1/43.8	444/347	792	G	56.0606	444	A	43.8131	347
Contig_3341	254	G/A	55.8/44.2	82/65	147	G	55.7823	82	A	44.2177	65
Contig_3987	1333	G/A	55.8/44.2	106/84	190	G	55.7895	106	A	44.2105	84
Contig_1385	1171	C/A	55.6/44.4	55/44	99	C	55.5556	55	A	44.4444	44
Contig_20833	369	T/A	55.6/44.4	148/118	266	T	55.6391	148	A	44.3609	118
Contig_311	2235	C/A	55.6/44.4	55/44	99	C	55.5556	55	A	44.4444	44
Contig_22643	814	T/A	55.6/43.3	50/39	90	T	55.5556	50	A	43.3333	39
Contig_2928	545	T/C	55.6/37.2	109/73	196	T	55.6122	109	C	37.2449	73
Contig_20358	281	A/G	55.2/44.8	48/39	87	A	55.1724	48	G	44.8276	39
Contig_121	561	C/T	55.1/44.9	86/70	156	C	55.1282	86	T	44.8718	70
Contig_21160	187	C/T	55.0/45.0	83/68	151	C	54.9669	83	T	45.0331	68
Contig_22559	488	C/A	55.0/45.0	133/109	242	C	54.9587	133	A	45.0413	109
Contig_22729	823	T/C	55.0/45.0	94/77	171	T	54.9708	94	C	45.0292	77
Contig_3166	211	A/G	55.0/45.0	154/126	280	A	55	154	G	45	126
Contig_2048	619	A/T	54.9/45.1	45/37	82	A	54.878	45	T	45.122	37
Contig_20580	106	G/A	54.7/45.3	52/43	95	G	54.7368	52	A	45.2632	43
Contig_15455	472	C/A	54.4/45.6	80/67	147	C	54.4218	80	A	45.5782	67
Contig_22751	1493	G/A	54.3/45.7	113/95	208	G	54.3269	113	A	45.6731	95
Contig_1923	610	G/A	54.2/45.8	71/60	131	G	54.1985	71	A	45.8015	60
Contig_9238	693	T/C	54.2/45.8	816/690	1506	T	54.1833	816	C	45.8167	690
Contig_20381	450	T/G	54.1/45.9	79/67	146	T	54.1096	79	G	45.8904	67
Contig_18963	424	C/T	54.0/46.0	95/81	176	C	53.9773	95	T	46.0227	81
Contig_22431	341	A/G	54.0/46.0	47/40	87	A	54.023	47	G	45.977	40
Contig_16619	382	T/C	53.8/46.2	50/43	93	T	53.7634	50	C	46.2366	43
Contig_5054	1202	T/G	53.8/46.2	57/49	106	T	53.7736	57	G	46.2264	49
Contig_1451	714	A/G	53.7/46.3	44/38	82	A	53.6585	44	G	46.3415	38
Contig_1630	1195	G/T	53.7/46.3	58/50	108	G	53.7037	58	T	46.2963	50
Contig_3166	73	C/T	53.5/46.5	99/86	185	C	53.5135	99	T	46.4865	86
Contig_22757	346	G/C	53.4/45.9	79/68	148	G	53.3784	79	C	45.9459	68
Contig_22188	999	T/A	53.2/46.3	115/100	216	T	53.2407	115	A	46.2963	100
Contig_20487	425	C/T	52.8/47.2	123/110	233	C	52.7897	123	T	47.2103	110
Contig_20429	1396	A/T	52.7/47.1	360/322	683	A	52.7086	360	T	47.1449	322
Contig_394	1510	T/C	52.6/47.4	60/54	114	T	52.6316	60	C	47.3684	54
Contig_2048	231	T/C	52.5/47.5	52/47	99	T	52.5253	52	C	47.4747	47
Contig_15734	251	G/T	52.3/47.7	68/62	130	G	52.3077	68	T	47.6923	62
Contig_21017	96	T/A	52.3/29.5	69/39	132	T	52.2727	69	A	29.5455	39
Contig_1384	139	A/G	52.1/47.9	49/45	94	A	52.1277	49	G	47.8723	45
Contig_3166	982	T/C	52.1/47.9	136/125	261	T	52.1073	136	C	47.8927	125
Contig_3367	208	A/G	52.1/47.9	49/45	94	A	52.1277	49	G	47.8723	45
Contig_5000	428	G/A	52.1/47.9	138/127	265	G	52.0755	138	A	47.9245	127
Contig_16825	129	A/T	52.0/48.0	128/118	246	A	52.0325	128	T	47.9675	118
Contig_21620	648	T/C	51.9/48.1	67/62	129	T	51.938	67	C	48.062	62
Contig_3249	178	T/C	51.9/48.1	167/155	322	T	51.8634	167	C	48.1366	155
Contig_20857	303	T/A	51.9/47.2	55/50	106	T	51.8868	55	A	47.1698	50
Contig_20622	286	A/G	51.8/48.2	73/68	141	A	51.773	73	G	48.227	68
Contig_20750	363	G/C	51.7/48.3	60/56	116	G	51.7241	60	C	48.2759	56
Contig_121	1002	A/G	51.4/48.6	72/68	140	A	51.4286	72	G	48.5714	68
Contig_20994	483	T/G	51.3/48.7	96/91	187	T	51.3369	96	G	48.6631	91
Contig_1385	691	A/G	51.0/49.0	53/51	104	A	50.9615	53	G	49.0385	51
Contig_8442	196	C/A	51.0/49.0	53/51	104	C	50.9615	53	A	49.0385	51
Contig_21620	460	A/G	51.0/48.0	50/47	98	A	51.0204	50	G	47.9592	47
Contig_2980	735	C/T	50.9/48.9	256/246	503	C	50.8946	256	T	48.9066	246
Contig_18184	292	T/C	50.8/49.2	63/61	124	T	50.8065	63	C	49.1935	61
Contig_20776	365	T/A	50.6/49.4	45/44	89	T	50.5618	45	A	49.4382	44
Contig_4244	619	A/T	50.6/49.4	43/42	85	A	50.5882	43	T	49.4118	42
Contig_3835	205	C/T	50.2/49.8	151/150	301	C	50.1661	151	T	49.8339	150
Contig_20452	282	A/G	50.0/50.0	84/84	168	A	50	84	G	50	84
Contig_15734	210	A/C	50.0/49.5	100/100	200	A	50	100	C	50	100
Contig_930	713	G/A	50.0/49.2	65/64	130	G	50	65	A	49.2308	64
